# Supplementary material for: Genome-wide methylation analysis identifies genes silenced in non-seminoma cell lines
Source: NPJ Genom Med. 2016 Jan 13;1:15009–. doi: 10.1038/npjgenmed.2015.9 (PMC5685295; doi:10.1038/npjgenmed.2015.9)
Supplement: Supplementary Figure S3 [file npjgenmed20159-s3.xls]

## Sheet: Sheet1
Row Labels	Average of NCCIT	Average of TCAM-2
JUN	0.0395262	0.0305264
Island	0.0413133	0.0308677
N_Shore	0.0219157	0.0391073
S_Shore	0.0142477	0.0137558
NOV	0.386028	0.320466
Island	0.0588819	0.0660224
N_Shore	0.769237	0.52926
S_Shelf	0.905495	0.698945
S_Shore	0.173931	0.205399
(blank)	0.947972	0.911681
A1BG	0.249411	0.299331
Island	0.249411	0.299331
A1CF	0.482332	0.112336
(blank)	0.482332	0.112336
A2BP1	0.578904	0.594021
Island	0.294538	0.267277
N_Shelf	0.807741	0.881478
N_Shore	0.427406	0.408627
S_Shelf	0.657978	0.781463
S_Shore	0.576124	0.711676
(blank)	0.688528	0.700073
A2LD1	0.848582	0.824928
Island	0.875565	0.867356
N_Shore	0.924171	0.776152
S_Shelf	0.955986	0.945169
S_Shore	0.815589	0.800084
A2M	0.758223	0.690461
(blank)	0.758223	0.690461
A2ML1	0.883237	0.789402
(blank)	0.883237	0.789402
A4GALT	0.408832	0.369337
Island	0.346144	0.29533
N_Shelf	0.972607	0.839305
N_Shore	0.347212	0.336465
S_Shelf	0.983372	0.96116
S_Shore	0.364851	0.344489
A4GNT	0.472876	0.568548
(blank)	0.472876	0.568548
AAAS	0.112811	0.11919
Island	0.0602662	0.0758864
N_Shelf	0.882537	0.911192
N_Shore	0.0346807	0.0270878
S_Shore	0.0270363	0.0225143
AACS	0.726283	0.723714
Island	0.505427	0.519127
N_Shelf	0.851944	0.825904
N_Shore	0.566285	0.577252
S_Shelf	0.917989	0.921214
S_Shore	0.575269	0.564919
(blank)	0.879865	0.867235
AACSL	0.830831	0.864931
(blank)	0.830831	0.864931
AADAC	0.790317	0.743691
(blank)	0.790317	0.743691
AADACL2	0.711401	0.498265
(blank)	0.711401	0.498265
AADACL3	0.814726	0.749475
(blank)	0.814726	0.749475
AADACL4	0.699469	0.820836
(blank)	0.699469	0.820836
AADAT	0.22971	0.225555
Island	0.0522311	0.0545353
N_Shore	0.048099	0.0384552
S_Shore	0.309253	0.302566
(blank)	0.911115	0.887669
AAGAB	0.873829	0.774589
N_Shelf	0.960254	0.933329
(blank)	0.845021	0.721675
AAK1	0.47963	0.443948
Island	0.0331784	0.0229195
N_Shelf	0.825807	0.895547
N_Shore	0.060158	0.0638677
S_Shore	0.0221541	0.0210007
(blank)	0.836437	0.769785
AAMP	0.751034	0.778147
N_Shelf	0.751034	0.778147
AANAT	0.655902	0.54111
N_Shelf	0.792571	0.853299
N_Shore	0.685197	0.544543
(blank)	0.628389	0.484036
AARS	0.246706	0.17855
Island	0.0313273	0.0140642
N_Shelf	0.906921	0.946386
N_Shore	0.00489449	0.00334147
S_Shelf	0.93335	0.883616
S_Shore	0.163968	0.0373003
(blank)	0.734388	0.475508
AARS2	0.338347	0.291345
Island	0.074185	0.0673857
N_Shelf	0.882704	0.808459
N_Shore	0.83334	0.650413
S_Shelf	0.915853	0.885558
S_Shore	0.437635	0.3556
AARSD1	0.314376	0.282094
Island	0.0543223	0.0421068
N_Shelf	0.937051	0.892833
N_Shore	0.0573437	0.0403355
S_Shore	0.0280199	0.0119708
(blank)	0.652633	0.532447
AASDH	0.133376	0.0940561
Island	0.0616091	0.0533449
N_Shore	0.0169622	0.0139264
S_Shore	0.0839472	0.0352116
(blank)	0.635717	0.45472
AASDHPPT	0.715142	0.721858
S_Shelf	0.906802	0.892863
(blank)	0.651255	0.664857
AASS	0.429266	0.319314
Island	0.0366431	0.022478
N_Shelf	0.88676	0.831961
N_Shore	0.0177549	0.0297189
S_Shore	0.909916	0.18945
(blank)	0.908015	0.714004
AATF	0.388224	0.390401
Island	0.0263694	0.0287708
N_Shore	0.340798	0.554029
S_Shelf	0.949691	0.857821
S_Shore	0.469527	0.413967
(blank)	0.913719	0.872974
AATK	0.791474	0.719346
Island	0.779746	0.672276
N_Shelf	0.882663	0.857589
N_Shore	0.861398	0.836636
S_Shelf	0.950957	0.904684
S_Shore	0.813463	0.72657
(blank)	0.688787	0.668224
ABAT	0.498733	0.456432
Island	0.0326005	0.0174889
N_Shore	0.40804	0.447617
S_Shelf	0.949453	0.970367
S_Shore	0.311809	0.326179
(blank)	0.581442	0.51557
ABCA1	0.47269	0.495846
Island	0.0411424	0.0630662
N_Shore	0.270791	0.304545
S_Shore	0.0361914	0.0892593
(blank)	0.923157	0.93672
ABCA10	0.336369	0.352353
(blank)	0.336369	0.352353
ABCA12	0.698171	0.552626
(blank)	0.698171	0.552626
ABCA13	0.873402	0.403396
Island	0.870799	0.0479687
N_Shelf	0.816511	0.479901
N_Shore	0.941912	0.42918
S_Shore	0.911571	0.0861604
(blank)	0.848982	0.727619
ABCA17P	0.746613	0.723799
N_Shelf	0.851215	0.840066
S_Shelf	0.159913	0.332461
(blank)	0.907312	0.815489
ABCA2	0.767768	0.760572
Island	0.814975	0.790425
N_Shore	0.746807	0.774335
S_Shore	0.683742	0.57235
ABCA3	0.772601	0.774491
Island	0.740882	0.757061
N_Shelf	0.817087	0.82867
N_Shore	0.780988	0.763593
S_Shelf	0.823267	0.883541
S_Shore	0.848812	0.790437
(blank)	0.752982	0.759461
ABCA4	0.812131	0.703983
(blank)	0.812131	0.703983
ABCA5	0.284892	0.329997
Island	0.0351373	0.0295025
N_Shelf	0.607688	0.730794
N_Shore	0.00848527	0.00557134
S_Shore	0.306932	0.332883
(blank)	0.602821	0.716967
ABCA6	0.353641	0.036024
(blank)	0.353641	0.036024
ABCA7	0.516397	0.510297
Island	0.491491	0.486803
N_Shore	0.856805	0.862289
S_Shelf	0.852093	0.870604
S_Shore	0.221826	0.186999
ABCA8	0.561547	0.197605
(blank)	0.561547	0.197605
ABCA9	0.44995	0.177981
(blank)	0.44995	0.177981
ABCB1	0.313779	0.22848
Island	0.0685008	0.0432089
N_Shelf	0.425773	0.309211
N_Shore	0.570806	0.507286
S_Shelf	0.282585	0.280006
S_Shore	0.0457092	0.00538574
(blank)	0.824348	0.46377
ABCB10	0.329064	0.290321
Island	0.0726601	0.0490381
N_Shelf	0.95314	0.891821
N_Shore	0.465871	0.428198
(blank)	0.969799	0.86076
ABCB11	0.770773	0.627298
(blank)	0.770773	0.627298
ABCB4	0.306807	0.401564
Island	0.0341803	0.111775
N_Shelf	0.900735	0.656254
N_Shore	0.890168	0.829371
S_Shore	0.0375013	0.633022
(blank)	0.639167	0.59934
ABCB5	0.780272	0.658981
(blank)	0.780272	0.658981
ABCB6	0.214513	0.19067
Island	0.039321	0.0303563
N_Shelf	0.853611	0.790206
N_Shore	0.0601109	0.0431252
S_Shelf	0.842646	0.742278
ABCB7	0.60485	0.237589
(blank)	0.60485	0.237589
ABCB8	0.449697	0.444764
Island	0.284213	0.285034
N_Shelf	0.872349	0.843632
N_Shore	0.489927	0.483357
S_Shelf	0.830597	0.92934
S_Shore	0.377204	0.402825
(blank)	0.834729	0.764963
ABCB9	0.504584	0.516919
Island	0.317781	0.309923
N_Shelf	0.884914	0.894264
N_Shore	0.645681	0.663277
S_Shelf	0.62767	0.799962
S_Shore	0.287116	0.336056
(blank)	0.774236	0.76384
ABCC1	0.764024	0.728854
Island	0.0394898	0.0376059
N_Shore	0.347246	0.41987
S_Shelf	0.915779	0.964678
S_Shore	0.680944	0.455825
(blank)	0.893871	0.848324
ABCC10	0.852945	0.657652
S_Shelf	0.875277	0.659193
(blank)	0.808281	0.654571
ABCC11	0.781535	0.74786
(blank)	0.781535	0.74786
ABCC12	0.784801	0.778243
(blank)	0.784801	0.778243
ABCC13	0.923489	0.580852
(blank)	0.923489	0.580852
ABCC2	0.715355	0.668275
N_Shore	0.747862	0.771915
S_Shelf	0.957356	0.956333
S_Shore	0.919715	0.939925
(blank)	0.688751	0.631422
ABCC3	0.369814	0.372016
Island	0.0585327	0.0564936
N_Shore	0.328895	0.446945
S_Shelf	0.503736	0.687205
S_Shore	0.73232	0.852954
(blank)	0.634386	0.559923
ABCC4	0.503813	0.402005
Island	0.0572041	0.0562031
N_Shore	0.0219604	0.043257
S_Shore	0.142753	0.361477
(blank)	0.797195	0.594426
ABCC5	0.498166	0.475902
Island	0.0505279	0.0353692
N_Shelf	0.95685	0.725885
N_Shore	0.258654	0.302949
S_Shore	0.0983147	0.0771678
(blank)	0.794761	0.773199
ABCC6	0.632503	0.581163
N_Shelf	0.551148	0.652009
N_Shore	0.726087	0.622796
(blank)	0.626388	0.524923
ABCC6P1	0.539033	0.592036
N_Shore	0.44263	0.510515
S_Shelf	0.579742	0.631051
S_Shore	0.691132	0.716062
ABCC6P2	0.182443	0.276676
Island	0.0822458	0.0476913
S_Shore	0.28264	0.505661
ABCC8	0.317266	0.349902
Island	0.108573	0.124397
N_Shelf	0.00929471	0.0103087
N_Shore	0.435632	0.589932
S_Shelf	0.892701	0.89287
S_Shore	0.498718	0.526242
(blank)	0.584744	0.600616
ABCC9	0.654811	0.193978
N_Shelf	0.564088	0.121501
(blank)	0.745534	0.266456
ABCD1	0.573324	0.589008
S_Shelf	0.956434	0.793264
S_Shore	0.234441	0.36718
(blank)	0.529096	0.606579
ABCD2	0.182433	0.0734366
(blank)	0.182433	0.0734366
ABCD3	0.226819	0.155143
Island	0.0282398	0.0218835
N_Shore	0.413925	0.32471
S_Shelf	0.835694	0.856764
S_Shore	0.0136262	0.00736081
(blank)	0.834765	0.374955
ABCD4	0.274827	0.26078
Island	0.0302167	0.0211264
N_Shelf	0.79606	0.406169
N_Shore	0.00854451	0.0185526
S_Shore	0.366302	0.457952
(blank)	0.968507	0.964367
ABCE1	0.849814	0.68677
S_Shelf	0.939524	0.942371
(blank)	0.81991	0.60157
ABCF1	0.304508	0.242894
Island	0.0253516	0.0164348
N_Shore	0.125543	0.0550024
S_Shelf	0.756032	0.60494
S_Shore	0.496041	0.445145
(blank)	0.935041	0.756325
ABCF2	0.200938	0.194519
Island	0.0295242	0.0227252
N_Shelf	0.966356	0.856892
N_Shore	0.242285	0.0740954
S_Shelf	0.521379	0.777647
S_Shore	0.185775	0.235535
(blank)	0.509565	0.449934
ABCF3	0.159891	0.192418
Island	0.024463	0.0403301
N_Shore	0.190534	0.411172
S_Shelf	0.775891	0.559001
S_Shore	0.0331076	0.0205815
(blank)	0.797591	0.710207
ABCG1	0.407369	0.361698
Island	0.143217	0.0512743
N_Shelf	0.79056	0.892764
N_Shore	0.431133	0.372367
S_Shelf	0.76093	0.783126
S_Shore	0.622439	0.532853
(blank)	0.770143	0.791493
ABCG2	0.275211	0.205741
Island	0.042259	0.0415845
N_Shelf	0.7243	0.750623
N_Shore	0.0471251	0.0163818
(blank)	0.900397	0.579702
ABCG4	0.140148	0.245258
Island	0.0472999	0.0859561
N_Shore	0.0508341	0.282316
S_Shelf	0.52987	0.956453
S_Shore	0.23655	0.529009
(blank)	0.448873	0.409056
ABCG5	0.497937	0.500877
Island	0.185311	0.165427
N_Shelf	0.873695	0.867442
N_Shore	0.835291	0.926671
S_Shelf	0.932313	0.955242
S_Shore	0.263594	0.170163
ABCG8	0.51944	0.312261
(blank)	0.51944	0.312261
ABHD1	0.544261	0.235963
Island	0.509151	0.0637672
N_Shore	0.527715	0.422061
S_Shelf	0.793275	0.671272
S_Shore	0.503885	0.28944
ABHD10	0.0421661	0.0312094
Island	0.0297781	0.0233216
N_Shore	0.0433157	0.0271366
S_Shore	0.109596	0.102973
ABHD11	0.424413	0.428498
Island	0.0447029	0.0557197
N_Shore	0.881568	0.857273
S_Shore	0.800366	0.847672
ABHD12	0.20078	0.185687
Island	0.0410634	0.0297891
N_Shelf	0.969875	0.980537
N_Shore	0.993512	0.985584
S_Shore	0.0275394	0.006876
(blank)	0.249638	0.172837
ABHD12B	0.688989	0.660967
Island	0.544643	0.332858
N_Shore	0.905496	0.949466
S_Shelf	0.962544	0.952649
S_Shore	0.405591	0.818128
(blank)	0.816432	0.683423
ABHD13	0.91147	0.883336
S_Shelf	0.926467	0.887323
(blank)	0.896473	0.879348
ABHD14A	0.6138	0.826285
N_Shelf	0.584506	0.874057
S_Shore	0.628446	0.802399
ABHD14B	0.548176	0.582407
N_Shelf	0.518457	0.505556
N_Shore	0.577894	0.659258
ABHD15	0.36359	0.385712
Island	0.054179	0.0651692
N_Shelf	0.684968	0.677349
N_Shore	0.625137	0.821881
ABHD2	0.464032	0.403798
Island	0.027298	0.022503
N_Shore	0.198837	0.185263
S_Shelf	0.865889	0.760893
S_Shore	0.154283	0.145284
(blank)	0.747319	0.643728
ABHD3	0.244896	0.0736331
Island	0.210566	0.0798776
N_Shore	0.0881815	0.0330785
S_Shore	0.77923	0.0454989
ABHD4	0.171258	0.244691
Island	0.0289125	0.029262
N_Shore	0.0799251	0.20014
S_Shelf	0.958562	0.968685
S_Shore	0.101651	0.0377126
(blank)	0.793928	0.819461
ABHD5	0.207756	0.196804
Island	0.0307374	0.0265426
N_Shore	0.0282595	0.0253334
S_Shelf	0.805946	0.957711
S_Shore	0.251526	0.376959
(blank)	0.924931	0.731932
ABHD6	0.32579	0.333074
Island	0.0405507	0.0462081
N_Shore	0.12871	0.162903
S_Shelf	0.701693	0.851947
S_Shore	0.863184	0.906449
(blank)	0.771676	0.703024
ABHD8	0.363159	0.31937
Island	0.228635	0.200914
N_Shelf	0.0173502	0.0141637
N_Shore	0.797955	0.693605
S_Shelf	0.943454	0.856365
S_Shore	0.945466	0.841309
ABI1	0.309319	0.28834
Island	0.0232659	0.0213004
N_Shelf	0.957291	0.973334
N_Shore	0.407677	0.533692
S_Shore	0.157623	0.295002
(blank)	0.823175	0.632353
ABI2	0.191988	0.216226
Island	0.0392775	0.0414747
N_Shore	0.0706962	0.213733
S_Shore	0.0907572	0.212484
(blank)	0.808941	0.802057
ABI3	0.684351	0.513869
Island	0.773899	0.325921
N_Shelf	0.322038	0.0724767
N_Shore	0.715984	0.5842
S_Shore	0.851175	0.842055
(blank)	0.532731	0.617973
ABI3BP	0.558657	0.463253
(blank)	0.558657	0.463253
ABL1	0.534846	0.481352
Island	0.253689	0.256297
N_Shelf	0.95093	0.945145
N_Shore	0.769135	0.595827
S_Shelf	0.962135	0.933671
S_Shore	0.343831	0.279468
(blank)	0.948915	0.884317
ABL2	0.469137	0.427832
Island	0.0412601	0.0356306
N_Shelf	0.96655	0.933692
N_Shore	0.0289323	0.0437015
S_Shore	0.40785	0.527119
(blank)	0.870355	0.718803
ABLIM1	0.572841	0.492009
Island	0.0311231	0.0249468
N_Shelf	0.955187	0.80862
N_Shore	0.622778	0.406193
S_Shelf	0.460931	0.0157522
S_Shore	0.556848	0.309067
(blank)	0.615651	0.559308
ABLIM2	0.772259	0.717719
Island	0.456459	0.423805
N_Shelf	0.822284	0.741523
N_Shore	0.848172	0.711343
S_Shelf	0.816297	0.875118
S_Shore	0.421885	0.514985
(blank)	0.859944	0.797728
ABLIM3	0.25529	0.300377
Island	0.136291	0.0571059
N_Shore	0.264964	0.300065
S_Shelf	0.496368	0.582555
S_Shore	0.293136	0.150778
(blank)	0.299505	0.443332
ABO	0.787835	0.759808
Island	0.845867	0.785881
N_Shore	0.787818	0.896851
S_Shelf	0.0156704	0.0122719
S_Shore	0.912787	0.879203
ABP1	0.655812	0.659502
Island	0.742353	0.803237
N_Shelf	0.427519	0.358311
N_Shore	0.77992	0.872514
S_Shelf	0.661532	0.693942
S_Shore	0.770508	0.785383
(blank)	0.600019	0.569612
ABR	0.70609	0.693786
Island	0.596543	0.602601
N_Shelf	0.777611	0.715474
N_Shore	0.781468	0.746591
S_Shelf	0.822148	0.824077
S_Shore	0.74431	0.800466
(blank)	0.696625	0.657447
ABRA	0.663029	0.536088
(blank)	0.663029	0.536088
ABT1	0.472057	0.407089
Island	0.370301	0.323027
N_Shore	0.586521	0.410212
S_Shore	0.961773	0.948804
ABTB1	0.616212	0.613807
Island	0.0614571	0.194286
S_Shelf	0.781017	0.716041
S_Shore	0.843825	0.829588
(blank)	0.875357	0.825089
ABTB2	0.494018	0.410883
Island	0.0412735	0.0358119
N_Shelf	0.770287	0.689248
N_Shore	0.111693	0.300247
S_Shelf	0.941432	0.922595
S_Shore	0.303845	0.438656
(blank)	0.823631	0.638571
ACAA1	0.557871	0.435852
Island	0.0432817	0.033539
N_Shelf	0.900265	0.37811
N_Shore	0.90099	0.809394
(blank)	0.901535	0.924676
ACAA2	0.502086	0.448536
Island	0.0264584	0.037341
N_Shelf	0.676847	0.700584
S_Shore	0.890001	0.965808
(blank)	0.415037	0.0904127
ACACA	0.622453	0.52737
Island	0.0282668	0.0479566
N_Shelf	0.78161	0.793321
N_Shore	0.0527561	0.0676018
S_Shelf	0.889638	0.957047
S_Shore	0.927641	0.768705
(blank)	0.80714	0.65621
ACACB	0.568471	0.546078
Island	0.0932107	0.0790607
N_Shelf	0.60387	0.78778
N_Shore	0.0433979	0.068746
S_Shelf	0.949905	0.881077
S_Shore	0.0205595	0.0203697
(blank)	0.847009	0.800956
ACAD10	0.848313	0.810932
S_Shelf	0.792091	0.731133
(blank)	0.859558	0.826892
ACAD11	0.783841	0.640337
(blank)	0.783841	0.640337
ACAD8	0.864573	0.778045
S_Shelf	0.891388	0.739123
S_Shore	0.756025	0.642909
(blank)	0.856062	0.887962
ACAD9	0.172288	0.226561
Island	0.0200556	0.0201978
N_Shore	0.197014	0.393277
S_Shelf	0.576684	0.66815
S_Shore	0.0225445	0.00719003
(blank)	0.744307	0.730474
ACADL	0.158748	0.141934
Island	0.0247262	0.0226454
S_Shore	0.138605	0.0964667
(blank)	0.83584	0.937354
ACADM	0.209479	0.241824
Island	0.0186654	0.0140352
N_Shore	0.480248	0.561294
S_Shore	0.0314196	0.0556275
ACADS	0.492055	0.456666
Island	0.332089	0.32518
N_Shelf	0.777293	0.773341
N_Shore	0.493659	0.418236
S_Shelf	0.909785	0.960286
S_Shore	0.618217	0.565876
ACADSB	0.795934	0.434928
S_Shelf	0.525023	0.519262
(blank)	0.886238	0.406817
ACADVL	0.8416	0.469913
S_Shelf	0.89853	0.155898
(blank)	0.784669	0.783927
ACAN	0.400678	0.465924
Island	0.0367347	0.0506264
N_Shore	0.658568	0.709569
S_Shelf	0.744316	0.902442
S_Shore	0.251636	0.829011
(blank)	0.573796	0.610778
ACAP1	0.588858	0.56654
Island	0.567934	0.216422
N_Shelf	0.0905339	0.0842523
N_Shore	0.847977	0.9347
(blank)	0.6357	0.702267
ACAP2	0.379343	0.348416
Island	0.0303635	0.0247192
N_Shelf	0.933158	0.928348
N_Shore	0.238048	0.551481
S_Shelf	0.878525	0.949403
S_Shore	0.701025	0.482536
(blank)	0.89835	0.693834
ACAP3	0.746917	0.633994
Island	0.689003	0.498407
N_Shelf	0.782441	0.693604
N_Shore	0.706572	0.687208
S_Shelf	0.817665	0.854067
S_Shore	0.857172	0.699768
(blank)	0.713689	0.573617
ACAT1	0.223852	0.234305
Island	0.0231384	0.0223228
S_Shelf	0.877271	0.891137
S_Shore	0.497187	0.555284
(blank)	0.958273	0.946339
ACAT2	0.176241	0.938021
Island	0.0419803	0.936815
N_Shore	0.578704	0.958995
S_Shelf	0.918518	0.9189
S_Shore	0.610824	0.946138
ACBD3	0.251044	0.250341
Island	0.0285406	0.0257571
N_Shelf	0.97985	0.934969
N_Shore	0.131313	0.0690717
S_Shore	0.530867	0.65706
(blank)	0.950316	0.917788
ACBD4	0.276515	0.146603
N_Shelf	0.839619	0.821257
N_Shore	0.818386	0.234435
S_Shelf	0.0716934	0.0676632
S_Shore	0.208616	0.146838
ACBD5	0.138796	0.112386
Island	0.0422491	0.0393779
N_Shore	0.033267	0.117247
S_Shore	0.93397	0.777878
(blank)	0.915311	0.381422
ACBD6	0.375867	0.281045
Island	0.0239664	0.0280153
N_Shelf	0.940144	0.944643
N_Shore	0.164188	0.152166
S_Shore	0.281275	0.309422
(blank)	0.897099	0.537091
ACBD7	0.203662	0.167248
Island	0.0742582	0.0666478
N_Shelf	0.901402	0.36551
N_Shore	0.894054	0.880737
S_Shore	0.086028	0.131598
ACCN1	0.539009	0.524162
Island	0.129908	0.143288
N_Shelf	0.740011	0.637322
N_Shore	0.435065	0.40974
S_Shelf	0.658666	0.735132
S_Shore	0.520183	0.549839
(blank)	0.690119	0.666079
ACCN2	0.359931	0.437469
Island	0.280298	0.360489
N_Shore	0.167149	0.188631
S_Shelf	0.640886	0.789275
S_Shore	0.657898	0.762146
(blank)	0.85772	0.95263
ACCN3	0.670663	0.692118
Island	0.523704	0.508444
N_Shore	0.755442	0.836886
S_Shore	0.874172	0.636021
ACCN4	0.607464	0.419325
Island	0.352937	0.142034
N_Shelf	0.599737	0.563128
N_Shore	0.370991	0.368501
S_Shelf	0.767906	0.683724
S_Shore	0.730687	0.402361
ACCN5	0.67629	0.653745
(blank)	0.67629	0.653745
ACCS	0.0938411	0.136243
Island	0.055077	0.0696438
N_Shore	0.0211962	0.127886
S_Shore	0.0103283	0.142957
(blank)	0.744166	0.753991
ACCSL	0.602347	0.539131
(blank)	0.602347	0.539131
ACD	0.866794	0.817335
N_Shore	0.866794	0.817335
ACE	0.40206	0.402147
Island	0.0613928	0.0485065
S_Shelf	0.733491	0.880947
(blank)	0.743754	0.74188
ACE2	0.746866	0.616621
(blank)	0.746866	0.616621
ACER1	0.662187	0.67677
(blank)	0.662187	0.67677
ACER2	0.224224	0.160757
Island	0.0316507	0.0809841
N_Shore	0.74368	0.824674
S_Shore	0.00936786	0.00622814
(blank)	0.360786	0.0257238
ACER3	0.571379	0.541146
Island	0.0485677	0.0269853
N_Shore	0.43741	0.433865
S_Shelf	0.860365	0.901316
(blank)	0.830711	0.771351
ACHE	0.408045	0.322933
Island	0.291271	0.258698
N_Shore	0.741686	0.506461
ACIN1	0.568618	0.485739
Island	0.959059	0.940987
N_Shelf	0.794053	0.626177
S_Shelf	0.95362	0.767818
S_Shore	0.850595	0.815036
(blank)	0.234292	0.160926
ACLY	0.331283	0.283618
Island	0.0281869	0.0222516
N_Shelf	0.954235	0.284258
N_Shore	0.244795	0.128297
S_Shelf	0.972823	0.956879
S_Shore	0.0250437	0.0170335
(blank)	0.902916	0.893652
ACMSD	0.519161	0.626069
(blank)	0.519161	0.626069
ACN9	0.515653	0.4272
Island	0.0272136	0.0214288
N_Shore	0.950879	0.833227
S_Shelf	0.984276	0.96704
S_Shore	0.0193709	0.0286834
(blank)	0.740897	0.515095
ACO1	0.412264	0.350277
Island	0.0233281	0.0163746
N_Shore	0.301515	0.331221
S_Shelf	0.903271	0.277663
S_Shore	0.00906797	0.0753538
(blank)	0.882678	0.819079
ACO2	0.941962	0.66743
S_Shelf	0.941962	0.66743
ACOT11	0.672227	0.708549
S_Shelf	0.797081	0.755605
(blank)	0.663309	0.705188
ACOT13	0.657331	0.536399
S_Shelf	0.512118	0.596977
(blank)	0.693634	0.521254
ACOT2	0.341977	0.243574
Island	0.025845	0.0173732
N_Shore	0.413591	0.264951
S_Shelf	0.73246	0.585943
S_Shore	0.151338	0.130554
ACOT4	0.697348	0.435377
Island	0.538227	0.0345541
N_Shore	0.913378	0.933126
S_Shore	0.742652	0.642346
ACOT6	0.597255	0.612932
S_Shelf	0.461641	0.513097
(blank)	0.732868	0.712768
ACOT7	0.672903	0.587061
Island	0.384196	0.337951
N_Shelf	0.75879	0.304877
N_Shore	0.720611	0.646021
S_Shelf	0.841381	0.863357
S_Shore	0.284368	0.372511
(blank)	0.78127	0.67851
ACOT9	0.185472	0.219637
Island	0.0254004	0.0233348
N_Shelf	0.97605	0.91793
N_Shore	0.022672	0.328863
S_Shore	0.198698	0.201375
(blank)	0.948164	0.946362
ACOX1	0.740224	0.628568
S_Shelf	0.786513	0.586348
(blank)	0.693935	0.670789
ACOX2	0.694767	0.625255
(blank)	0.694767	0.625255
ACOX3	0.644616	0.608295
Island	0.321615	0.318828
N_Shelf	0.891451	0.859387
N_Shore	0.656683	0.645512
S_Shelf	0.940711	0.863448
S_Shore	0.705791	0.641796
(blank)	0.764449	0.703437
ACOXL	0.553554	0.568943
Island	0.0396905	0.118913
N_Shelf	0.576713	0.853739
N_Shore	0.316445	0.456014
S_Shelf	0.66612	0.45522
S_Shore	0.269634	0.41957
(blank)	0.796416	0.73378
ACP1	0.85363	0.719971
S_Shelf	0.960298	0.734386
S_Shore	0.57946	0.264801
(blank)	0.937381	0.940348
ACP2	0.83384	0.822405
N_Shelf	0.938847	0.961529
(blank)	0.781337	0.752844
ACP5	0.858037	0.661773
Island	0.897503	0.599075
N_Shelf	0.73552	0.738157
N_Shore	0.762107	0.754893
S_Shore	0.886955	0.66518
ACP6	0.215637	0.199474
Island	0.0396278	0.037343
N_Shelf	0.9267	0.953259
S_Shore	0.682652	0.596734
ACPL2	0.399395	0.338553
Island	0.0487768	0.0332518
S_Shelf	0.900524	0.667721
S_Shore	0.941793	0.966068
(blank)	0.701114	0.594415
ACPP	0.894606	0.778051
(blank)	0.894606	0.778051
ACPT	0.713645	0.666318
Island	0.357048	0.318371
N_Shelf	0.668785	0.67799
N_Shore	0.811987	0.764521
S_Shore	0.783303	0.663125
ACR	0.517125	0.641878
(blank)	0.517125	0.641878
ACRBP	0.591946	0.3974
Island	0.511501	0.215216
N_Shelf	0.799656	0.727496
N_Shore	0.942947	0.92338
S_Shore	0.593913	0.369051
(blank)	0.429558	0.537288
ACRV1	0.892985	0.846524
(blank)	0.892985	0.846524
ACSBG1	0.758482	0.638618
(blank)	0.758482	0.638618
ACSBG2	0.382969	0.43022
(blank)	0.382969	0.43022
ACSF2	0.505172	0.549605
Island	0.0886846	0.192948
N_Shore	0.751263	0.815244
S_Shelf	0.77529	0.717905
S_Shore	0.475957	0.482814
(blank)	0.782285	0.811852
ACSF3	0.803506	0.745784
Island	0.597594	0.598225
N_Shelf	0.857972	0.767449
N_Shore	0.804992	0.760811
S_Shelf	0.908899	0.914268
S_Shore	0.820649	0.772665
(blank)	0.886889	0.763825
ACSL1	0.438185	0.399931
Island	0.186567	0.169913
N_Shelf	0.477079	0.529892
N_Shore	0.887461	0.885943
S_Shelf	0.848482	0.887667
S_Shore	0.499564	0.613476
(blank)	0.636792	0.469313
ACSL3	0.435326	0.371308
Island	0.0720327	0.0659172
N_Shore	0.0347996	0.0329512
S_Shelf	0.465354	0.363534
S_Shore	0.014456	0.0036585
(blank)	0.854457	0.7294
ACSL4	0.105807	0.144902
Island	0.015515	0.0144791
N_Shore	0.0180322	0.0205412
S_Shore	0.426639	0.753007
(blank)	0.685371	0.834963
ACSL5	0.741904	0.813327
(blank)	0.741904	0.813327
ACSL6	0.428694	0.442037
Island	0.102592	0.143021
N_Shelf	0.701842	0.572093
N_Shore	0.0558156	0.647199
S_Shore	0.474583	0.529116
(blank)	0.790818	0.703872
ACSM1	0.688826	0.851743
(blank)	0.688826	0.851743
ACSM2A	0.459376	0.711234
(blank)	0.459376	0.711234
ACSM3	0.261585	0.179955
(blank)	0.261585	0.179955
ACSM4	0.823944	0.757068
(blank)	0.823944	0.757068
ACSM5	0.76221	0.840113
(blank)	0.76221	0.840113
ACSS1	0.421327	0.39899
Island	0.155772	0.184619
N_Shelf	0.656649	0.702105
N_Shore	0.968729	0.944984
S_Shore	0.425663	0.37835
(blank)	0.927346	0.807502
ACSS2	0.440657	0.40031
Island	0.0426617	0.0346597
N_Shore	0.585091	0.504923
S_Shelf	0.968098	0.959579
S_Shore	0.0352873	0.055255
(blank)	0.934842	0.86459
ACSS3	0.327184	0.207256
Island	0.0275341	0.0508367
N_Shore	0.0275329	0.103978
S_Shelf	0.898548	0.620623
S_Shore	0.262184	0.311145
(blank)	0.777818	0.363894
ACTA1	0.576713	0.260912
Island	0.567966	0.269143
N_Shore	0.786629	0.06337
ACTA2	0.762982	0.606755
(blank)	0.762982	0.606755
ACTB	0.207953	0.13819
Island	0.0563589	0.0464795
N_Shore	0.630501	0.39845
S_Shore	0.0659343	0.0291238
ACTBL2	0.648687	0.767117
(blank)	0.648687	0.767117
ACTC1	0.875606	0.798294
(blank)	0.875606	0.798294
ACTG1	0.101936	0.0745264
Island	0.0720615	0.0582146
N_Shore	0.266246	0.164242
ACTG2	0.6957	0.584598
(blank)	0.6957	0.584598
ACTL6A	0.171853	0.165888
Island	0.0484578	0.0433288
N_Shore	0.397794	0.443875
S_Shore	0.012933	0.0416696
(blank)	0.866052	0.714608
ACTL6B	0.275857	0.201219
Island	0.24457	0.085866
N_Shelf	0.154765	0.601056
N_Shore	0.141974	0.117263
S_Shore	0.341636	0.2227
(blank)	0.489935	0.397658
ACTL7A	0.881465	0.940349
(blank)	0.881465	0.940349
ACTL7B	0.862281	0.839842
Island	0.863076	0.871833
N_Shore	0.815919	0.776773
S_Shore	0.883476	0.791401
ACTL8	0.62073	0.552296
Island	0.470912	0.293827
N_Shelf	0.705593	0.731185
N_Shore	0.68735	0.741387
S_Shore	0.896449	0.554212
(blank)	0.591234	0.561844
ACTL9	0.569588	0.341053
Island	0.544216	0.350423
S_Shore	0.582273	0.336368
ACTN1	0.615086	0.596175
Island	0.238975	0.233292
N_Shelf	0.956032	0.873567
N_Shore	0.734563	0.687154
S_Shelf	0.787109	0.832634
S_Shore	0.0214902	0.94126
(blank)	0.846909	0.779867
ACTN2	0.710014	0.710209
Island	0.0861118	0.205254
N_Shore	0.764838	0.851129
S_Shelf	0.967463	0.800496
S_Shore	0.0901062	0.075692
(blank)	0.912544	0.863587
ACTN3	0.788299	0.691241
Island	0.912729	0.732451
N_Shelf	0.723436	0.843414
N_Shore	0.728121	0.75093
S_Shelf	0.775461	0.539887
S_Shore	0.767855	0.660808
ACTN4	0.42407	0.353046
Island	0.242931	0.222405
N_Shelf	0.922977	0.896201
N_Shore	0.439017	0.40992
S_Shelf	0.689014	0.281572
S_Shore	0.712085	0.571295
(blank)	0.963024	0.970291
ACTR10	0.103785	0.0923757
Island	0.0244072	0.0218638
N_Shore	0.030156	0.0399127
S_Shore	0.137692	0.0518272
(blank)	0.733122	0.753933
ACTR1A	0.327565	0.229185
N_Shelf	0.957884	0.911464
N_Shore	0.041749	0.0204373
(blank)	0.403274	0.210507
ACTR1B	0.414711	0.449615
Island	0.0315555	0.0202979
N_Shelf	0.957722	0.974154
N_Shore	0.382187	0.373974
S_Shore	0.0622534	0.566091
(blank)	0.861947	0.915823
ACTR2	0.188569	0.160907
Island	0.0442515	0.0336075
N_Shore	0.0151639	0.0101662
S_Shelf	0.993096	0.977148
S_Shore	0.00937895	0.0112642
(blank)	0.698733	0.551194
ACTR3	0.155285	0.131669
Island	0.108338	0.095128
N_Shore	0.0208084	0.0199974
S_Shelf	0.944478	0.923071
S_Shore	0.0256764	0.00843797
(blank)	0.524531	0.37319
ACTR3B	0.495414	0.545971
Island	0.0178923	0.0163951
N_Shore	0.200264	0.486247
S_Shelf	0.970571	0.963977
S_Shore	0.0251068	0.0846633
(blank)	0.792361	0.790143
ACTR3C	0.770742	0.674953
N_Shelf	0.933348	0.961744
N_Shore	0.0298159	0.0968671
(blank)	0.809297	0.694373
ACTR5	0.173566	0.12356
Island	0.0435605	0.0314492
N_Shore	0.0277842	0.0655181
S_Shelf	0.676086	0.196184
S_Shore	0.00797327	0.0067148
(blank)	0.892455	0.870596
ACTR6	0.150116	0.139931
Island	0.0327801	0.0209928
N_Shore	0.0240505	0.0233385
S_Shelf	0.929773	0.897314
S_Shore	0.0224169	0.015141
(blank)	0.941114	0.925216
ACTR8	0.350933	0.278752
Island	0.0403132	0.0328667
N_Shelf	0.983251	0.916731
N_Shore	0.917719	0.617265
S_Shore	0.594742	0.464929
ACTRT1	0.783813	0.926839
(blank)	0.783813	0.926839
ACTRT2	0.758479	0.690576
Island	0.812028	0.736265
N_Shelf	0.650561	0.557267
N_Shore	0.692789	0.609479
S_Shore	0.902411	0.909142
ACVR1	0.442005	0.409925
(blank)	0.442005	0.409925
ACVR1B	0.505669	0.423882
Island	0.0200076	0.0317937
N_Shore	0.03753	0.0255793
S_Shelf	0.566132	0.01431
(blank)	0.855786	0.771475
ACVR1C	0.163939	0.118738
Island	0.0817885	0.0433146
N_Shelf	0.465827	0.487369
N_Shore	0.167923	0.0371068
S_Shore	0.237952	0.201278
ACVR2A	0.32044	0.304062
Island	0.0574273	0.0522576
N_Shore	0.0918138	0.22113
S_Shelf	0.773958	0.743286
S_Shore	0.0557188	0.121772
(blank)	0.907034	0.823232
ACVR2B	0.908036	0.926331
S_Shelf	0.950071	0.955047
(blank)	0.894024	0.916759
ACVRL1	0.725948	0.535845
Island	0.707758	0.273681
N_Shelf	0.721318	0.731023
N_Shore	0.796678	0.894983
S_Shelf	0.681538	0.661608
S_Shore	0.808821	0.824913
(blank)	0.637872	0.567322
ACY1	0.306055	0.359837
Island	0.028397	0.0519619
N_Shore	0.0719795	0.432799
S_Shelf	0.842068	0.915878
S_Shore	0.934179	0.972463
(blank)	0.764282	0.657581
ACY3	0.731716	0.582743
(blank)	0.731716	0.582743
ACYP1	0.253068	0.199083
N_Shelf	0.918028	0.90487
S_Shelf	0.954002	0.703176
(blank)	0.101302	0.0646523
ACYP2	0.479589	0.429145
Island	0.365552	0.0295856
N_Shelf	0.832745	0.958038
N_Shore	0.55748	0.44901
S_Shelf	0.804238	0.785978
S_Shore	0.327319	0.0564863
(blank)	0.346817	0.486954
ADA	0.246588	0.230047
Island	0.0197768	0.0167071
N_Shelf	0.707114	0.678799
N_Shore	0.736097	0.754076
S_Shore	0.0141367	0.0121672
(blank)	0.663059	0.54185
ADAD1	0.882432	0.862892
Island	0.863653	0.910266
N_Shore	0.873586	0.811555
S_Shelf	0.867963	0.560343
S_Shore	0.942687	0.923793
(blank)	0.938218	0.864393
ADAD2	0.793377	0.719698
Island	0.835963	0.763182
N_Shore	0.771897	0.684222
S_Shelf	0.816871	0.868043
(blank)	0.747509	0.50541
ADAL	0.921598	0.780549
S_Shelf	0.878646	0.580633
(blank)	0.935915	0.847187
ADAM10	0.345527	0.330896
Island	0.0269968	0.0261913
N_Shore	0.0141306	0.00761328
S_Shore	0.0142459	0.0314019
(blank)	0.929105	0.879953
ADAM11	0.286633	0.313233
Island	0.0546128	0.0981838
N_Shelf	0.511255	0.349094
N_Shore	0.375033	0.411707
S_Shelf	0.754274	0.851795
S_Shore	0.537551	0.507279
(blank)	0.771438	0.724444
ADAM12	0.608758	0.561226
Island	0.0885074	0.441937
N_Shelf	0.91854	0.921538
N_Shore	0.354223	0.44641
S_Shore	0.916881	0.961031
(blank)	0.786223	0.589442
ADAM15	0.443219	0.448264
Island	0.0437168	0.18608
N_Shelf	0.724182	0.529501
N_Shore	0.742684	0.528242
S_Shelf	0.771706	0.839767
S_Shore	0.474538	0.369679
(blank)	0.785206	0.753389
ADAM17	0.274429	0.24524
Island	0.0225967	0.0167127
N_Shore	0.0693368	0.0543673
S_Shore	0.271517	0.0922556
(blank)	0.893781	0.883637
ADAM18	0.887968	0.901359
(blank)	0.887968	0.901359
ADAM19	0.499422	0.51335
Island	0.183824	0.228792
N_Shelf	0.778964	0.783438
N_Shore	0.851804	0.967996
S_Shore	0.3037	0.393807
(blank)	0.76868	0.733723
ADAM2	0.889938	0.901653
(blank)	0.889938	0.901653
ADAM20	0.746137	0.771748
(blank)	0.746137	0.771748
ADAM21	0.477884	0.319584
(blank)	0.477884	0.319584
ADAM21P1	0.644627	0.380764
(blank)	0.644627	0.380764
ADAM22	0.106994	0.109329
Island	0.0553418	0.0452832
N_Shore	0.0227144	0.0105243
S_Shelf	0.548414	0.551135
S_Shore	0.421334	0.598928
ADAM23	0.287039	0.198836
Island	0.0445571	0.0336459
N_Shore	0.0865111	0.0511388
S_Shelf	0.745654	0.394897
S_Shore	0.0158713	0.0305038
(blank)	0.762474	0.569891
ADAM28	0.366844	0.374381
(blank)	0.366844	0.374381
ADAM29	0.607632	0.678772
(blank)	0.607632	0.678772
ADAM30	0.783671	0.775554
Island	0.672006	0.527062
N_Shore	0.746062	0.715399
S_Shore	0.84338	0.899014
ADAM32	0.908693	0.92298
Island	0.958585	0.946039
N_Shore	0.920872	0.945661
S_Shore	0.7342	0.877212
(blank)	0.846775	0.854315
ADAM33	0.521395	0.337909
Island	0.551444	0.334657
N_Shelf	0.5885	0.440251
N_Shore	0.51514	0.381975
S_Shelf	0.0788284	0.0482713
S_Shore	0.502014	0.282244
ADAM3A	0.639302	0.693152
Island	0.919328	0.926391
S_Shore
(blank)	0.359275	0.459914
ADAM5P	0.395191	0.306828
(blank)	0.395191	0.306828
ADAM6	0.543154	0.507664
(blank)	0.543154	0.507664
ADAM7	0.674385	0.317099
(blank)	0.674385	0.317099
ADAM8	0.836687	0.802267
Island	0.789413	0.752234
N_Shelf	0.857586	0.893313
N_Shore	0.8485	0.737664
S_Shore	0.870637	0.811201
ADAM9	0.892209	0.752112
N_Shelf	0.851288	0.851065
S_Shelf	0.685725	0.237651
(blank)	0.954061	0.855989
ADAMDEC1	0.620075	0.318594
(blank)	0.620075	0.318594
ADAMTS1	0.291364	0.246754
Island	0.0357138	0.0181728
N_Shelf	0.935453	0.838222
N_Shore	0.513399	0.435788
S_Shore	0.0490122	0.0623537
(blank)	0.791043	0.68362
ADAMTS10	0.512433	0.439659
Island	0.492677	0.36916
N_Shelf	0.714547	0.653751
N_Shore	0.51163	0.51412
S_Shelf	0.650615	0.676684
S_Shore	0.578055	0.582317
(blank)	0.0157493	0.0227039
ADAMTS12	0.674238	0.591038
Island	0.0141097	0.0216279
N_Shelf	0.676065	0.273545
N_Shore	0.0580596	0.238793
S_Shore	0.220732	0.518161
(blank)	0.845821	0.676074
ADAMTS13	0.528313	0.409747
Island	0.125852	0.180298
N_Shelf	0.579563	0.305274
N_Shore	0.509839	0.207732
S_Shelf	0.759464	0.667291
(blank)	0.796788	0.57642
ADAMTS14	0.492634	0.448337
Island	0.0443265	0.106983
N_Shore	0.059805	0.156467
S_Shelf	0.946432	0.972094
S_Shore	0.631472	0.593676
(blank)	0.753759	0.616124
ADAMTS15	0.322086	0.284225
Island	0.261347	0.202451
N_Shelf	0.691925	0.829035
N_Shore	0.319871	0.346103
S_Shelf	0.814981	0.931679
S_Shore	0.316339	0.0511603
ADAMTS16	0.655848	0.699568
Island	0.465166	0.591243
N_Shelf	0.950986	0.933469
N_Shore	0.880074	0.881303
S_Shelf	0.399888	0.574562
S_Shore	0.388058	0.464059
(blank)	0.838866	0.799934
ADAMTS17	0.572335	0.621137
Island	0.334542	0.394968
N_Shelf	0.641638	0.89286
N_Shore	0.419362	0.548683
S_Shelf	0.698993	0.71677
S_Shore	0.433591	0.246904
(blank)	0.681512	0.730175
ADAMTS18	0.474282	0.401669
Island	0.0695333	0.048422
N_Shelf	0.569961	0.173445
N_Shore	0.327313	0.431101
S_Shore	0.366415	0.311075
(blank)	0.744925	0.635282
ADAMTS19	0.167864	0.244496
Island	0.0390204	0.0466392
N_Shore	0.0954434	0.173113
S_Shelf	0.652628	0.933884
S_Shore	0.125649	0.0129966
(blank)	0.544391	0.858212
ADAMTS2	0.704439	0.699452
Island	0.529428	0.523541
N_Shelf	0.718655	0.676688
N_Shore	0.652497	0.700149
S_Shelf	0.919549	0.894352
S_Shore	0.663617	0.670919
(blank)	0.79901	0.789224
ADAMTS20	0.308655	0.268304
Island	0.102399	0.100029
N_Shelf	0.508772	0.484161
N_Shore	0.456095	0.597306
S_Shore	0.401308	0.269348
(blank)	0.621769	0.560645
ADAMTS3	0.279868	0.30719
Island	0.0547508	0.0295006
N_Shelf	0.385029	0.37473
N_Shore	0.0757122	0.0398972
S_Shore	0.0592718	0.0600349
(blank)	0.732229	0.888095
ADAMTS4	0.59932	0.61511
(blank)	0.59932	0.61511
ADAMTS5	0.247638	0.330948
Island	0.107751	0.0756079
N_Shelf	0.307732	0.963881
N_Shore	0.612685	0.756985
S_Shore	0.0409536	0.631902
ADAMTS6	0.449337	0.421243
(blank)	0.449337	0.421243
ADAMTS7	0.553905	0.540038
Island	0.448711	0.420859
N_Shelf	0.774502	0.735062
N_Shore	0.645847	0.569824
S_Shelf	0.440157	0.683734
S_Shore	0.783339	0.802715
ADAMTS8	0.33884	0.340385
Island	0.0893354	0.0591984
N_Shelf	0.775435	0.87428
N_Shore	0.723199	0.165425
S_Shore	0.196671	0.369542
(blank)	0.759855	0.633105
ADAMTS9	0.429542	0.397829
Island	0.0364944	0.0304257
N_Shelf	0.833047	0.305747
N_Shore	0.183487	0.319252
S_Shore	0.0372968	0.0456623
(blank)	0.889591	0.799503
ADAMTSL1	0.699855	0.564464
Island	0.894051	0.919566
N_Shore	0.92194	0.867394
(blank)	0.642379	0.466733
ADAMTSL2	0.792206	0.75214
Island	0.829908	0.796072
N_Shelf	0.791662	0.712837
N_Shore	0.791237	0.693251
S_Shelf	0.188405	0.835443
S_Shore	0.870372	0.810356
ADAMTSL3	0.385452	0.541842
Island	0.0832094	0.130693
N_Shore	0.621649	0.781249
S_Shelf	0.35307	0.909264
S_Shore	0.577197	0.784976
(blank)	0.597444	0.797367
ADAMTSL4	0.459702	0.398518
Island	0.386906	0.344508
N_Shelf	0.88056	0.89301
N_Shore	0.370465	0.302271
S_Shelf	0.883578	0.730245
S_Shore	0.806395	0.631095
ADAMTSL5	0.440041	0.470602
Island	0.349068	0.368626
N_Shore	0.558609	0.616288
S_Shore	0.974659	0.980444
ADAP1	0.797916	0.683215
Island	0.754836	0.616453
N_Shelf	0.81114	0.674866
N_Shore	0.754906	0.684135
S_Shelf	0.834951	0.756787
S_Shore	0.843113	0.765631
(blank)	0.894656	0.562721
ADAP2	0.392622	0.473117
Island	0.037863	0.234617
N_Shore	0.503824	0.493667
S_Shelf	0.865888	0.943884
S_Shore	0.207783	0.638498
(blank)	0.801695	0.689642
ADAR	0.328539	0.31584
Island	0.0569434	0.043761
N_Shelf	0.84714	0.833596
N_Shore	0.0259095	0.0279899
S_Shelf	0.810139	0.875512
S_Shore	0.332335	0.310677
(blank)	0.847206	0.823456
ADARB1	0.761358	0.687336
Island	0.720966	0.704595
N_Shelf	0.858026	0.787888
N_Shore	0.896156	0.748794
S_Shelf	0.730606	0.473955
S_Shore	0.664404	0.691353
(blank)	0.856884	0.715479
ADARB2	0.743275	0.657934
Island	0.620778	0.529744
N_Shelf	0.776838	0.704542
N_Shore	0.717845	0.71676
S_Shelf	0.819151	0.757054
S_Shore	0.756671	0.563321
(blank)	0.761924	0.678321
ADAT1	0.227346	0.204872
Island	0.0257492	0.0240577
N_Shelf	0.831174	0.655906
N_Shore	0.0270898	0.0187404
S_Shore	0.488405	0.473893
(blank)	0.91309	0.853754
ADAT2	0.698941	0.511023
N_Shelf	0.944451	0.817449
(blank)	0.576186	0.357811
ADC	0.238202	0.281882
Island	0.0505465	0.0459601
N_Shore	0.472978	0.596601
S_Shelf	0.319807	0.641385
S_Shore	0.0677601	0.0117091
(blank)	0.699664	0.787582
ADCK1	0.565762	0.604151
Island	0.0282215	0.0575544
N_Shore	0.606069	0.66728
S_Shelf	0.887118	0.950207
S_Shore	0.0716262	0.298099
(blank)	0.801474	0.807566
ADCK2	0.290355	0.243008
Island	0.0402787	0.0407209
N_Shelf	0.786763	0.752542
N_Shore	0.354979	0.231244
S_Shelf	0.93025	0.926275
S_Shore	0.343186	0.277
ADCK4	0.329472	0.336157
Island	0.0251302	0.0294956
N_Shelf	0.963036	0.889045
N_Shore	0.552031	0.506359
S_Shelf	0.739799	0.757784
(blank)	0.362172	0.554543
ADCK5	0.545665	0.561358
Island	0.34159	0.341271
N_Shelf	0.520168	0.525454
N_Shore	0.685514	0.763673
S_Shelf	0.419273	0.552157
S_Shore	0.856604	0.806978
(blank)	0.950814	0.949879
ADCY1	0.504953	0.514256
Island	0.147742	0.287535
S_Shelf	0.85437	0.430871
S_Shore	0.743616	0.79545
(blank)	0.839077	0.743869
ADCY10	0.733085	0.712271
Island	0.486135	0.480814
N_Shelf	0.926907	0.862436
N_Shore	0.842329	0.921398
S_Shore	0.619337	0.87271
(blank)	0.794367	0.731675
ADCY2	0.634462	0.457733
Island	0.167973	0.288701
N_Shore	0.606573	0.492534
S_Shelf	0.756339	0.816122
S_Shore	0.110244	0.426625
(blank)	0.771339	0.488146
ADCY3	0.671684	0.60417
Island	0.0848549	0.0508229
N_Shelf	0.694748	0.722519
N_Shore	0.717324	0.661446
(blank)	0.765076	0.680284
ADCY4	0.343906	0.261056
Island	0.211818	0.0559216
N_Shelf	0.626711	0.607921
N_Shore	0.431419	0.407497
S_Shelf	0.434145	0.586956
S_Shore	0.524905	0.483522
(blank)	0.591722	0.660813
ADCY5	0.574388	0.555898
Island	0.247036	0.286598
N_Shelf	0.61049	0.449263
N_Shore	0.587675	0.460541
(blank)	0.751297	0.718881
ADCY6	0.467591	0.456474
Island	0.388211	0.389432
N_Shelf	0.63139	0.618933
N_Shore	0.39057	0.324609
S_Shore	0.531667	0.62421
(blank)	0.769408	0.721983
ADCY7	0.861136	0.828487
(blank)	0.861136	0.828487
ADCY8	0.267176	0.176553
Island	0.0749572	0.0881298
N_Shelf	0.0479444	0.0471402
N_Shore	0.323781	0.276884
(blank)	0.637247	0.326786
ADCY9	0.755833	0.691998
Island	0.594142	0.593075
N_Shelf	0.729321	0.548907
N_Shore	0.689859	0.558377
S_Shelf	0.740218	0.414148
S_Shore	0.807329	0.808804
(blank)	0.909257	0.866806
ADCYAP1	0.25023	0.131809
Island	0.224405	0.0796434
N_Shore	0.185603	0.314773
S_Shelf	0.79924	0.889325
S_Shore	0.527748	0.41684
ADCYAP1R1	0.490529	0.401242
Island	0.0630056	0.0962906
N_Shore	0.315208	0.331989
S_Shelf	0.604184	0.344575
S_Shore	0.402707	0.563687
(blank)	0.716748	0.550674
ADD1	0.622371	0.633694
Island	0.264352	0.274999
N_Shelf	0.923604	0.802076
N_Shore	0.627099	0.843361
S_Shelf	0.558142	0.589009
S_Shore	0.918921	0.904185
(blank)	0.949007	0.944098
ADD2	0.536528	0.460344
Island	0.311412	0.288044
N_Shelf	0.79552	0.578056
N_Shore	0.985544	0.844785
S_Shelf	0.925822	0.829955
S_Shore	0.345161	0.24836
(blank)	0.802314	0.734687
ADD3	0.36373	0.326483
Island	0.0723666	0.0468552
N_Shore	0.0930549	0.0498089
S_Shelf	0.944079	0.959581
S_Shore	0.0858764	0.0228151
(blank)	0.888467	0.836568
ADH1A	0.796679	0.5219
(blank)	0.796679	0.5219
ADH1B	0.601722	0.329623
(blank)	0.601722	0.329623
ADH1C	0.657531	0.749118
(blank)	0.657531	0.749118
ADH4	0.624677	0.279055
(blank)	0.624677	0.279055
ADH5	0.149348	0.138858
Island	0.0491918	0.0365909
N_Shelf	0.959088	0.919819
N_Shore	0.00148219	0.00544998
S_Shore	0.0138078	0.0259505
(blank)	0.65996	0.63753
ADH6	0.907065	0.828758
(blank)	0.907065	0.828758
ADH7	0.859085	0.730627
(blank)	0.859085	0.730627
ADHFE1	0.272051	0.265303
Island	0.0349184	0.0290065
N_Shelf	0.640176	0.533358
N_Shore	0.447451	0.456325
S_Shore	0.16093	0.240212
(blank)	0.585703	0.573356
ADI1	0.663149	0.635857
Island	0.354178	0.375302
N_Shelf	0.901332	0.686641
N_Shore	0.816374	0.779081
S_Shelf	0.963907	0.965796
S_Shore	0.807128	0.693968
ADIG	0.75429	0.708641
(blank)	0.75429	0.708641
ADIPOQ	0.810709	0.671683
(blank)	0.810709	0.671683
ADIPOR1	0.309785	0.246971
Island	0.035649	0.0288772
N_Shelf	0.966891	0.965556
N_Shore	0.859703	0.426936
S_Shore	0.277735	0.207158
(blank)	0.91499	0.809414
ADIPOR2	0.320221	0.268861
Island	0.0249569	0.0189636
N_Shore	0.0447667	0.0277617
S_Shelf	0.973807	0.67215
S_Shore	0.0919852	0.0406947
(blank)	0.880769	0.781849
ADK	0.503518	0.45837
Island	0.0545968	0.0543918
N_Shelf	0.924767	0.606367
N_Shore	0.167234	0.325544
S_Shelf	0.801351	0.804493
S_Shore	0.0541699	0.0600774
(blank)	0.791565	0.686109
ADM	0.0339555	0.0265494
Island	0.035908	0.0293635
N_Shore	0.0280979	0.0181073
ADM2	0.123271	0.105919
Island	0.0610438	0.0610838
S_Shore	0.745542	0.55427
ADNP	0.426467	0.457289
Island	0.201248	0.366871
N_Shelf	0.886714	0.716048
N_Shore	0.233665	0.190292
S_Shore	0.907795	0.925947
(blank)	0.872682	0.798
ADNP2	0.640134	0.625591
(blank)	0.640134	0.625591
ADO	0.110982	0.113786
Island	0.0272841	0.030549
N_Shore	0.047111	0.0199057
S_Shelf	0.91121	0.927326
S_Shore	0.486913	0.591372
ADORA1	0.441478	0.44007
Island	0.0486134	0.0459003
N_Shore	0.357895	0.377435
S_Shelf	0.757319	0.839296
S_Shore	0.547515	0.75225
(blank)	0.695242	0.553297
ADORA2A	0.840973	0.792413
S_Shelf	0.83948	0.794154
S_Shore	0.857388	0.773264
ADORA2B	0.314406	0.368836
Island	0.0426754	0.106967
N_Shore	0.848427	0.840157
S_Shelf	0.955684	0.900177
S_Shore	0.0797943	0.340908
(blank)	0.692986	0.727462
ADORA3	0.734997	0.732939
Island	0.739679	0.790546
N_Shelf	0.560272	0.640586
N_Shore	0.863423	0.921949
S_Shelf	0.738718	0.818751
S_Shore	0.881611	0.863192
(blank)	0.725554	0.691158
ADPGK	0.344555	0.279168
Island	0.0292001	0.0253419
N_Shelf	0.904038	0.742168
N_Shore	0.301231	0.25821
S_Shore	0.494999	0.481481
(blank)	0.900762	0.482669
ADPRH	0.194818	0.206683
Island	0.0419504	0.0333579
N_Shore	0.0958567	0.219403
S_Shelf	0.80709	0.835226
S_Shore	0.117205	0.269836
(blank)	0.523206	0.425599
ADPRHL1	0.786837	0.755641
Island	0.84785	0.853377
N_Shelf	0.803383	0.630902
N_Shore	0.871475	0.730948
S_Shelf	0.81684	0.771911
S_Shore	0.777372	0.758261
(blank)	0.756996	0.751436
ADPRHL2	0.267001	0.24762
Island	0.0356823	0.0300034
N_Shore	0.0286016	0.0185039
S_Shelf	0.761061	0.693273
S_Shore	0.0473603	0.0210623
(blank)	0.924937	0.910493
ADRA1A	0.467381	0.483962
Island	0.290952	0.27273
N_Shelf	0.634211	0.619234
N_Shore	0.610863	0.538112
(blank)	0.744607	0.865832
ADRA1B	0.31818	0.284448
Island	0.260797	0.0994492
N_Shelf	0.0908216	0.163384
N_Shore	0.220108	0.224674
S_Shelf	0.647071	0.793471
S_Shore	0.429946	0.487347
(blank)	0.387119	0.481417
ADRA1D	0.298807	0.268461
Island	0.145834	0.102023
N_Shelf	0.635013	0.534483
N_Shore	0.489975	0.553314
S_Shelf	0.661452	0.824666
S_Shore	0.54218	0.463896
ADRA2A	0.288083	0.287089
Island	0.281261	0.276198
N_Shore	0.0235879	0.00824181
S_Shore	0.641261	0.70752
ADRA2B	0.561935	0.525448
Island	0.449471	0.467526
N_Shelf	0.716922	0.726655
N_Shore	0.769531	0.659306
S_Shore	0.0264203	0.0204998
ADRA2C	0.245041	0.257323
Island	0.184496	0.21694
N_Shore	0.904496	0.84247
S_Shore	0.312135	0.156772
ADRB1	0.41823	0.181043
Island	0.363492	0.118068
S_Shore	0.856133	0.684841
ADRB2	0.101179	0.117651
Island	0.0623291	0.0265319
N_Shore	0.0780562	0.0866261
S_Shore	0.426772	0.788463
ADRB3	0.245372	0.483062
Island	0.126962	0.329546
N_Shore	0.905219	0.95643
S_Shore	0.269518	0.568955
ADRBK1	0.59259	0.569159
Island	0.322372	0.294919
N_Shelf	0.808821	0.772159
N_Shore	0.519377	0.839171
S_Shelf	0.945285	0.870197
S_Shore	0.87469	0.73626
(blank)	0.824478	0.631245
ADRBK2	0.16979	0.162421
Island	0.0339948	0.0259795
N_Shore	0.132156	0.120765
S_Shore	0.0336264	0.0840784
(blank)	0.97678	0.941677
ADRM1	0.367836	0.321213
Island	0.296603	0.287976
N_Shore	0.442638	0.431169
S_Shore	0.626648	0.391933
ADSL	0.159143	0.14498
Island	0.0213535	0.0233626
N_Shore	0.0272681	0.0386416
S_Shelf	0.976406	0.947292
S_Shore	0.331541	0.338243
(blank)	0.310793	0.0242821
ADSS	0.396379	0.311983
Island	0.0289075	0.0319492
N_Shelf	0.720026	0.535009
N_Shore	0.414455	0.0908335
S_Shore	0.883585	0.891942
(blank)	0.895686	0.521854
ADSSL1	0.54964	0.46535
Island	0.0420902	0.0340421
N_Shore	0.163821	0.136107
S_Shelf	0.783065	0.778332
S_Shore	0.24974	0.461213
(blank)	0.78715	0.648027
AEBP1	0.597869	0.497534
Island	0.892231	0.678109
N_Shelf	0.800818	0.73566
N_Shore	0.770655	0.424751
S_Shore	0.763651	0.648685
(blank)	0.314196	0.373701
AEBP2	0.488405	0.481334
Island	0.124305	0.102837
N_Shore	0.862392	0.926657
S_Shore	0.799695	0.918755
(blank)	0.91065	0.895938
AEN	0.393774	0.315349
Island	0.0380087	0.0257232
N_Shore	0.398607	0.222266
S_Shelf	0.707832	0.250935
S_Shore	0.0283593	0.016213
(blank)	0.909488	0.922094
AES	0.352203	0.481816
Island	0.210157	0.459845
N_Shelf	0.816082	0.722868
N_Shore	0.848871	0.882027
S_Shelf	0.656696	0.810775
S_Shore	0.217919	0.356328
(blank)	0.737375	0.49986
AFAP1	0.703537	0.658921
Island	0.348438	0.364186
N_Shelf	0.900214	0.864478
N_Shore	0.147774	0.130465
S_Shelf	0.0817815	0.063506
S_Shore	0.468442	0.815281
(blank)	0.890195	0.779099
AFAP1L1	0.390925	0.422508
Island	0.0268816	0.0217204
N_Shelf	0.584227	0.770178
N_Shore	0.134899	0.0590984
S_Shelf	0.510459	0.900009
S_Shore	0.0146336	0.0186303
(blank)	0.750352	0.758213
AFAP1L2	0.42035	0.423499
Island	0.0374111	0.0317446
N_Shelf	0.443479	0.823757
N_Shore	0.308321	0.288791
S_Shore	0.129395	0.284518
(blank)	0.710218	0.612671
AFF1	0.463358	0.406614
Island	0.0215645	0.0233778
N_Shelf	0.941329	0.878468
N_Shore	0.011533	0.0247488
S_Shelf	0.626791	0.816042
S_Shore	0.0977623	0.0742327
(blank)	0.803495	0.684801
AFF2	0.25157	0.265821
Island	0.0366674	0.0480165
N_Shore	0.09263	0.256322
S_Shelf	0.0157101	0.138596
S_Shore	0.0850606	0.232275
(blank)	0.933497	0.789555
AFF3	0.57719	0.573373
Island	0.491894	0.465434
N_Shelf	0.654886	0.470494
N_Shore	0.497798	0.507367
S_Shelf	0.379486	0.566917
S_Shore	0.256356	0.448228
(blank)	0.638157	0.60267
AFF4	0.394888	0.339969
Island	0.0286002	0.0279973
N_Shelf	0.967754	0.957332
N_Shore	0.0223943	0.0101464
S_Shore	0.0346939	0.145838
(blank)	0.892704	0.706582
AFG3L1	0.844584	0.867015
Island	0.67919	0.712203
N_Shelf	0.925792	0.962325
N_Shore	0.920538	0.90711
S_Shelf	0.951676	0.976147
S_Shore	0.801738	0.814275
(blank)	0.936176	0.957893
AFG3L2	0.279723	0.266755
Island	0.0707436	0.0644278
N_Shelf	0.969493	0.984335
N_Shore	0.482396	0.477328
S_Shelf	0.933793	0.909492
S_Shore	0.162341	0.138451
AFM	0.834006	0.739848
(blank)	0.834006	0.739848
AFMID	0.591701	0.533307
S_Shelf	0.912273	0.907354
(blank)	0.431414	0.346284
AFP	0.85981	0.726945
(blank)	0.85981	0.726945
AFTPH	0.230218	0.188535
Island	0.0258472	0.0208313
N_Shore	0.0073826	0.00679698
S_Shelf	0.927455	0.537879
S_Shore	0.0130932	0.0129653
(blank)	0.919061	0.863335
AGA	0.278243	0.258263
Island	0.0482027	0.0463858
N_Shelf	0.875324	0.785328
N_Shore	0.102114	0.317553
S_Shore	0.291407	0.290093
(blank)	0.657719	0.0890978
AGAP1	0.792589	0.76094
Island	0.481866	0.469072
N_Shelf	0.779725	0.759024
N_Shore	0.84911	0.796151
S_Shelf	0.893447	0.749847
S_Shore	0.807117	0.784847
(blank)	0.846123	0.817854
AGAP11	0.791991	0.416242
Island	0.887034	0.214736
N_Shelf	0.382196	0.489536
N_Shore	0.759384	0.840609
S_Shelf	0.805029	0.026278
S_Shore	0.73613	0.599067
(blank)	0.86722	0.284509
AGAP2	0.268763	0.227094
Island	0.099521	0.101391
N_Shelf	0.7188	0.124833
N_Shore	0.208368	0.136387
S_Shelf	0.269783	0.287419
S_Shore	0.438235	0.374613
(blank)	0.958854	0.901858
AGAP3	0.577112	0.536991
Island	0.360538	0.363366
N_Shore	0.657639	0.591931
S_Shelf	0.903653	0.897657
S_Shore	0.50851	0.309022
(blank)	0.718302	0.694187
AGAP4	0.729883	0.849157
Island	0.756487	0.926302
S_Shore	0.766315	0.853662
(blank)	0.698366	0.808331
AGAP5	0.783737	0.822584
Island	0.614882	0.712056
S_Shelf	0.972762	0.960019
S_Shore	0.640452	0.681756
(blank)	0.801325	0.838859
AGAP6	0.565555	0.637136
(blank)	0.565555	0.637136
AGAP7	0.788291	0.798162
N_Shore	0.866489	0.841388
S_Shelf	0.481787	0.536449
S_Shore	0.860202	0.930196
AGBL1	0.706108	0.553043
(blank)	0.706108	0.553043
AGBL2	0.851149	0.813033
Island	0.939588	0.847974
N_Shelf	0.631662	0.589041
N_Shore	0.86433	0.807989
S_Shore	0.754196	0.846347
(blank)	0.823182	0.929157
AGBL3	0.316966	0.29921
Island	0.0749499	0.0563371
N_Shore	0.144093	0.112359
S_Shelf	0.92597	0.953983
S_Shore	0.334193	0.350096
(blank)	0.857361	0.802293
AGBL4	0.403076	0.375312
Island	0.198126	0.194094
N_Shelf	0.621803	0.65524
N_Shore	0.0345461	0.024441
S_Shelf	0.978164	0.898356
S_Shore	0.685391	0.568815
(blank)	0.530439	0.487958
AGBL5	0.191653	0.175229
Island	0.0230502	0.0191836
N_Shelf	0.795941	0.715456
N_Shore	0.275363	0.255549
S_Shelf	0.893605	0.870207
S_Shore	0.467032	0.411284
AGER	0.885502	0.720288
(blank)	0.885502	0.720288
AGFG1	0.466644	0.424061
Island	0.05287	0.0525661
N_Shore	0.756268	0.798295
S_Shelf	0.947296	0.96058
S_Shore	0.948556	0.878557
(blank)	0.927907	0.744308
AGFG2	0.375692	0.234472
Island	0.122724	0.0899992
N_Shelf	0.683573	0.474582
N_Shore	0.434645	0.0510379
S_Shelf	0.721873	0.733394
S_Shore	0.0631902	0.0330248
(blank)	0.77838	0.510293
AGGF1	0.568738	0.715171
Island	0.502574	0.848274
N_Shore	0.633039	0.770783
S_Shelf	0.895582	0.848968
S_Shore	0.496931	0.756037
(blank)	0.445881	0.156052
AGK	0.271794	0.313354
Island	0.0488626	0.042695
N_Shore	0.143066	0.338518
S_Shelf	0.818056	0.885171
S_Shore	0.0235665	0.0455058
(blank)	0.636858	0.544232
AGL	0.32689	0.330735
Island	0.0539245	0.0572361
N_Shore	0.194658	0.167834
S_Shelf	0.957191	0.919247
S_Shore	0.0250926	0.052634
(blank)	0.920642	0.936898
AGMAT	0.547104	0.560664
Island	0.0709755	0.0923059
N_Shelf	0.919843	0.84477
N_Shore	0.499293	0.511477
S_Shore	0.724075	0.807072
(blank)	0.768799	0.677516
AGPAT1	0.735615	0.645132
S_Shelf	0.849727	0.828747
S_Shore	0.852555	0.770093
(blank)	0.628948	0.489296
AGPAT2	0.56391	0.685765
Island	0.370373	0.536568
N_Shelf	0.820979	0.810155
N_Shore	0.288688	0.618793
S_Shelf	0.924626	0.845369
S_Shore	0.551145	0.853781
(blank)	0.803768	0.778673
AGPAT3	0.703111	0.665812
Island	0.823111	0.856476
N_Shelf	0.778876	0.757231
N_Shore	0.776481	0.707461
S_Shelf	0.802355	0.60873
S_Shore	0.733719	0.678469
(blank)	0.470116	0.413822
AGPAT4	0.686269	0.672001
(blank)	0.686269	0.672001
AGPAT5	0.289359	0.251245
Island	0.0193165	0.0179577
N_Shore	0.298176	0.105405
S_Shelf	0.732938	0.919094
(blank)	0.900991	0.75339
AGPAT6	0.468555	0.43538
Island	0.0352995	0.022519
N_Shore	0.00963189	0.0593701
S_Shelf	0.925815	0.931401
S_Shore	0.0142256	0.00726919
(blank)	0.856198	0.790728
AGPAT9	0.193441	0.194229
Island	0.0277234	0.0185153
N_Shore	0.0548384	0.115036
S_Shelf	0.70434	0.788937
S_Shore	0.0576155	0.0471715
(blank)	0.959541	0.879906
AGPHD1	0.200075	0.180994
Island	0.0300769	0.0201761
N_Shelf	0.605893	0.470942
N_Shore	0.0232372	0.0193649
S_Shelf	0.949513	0.982032
S_Shore	0.581641	0.538185
AGPS	0.899124	0.543642
S_Shelf	0.96589	0.958441
(blank)	0.876868	0.405375
AGR2	0.907787	0.764413
(blank)	0.907787	0.764413
AGR3	0.892777	0.838421
(blank)	0.892777	0.838421
AGRN	0.593915	0.664247
Island	0.537486	0.631988
N_Shelf	0.758127	0.762779
N_Shore	0.648851	0.738963
S_Shelf	0.786339	0.605769
S_Shore	0.777752	0.718615
AGRP	0.787524	0.7389
S_Shelf	0.771381	0.723026
S_Shore	0.88438	0.834144
AGT	0.803414	0.735115
(blank)	0.803414	0.735115
AGTPBP1	0.287212	0.334489
Island	0.0814184	0.0548115
N_Shore	0.0600353	0.365153
S_Shore	0.183653	0.393734
(blank)	0.603251	0.584196
AGTR1	0.37973	0.215983
Island	0.0439241	0.0399154
N_Shore	0.0408665	0.0303112
S_Shelf	0.0284996	0.0127064
S_Shore	0.109266	0.120276
(blank)	0.834089	0.438327
AGTR2	0.859768	0.290503
(blank)	0.859768	0.290503
AGTRAP	0.276247	0.259689
Island	0.0196484	0.0150389
N_Shore	0.223708	0.263349
S_Shelf	0.528385	0.232224
S_Shore	0.208223	0.154086
(blank)	0.809094	0.794808
AGXT	0.757532	0.667697
(blank)	0.757532	0.667697
AGXT2	0.641193	0.788729
(blank)	0.641193	0.788729
AGXT2L1	0.227479	0.278301
Island	0.0428878	0.0521403
N_Shelf	0.753652	0.63621
N_Shore	0.581414	0.598353
S_Shore	0.142904	0.525438
(blank)	0.624073	0.463031
AGXT2L2	0.423141	0.418326
Island	0.0416987	0.0409874
N_Shelf	0.932437	0.891578
N_Shore	0.610099	0.540593
S_Shore	0.555359	0.585944
(blank)	0.786043	0.749151
AHCTF1	0.417376	0.305292
Island	0.110769	0.0753675
N_Shelf	0.939687	0.659164
N_Shore	0.143118	0.0531658
S_Shore	0.0646139	0.0693283
(blank)	0.891648	0.680956
AHCY	0.299753	0.305645
Island	0.0306727	0.0276668
N_Shelf	0.942824	0.964066
N_Shore	0.755277	0.826743
S_Shelf	0.791418	0.904316
S_Shore	0.656485	0.720749
(blank)	0.245621	0.22048
AHCYL1	0.34487	0.331457
Island	0.029093	0.0244
N_Shore	0.408792	0.383142
S_Shelf	0.931842	0.947902
S_Shore	0.00782829	0.00512464
(blank)	0.710636	0.692367
AHCYL2	0.384869	0.320595
Island	0.0332881	0.0344873
N_Shelf	0.90508	0.848782
N_Shore	0.0154333	0.00600502
S_Shelf	0.952794	0.958708
S_Shore	0.088864	0.0654461
(blank)	0.534241	0.426365
AHDC1	0.440579	0.456429
Island	0.18827	0.16651
N_Shelf	0.518072	0.494233
N_Shore	0.525867	0.595666
S_Shelf	0.861557	0.886348
S_Shore	0.432852	0.57536
(blank)	0.693788	0.650126
AHI1	0.86904	0.835797
N_Shelf	0.700371	0.820945
(blank)	0.893135	0.837919
[truncated: 63,535 more rows]
