# Supplementary material for: Genome-wide methylation analysis identifies genes silenced in non-seminoma cell lines
Source: NPJ Genom Med. 2016 Jan 13;1:15009–. doi: 10.1038/npjgenmed.2015.9 (PMC5685295; doi:10.1038/npjgenmed.2015.9)
Supplement: Supplementary Figure S4 [file npjgenmed20159-s4.xls]

## Sheet: Sheet1
probe_id	symbol	TCam-2 Raw (01)	TCam-2 Raw (02)	TCam-2 Raw	NCCIT Raw (01)	NCCIT Raw (02)	NCCIT Raw	TCam-2 / NCCIT	gene_id	gene_name
ILMN_1762337	7A5	93.5222	112.745	103.134	89.075	131.895	110.485	0.933463		Putative binding protein 7a5
ILMN_1736007	A1BG	97.3863	107.952	102.669	87.0406	105.017	96.029	1.06915	1	alpha-1-B glycoprotein
ILMN_2055271	A1BG	110.743	121.741	116.242	121.698	152.704	137.201	0.847236	1	alpha-1-B glycoprotein
ILMN_1779670	A1CF	90.0154	109.198	99.6067	93.6745	117.304	105.489	0.944235	29974	APOBEC1 complementation factor
ILMN_1806310	A1CF	81.4681	128.26	104.864	107.481	113.177	110.329	0.950467	29974	APOBEC1 complementation factor
ILMN_2383229	A1CF	92.2799	103.595	97.9375	99.1616	114.248	106.705	0.917834	29974	APOBEC1 complementation factor
ILMN_1653355	A26C3	89.3562	114.616	101.986	96.1848	113.595	104.89	0.972316
ILMN_1705025	A26C3	101.082	114.629	107.855	101.228	126.471	113.85	0.947348
ILMN_1717783	A26C3	91.9605	89.8228	90.8916	94.8359	116.32	105.578	0.860895
ILMN_1731507	A2BP1	92.0238	110.706	101.365	86.1497	99.6258	92.8878	1.09126		Ataxin 2-binding protein 1
ILMN_1787689	A2BP1	100.266	119.662	109.964	110.076	110.985	110.531	0.994875		Ataxin 2-binding protein 1
ILMN_1814316	A2BP1	120.09	132.58	126.335	99.4053	138.542	118.973	1.06187		Ataxin 2-binding protein 1
ILMN_2359168	A2BP1	107.163	120.644	113.904	96.3103	115.323	105.817	1.07642		Ataxin 2-binding protein 1
ILMN_3241953	A2LD1	137.424	173.235	155.329	127.75	162.216	144.983	1.07136	87769	AIG2-like domain 1
ILMN_1745607	A2M	95.6113	114.235	104.923	93.8503	109.838	101.844	1.03023	2	alpha-2-macroglobulin
ILMN_2136495	A2ML1	88.6284	112.04	100.334	190.164	265.683	227.924	0.440211	144568	alpha-2-macroglobulin-like 1
ILMN_1668111	A3GALT2	92.9587	109.962	101.46	83.656	116.667	100.162	1.01297	127550	Alpha 1,3-galactosyltransferase 2 (isoglobotriaosylceramide synthase)
ILMN_2295559	A3GALT2	95.1489	103.784	99.4666	88.1865	130.781	109.484	0.908505	127550	Alpha 1,3-galactosyltransferase 2 (isoglobotriaosylceramide synthase)
ILMN_1735045	A4GALT	249.776	295.529	272.653	474.846	719.598	597.222	0.456535	53947	Alpha 1,4-galactosyltransferase (globotriaosylceramide synthase)
ILMN_1680754	A4GNT	109.394	125.446	117.42	121.259	154.283	137.771	0.852285	51146	Alpha-1,4-N-acetylglucosaminyltransferase
ILMN_1659452	AAA1	103.058	133.025	118.042	113.428	141.896	127.662	0.924643	100329167	Asthma-associated alternatively spliced gene 1
ILMN_1673870	AAA1	94.0898	103.072	98.581	87.8827	114.22	101.052	0.975552	100329167	Asthma-associated alternatively spliced gene 1
ILMN_1675204	AAA1	85.2188	104.129	94.6739	104.42	135.271	119.846	0.789965	100329167	Asthma-associated alternatively spliced gene 1
ILMN_1767388	AAA1	106.75	111.262	109.006	106.557	120.316	113.436	0.960945	100329167	Asthma-associated alternatively spliced gene 1
ILMN_2375184	AAA1	96.654	110.73	103.692	93.1106	118.441	105.776	0.980302	100329167	Asthma-associated alternatively spliced gene 1
ILMN_1755321	AAAS	144.672	189.135	166.904	187.165	270.161	228.663	0.72991	8086	Achalasia, adrenocortical insufficiency, alacrimia (Allgrove, triple-A)
ILMN_1698554	AACS	354.773	466.156	410.464	220.044	318.327	269.186	1.52484	65985	acetoacetyl-CoA synthetase
ILMN_1814092	AACSL	114.521	138.871	126.696	121.17	154.058	137.614	0.920663		Acetoacetyl-CoA synthetase-like
ILMN_1760414	AADAC	95.9463	106.991	101.469	95.6818	128.933	112.307	0.903491	13	Arylacetamide deacetylase (esterase)
ILMN_1676336	AADACL1	151.525	185.411	168.468	272.247	421.003	346.625	0.486023		Arylacetamide deacetylase-like 1
ILMN_2061446	AADACL1	187.082	265.824	226.453	251.244	464.015	357.63	0.633206		Arylacetamide deacetylase-like 1
ILMN_1752884	AADACL2	94.0505	105.375	99.7129	95.1354	116.334	105.735	0.943049	344752	arylacetamide deacetylase-like 2
ILMN_1660703	AADACL3	88.7661	102.981	95.8735	94.4936	113.563	104.028	0.921611	126767	Arylacetamide deacetylase-like 3
ILMN_1668851	AADACL4	97.8153	113.226	105.521	104.248	127.047	115.647	0.912436	343066	Arylacetamide deacetylase-like 4
ILMN_1726986	AADAT	234.941	332.13	283.535	192.393	355.051	273.722	1.03585	51166	aminoadipate aminotransferase
ILMN_1809959	AADAT	96.2555	99.0117	97.6336	102.833	108.146	105.49	0.925528	51166	aminoadipate aminotransferase
ILMN_2270015	AADAT	113.78	123.809	118.794	115.553	135.198	125.376	0.947507	51166	aminoadipate aminotransferase
ILMN_2357031	AADAT	90.0662	99.1397	94.6029	102.94	115.028	108.984	0.868043	51166	aminoadipate aminotransferase
ILMN_3237396	AAGAB	263.479	345.68	304.58	497.617	941.475	719.546	0.423294	79719	alpha- and gamma-adaptin binding protein
ILMN_1688755	AAK1	133.462	164.072	148.767	114.084	207.99	161.037	0.923806	22848	AP2 associated kinase 1
ILMN_1689211	AAK1	96.7139	107.487	102.1	103.944	119.56	111.752	0.913635	22848	AP2 associated kinase 1
ILMN_1880387	AAK1	97.317	110.631	103.974	89.1839	117.95	103.567	1.00393	22848	AP2 associated kinase 1
ILMN_1653165	AAMP	308.005	355.251	331.628	528.05	725.915	626.983	0.528927	14	angio-associated, migratory cell protein
ILMN_1729835	AANAT	86.3693	96.0358	91.2026	92.2371	109.697	100.967	0.90329	15	Arylalkylamine N-acetyltransferase
ILMN_1662364	AARS	2254.7	3195.96	2725.33	3524.24	4962.07	4243.16	0.642288	16	alanyl-tRNA synthetase
ILMN_1674698	AARS2	333.835	478.159	405.997	197.619	365.483	281.551	1.442	57505	alanyl-tRNA synthetase 2, mitochondrial (putative)
ILMN_1700461	AARSD1	275.605	439.419	357.512	569.313	846.695	708.004	0.504958	80755	Alanyl-tRNA synthetase domain containing 1
ILMN_1784269	AASDH	160.881	218.681	189.781	204.609	350.762	277.686	0.683439	132949	aminoadipate-semialdehyde dehydrogenase
ILMN_1698189	AASDHPPT	121.889	155.331	138.61	256.144	422.118	339.131	0.40872	60496	aminoadipate-semialdehyde dehydrogenase-phosphopantetheinyl transferase
ILMN_2096191	AASDHPPT	178.203	254.061	216.132	556.726	1346.74	951.734	0.227092	60496	aminoadipate-semialdehyde dehydrogenase-phosphopantetheinyl transferase
ILMN_1678323	AASS	104.486	151.395	127.94	209.696	403.594	306.645	0.417226	10157	aminoadipate-semialdehyde synthase
ILMN_2157219	AASS	103.887	137.52	120.704	176.191	284.886	230.539	0.523573	10157	aminoadipate-semialdehyde synthase
ILMN_1703743	AATF	589.599	693.32	641.459	390.116	569.259	479.688	1.33724	26574	apoptosis antagonizing transcription factor
ILMN_1687609	AATK	108.178	138.869	123.523	103.693	146.095	124.894	0.989026	9625	Apoptosis-associated tyrosine kinase
ILMN_1699334	AATK	119.627	191.454	155.541	143.467	199.134	171.301	0.908001	9625	Apoptosis-associated tyrosine kinase
ILMN_2068874	AATK	91.2315	99.2484	95.2399	107.075	116.187	111.631	0.853166	9625	Apoptosis-associated tyrosine kinase
ILMN_1670117	ABAT	91.5276	109.804	100.666	103.449	133.834	118.642	0.848488	18	4-aminobutyrate aminotransferase
ILMN_1805104	ABAT	92.5444	98.6171	95.5807	98.5337	140.505	119.52	0.799708	18	4-aminobutyrate aminotransferase
ILMN_2404407	ABAT	91.8378	101.609	96.7234	89.4553	118.746	104.1	0.929136	18	4-aminobutyrate aminotransferase
ILMN_1766054	ABCA1	260.518	381.222	320.87	300.288	593.859	447.074	0.717712	19	ATP-binding cassette, sub-family A (ABC1), member 1
ILMN_1753388	ABCA10	90.6418	111.404	101.023	99.7887	120.401	110.095	0.917597	10349
ILMN_2070570	ABCA10	96.4702	108.902	102.686	90.072	122.495	106.283	0.966154	10349
ILMN_2232084	ABCA11	107.642	133.94	120.791	101.807	127.296	114.551	1.05447
ILMN_1750250	ABCA12	82.7589	113.353	98.056	87.5628	99.9196	93.7412	1.04603	26154	ATP-binding cassette, sub-family A (ABC1), member 12
ILMN_2361400	ABCA12	104.009	97.0612	100.535	92.9073	117.169	105.038	0.957127	26154	ATP-binding cassette, sub-family A (ABC1), member 12
ILMN_1704579	ABCA13	129.037	141.517	135.277	80.7659	107.095	93.9306	1.44018	154664	ATP-binding cassette, sub-family A (ABC1), member 13
ILMN_1687636	ABCA2	97.6137	103.799	100.706	104.001	135.677	119.839	0.840346	20	ATP-binding cassette, sub-family A (ABC1), member 2
ILMN_1747627	ABCA2	87.1294	98.8018	92.9656	93.4818	118.71	106.096	0.87624	20	ATP-binding cassette, sub-family A (ABC1), member 2
ILMN_1758523	ABCA3	243.932	286.138	265.035	132.142	178.687	155.415	1.70534	21	ATP-binding cassette, sub-family A (ABC1), member 3
ILMN_1794965	ABCA4	224.045	447.001	335.523	99.9876	131.849	115.918	2.89448	24	ATP-binding cassette, sub-family A (ABC1), member 4
ILMN_1722286	ABCA5	85.8402	94.95	90.3951	86.7089	112.482	99.5952	0.907625	23461	ATP-binding cassette, sub-family A (ABC1), member 5
ILMN_1749001	ABCA5	98.0798	101.034	99.5567	90.5944	108.193	99.3936	1.00164	23461	ATP-binding cassette, sub-family A (ABC1), member 5
ILMN_1784176	ABCA5	88.6904	103.593	96.1416	80.3243	117.216	98.7703	0.973386	23461	ATP-binding cassette, sub-family A (ABC1), member 5
ILMN_1701551	ABCA6	97.0562	109.545	103.3	92.1706	139.225	115.698	0.892846	23460	ATP-binding cassette, sub-family A (ABC1), member 6
ILMN_1795507	ABCA6	95.3992	107.703	101.551	100.082	146.362	123.222	0.824134	23460	ATP-binding cassette, sub-family A (ABC1), member 6
ILMN_1729894	ABCA7	95.0562	103.079	99.0675	88.1311	117.772	102.952	0.96227	10347	ATP-binding cassette, sub-family A (ABC1), member 7
ILMN_1743205	ABCA7	114.859	135.973	125.416	154.621	200.587	177.604	0.706155	10347	ATP-binding cassette, sub-family A (ABC1), member 7
ILMN_2259319	ABCA7	85.4516	113.205	99.3285	98.9287	113.908	106.418	0.933377	10347	ATP-binding cassette, sub-family A (ABC1), member 7
ILMN_1796801	ABCA8	102.647	112.081	107.364	123.996	134.256	129.126	0.831469	10351	ATP-binding cassette, sub-family A (ABC1), member 8
ILMN_2129886	ABCA8	97.1532	107.446	102.3	93.6307	124.496	109.063	0.937985	10351	ATP-binding cassette, sub-family A (ABC1), member 8
ILMN_1668446	ABCA9	93.6927	107.318	100.505	93.4567	124.912	109.184	0.920511	10350	ATP-binding cassette, sub-family A (ABC1), member 9
ILMN_1720501	ABCA9	98.1126	114.097	106.105	95.9921	118.141	107.067	0.991017	10350	ATP-binding cassette, sub-family A (ABC1), member 9
ILMN_1812070	ABCB1	102.071	114.69	108.381	103.543	131.25	117.396	0.923204	5243	ATP-binding cassette, sub-family B (MDR/TAP), member 1
ILMN_2094875	ABCB1	88.704	103.593	96.1485	91.1539	110.45	100.802	0.953835	5243	ATP-binding cassette, sub-family B (MDR/TAP), member 1
ILMN_1665730	ABCB10	309.709	499.687	404.698	338.674	682.813	510.744	0.79237	23456	ATP-binding cassette, sub-family B (MDR/TAP), member 10
ILMN_2232066	ABCB11	86.9972	114.189	100.593	101.293	133.001	117.147	0.858693	8647	ATP-binding cassette, sub-family B (MDR/TAP), member 11
ILMN_1767349	ABCB4	88.6415	105.048	96.8446	92.4727	108.473	100.473	0.963889	5244	ATP-binding cassette, sub-family B (MDR/TAP), member 4
ILMN_1658257	ABCB5	91.8994	99.4121	95.6557	92.1076	109.79	100.949	0.947566	340273	ATP-binding cassette, sub-family B (MDR/TAP), member 5
ILMN_2193980	ABCB6	166.221	247.297	206.759	449.681	860.276	654.978	0.315673	10058	ATP-binding cassette, sub-family B (MDR/TAP), member 6
ILMN_1687840	ABCB7	192.339	298.863	245.601	361.716	611.272	486.494	0.504839	22	ATP-binding cassette, sub-family B (MDR/TAP), member 7
ILMN_2102422	ABCB8	97.8621	98.914	98.388	101.369	140.346	120.858	0.814081	11194	ATP-binding cassette, sub-family B (MDR/TAP), member 8
ILMN_1788928	ABCB9	88.3537	111.506	99.9297	93.2046	142.697	117.951	0.847215	23457	ATP-binding cassette, sub-family B (MDR/TAP), member 9
ILMN_2343047	ABCB9	174.396	234.012	204.204	155.379	239.136	197.257	1.03522	23457	ATP-binding cassette, sub-family B (MDR/TAP), member 9
ILMN_2343048	ABCB9	328.539	421.125	374.832	233.816	372.986	303.401	1.23543	23457	ATP-binding cassette, sub-family B (MDR/TAP), member 9
ILMN_1802404	ABCC1	121.445	126.838	124.142	111.612	162.702	137.157	0.905104	4363	ATP-binding cassette, sub-family C (CFTR/MRP), member 1
ILMN_2335302	ABCC1	93.7717	104.83	99.3006	89.9738	127.846	108.91	0.91177	4363	ATP-binding cassette, sub-family C (CFTR/MRP), member 1
ILMN_1776119	ABCC10	162.801	218.903	190.852	145.909	186.77	166.339	1.14737	89845	ATP-binding cassette, sub-family C (CFTR/MRP), member 10
ILMN_1713008	ABCC11	91.852	94.5598	93.2059	100.643	131.418	116.03	0.803289	85320	ATP-binding cassette, sub-family C (CFTR/MRP), member 11
ILMN_1732140	ABCC11	115.855	119.787	117.821	106.785	142.175	124.48	0.946507	85320	ATP-binding cassette, sub-family C (CFTR/MRP), member 11
ILMN_2358714	ABCC11	89.0569	93.1962	91.1265	83.0904	104.164	93.6272	0.973291	85320	ATP-binding cassette, sub-family C (CFTR/MRP), member 11
ILMN_1762093	ABCC12	196.234	237.767	217	123.944	147.555	135.749	1.59854	94160	ATP-binding cassette, sub-family C (CFTR/MRP), member 12
ILMN_1678409	ABCC13	92.8699	105.48	99.1752	100.003	121.558	110.78	0.895242	150000	ATP-binding cassette, sub-family C (CFTR/MRP), member 13
ILMN_1709092	ABCC13	90.7134	99.1829	94.9481	105.73	101.905	103.817	0.914568	150000	ATP-binding cassette, sub-family C (CFTR/MRP), member 13
ILMN_1774344	ABCC13	102.704	115.281	108.993	96.55	135.896	116.223	0.937788	150000	ATP-binding cassette, sub-family C (CFTR/MRP), member 13
ILMN_1676278	ABCC2	121.778	158.358	140.068	97.7678	124.359	111.063	1.26116	1244	ATP-binding cassette, sub-family C (CFTR/MRP), member 2
ILMN_1677814	ABCC3	100.545	111.713	106.129	104.212	131.643	117.927	0.899953	8714	ATP-binding cassette, sub-family C (CFTR/MRP), member 3
ILMN_1717466	ABCC3	100.784	107.411	104.098	98.6202	126.189	112.405	0.926096	8714	ATP-binding cassette, sub-family C (CFTR/MRP), member 3
ILMN_1788457	ABCC4	252.812	414.123	333.468	248.723	434.25	341.486	0.976518	10257	ATP-binding cassette, sub-family C (CFTR/MRP), member 4
ILMN_2194009	ABCC4	209.187	295.829	252.508	204.851	371.55	288.2	0.876154	10257	ATP-binding cassette, sub-family C (CFTR/MRP), member 4
ILMN_1651964	ABCC5	108.766	137.952	123.359	134.433	243.221	188.827	0.653294	10057	ATP-binding cassette, sub-family C (CFTR/MRP), member 5
ILMN_1706531	ABCC5	417.562	495.969	456.765	514.975	963.659	739.317	0.617821	10057	ATP-binding cassette, sub-family C (CFTR/MRP), member 5
ILMN_2302358	ABCC5	85.0878	104.203	94.6452	90.9732	136.096	113.535	0.833624	10057	ATP-binding cassette, sub-family C (CFTR/MRP), member 5
ILMN_1725414	ABCC6	92.3474	116.061	104.204	95.8145	129.297	112.556	0.9258	368	ATP-binding cassette, sub-family C (CFTR/MRP), member 6
ILMN_1725675	ABCC6	90.3646	90.8858	90.6252	87.6763	110.417	99.0465	0.914976	368	ATP-binding cassette, sub-family C (CFTR/MRP), member 6
ILMN_1778352	ABCC6	100.335	114.989	107.662	93.6827	128.813	111.248	0.967766	368	ATP-binding cassette, sub-family C (CFTR/MRP), member 6
ILMN_1801521	ABCC6	88.3101	110.418	99.3641	99.5066	139.241	119.374	0.832376	368	ATP-binding cassette, sub-family C (CFTR/MRP), member 6
ILMN_2293902	ABCC6	88.3667	115.225	101.796	101.498	110.689	106.094	0.959491	368	ATP-binding cassette, sub-family C (CFTR/MRP), member 6
ILMN_2406654	ABCC6	102.945	118.54	110.743	91.8627	148.657	120.26	0.920861	368	ATP-binding cassette, sub-family C (CFTR/MRP), member 6
ILMN_3246902	ABCC6P1	103.823	112.598	108.21	86.7121	127.818	107.265	1.00881	653190	ATP-binding cassette, sub-family C, member 6 pseudogene 1
ILMN_3244070	ABCC6P2	117.605	117.129	117.367	113.761	140.832	127.296	0.921996	730013
ILMN_1767129	ABCC8	92.8047	105.557	99.181	90.9937	132.838	111.916	0.886212	6833	ATP-binding cassette, sub-family C (CFTR/MRP), member 8
ILMN_1746196	ABCC9	109.34	128.19	118.765	114.338	135.368	124.853	0.951235	10060	ATP-binding cassette, sub-family C (CFTR/MRP), member 9
ILMN_1751453	ABCC9	92.268	109.509	100.889	87.5164	130.779	109.148	0.92433	10060	ATP-binding cassette, sub-family C (CFTR/MRP), member 9
ILMN_2366473	ABCC9	105.884	121.895	113.89	118.297	146.264	132.281	0.860972	10060	ATP-binding cassette, sub-family C (CFTR/MRP), member 9
ILMN_1772189	ABCD1	126.62	133.878	130.249	108.107	129.426	118.766	1.09669	215	ATP-binding cassette, sub-family D (ALD), member 1
ILMN_1652959	ABCD2	99.0468	110.072	104.559	97.33	115.811	106.57	0.981129	225	ATP-binding cassette, sub-family D (ALD), member 2
ILMN_2198897	ABCD2	86.1925	90.2382	88.2154	90.7161	110.442	100.579	0.877076	225	ATP-binding cassette, sub-family D (ALD), member 2
ILMN_1674032	ABCD3	162.688	222.65	192.669	215.242	372.843	294.042	0.655243	5825	ATP-binding cassette, sub-family D (ALD), member 3
ILMN_1651501	ABCD4	98.1266	102.666	100.396	91.2485	117.78	104.514	0.960596	5826	ATP-binding cassette, sub-family D (ALD), member 4
ILMN_1737656	ABCD4	95.6597	94.5109	95.0853	95.8321	106.228	101.03	0.941159	5826	ATP-binding cassette, sub-family D (ALD), member 4
ILMN_1746032	ABCD4	108.471	120.916	114.694	101.167	122.247	111.707	1.02674	5826	ATP-binding cassette, sub-family D (ALD), member 4
ILMN_2343917	ABCD4	98.034	99.6424	98.8382	97.3761	155.178	126.277	0.78271	5826	ATP-binding cassette, sub-family D (ALD), member 4
ILMN_1676846	ABCE1	352.617	501.212	426.915	620.129	1177.95	899.041	0.474856	6059	ATP-binding cassette, sub-family E (OABP), member 1
ILMN_2330267	ABCE1	387.488	575.958	481.723	726.256	1248.98	987.616	0.487764	6059	ATP-binding cassette, sub-family E (OABP), member 1
ILMN_1763875	ABCF1	1558.23	1684.66	1621.45	2045.92	3285.76	2665.84	0.608232	23	ATP-binding cassette, sub-family F (GCN20), member 1
ILMN_2392635	ABCF1	549.438	677.204	613.321	742.706	1123.37	933.036	0.657339	23	ATP-binding cassette, sub-family F (GCN20), member 1
ILMN_1669201	ABCF2	118.791	155.851	137.321	155.1	204.788	179.944	0.763134	10061	ATP-binding cassette, sub-family F (GCN20), member 2
ILMN_1781999	ABCF2	169.402	171.181	170.292	217.293	403.187	310.24	0.548902	10061	ATP-binding cassette, sub-family F (GCN20), member 2
ILMN_2284941	ABCF2	88.0372	126.978	107.507	99.7811	120.315	110.048	0.976914	10061	ATP-binding cassette, sub-family F (GCN20), member 2
ILMN_1810085	ABCF3	154.567	216.574	185.571	204.805	366.721	285.763	0.649387	55324	ATP-binding cassette, sub-family F (GCN20), member 3
ILMN_1658176	ABCG1	125.309	146.484	135.897	124.994	170.674	147.834	0.919252	9619	ATP-binding cassette, sub-family G (WHITE), member 1
ILMN_1695968	ABCG1	92.4237	103.228	97.8257	95.4113	126.26	110.835	0.882622	9619	ATP-binding cassette, sub-family G (WHITE), member 1
ILMN_1743638	ABCG1	109.651	112.277	110.964	112.153	159.161	135.657	0.817974	9619	ATP-binding cassette, sub-family G (WHITE), member 1
ILMN_1794782	ABCG1	120.053	154.452	137.252	102.245	119.822	111.033	1.23614	9619	ATP-binding cassette, sub-family G (WHITE), member 1
ILMN_2262362	ABCG1	113.802	115.241	114.521	98.2887	135.132	116.71	0.981244	9619	ATP-binding cassette, sub-family G (WHITE), member 1
ILMN_2329927	ABCG1	95.1316	117.632	106.382	101.097	113.976	107.536	0.989263	9619	ATP-binding cassette, sub-family G (WHITE), member 1
ILMN_1789641	ABCG2	90.6478	101.686	96.1669	95.6372	111.585	103.611	0.928151	9429	ATP-binding cassette, sub-family G (WHITE), member 2
ILMN_1779470	ABCG4	106.586	118.293	112.439	129.465	176.863	153.164	0.734111	64137	ATP-binding cassette, sub-family G (WHITE), member 4
ILMN_1716592	ABCG5	90.613	101.821	96.2171	87.9636	127.628	107.796	0.892587	64240	ATP-binding cassette, sub-family G (WHITE), member 5 (sterolin 1)
ILMN_1680309	ABCG8	105.54	103.246	104.393	101.977	142.403	122.19	0.85435	64241	ATP-binding cassette, sub-family G (WHITE), member 8 (sterolin 2)
ILMN_1743371	ABHD1	90.5352	109.804	100.17	117.243	118.278	117.761	0.85062	84696	Abhydrolase domain containing 1
ILMN_1770031	ABHD10	227.339	278.933	253.136	229.453	477.439	353.446	0.716195	55347	abhydrolase domain containing 10
ILMN_1737475	ABHD11	106.641	122.591	114.616	102.198	145.817	124.008	0.924268	83451	abhydrolase domain containing 11
ILMN_1753912	ABHD11	85.1388	116.215	100.677	94.328	117.632	105.98	0.949961	83451	abhydrolase domain containing 11
ILMN_2338268	ABHD11	120.571	137.31	128.94	113.577	149.553	131.565	0.980051	83451	abhydrolase domain containing 11
ILMN_1745116	ABHD12	465.729	478.056	471.892	134.986	161.488	148.237	3.18336	26090	abhydrolase domain containing 12
ILMN_2245305	ABHD12	537.185	659.121	598.153	218.469	295.652	257.06	2.3269	26090	abhydrolase domain containing 12
ILMN_2318685	ABHD12	407.541	478.981	443.261	157.093	207.351	182.222	2.43253	26090	abhydrolase domain containing 12
ILMN_1698311	ABHD12B	98.6232	108.109	103.366	85.3165	139.973	112.645	0.917626	145447	abhydrolase domain containing 12B
ILMN_1707925	ABHD12B	350.503	581.118	465.81	199.131	240.787	219.959	2.11772	145447	abhydrolase domain containing 12B
ILMN_2367487	ABHD12B	567.294	716.018	641.656	214.448	364.231	289.339	2.21766	145447	abhydrolase domain containing 12B
ILMN_1785285	ABHD13	99.446	124.707	112.077	116.91	126.192	121.551	0.922054	84945	abhydrolase domain containing 13
ILMN_2073969	ABHD13	89.3692	112.247	100.808	92.0285	106.545	99.2868	1.01532	84945	abhydrolase domain containing 13
ILMN_1794213	ABHD14A	179.864	195.528	187.696	97.5615	134.363	115.962	1.6186	25864	abhydrolase domain containing 14A
ILMN_2227533	ABHD14B	109.782	127.272	118.527	102.999	155.644	129.321	0.916531	84836	abhydrolase domain containing 14B
ILMN_1769390	ABHD15	93.4564	122.407	107.932	96.3453	123.462	109.904	0.982058	116236	abhydrolase domain containing 15
ILMN_1723662	ABHD2	121.784	140.376	131.08	132.568	170.397	151.483	0.865315	11057	abhydrolase domain containing 2
ILMN_1787618	ABHD2	81.1176	103.236	92.1767	84.9354	112.486	98.7105	0.933809	11057	abhydrolase domain containing 2
ILMN_2403446	ABHD2	112.187	125.669	118.928	130.578	142.123	136.35	0.872224	11057	abhydrolase domain containing 2
ILMN_1801767	ABHD3	123.523	143.665	133.594	133.124	247.702	190.413	0.701599	171586	abhydrolase domain containing 3
ILMN_1700633	ABHD4	140.966	156.388	148.677	166.553	226.99	196.771	0.755584	63874	abhydrolase domain containing 4
ILMN_1655702	ABHD5	151.367	202.256	176.811	336.814	491.514	414.164	0.426911	51099	abhydrolase domain containing 5
ILMN_1706344	ABHD6	180.921	241.369	211.145	183.56	209.356	196.458	1.07476	57406	abhydrolase domain containing 6
ILMN_1719498	ABHD7	147.616	183.757	165.687	118.469	198.964	158.717	1.04391		Abhydrolase domain containing 7
ILMN_1712707	ABHD8	216.863	285.972	251.418	198.048	273.958	236.003	1.06532	79575	Abhydrolase domain containing 8
ILMN_1699750	ABHD9	135.326	148.942	142.134	361.943	462.591	412.267	0.344762		Abhydrolase domain containing 9
ILMN_1739081	ABI1	100.857	113.8	107.329	114.178	121.921	118.05	0.909183	10006	abl-interactor 1
ILMN_2329958	ABI1	190.659	269.359	230.009	359.629	489.723	424.676	0.54161	10006	abl-interactor 1
ILMN_1707274	ABI2	95.1436	93.9285	94.5361	94.7141	107.41	101.062	0.935424	10152	abl-interactor 2
ILMN_1720988	ABI2	109.61	131.039	120.324	131.424	269.076	200.25	0.600871	10152	abl-interactor 2
ILMN_1724497	ABI2	278.737	384.168	331.452	660.911	964.942	812.927	0.407727	10152	abl-interactor 2
ILMN_1775944	ABI2	113.112	127.805	120.459	147.641	202.323	174.982	0.688405	10152	abl-interactor 2
ILMN_1755658	ABI3	84.1097	105.164	94.6371	100.498	135.084	117.791	0.803433	51225	ABI gene family, member 3
ILMN_1673639	ABI3BP	89.6802	104.114	96.8971	91.2492	119.094	105.172	0.921322	25890	ABI family, member 3 (NESH) binding protein
ILMN_1708922	ABL1	96.7699	111.804	104.287	119.67	162.466	141.068	0.739267	25	c-abl oncogene 1, non-receptor tyrosine kinase
ILMN_1713732	ABL1	313.708	371.599	342.653	389.393	658.167	523.78	0.654193	25	c-abl oncogene 1, non-receptor tyrosine kinase
ILMN_2268241	ABL1	100.907	133.23	117.069	102.293	144.641	123.467	0.948177	25	c-abl oncogene 1, non-receptor tyrosine kinase
ILMN_1657870	ABL2	97.6136	106.83	102.222	83.1103	122.569	102.839	0.993995	27	v-abl Abelson murine leukemia viral oncogene homolog 2
ILMN_1741628	ABL2	103.588	118.278	110.933	114.888	164.41	139.649	0.794371	27	v-abl Abelson murine leukemia viral oncogene homolog 2
ILMN_2240003	ABL2	95.4742	111.778	103.626	104.819	132.003	118.411	0.875141	27	v-abl Abelson murine leukemia viral oncogene homolog 2
ILMN_1696682	ABLIM1	97.4839	105.475	101.48	104.315	131.257	117.786	0.861556	3983	actin binding LIM protein 1
ILMN_1731610	ABLIM1	112.417	110.719	111.568	110.897	153.083	131.99	0.845273	3983	actin binding LIM protein 1
ILMN_1785424	ABLIM1	457.213	507.724	482.468	637.491	1323.12	980.304	0.492162	3983	actin binding LIM protein 1
ILMN_2396672	ABLIM1	160.197	185.837	173.017	200.638	400.957	300.797	0.575194	3983	actin binding LIM protein 1
ILMN_1758825	ABLIM2	101.996	122.086	112.041	106.967	127.572	117.269	0.955415	84448	Actin binding LIM protein family, member 2
ILMN_1656940	ABLIM3	90.4719	102.291	96.3814	90.0305	110.058	100.044	0.96339	22885	Actin binding LIM protein family, member 3
ILMN_1656979	ABO	95.4383	103.296	99.3672	82.7147	125.785	104.25	0.953164	28	ABO blood group (transferase A, alpha 1-3-N-acetylgalactosaminyltransferase; transferase B, alpha 1-3-galactosyltransferase)
ILMN_1731433	ABP1	97.0459	95.6417	96.3438	95.7425	123.71	109.726	0.878038		Amiloride binding protein 1 (amine oxidase (copper-containing))
ILMN_1655114	ABR	97.4248	119.558	108.491	97.0863	122.633	109.86	0.987542	29	active BCR-related
ILMN_1657045	ABR	96.7497	101.92	99.3348	100.991	125.195	113.093	0.878348	29	active BCR-related
ILMN_1672878	ABR	487.052	762.363	624.708	512.036	885.8	698.918	0.893821	29	active BCR-related
ILMN_1766991	ABRA	87.546	100.454	94.0003	85.2078	123.432	104.32	0.901075	137735	Actin-binding Rho activating protein
ILMN_1658083	ABT1	134.707	154.495	144.601	145.888	180.013	162.95	0.887392	29777	activator of basal transcription 1
ILMN_1802096	ABTB1	116.895	166.303	141.599	153.937	225.128	189.532	0.747097	80325	ankyrin repeat and BTB (POZ) domain containing 1
ILMN_2367165	ABTB1	101.241	114.556	107.899	102.212	137.702	119.957	0.899479	80325	ankyrin repeat and BTB (POZ) domain containing 1
ILMN_1753370	ABTB2	119.111	127.12	123.115	142.757	184.162	163.459	0.753187	25841	ankyrin repeat and BTB (POZ) domain containing 2
ILMN_1738921	ACAA1	344.284	518.737	431.51	291.841	407.596	349.718	1.23388	30	acetyl-CoA acyltransferase 1
ILMN_1660199	ACAA2	374.426	514.549	444.487	862.518	1449.5	1156.01	0.384501	10449	acetyl-CoA acyltransferase 2
ILMN_1667641	ACACA	92.7543	108.397	100.575	83.7196	105.858	94.7888	1.06105	31	acetyl-CoA carboxylase alpha
ILMN_1772123	ACACA	369.04	468.473	418.757	1235.28	1804.6	1519.94	0.275508	31	acetyl-CoA carboxylase alpha
ILMN_2331636	ACACA	397.414	577.624	487.519	1474.2	2327.48	1900.84	0.256475	31	acetyl-CoA carboxylase alpha
ILMN_1763852	ACACB	155.593	181.06	168.326	169.186	263.389	216.287	0.778254	32	acetyl-CoA carboxylase beta
ILMN_1687303	ACAD10	158.532	241.413	199.972	240.774	315.957	278.365	0.718381	80724	Acyl-Coenzyme A dehydrogenase family, member 10
ILMN_1761058	ACAD11	248.627	326.844	287.736	252.151	389.116	320.634	0.897396	84129	Acyl-Coenzyme A dehydrogenase family, member 11
ILMN_1724699	ACAD8	96.748	116.814	106.781	111.882	148.803	130.343	0.819234	27034	acyl-CoA dehydrogenase family, member 8
ILMN_2225595	ACAD8	214.509	265.409	239.959	634.836	1060.04	847.438	0.283158	27034	acyl-CoA dehydrogenase family, member 8
ILMN_1775579	ACAD9	353.381	441.776	397.579	384.627	554.144	469.386	0.847019	28976	acyl-CoA dehydrogenase family, member 9
ILMN_1660890	ACADL	159.612	179.547	169.579	97.1242	121.889	109.507	1.54857	33	acyl-CoA dehydrogenase, long chain
ILMN_1778104	ACADM	156.107	235.611	195.859	545.256	1043.7	794.476	0.246526	34	acyl-CoA dehydrogenase, C-4 to C-12 straight chain
ILMN_2053679	ACADM	298.291	456.513	377.402	984.87	2181.41	1583.14	0.238388	34	acyl-CoA dehydrogenase, C-4 to C-12 straight chain
ILMN_1795104	ACADS	118.484	151.512	134.998	146.669	235.699	191.184	0.706116	35	acyl-CoA dehydrogenase, C-2 to C-3 short chain
ILMN_1740920	ACADSB	105.199	111.982	108.591	94.7159	141.733	118.224	0.918514	36	acyl-CoA dehydrogenase, short/branched chain
ILMN_1806408	ACADVL	554.524	714.698	634.611	1870.3	3178.94	2524.62	0.251369	37	acyl-CoA dehydrogenase, very long chain
ILMN_2263466	ACADVL	103.447	128.142	115.794	130.329	176.894	153.612	0.753812	37	acyl-CoA dehydrogenase, very long chain
ILMN_2352009	ACADVL	166.884	202.058	184.471	423.831	540.959	482.395	0.382406	37	acyl-CoA dehydrogenase, very long chain
ILMN_1693148	ACAN	84.1462	102.454	93.3002	94.1381	95.4476	94.7929	0.984254	176	aggrecan
ILMN_1808395	ACAP1	87.2044	96.3933	91.7989	111.538	140.632	126.085	0.72807	9744	ArfGAP with coiled-coil, ankyrin repeat and PH domains 1
ILMN_3236270	ACAP2	123.598	155.819	139.709	153.449	329.313	241.381	0.578788	23527	ArfGAP with coiled-coil, ankyrin repeat and PH domains 2
ILMN_1743847	ACAP3	101.467	96.1558	98.8115	90.0265	109.808	99.9174	0.988932	116983
ILMN_1800008	ACAT1	476.994	611.687	544.34	889.144	1995.01	1442.08	0.37747	38	acetyl-CoA acetyltransferase 1
ILMN_1708672	ACAT2	225.481	333.38	279.431	4673.21	6660.01	5666.61	0.0493118	39	acetyl-CoA acetyltransferase 2
ILMN_2133799	ACAT2	105.061	100.118	102.589	164.655	175.848	170.251	0.602574	39	acetyl-CoA acetyltransferase 2
ILMN_1665945	ACBD3	585.849	806.174	696.012	598.152	1289.89	944.02	0.737285	64746	acyl-CoA binding domain containing 3
ILMN_1676288	ACBD4	100.338	107.848	104.093	122.408	148.784	135.596	0.76767	79777	Acyl-Coenzyme A binding domain containing 4
ILMN_1693250	ACBD5	89.7997	108.69	99.2448	96.4335	132.516	114.475	0.866958	91452	acyl-CoA binding domain containing 5
ILMN_2295980	ACBD5	80.5054	96.7136	88.6095	103.148	108.132	105.64	0.838786	91452	acyl-CoA binding domain containing 5
ILMN_2410362	ACBD5	96.7905	112.678	104.734	105.581	137.807	121.694	0.860636	91452	acyl-CoA binding domain containing 5
ILMN_1684271	ACBD6	552.029	682.129	617.079	362.851	511.127	436.989	1.41211	84320	acyl-CoA binding domain containing 6
ILMN_1726388	ACBD7	110.883	145.574	128.229	328.798	538.182	433.49	0.295805	414149	Acyl-Coenzyme A binding domain containing 7
ILMN_2106002	ACBD7	91.794	137.467	114.63	95.2063	133.718	114.462	1.00147	414149	Acyl-Coenzyme A binding domain containing 7
ILMN_1665932	ACCN1	94.1983	109.298	101.748	93.9092	113.433	103.671	0.98145		Amiloride-sensitive cation channel 1, neuronal (degenerin)
ILMN_1779685	ACCN1	423.285	553.597	488.441	113.511	200.402	156.957	3.11195		Amiloride-sensitive cation channel 1, neuronal (degenerin)
ILMN_1727251	ACCN2	93.7401	97.2125	95.4763	93.2542	116.5	104.877	0.910362		Amiloride-sensitive cation channel 2, neuronal
ILMN_1769694	ACCN2	482.866	551.437	517.151	97.7492	119.958	108.853	4.7509		Amiloride-sensitive cation channel 2, neuronal
ILMN_1734479	ACCN3	107.36	125.781	116.571	104.418	146.745	125.582	0.928245		Amiloride-sensitive cation channel 3
ILMN_2368728	ACCN3	90.4802	105.508	97.994	86.784	111.162	98.9728	0.990111		Amiloride-sensitive cation channel 3
ILMN_2287535	ACCN4	90.3983	109.091	99.7448	84.8992	117.521	101.21	0.985525		Amiloride-sensitive cation channel 4, pituitary
ILMN_2394897	ACCN4	88.9119	94.6889	91.8004	102.332	146.802	124.567	0.736954		Amiloride-sensitive cation channel 4, pituitary
ILMN_2394902	ACCN4	96.8074	106.008	101.408	89.6314	122.449	106.04	0.956313		Amiloride-sensitive cation channel 4, pituitary
ILMN_1750295	ACCN5	97.5067	105.151	101.329	97.6352	104.149	100.892	1.00433		Amiloride-sensitive cation channel 5, intestinal
ILMN_3187680	ACCS	175.595	251.098	213.346	190.24	290.751	240.496	0.887111	84680
ILMN_1780630	ACCSL	94.5519	114.413	104.483	100.559	125.477	113.018	0.924479	390110
ILMN_3242266	ACCSL	96.7343	112.835	104.785	98.7178	116.653	107.685	0.973064	390110
ILMN_1716480	ACD	305.047	344.208	324.627	384.103	498.232	441.167	0.735837	65057	adrenocortical dysplasia homolog (mouse)
ILMN_1715192	ACE	89.0333	100.844	94.9389	93.9453	143.649	118.797	0.799168	1636	angiotensin I converting enzyme (peptidyl-dipeptidase A) 1
ILMN_1779984	ACE	107.767	112.582	110.174	91.144	115.893	103.518	1.0643	1636	angiotensin I converting enzyme (peptidyl-dipeptidase A) 1
ILMN_2339410	ACE	84.8545	103.409	94.1318	82.2835	130.986	106.635	0.882751	1636	angiotensin I converting enzyme (peptidyl-dipeptidase A) 1
ILMN_1667018	ACE2	110.035	95.1795	102.607	105.911	154.27	130.091	0.788738	59272	Angiotensin I converting enzyme (peptidyl-dipeptidase A) 2
ILMN_1773243	ACER1	94.9383	102.972	98.9551	94.1696	124.959	109.564	0.903169	125981
ILMN_3241214	ACER1	99.2807	103.04	101.16	88.2271	113.742	100.984	1.00174	125981
ILMN_1761000	ACER2	126.481	165.195	145.838	99.5854	143.015	121.3	1.20229	340485
ILMN_3235340	ACER2	152.965	230.113	191.539	206.534	295.827	251.181	0.762555	340485
ILMN_3237774	ACER3	104.219	103.207	103.713	112.155	133.057	122.606	0.845906	55331	alkaline ceramidase 3
ILMN_1735471	ACHE	99.8007	114.608	107.204	111.653	162.312	136.983	0.782612	43	Acetylcholinesterase (Yt blood group)
ILMN_1780485	ACHE	88.419	115.878	102.148	104.961	128.81	116.886	0.873917	43	Acetylcholinesterase (Yt blood group)
ILMN_2333219	ACHE	86.9758	98.1293	92.5526	148.826	187.85	168.338	0.549802	43	Acetylcholinesterase (Yt blood group)
ILMN_1699636	ACIN1	368.828	477.458	423.143	385.703	641.808	513.755	0.823628	22985	apoptotic chromatin condensation inducer 1
ILMN_1749014	ACLY	850.033	1173.43	1011.73	1102.37	1753.1	1427.73	0.708628	47	ATP citrate lyase
ILMN_2371379	ACLY	2449.85	3416.25	2933.05	3007.28	4249.79	3628.53	0.808329	47	ATP citrate lyase
ILMN_1727091	ACMSD	95.9493	96.9939	96.4716	101.796	113.232	107.514	0.897295	130013	Aminocarboxymuconate semialdehyde decarboxylase
ILMN_1771348	ACN9	127.796	165.623	146.709	304.548	631.326	467.937	0.313524	57001	ACN9 homolog (S. cerevisiae)
ILMN_2134039	ACN9	185.033	269.432	227.232	515.561	954.812	735.187	0.309081	57001	ACN9 homolog (S. cerevisiae)
ILMN_1750800	ACO1	1445.91	2356.62	1901.26	1416.31	2270.43	1843.37	1.03141	48	aconitase 1, soluble
ILMN_1654861	ACO2	216.461	240.689	228.575	377.227	526.056	451.641	0.506098	50	aconitase 2, mitochondrial
ILMN_1715543	ACOT1	142.21	178.91	160.56	141.068	189.719	165.393	0.970779	641371
ILMN_2121389	ACOT1	107.735	133.387	120.561	102.817	133.242	118.029	1.02145	641371
ILMN_1739594	ACOT11	103.445	147.456	125.451	131.802	180.498	156.15	0.803396	26027	acyl-CoA thioesterase 11
ILMN_2353978	ACOT11	87.4344	130.351	108.893	105.605	127.38	116.493	0.934758	26027	acyl-CoA thioesterase 11
ILMN_1785474	ACOT12	90.2349	114.381	102.308	99.3161	137.707	118.512	0.863275	134526	Acyl-CoA thioesterase 12
ILMN_1716237	ACOT2	135.317	173.157	154.237	157.989	201.533	179.761	0.858011	10965	Acyl-CoA thioesterase 2
ILMN_2188959	ACOT2	89.3928	98.9985	94.1957	92.9245	115.048	103.986	0.905846	10965	Acyl-CoA thioesterase 2
ILMN_1764321	ACOT4	139.624	169.701	154.663	116.665	175.444	146.054	1.05894	122970	acyl-CoA thioesterase 4
ILMN_2156699	ACOT6	97.1691	97.5682	97.3687	84.5919	104.009	94.3006	1.03253	641372	Acyl-CoA thioesterase 6
ILMN_1719178	ACOT7	85.4528	106.746	96.0996	90.5413	125.024	107.783	0.891605	11332	acyl-CoA thioesterase 7
ILMN_1728883	ACOT7	90.8414	116.372	103.607	100.229	131.609	115.919	0.893783	11332	acyl-CoA thioesterase 7
ILMN_1740265	ACOT7	2512.72	2791.76	2652.24	4220.63	5669.48	4945.06	0.536342	11332	acyl-CoA thioesterase 7
ILMN_1784756	ACOT7	96.0105	96.0012	96.0059	84.2256	102.769	93.4974	1.02683	11332	acyl-CoA thioesterase 7
ILMN_1788078	ACOT7	108.118	119.817	113.967	103.142	131.163	117.153	0.97281	11332	acyl-CoA thioesterase 7
ILMN_2252621	ACOT7	88.8693	99.5278	94.1985	108.461	100.635	104.548	0.901008	11332	acyl-CoA thioesterase 7
ILMN_2332250	ACOT7	844.21	804.843	824.527	1617.76	1973.44	1795.6	0.459193	11332	acyl-CoA thioesterase 7
ILMN_1679600	ACOT8	209.631	243.647	226.639	212.248	313.143	262.695	0.862744	10005	acyl-CoA thioesterase 8
ILMN_1658995	ACOT9	198.731	246.812	222.771	326.706	545.904	436.305	0.510586	23597	acyl-CoA thioesterase 9
ILMN_2367070	ACOT9	232.436	281.725	257.081	252.837	324.351	288.594	0.890805	23597	acyl-CoA thioesterase 9
ILMN_1668839	ACOX1	93.612	101.363	97.4877	109.71	113.633	111.671	0.872987	51	acyl-CoA oxidase 1, palmitoyl
ILMN_1750158	ACOX1	217.13	258.346	237.738	341.553	556.727	449.14	0.529317	51	acyl-CoA oxidase 1, palmitoyl
ILMN_1765767	ACOX1	87.3401	104.377	95.8586	77.5609	110.588	94.0743	1.01897	51	acyl-CoA oxidase 1, palmitoyl
ILMN_1685703	ACOX2	100.983	114.874	107.928	103.186	126.151	114.669	0.941218	8309	acyl-CoA oxidase 2, branched chain
ILMN_1743396	ACOX3	124.073	149.652	136.863	138.847	211.379	175.113	0.781568	8310	acyl-CoA oxidase 3, pristanoyl
ILMN_1743680	ACOXL	101.975	105.935	103.955	98.3152	114.963	106.639	0.974829	55289	acyl-CoA oxidase-like
ILMN_1669633	ACP1	729.439	1026.8	878.121	1454.96	2530.7	1992.83	0.44064	52	acid phosphatase 1, soluble
ILMN_2344956	ACP1	1397.52	1925.07	1661.3	3336.16	5377.74	4356.95	0.381298	52	acid phosphatase 1, soluble
ILMN_2104830	ACP2	395.851	509.952	452.901	216.841	333.971	275.406	1.64449	53	acid phosphatase 2, lysosomal
ILMN_2078599	ACP5	103.404	125.506	114.455	95.7691	121.124	108.446	1.05541	54	Acid phosphatase 5, tartrate resistant
ILMN_2234343	ACP6	215.083	281.052	248.067	274.128	396.525	335.327	0.739779	51205	acid phosphatase 6, lysophosphatidic
ILMN_1706598	ACPL2	129.316	166.445	147.881	126.872	184.846	155.859	0.948811	92370	acid phosphatase-like 2
ILMN_2306955	ACPL2	134.87	157.448	146.159	138.062	184.149	161.106	0.907223	92370	acid phosphatase-like 2
ILMN_1758323	ACPP	96.5925	98.8089	97.7007	114.757	150.946	132.851	0.735413	55	acid phosphatase, prostate
ILMN_1728331	ACPT	104.308	123.189	113.749	110.862	171.391	141.126	0.806006	93650	acid phosphatase, testicular
ILMN_2351906	ACPT	100.027	117.335	108.681	107.56	125.171	116.366	0.933957	93650	acid phosphatase, testicular
ILMN_1705637	ACR	95.8201	105.359	100.59	95.5253	137.231	116.378	0.864335	49	Acrosin
ILMN_1784203	ACRBP	100.59	103.817	102.203	99.6801	115.715	107.697	0.948987	84519
ILMN_1666690	ACRC	133.015	194.018	163.517	124.972	190.495	157.733	1.03666	93953	acidic repeat containing
ILMN_1654468	ACRV1	89.5153	101.322	95.4186	105.564	154.073	129.819	0.735014	56	acrosomal vesicle protein 1
ILMN_2320277	ACRV1	85.7716	96.2831	91.0274	98.2233	121.389	109.806	0.828983	56	acrosomal vesicle protein 1
ILMN_2227011	ACSBG1	106.364	124.8	115.582	108.47	129.482	118.976	0.971473	23205	acyl-CoA synthetase bubblegum family member 1
ILMN_1730002	ACSBG2	91.7483	106.453	99.1006	88.2205	123.792	106.006	0.934857	81616	Acyl-CoA synthetase bubblegum family member 2
ILMN_3236756	ACSF2	530.055	783.664	656.859	170.906	222.952	196.929	3.33551	80221	acyl-CoA synthetase family member 2
ILMN_1716832	ACSF3	98.7104	109.577	104.144	124.725	180.52	152.623	0.682362	197322	Acyl-CoA synthetase family member 3
ILMN_1684585	ACSL1	111.634	129.362	120.498	124.735	170.842	147.789	0.815339	2180	acyl-CoA synthetase long-chain family member 1
ILMN_1654414	ACSL3	100.855	125.226	113.041	99.6597	140.506	120.083	0.941355	2181	acyl-CoA synthetase long-chain family member 3
ILMN_1666096	ACSL3	143.263	187.385	165.324	153.755	251.734	202.745	0.815429	2181	acyl-CoA synthetase long-chain family member 3
ILMN_2360705	ACSL3	523.116	733.457	628.286	974.287	2099.27	1536.78	0.408834	2181	acyl-CoA synthetase long-chain family member 3
ILMN_1683598	ACSL4	147.391	221.559	184.475	919.741	1834.26	1377	0.133969	2182	acyl-CoA synthetase long-chain family member 4
ILMN_1691714	ACSL4	86.7652	99.6792	93.2222	84.9844	103.769	94.3765	0.987769	2182	acyl-CoA synthetase long-chain family member 4
ILMN_2285506	ACSL4	97.8982	100.121	99.0093	98.117	117.716	107.917	0.917462	2182	acyl-CoA synthetase long-chain family member 4
ILMN_2391458	ACSL4	96.1642	123.758	109.961	132.046	175.902	153.974	0.714152	2182	acyl-CoA synthetase long-chain family member 4
ILMN_1678517	ACSL5	83.4764	99.9314	91.7039	94.4374	112.34	103.388	0.886984	51703	acyl-CoA synthetase long-chain family member 5
ILMN_1705247	ACSL5	86.3772	98.967	92.6721	83.2886	118.628	100.959	0.917922	51703	acyl-CoA synthetase long-chain family member 5
ILMN_1807914	ACSL5	82.1382	88.084	85.1111	90.154	111.031	100.593	0.846097	51703	acyl-CoA synthetase long-chain family member 5
ILMN_2273911	ACSL5	98.7138	120.527	109.62	107.641	141.542	124.591	0.879839	51703	acyl-CoA synthetase long-chain family member 5
ILMN_2370882	ACSL5	82.2638	89.629	85.9464	96.8736	107.991	102.432	0.839057	51703	acyl-CoA synthetase long-chain family member 5
ILMN_1730025	ACSL6	87.6431	106.827	97.2352	81.0005	108.51	94.7551	1.02617	23305	acyl-CoA synthetase long-chain family member 6
ILMN_1737418	ACSL6	94.2075	113.977	104.092	100.462	110.07	105.266	0.988851	23305	acyl-CoA synthetase long-chain family member 6
ILMN_2278242	ACSL6	85.9943	113.962	99.9781	84.6504	142.648	113.649	0.879709	23305	acyl-CoA synthetase long-chain family member 6
ILMN_2378555	ACSL6	95.8647	100.915	98.3897	88.035	108.456	98.2457	1.00147	23305	acyl-CoA synthetase long-chain family member 6
ILMN_1661434	ACSM1	90.4938	92.6442	91.569	93.9258	119.812	106.869	0.856834	116285	Acyl-CoA synthetase medium-chain family member 1
ILMN_1809623	ACSM2A	92.3787	94.8956	93.6371	91.7963	107.49	99.643	0.939727	123876
ILMN_1657592	ACSM2B	90.7822	107.409	99.0956	109.471	111.542	110.507	0.896739	348158	Acyl-CoA synthetase medium-chain family member 2B
ILMN_1746128	ACSM2B	96.8295	100.636	98.7328	94.9458	119.11	107.028	0.922497	348158	Acyl-CoA synthetase medium-chain family member 2B
ILMN_1765912	ACSM2B	97.6486	131.64	114.645	100.79	115.774	108.282	1.05876	348158	Acyl-CoA synthetase medium-chain family member 2B
ILMN_1662738	ACSM3	88.2316	104.791	96.5112	111.932	134.355	123.143	0.78373	6296	Acyl-CoA synthetase medium-chain family member 3
ILMN_1685952	ACSM3	102.113	110.683	106.398	100.528	131.263	115.895	0.918051	6296	Acyl-CoA synthetase medium-chain family member 3
ILMN_1771084	ACSM3	100.346	125.289	112.817	116.058	148.596	132.327	0.852565	6296	Acyl-CoA synthetase medium-chain family member 3
ILMN_1791923	ACSM4	87.6639	101.894	94.779	85.416	116.284	100.85	0.939801	341392	Acyl-CoA synthetase medium-chain family member 4
ILMN_1766966	ACSM5	89.7613	107.033	98.3971	90.9946	125.735	108.365	0.908019	54988	Acyl-CoA synthetase medium-chain family member 5
ILMN_1801698	ACSM5	94.0362	111.42	102.728	90.2442	116.709	103.477	0.992765	54988	Acyl-CoA synthetase medium-chain family member 5
ILMN_2070792	ACSM5	90.6198	110.591	100.605	97.6063	116.229	106.918	0.940963	54988	Acyl-CoA synthetase medium-chain family member 5
ILMN_1752269	ACSS1	89.6898	100.785	95.2374	117.531	143.034	130.282	0.731008	84532	Acyl-CoA synthetase short-chain family member 1
ILMN_1697510	ACSS2	133.892	160.714	147.303	136.932	216.708	176.82	0.833066	55902	acyl-CoA synthetase short-chain family member 2
ILMN_1714197	ACSS2	1162.22	1691.35	1426.78	2058.11	3081.56	2569.84	0.555203	55902	acyl-CoA synthetase short-chain family member 2
ILMN_1742859	ACSS2	102.883	104.59	103.736	95.4923	142.32	118.906	0.872422	55902	acyl-CoA synthetase short-chain family member 2
ILMN_2254962	ACSS2	85.1278	107.473	96.3005	90.2798	111.066	100.673	0.956568	55902	acyl-CoA synthetase short-chain family member 2
ILMN_2336595	ACSS2	1024.14	1367.62	1195.88	1734.6	2768.77	2251.68	0.531103	55902	acyl-CoA synthetase short-chain family member 2
ILMN_1659885	ACSS3	96.16	132.944	114.552	115.138	158.845	136.992	0.836199	79611	acyl-CoA synthetase short-chain family member 3
ILMN_2125869	ACTA1	100.008	107.062	103.535	105.447	142.426	123.936	0.835388	58	Actin, alpha 1, skeletal muscle
ILMN_1671703	ACTA2	129.535	172.651	151.093	98.4118	111.023	104.717	1.44287	59	actin, alpha 2, smooth muscle, aorta
ILMN_1777296	ACTB	5790.94	4771.71	5281.32	8401.25	10341	9371.12	0.563574	60	actin, beta
ILMN_2038777	ACTB	13461	13711.9	13586.4	9725.17	13294.7	11509.9	1.18041	60	actin, beta
ILMN_2152131	ACTB	15587.9	17102.1	16345	12311.5	14825.6	13568.6	1.20462	60	actin, beta
ILMN_3246895	ACTBL2	88.7733	98.852	93.8126	88.9381	101.812	95.3751	0.983618	345651
ILMN_1658660	ACTC1	92.7913	104.169	98.4802	84.471	105.978	95.2242	1.03419	70	actin, alpha, cardiac muscle 1
ILMN_1829919	ACTC1	78.2654	98.5634	88.4144	95.6582	118.346	107.002	0.826288	70	actin, alpha, cardiac muscle 1
ILMN_1704961	ACTG1	1582.21	1464.47	1523.34	4964.79	6217.19	5590.99	0.272463	71	actin, gamma 1
ILMN_2053178	ACTG1	16499.1	16854.7	16676.9	15307.2	16128.1	15717.7	1.06103	71	actin, gamma 1
ILMN_1795325	ACTG2	586.805	1331.92	959.363	107.466	144.514	125.99	7.6146	72	actin, gamma 2, smooth muscle, enteric
ILMN_1749297	ACTL6A	562.438	751.018	656.728	4317.34	6649.67	5483.51	0.119764	86	actin-like 6A
ILMN_2328280	ACTL6A	357.271	464.697	410.984	3098.43	4825.43	3961.93	0.103733	86	actin-like 6A
ILMN_1657855	ACTL6B	102.618	123.919	113.269	109.734	129.799	119.766	0.945746	51412	Actin-like 6B
ILMN_1717900	ACTL7A	88.4463	88.9344	88.6903	87.9953	103.674	95.8349	0.925449	10881	Actin-like 7A
ILMN_1796088	ACTL7B	83.6626	114.252	98.9573	113.168	140.963	127.066	0.778789	10880	Actin-like 7B
ILMN_1704078	ACTL8	95.6267	113.053	104.34	104.835	129.577	117.206	0.890227	81569	Actin-like 8
ILMN_2232177	ACTN1	1311.95	1460.4	1386.18	1053.94	2141.93	1597.94	0.867479	87	actinin, alpha 1
ILMN_1654422	ACTN2	93.8832	97.4769	95.68	89.8103	140.342	115.076	0.831449	88	actinin, alpha 2
ILMN_1665691	ACTN3	90.5493	108.445	99.497	210.968	397.067	304.017	0.327274	89	actinin, alpha 3
ILMN_1725534	ACTN4	908.556	1036.11	972.334	356.838	612.528	484.683	2.00612	81	actinin, alpha 4
ILMN_1798254	ACTR10	482.509	597.733	540.121	532.714	842.458	687.586	0.785532	55860	actin-related protein 10 homolog (S. cerevisiae)
ILMN_1792314	ACTR1A	982.894	1101.55	1042.22	822.743	1016.46	919.6	1.13334	10121	ARP1 actin-related protein 1 homolog A, centractin alpha (yeast)
ILMN_1695821	ACTR1B	229.058	293.823	261.44	529.138	841.355	685.246	0.381527	10120	ARP1 actin-related protein 1 homolog B, centractin beta (yeast)
ILMN_2388605	ACTR2	1166.25	1593.45	1379.85	1679.47	3629.67	2654.57	0.519802	10097	ARP2 actin-related protein 2 homolog (yeast)
ILMN_1657153	ACTR3	360.306	439.814	400.06	444.772	899.829	672.301	0.595061	10096	ARP3 actin-related protein 3 homolog (yeast)
ILMN_1680941	ACTR3B	88.5494	99.1056	93.8275	99.6264	110.168	104.897	0.894472	57180	ARP3 actin-related protein 3 homolog B (yeast)
ILMN_1787513	ACTR3B	100.945	103.77	102.357	132.576	156.106	144.341	0.709138	57180	ARP3 actin-related protein 3 homolog B (yeast)
ILMN_2260392	ACTR3B	121.222	122.498	121.859	170.084	201.331	185.707	0.656191	57180	ARP3 actin-related protein 3 homolog B (yeast)
ILMN_2346451	ACTR3B	96.4835	114.11	105.297	96.6306	141.815	119.223	0.883193	57180	ARP3 actin-related protein 3 homolog B (yeast)
ILMN_1652594	ACTR5	196.206	255.839	226.022	223.901	355.738	289.82	0.779873	79913	ARP5 actin-related protein 5 homolog (yeast)
ILMN_1697585	ACTR6	305.787	448.868	377.327	728.869	1718.2	1223.54	0.308391	64431	ARP6 actin-related protein 6 homolog (yeast)
ILMN_1689162	ACTR8	121.698	137.161	129.429	112.641	160.646	136.644	0.947202	93973	ARP8 actin-related protein 8 homolog (yeast)
ILMN_1815392	ACTRT1	125.568	155.358	140.463	129.067	173.035	151.051	0.929903	139741	Actin-related protein T1
ILMN_3241416	ACTRT2	83.8306	104.037	93.934	85.9272	115.177	100.552	0.93418	140625	Actin-related protein T2
ILMN_1760490	ACVR1	525.05	609.41	567.23	394.086	669.927	532.007	1.06621	90	activin A receptor, type I
ILMN_1763916	ACVR1B	94.7598	105.313	100.036	88.5648	120.281	104.423	0.957994	91	activin A receptor, type IB
ILMN_1766723	ACVR1B	93.2669	104.374	98.8203	95.4229	128.392	111.907	0.883055	91	activin A receptor, type IB
ILMN_1786544	ACVR1B	88.5175	111.478	99.9979	100.716	145.986	123.351	0.810678	91	activin A receptor, type IB
ILMN_2243308	ACVR1B	970.322	1221.04	1095.68	471.795	751.371	611.583	1.79155	91	activin A receptor, type IB
ILMN_1689217	ACVR1C	92.9318	117.506	105.219	114.001	124.03	119.015	0.884077	130399	activin A receptor, type IC
ILMN_1670912	ACVR2A	104.821	101.885	103.353	101.78	149.024	125.402	0.824173	92	activin A receptor, type IIA
ILMN_2152711	ACVR2A	120.307	134.921	127.614	163.141	261.646	212.393	0.60084	92	activin A receptor, type IIA
ILMN_1668983	ACVR2B	102.973	121.547	112.26	103.222	147.23	125.226	0.896462	93	activin A receptor, type IIB
ILMN_1824337	ACVR2B	81.3087	98.1597	89.7342	88.9723	114.461	101.716	0.8822	93	activin A receptor, type IIB
ILMN_1807493	ACVRL1	89.3002	107.204	98.2519	89.6933	109.776	99.7347	0.985133	94	Activin A receptor type II-like 1
ILMN_3250257	ACVRL1	89.9233	110.654	100.288	109.898	134.279	122.088	0.821441	94	Activin A receptor type II-like 1
ILMN_1683883	ACY1	154.509	200.028	177.268	224.04	307.945	265.992	0.666442	95	Aminoacylase 1
ILMN_1670193	ACY3	89.1343	102.578	95.8559	92.0776	121.316	106.697	0.898394	91703	Aspartoacylase (aminocyclase) 3
ILMN_1686432	ACYP1	87.2045	110.219	98.7117	102.005	113.532	107.769	0.915957	97	acylphosphatase 1, erythrocyte (common) type
ILMN_1694233	ACYP1	184.348	256.152	220.25	384.341	764.29	574.315	0.383501	97	acylphosphatase 1, erythrocyte (common) type
ILMN_2319825	ACYP1	169.495	190.622	180.059	253.863	429.882	341.872	0.526684	97	acylphosphatase 1, erythrocyte (common) type
ILMN_1697550	ACYP2	105.072	132.138	118.605	104.682	133.366	119.024	0.996483	98	acylphosphatase 2, muscle type
ILMN_2158705	ACYP2	138.146	184.186	161.166	188.796	220.69	204.743	0.787162	98	acylphosphatase 2, muscle type
ILMN_1803686	ADA	157.404	202.994	180.199	749.415	971.982	860.699	0.209364	100	adenosine deaminase
ILMN_1745580	ADAD1	89.5222	101.696	95.6089	90.791	108.937	99.8642	0.957389	132612	adenosine deaminase domain containing 1 (testis-specific)
ILMN_1745108	ADAD2	92.4386	93.8068	93.1227	97.0169	128.707	112.862	0.825102	161931	Adenosine deaminase domain containing 2
ILMN_1725043	ADAL	121.384	125.702	123.543	185.373	299.533	242.453	0.509554	161823	adenosine deaminase-like
ILMN_1718946	ADAM10	114.7	158.764	136.732	147.813	240.059	193.936	0.705034	102	ADAM metallopeptidase domain 10
ILMN_2148360	ADAM10	95.0315	116.764	105.898	109.223	152.174	130.699	0.810242	102	ADAM metallopeptidase domain 10
ILMN_1711374	ADAM11	87.2327	106.779	97.0057	98.3195	123.801	111.06	0.87345	4185	ADAM metallopeptidase domain 11
ILMN_1705689	ADAM12	105.409	113.969	109.689	111.313	148.713	130.013	0.843676	8038	ADAM metallopeptidase domain 12 (meltrin alpha)
ILMN_1726266	ADAM12	93.8875	120.284	107.086	97.11	123.581	110.346	0.970459	8038	ADAM metallopeptidase domain 12 (meltrin alpha)
ILMN_1785393	ADAM12	96.2053	112.182	104.194	90.6532	112.151	101.402	1.02753	8038	ADAM metallopeptidase domain 12 (meltrin alpha)
ILMN_1751500	ADAM15	108.906	109.113	109.009	107.274	157.109	132.192	0.824633	8751	ADAM metallopeptidase domain 15
ILMN_1756920	ADAM15	216.97	253.872	235.421	709.161	1051.99	880.574	0.26735	8751	ADAM metallopeptidase domain 15
ILMN_1799728	ADAM15	133.115	153.61	143.363	142.609	220.935	181.772	0.788697	8751	ADAM metallopeptidase domain 15
ILMN_2384544	ADAM15	100.747	123.743	112.245	168.554	215.367	191.961	0.584729	8751	ADAM metallopeptidase domain 15
ILMN_1765779	ADAM17	111.716	124.652	118.184	116.251	143.965	130.108	0.908353	6868	ADAM metallopeptidase domain 17
ILMN_2121068	ADAM17	440.058	634.078	537.068	230.08	370.603	300.341	1.78819	6868	ADAM metallopeptidase domain 17
ILMN_2201386	ADAM18	83.8605	105.597	94.7288	88.5726	109.15	98.8612	0.958201	8749	ADAM metallopeptidase domain 18
ILMN_1682225	ADAM19	88.4888	105.401	96.945	91.3069	102.693	96.9998	0.999435	8728	ADAM metallopeptidase domain 19
ILMN_1713751	ADAM19	190.87	178.864	184.867	144.52	178.77	161.645	1.14366	8728	ADAM metallopeptidase domain 19
ILMN_1788481	ADAM19	89.4452	104.411	96.9282	88.6917	123.683	106.188	0.912801	8728	ADAM metallopeptidase domain 19
ILMN_1662675	ADAM2	97.2899	133.242	115.266	119.511	124.662	122.087	0.944134	2515	ADAM metallopeptidase domain 2 (fertilin beta)
ILMN_1737629	ADAM20	94.9948	90.9215	92.9581	83.8249	118.614	101.219	0.918383	8748	ADAM metallopeptidase domain 20
ILMN_1812112	ADAM21	89.5981	98.0633	93.8307	103.813	119.048	111.43	0.842056	8747	ADAM metallopeptidase domain 21
ILMN_3241313	ADAM21P	98.555	95.8102	97.1826	87.7976	125.238	106.518	0.91236		ADAM metallopeptidase domain 21 pseudogene
ILMN_1675210	ADAM22	93.5117	95.4088	94.4603	93.4877	118.062	105.775	0.89303	53616	ADAM metallopeptidase domain 22
ILMN_1706302	ADAM22	91.6036	135.364	113.484	97.5374	137.944	117.741	0.963844	53616	ADAM metallopeptidase domain 22
ILMN_2351754	ADAM22	84.5379	99.9902	92.264	91.0588	103.685	97.3719	0.947543	53616	ADAM metallopeptidase domain 22
ILMN_2060086	ADAM23	110.028	122.312	116.17	163.56	261.233	212.397	0.546948	8745	ADAM metallopeptidase domain 23
ILMN_1664236	ADAM28	96.9422	112.966	104.954	96.1578	124.391	110.274	0.951756	10863	ADAM metallopeptidase domain 28
ILMN_1664631	ADAM28	84.4118	99.3409	91.8764	98.6184	150.056	124.337	0.738928	10863	ADAM metallopeptidase domain 28
ILMN_1802100	ADAM28	83.6242	119.567	101.596	79.2292	107.002	93.1157	1.09107	10863	ADAM metallopeptidase domain 28
ILMN_2194158	ADAM29	99.9908	107.236	103.613	100.234	121.474	110.854	0.934681	11086	ADAM metallopeptidase domain 29
ILMN_2100871	ADAM30	86.4732	107.122	96.7975	97.3985	107.013	102.206	0.947083	11085	ADAM metallopeptidase domain 30
ILMN_1703383	ADAM32	97.8318	120.216	109.024	98.6031	130.116	114.359	0.953345	203102	ADAM metallopeptidase domain 32
ILMN_1798045	ADAM32	92.054	108.902	100.478	89.9203	106.284	98.1021	1.02422	203102	ADAM metallopeptidase domain 32
ILMN_1806841	ADAM32	84.8007	114.125	99.4628	105.148	136.135	120.641	0.824451	203102	ADAM metallopeptidase domain 32
ILMN_2293012	ADAM32	93.305	99.6658	96.4854	91.5795	139.824	115.702	0.833916	203102	ADAM metallopeptidase domain 32
ILMN_1651657	ADAM33	106.448	109.385	107.917	85.2196	116.189	100.704	1.07162	80332	ADAM metallopeptidase domain 33
ILMN_1671297	ADAM33	85.2534	102.391	93.822	88.9945	110.384	99.6891	0.941146	80332	ADAM metallopeptidase domain 33
ILMN_1669486	ADAM3A	88.1212	98.6738	93.3975	102.313	112.531	107.422	0.869444	1587	ADAM metallopeptidase domain 3A (pseudogene)
ILMN_1795204	ADAM3A	94.9934	108.043	101.518	110.587	114.403	112.495	0.902422	1587	ADAM metallopeptidase domain 3A (pseudogene)
ILMN_2223911	ADAM3A	93.3119	109.077	101.195	102.424	109.087	105.756	0.956872	1587	ADAM metallopeptidase domain 3A (pseudogene)
ILMN_1685531	ADAM5	100.917	110.171	105.544	88.2172	114.625	101.421	1.04065	255926	ADAM metallopeptidase domain 5, pseudogene
ILMN_1764554	ADAM5	86.9859	103.43	95.2079	97.7933	161.062	129.428	0.735607	255926	ADAM metallopeptidase domain 5, pseudogene
ILMN_2302214	ADAM5P	99.0908	91.9168	95.5038	81.911	106.641	94.2762	1.01302		ADAM metallopeptidase domain 5 pseudogene
ILMN_1783312	ADAM6	113.437	111.29	112.363	102.464	130.588	116.526	0.964278	8755	ADAM metallopeptidase domain 6
ILMN_2143210	ADAM6	94.6629	129.39	112.027	96.4303	121.234	108.832	1.02935	8755	ADAM metallopeptidase domain 6
ILMN_1750294	ADAM7	100.689	123.443	112.066	94.6507	128.57	111.61	1.00409	8756	ADAM metallopeptidase domain 7
ILMN_1708348	ADAM8	153.176	184.109	168.642	95.0401	138.045	116.542	1.44705	101	ADAM metallopeptidase domain 8
ILMN_1727524	ADAM9	119.356	124.623	121.989	101.925	149.914	125.92	0.968787	8754	ADAM metallopeptidase domain 9
ILMN_1716909	ADAMDEC1	98.4486	111.677	105.063	97.5026	123.685	110.594	0.949988	27299	ADAM-like, decysin 1
ILMN_2103107	ADAMDEC1	85.9787	118.461	102.22	98.5626	126.645	112.604	0.90778	27299	ADAM-like, decysin 1
ILMN_1673566	ADAMTS1	249.16	281.789	265.474	102.386	134.955	118.671	2.23707	9510	ADAM metallopeptidase with thrombospondin type 1 motif, 1
ILMN_1751168	ADAMTS10	89.9343	107.868	98.9009	97.611	103.08	100.345	0.985605	81794	ADAM metallopeptidase with thrombospondin type 1 motif, 10
ILMN_1660970	ADAMTS12	79.9095	101.046	90.4777	89.0131	119.362	104.188	0.868411	81792	ADAM metallopeptidase with thrombospondin type 1 motif, 12
ILMN_1787386	ADAMTS13	86.7268	111.612	99.1695	85.151	111.691	98.421	1.00761	11093	ADAM metallopeptidase with thrombospondin type 1 motif, 13
ILMN_2286570	ADAMTS13	83.5159	90.2655	86.8907	100.264	120.084	110.174	0.788671	11093	ADAM metallopeptidase with thrombospondin type 1 motif, 13
ILMN_2413732	ADAMTS13	93.5372	115.337	104.437	106.613	127.317	116.965	0.892891	11093	ADAM metallopeptidase with thrombospondin type 1 motif, 13
ILMN_1676452	ADAMTS14	91.3778	102.557	96.9673	82.7123	104.047	93.3799	1.03842	140766	ADAM metallopeptidase with thrombospondin type 1 motif, 14
ILMN_1873412	ADAMTS14	101.522	115.555	108.538	102.276	134.878	118.577	0.915343	140766	ADAM metallopeptidase with thrombospondin type 1 motif, 14
ILMN_2358134	ADAMTS14	100.839	101.407	101.123	89.8513	119.269	104.56	0.967125	140766	ADAM metallopeptidase with thrombospondin type 1 motif, 14
ILMN_1683781	ADAMTS15	92.5817	133.52	113.051	107.572	133.343	120.458	0.938513	170689	ADAM metallopeptidase with thrombospondin type 1 motif, 15
ILMN_1726247	ADAMTS16	98.1879	105.744	101.966	111.086	132.045	121.565	0.838776	170690	ADAM metallopeptidase with thrombospondin type 1 motif, 16
ILMN_1682989	ADAMTS17	95.9039	115.481	105.692	99.9905	132.252	116.121	0.91019	170691	ADAM metallopeptidase with thrombospondin type 1 motif, 17
ILMN_1739872	ADAMTS18	112.89	128.291	120.591	106.078	128.777	117.427	1.02694	170692	ADAM metallopeptidase with thrombospondin type 1 motif, 18
ILMN_1770152	ADAMTS18	93.5155	99.0419	96.2787	88.4459	114.558	101.502	0.948539	170692	ADAM metallopeptidase with thrombospondin type 1 motif, 18
ILMN_1656171	ADAMTS19	191.642	217.611	204.626	89.2348	136.176	112.705	1.81559	171019	ADAM metallopeptidase with thrombospondin type 1 motif, 19
ILMN_1796628	ADAMTS2	98.6237	125.481	112.053	97.7476	145.978	121.863	0.919498	9509	ADAM metallopeptidase with thrombospondin type 1 motif, 2
ILMN_1811765	ADAMTS2	97.5046	111.153	104.329	104.157	134.865	119.511	0.872963	9509	ADAM metallopeptidase with thrombospondin type 1 motif, 2
ILMN_1651717	ADAMTS20	97.9443	99.1868	98.5656	96.8911	119.96	108.425	0.909063	80070	ADAM metallopeptidase with thrombospondin type 1 motif, 20
ILMN_1787908	ADAMTS20	99.7378	96.2134	97.9756	97.5298	139.708	118.619	0.82597	80070	ADAM metallopeptidase with thrombospondin type 1 motif, 20
ILMN_1791795	ADAMTS20	88.1386	98.4032	93.2709	100.307	118.418	109.362	0.852862	80070	ADAM metallopeptidase with thrombospondin type 1 motif, 20
ILMN_1703803	ADAMTS3	98.1971	134.839	116.518	97.9512	136.653	117.302	0.993319	9508	ADAM metallopeptidase with thrombospondin type 1 motif, 3
ILMN_2092933	ADAMTS4	99.5432	109.401	104.472	95.6577	125.446	110.552	0.945005	9507	ADAM metallopeptidase with thrombospondin type 1 motif, 4
ILMN_1681886	ADAMTS5	84.7357	99.8839	92.3098	91.9131	107.329	99.6208	0.926612	11096	ADAM metallopeptidase with thrombospondin type 1 motif, 5
ILMN_1767362	ADAMTS6	124.261	157.979	141.12	105.172	160.713	132.942	1.06151	11174	ADAM metallopeptidase with thrombospondin type 1 motif, 6
ILMN_2211790	ADAMTS7	103.858	134.858	119.358	100.705	134.664	117.685	1.01422	11173	ADAM metallopeptidase with thrombospondin type 1 motif, 7
ILMN_3251322	ADAMTS7	94.8122	106.873	100.843	100.863	118.346	109.604	0.920061	11173	ADAM metallopeptidase with thrombospondin type 1 motif, 7
ILMN_1672403	ADAMTS8	111.083	132.495	121.789	108.869	127.364	118.116	1.03109	11095	ADAM metallopeptidase with thrombospondin type 1 motif, 8
ILMN_1805543	ADAMTS9	645.43	1025.58	835.505	165.796	230.551	198.173	4.21603	56999	ADAM metallopeptidase with thrombospondin type 1 motif, 9
ILMN_1684919	ADAMTSL1	88.604	106.862	97.7328	93.3637	118.815	106.089	0.921231	92949	ADAMTS-like 1
ILMN_1705250	ADAMTSL1	91.446	91.0303	91.2382	79.7895	98.2556	89.0225	1.02489	92949	ADAMTS-like 1
ILMN_1706992	ADAMTSL1	91.8586	109.729	100.794	98.8377	127.749	113.293	0.889672	92949	ADAMTS-like 1
ILMN_1722621	ADAMTSL1	88.2745	103.795	96.0347	90.0639	111.793	100.929	0.951511	92949	ADAMTS-like 1
ILMN_1727084	ADAMTSL1	99.9625	108.928	104.445	100.522	135.143	117.833	0.886387	92949	ADAMTS-like 1
ILMN_1721495	ADAMTSL2	90.0068	102.169	96.0879	90.1779	135.132	112.655	0.852938	9719	ADAMTS-like 2
ILMN_1798690	ADAMTSL3	107.132	139.76	123.446	101.511	175.187	138.349	0.892278	57188	ADAMTS-like 3
ILMN_1687035	ADAMTSL4	116.717	132.723	124.72	113.851	160.487	137.169	0.909243	54507	ADAMTS-like 4
ILMN_1762294	ADAMTSL4	96.3639	110.463	103.413	103.59	139.598	121.594	0.850478	54507	ADAMTS-like 4
ILMN_1777683	ADAMTSL4	92.4529	103.445	97.949	83.9537	118.207	101.08	0.96902	54507	ADAMTS-like 4
ILMN_1793040	ADAMTSL5	113.069	121.851	117.46	102.778	153.406	128.092	0.916999	339366	ADAMTS-like 5
ILMN_3247424	ADAP1	124.831	127.387	126.109	90.8418	121.332	106.087	1.18873	11033	ArfGAP with dual PH domains 1
ILMN_1763000	ADAP2	177.94	288.447	233.193	156.823	221.593	189.208	1.23247	55803	ArfGAP with dual PH domains 2
ILMN_1706963	ADAR	84.1299	105.463	94.7965	89.9336	115.307	102.62	0.923759	103	adenosine deaminase, RNA-specific
ILMN_1776777	ADAR	1952.29	3007.87	2480.08	2571.85	4169.68	3370.77	0.735762	103	adenosine deaminase, RNA-specific
ILMN_2320964	ADAR	701.522	746.648	724.085	758.222	1198.47	978.345	0.740112	103	adenosine deaminase, RNA-specific
ILMN_1657442	ADARB1	82.178	105.34	93.7592	87.2713	122.069	104.67	0.89576	104	adenosine deaminase, RNA-specific, B1
ILMN_1679797	ADARB1	165.118	231.552	198.335	335.017	543.848	439.433	0.451343	104	adenosine deaminase, RNA-specific, B1
ILMN_1697628	ADARB1	108.88	107.361	108.12	109.255	129.928	119.592	0.904081	104	adenosine deaminase, RNA-specific, B1
ILMN_2319326	ADARB1	105.577	112.271	108.924	132.802	156.35	144.576	0.753403	104	adenosine deaminase, RNA-specific, B1
ILMN_1749493	ADARB2	97.21	110.057	103.634	98.748	132.29	115.519	0.897114	105	Adenosine deaminase, RNA-specific, B2 (RED2 homolog rat)
ILMN_1657139	ADAT1	190.411	230.858	210.635	160.793	253.782	207.287	1.01615	23536	adenosine deaminase, tRNA-specific 1
ILMN_3245693	ADAT2	96.7384	107.549	102.144	102.801	164.22	133.511	0.765061	134637	adenosine deaminase, tRNA-specific 2
ILMN_1806275	ADAT3	178.057	198.388	188.223	112.394	166.631	139.512	1.34915	113179
ILMN_1659599	ADC	93.8035	104.435	99.1191	111.522	141.512	126.517	0.783441	113451	arginine decarboxylase
ILMN_1698777	ADCK1	191.205	255.558	223.381	224.025	394.515	309.27	0.722286	57143	AarF domain containing kinase 1
ILMN_1663132	ADCK2	440.832	474.802	457.817	215.853	324.08	269.967	1.69583	90956	aarF domain containing kinase 2
ILMN_1700349	ADCK4	167.807	182.33	175.069	223.935	340.437	282.186	0.620401	79934	AarF domain containing kinase 4
ILMN_1761309	ADCK5	189.298	226.691	207.995	121.901	159.044	140.472	1.48068	203054	AarF domain containing kinase 5
ILMN_1742073	ADCY1	113.389	110.299	111.844	99.475	129.014	114.244	0.978987	107	adenylate cyclase 1 (brain)
ILMN_2120555	ADCY1	157.912	182.948	170.43	124.461	145.764	135.112	1.2614	107	adenylate cyclase 1 (brain)
ILMN_3241894	ADCY10	95.0865	107.041	101.064	88.6481	131.463	110.056	0.9183	55811
ILMN_1810691	ADCY2	89.4876	122.857	106.172	101.277	123.639	112.458	0.944103	108	adenylate cyclase 2 (brain)
ILMN_1676893	ADCY3	477.694	609.938	543.816	309.699	534.115	421.907	1.28895	109	adenylate cyclase 3
ILMN_2148944	ADCY4	98.526	115.192	106.859	91.4586	125.85	108.654	0.983479	196883	Adenylate cyclase 4
ILMN_1708588	ADCY5	99.1572	119.095	109.126	103.074	140.745	121.909	0.895142	111	Adenylate cyclase 5
ILMN_1685156	ADCY6	243.94	286.464	265.202	149.662	189.063	169.363	1.56588	112	adenylate cyclase 6
ILMN_2311674	ADCY6	129.182	178.275	153.728	129.985	159.842	144.913	1.06083	112	adenylate cyclase 6
ILMN_1655935	ADCY7	119.574	131.189	125.381	121.513	190.028	155.771	0.804909	113	adenylate cyclase 7
ILMN_1754440	ADCY8	98.8075	114.911	106.859	90.9236	123.778	107.351	0.995418	114	Adenylate cyclase 8 (brain)
ILMN_1654287	ADCY9	150.944	163.248	157.096	127.311	171.756	149.534	1.05057	115	adenylate cyclase 9
ILMN_1763344	ADCYAP1	83.6637	100.616	92.1398	84.924	102.734	93.8289	0.981998	116	Adenylate cyclase activating polypeptide 1 (pituitary)
ILMN_1711736	ADCYAP1R1	93.3453	102.555	97.9504	85.959	110.368	98.1637	0.997827	117	adenylate cyclase activating polypeptide 1 (pituitary) receptor type I
ILMN_1759252	ADD1	1959.36	2422.83	2191.1	1002.08	1767.9	1384.99	1.58203	118	adducin 1 (alpha)
ILMN_2356786	ADD1	263.66	279.855	271.758	174.179	179.795	176.987	1.53547	118	adducin 1 (alpha)
ILMN_1678791	ADD2	83.3497	101.381	92.3655	80.5656	110.171	95.3684	0.968513	119	adducin 2 (beta)
ILMN_1694133	ADD2	107.213	110.396	108.805	118.958	149.603	134.28	0.810279	119	adducin 2 (beta)
ILMN_2286339	ADD2	92.6721	98.2762	95.4742	103.499	128.807	116.153	0.821968	119	adducin 2 (beta)
ILMN_2336146	ADD2	88.6965	96.3083	92.5024	89.6667	123.842	106.754	0.866497	119	adducin 2 (beta)
ILMN_1678501	ADD3	90.8653	103.5	97.1829	94.6931	131.04	112.867	0.861042	120	adducin 3 (gamma)
ILMN_1787378	ADD3	232.454	312.135	272.295	178.855	432.321	305.588	0.891053	120	adducin 3 (gamma)
ILMN_1814526	ADD3	511.072	863.761	687.416	546.519	1058.66	802.588	0.856499	120	adducin 3 (gamma)
ILMN_2311278	ADD3	148.203	203.417	175.81	137.576	313.569	225.572	0.779393	120	adducin 3 (gamma)
ILMN_1764309	ADH1A	99.6688	110.943	105.306	102.642	136.689	119.665	0.880003	124	alcohol dehydrogenase 1A (class I), alpha polypeptide
ILMN_1811598	ADH1B	99.2217	103.839	101.531	97.5778	117.606	107.592	0.943666	125	Alcohol dehydrogenase 1B (class I), beta polypeptide
ILMN_1740717	ADH1C	98.3395	95.9273	97.1334	85.1043	128.089	106.597	0.911224	126	Alcohol dehydrogenase 1C (class I), gamma polypeptide
ILMN_1797912	ADH4	95.1242	110.38	102.752	98.4079	119.144	108.776	0.944624	127	alcohol dehydrogenase 4 (class II), pi polypeptide
ILMN_2136010	ADH4	93.7259	116.568	105.147	88.4034	120.939	104.671	1.00455	127	alcohol dehydrogenase 4 (class II), pi polypeptide
ILMN_1738604	ADH5	118.938	155.144	137.041	169.302	275.036	222.169	0.616833	128	alcohol dehydrogenase 5 (class III), chi polypeptide
ILMN_1691175	ADH6	102.648	107.422	105.035	98.3204	150.136	124.228	0.845504	130	alcohol dehydrogenase 6 (class V)
ILMN_2223359	ADH7	100.371	103.861	102.116	92.5785	119.164	105.871	0.964525	131	Alcohol dehydrogenase 7 (class IV), mu or sigma polypeptide
ILMN_1702858	ADHFE1	94.8884	116.81	105.849	106.674	153.535	130.104	0.813572	137872	Alcohol dehydrogenase, iron containing, 1
ILMN_2363634	ADHFE1	98.8186	105.051	101.935	92.6225	112.213	102.418	0.995284	137872	Alcohol dehydrogenase, iron containing, 1
ILMN_1813975	ADI1	402.615	506.851	454.733	128.427	227.114	177.771	2.55797	55256	acireductone dioxygenase 1
ILMN_1743331	ADIG	93.6572	111.811	102.734	84.2135	123.097	103.655	0.991115	149685	Adipogenin
ILMN_1775045	ADIPOQ	99.4584	129.761	114.61	94.8468	168.162	131.505	0.871527	9370	Adiponectin, C1Q and collagen domain containing
ILMN_1688322	ADIPOR1	827.348	888.756	858.052	911.495	1289.74	1100.62	0.779609	51094	adiponectin receptor 1
ILMN_2096322	ADIPOR1	517	596.504	556.752	598.494	1001.4	799.945	0.695987	51094	adiponectin receptor 1
ILMN_2224833	ADIPOR2	1247.78	1600.92	1424.35	615.384	979.785	797.585	1.78583	79602	adiponectin receptor 2
ILMN_1768062	ADK	98.5261	106.239	102.383	110.931	165.728	138.329	0.740137	132	adenosine kinase
ILMN_1801020	ADK	100.107	137.994	119.051	162.007	206.431	184.219	0.646245	132	adenosine kinase
ILMN_2358626	ADK	258.285	333.933	296.109	686.523	1164.73	925.625	0.319902	132	adenosine kinase
ILMN_2358628	ADK	97.2275	107.072	102.15	102.69	116.47	109.58	0.932191	132	adenosine kinase
ILMN_1708934	ADM	13101.7	13600.4	13351.1	2781.13	7995.14	5388.13	2.47786	133	adrenomedullin
ILMN_1702933	ADM2	169.638	233.753	201.695	232.741	263.33	248.035	0.813172	79924	Adrenomedullin 2
ILMN_1657993	ADNP	326.537	439.582	383.06	372.171	682.249	527.21	0.726579	23394	activity-dependent neuroprotector homeobox
ILMN_1666019	ADNP	96.7727	115.83	106.301	102.501	138.174	120.338	0.88336	23394	activity-dependent neuroprotector homeobox
ILMN_2080751	ADNP2	318.213	450.017	384.115	424.353	755.861	590.107	0.650924	22850	ADNP homeobox 2
ILMN_1690352	ADO	383.672	628.159	505.915	277.339	540.38	408.86	1.23738	84890	2-aminoethanethiol (cysteamine) dioxygenase
ILMN_1747227	ADORA1	149.421	179.529	164.475	150.392	186.804	168.598	0.975546	134	adenosine A1 receptor
ILMN_2275396	ADORA1	86.4766	100.97	93.7232	88.2872	97.7465	93.0168	1.00759	134	adenosine A1 receptor
ILMN_2373444	ADORA1	99.9104	94.2839	97.0972	89.3475	116.649	102.998	0.942709	134	adenosine A1 receptor
ILMN_1807372	ADORA2A	102.912	124.183	113.548	133.491	194.485	163.988	0.692414	135	Adenosine A2a receptor
ILMN_1703946	ADORA2B	104.463	132.772	118.618	255.057	522.217	388.637	0.305215	136	adenosine A2b receptor
ILMN_1730710	ADORA3	89.6193	104.276	96.9477	99.7475	111.952	105.85	0.9159	140	Adenosine A3 receptor
ILMN_1733259	ADORA3	92.9524	106.913	99.9327	97.5155	126.049	111.782	0.893994	140	Adenosine A3 receptor
ILMN_1793959	ADPGK	319.619	322.705	321.162	343.52	526.282	434.901	0.738472	83440	ADP-dependent glucokinase
ILMN_1794512	ADPRH	104.71	144.238	124.474	105.944	141.212	123.578	1.00726	141	ADP-ribosylarginine hydrolase
ILMN_1760335	ADPRHL1	172.342	192.845	182.594	117.468	164.466	140.967	1.29529	113622	ADP-ribosylhydrolase like 1
ILMN_1788530	ADPRHL1	111.609	131.7	121.655	119.583	162.452	141.017	0.862695	113622	ADP-ribosylhydrolase like 1
ILMN_1795788	ADPRHL1	95.3781	116.124	105.751	98.3159	129.28	113.798	0.929286	113622	ADP-ribosylhydrolase like 1
ILMN_1811480	ADPRHL2	433.367	616.066	524.717	1236.58	2106	1671.29	0.313959	54936	ADP-ribosylhydrolase like 2
ILMN_1653821	ADRA1A	90.5064	99.9354	95.2209	83.6767	114.834	99.2553	0.959353	148	Adrenergic, alpha-1A-, receptor
ILMN_1669227	ADRA1A	81.7515	96.8634	89.3075	81.8728	104.082	92.9776	0.960526	148	Adrenergic, alpha-1A-, receptor
ILMN_1709167	ADRA1A	106.385	114.36	110.372	97.7785	150.9	124.339	0.887672	148	Adrenergic, alpha-1A-, receptor
ILMN_1780551	ADRA1A	106.115	125.452	115.784	103.905	139.683	121.794	0.950654	148	Adrenergic, alpha-1A-, receptor
ILMN_1813598	ADRA1A	85.5064	107.846	96.676	104.376	111.278	107.827	0.896584	148	Adrenergic, alpha-1A-, receptor
ILMN_1679754	ADRA1B	97.0489	106.103	101.576	83.4865	139.904	111.695	0.9094	147	Adrenergic, alpha-1B-, receptor
ILMN_1716421	ADRA1D	97.3505	108.138	102.744	95.4986	126.112	110.805	0.927251	146	Adrenergic, alpha-1D-, receptor
ILMN_1659371	ADRA2A	124.313	141.337	132.825	117.993	161.402	139.698	0.950805	150	adrenoceptor alpha 2A
ILMN_1677868	ADRA2B	127.119	133.284	130.202	124.739	176.739	150.739	0.863756	151	Adrenergic, alpha-2B-, receptor
ILMN_1707445	ADRA2C	102.903	100.451	101.677	94.0942	118.883	106.489	0.95481	152	Adrenergic, alpha-2C-, receptor
ILMN_1733963	ADRA2C	110.917	162.377	136.647	92.5906	139.451	116.021	1.17778	152	Adrenergic, alpha-2C-, receptor
ILMN_1804255	ADRB1	93.4761	103.804	98.6398	104.516	133.52	119.018	0.828778	153	adrenoceptor beta 1
ILMN_1695590	ADRB2	99.3337	119.349	109.342	115.401	176.668	146.034	0.748738	154	adrenoceptor beta 2, surface
ILMN_1694007	ADRB3	111.79	101.734	106.762	88.1765	127.778	107.977	0.988745	155	Adrenergic, beta-3-, receptor
ILMN_1673330	ADRBK1	97.071	95.4677	96.2693	90.3672	108.055	99.2111	0.970348	156	adrenergic, beta, receptor kinase 1
ILMN_3307926	ADRBK1	816.577	1076.95	946.762	717.987	1133.4	925.694	1.02276	156	adrenergic, beta, receptor kinase 1
ILMN_1668900	ADRBK2	106.986	108.579	107.782	98.1329	132.716	115.425	0.93379	157	adrenergic, beta, receptor kinase 2
ILMN_1760143	ADRM1	2283.75	2597.77	2440.76	1623.44	2572.27	2097.85	1.16346	11047	adhesion regulating molecule 1
ILMN_2389013	ADRM1	1124.21	1068.7	1096.46	539.804	926.423	733.114	1.49562	11047	adhesion regulating molecule 1
ILMN_1790757	ADSL	1167.07	1483.47	1325.27	4188.23	6327.35	5257.79	0.252058	158	adenylosuccinate lyase
ILMN_1778796	ADSS	227.243	322.829	275.036	281.746	386.873	334.309	0.822699	159	adenylosuccinate synthase
ILMN_2092664	ADSS	1019.85	1477.07	1248.46	737.932	1455.28	1096.61	1.13848	159	adenylosuccinate synthase
ILMN_1720235	ADSSL1	135.338	168.475	151.907	162.57	214.46	188.515	0.805805	122622	adenylosuccinate synthase like 1
ILMN_1749804	ADSSL1	91.9549	104.008	97.9813	97.6375	114.983	106.31	0.921656	122622	adenylosuccinate synthase like 1
ILMN_2240009	ADSSL1	91.8713	114.748	103.31	95.2522	154.878	125.065	0.826047	122622	adenylosuccinate synthase like 1
ILMN_1736178	AEBP1	183.301	251.988	217.644	299.934	382.969	341.452	0.637409	165	AE binding protein 1
ILMN_1803376	AEBP2	269.067	356.095	312.581	249.962	556.854	403.408	0.774851	121536	AE binding protein 2
ILMN_3240321	AEN	913.447	999.703	956.575	362.189	579.755	470.972	2.03107	64782	apoptosis enhancing nuclease
ILMN_1707958	AES	82.6682	107.809	95.2386	92.4193	136.181	114.3	0.833231	166	amino-terminal enhancer of split
ILMN_1712944	AES	884.203	839.265	861.734	724.029	979.477	851.753	1.01172	166	amino-terminal enhancer of split
ILMN_2333107	AES	216.843	199.114	207.978	164.969	208.458	186.714	1.11389	166	amino-terminal enhancer of split
ILMN_1651235	AFAP1	104.515	106.402	105.458	93.3252	107.732	100.529	1.04904	60312	actin filament associated protein 1
ILMN_1660424	AFAP1	111.009	99.5672	105.288	94.5626	147.848	121.205	0.868675	60312	actin filament associated protein 1
ILMN_1701998	AFAP1	960.316	1104.8	1032.56	113.871	184.863	149.367	6.91291	60312	actin filament associated protein 1
ILMN_1694140	AFAP1L1	109.349	118.971	114.16	119.621	171.167	145.394	0.785177	134265	actin filament associated protein 1-like 1
ILMN_1730995	AFAP1L2	101.885	132.043	116.964	106.89	131.495	119.192	0.981302	84632	actin filament associated protein 1-like 2
ILMN_2404917	AFAP1L2	93.6989	111.606	102.652	99.8847	124.081	111.983	0.916681	84632	actin filament associated protein 1-like 2
ILMN_1702696	AFAR3	96.9314	107.249	102.09	100.643	124.928	112.786	0.905172		Aflatoxin B1 aldehyde reductase 3
ILMN_1769563	AFARP1	89.7445	104.166	96.9551	92.1291	97.7979	94.9635	1.02097		AKR7 family pseudogene
ILMN_2084562	AFARP1	96.6283	109.823	103.226	99.9494	121.774	110.862	0.931122		AKR7 family pseudogene
ILMN_1673119	AFF1	115.213	113.505	114.359	105.539	129.32	117.429	0.973854	4299	AF4/FMR2 family, member 1
ILMN_2129015	AFF1	149.474	178.183	163.828	264.722	434.417	349.569	0.468658	4299	AF4/FMR2 family, member 1
ILMN_1725889	AFF2	100.639	135.158	117.898	143.429	203.845	173.637	0.678994	2334	AF4/FMR2 family, member 2
ILMN_1677951	AFF3	86.3674	106.272	96.3197	89.5481	115.588	102.568	0.939081	3899	AF4/FMR2 family, member 3
ILMN_1775235	AFF3	105.461	127.294	116.378	90.785	105.881	98.3328	1.18351	3899	AF4/FMR2 family, member 3
ILMN_1708502	AFF4	211.11	297.931	254.52	316.108	607.346	461.727	0.551235	27125	AF4/FMR2 family, member 4
ILMN_1699172	AFG3L1	90.3073	106.081	98.1944	101.621	114.975	108.298	0.906707		AFG3 ATPase family gene 3-like 1 (S. cerevisiae)
ILMN_1705447	AFG3L1	155.569	228.208	191.888	141.15	237.873	189.512	1.01254		AFG3 ATPase family gene 3-like 1 (S. cerevisiae)
ILMN_2295698	AFG3L1	96.9172	109.766	103.341	107.917	130.228	119.073	0.867884		AFG3 ATPase family gene 3-like 1 (S. cerevisiae)
ILMN_2409898	AFG3L1	100.492	117.379	108.936	96.6793	121.549	109.114	0.998364		AFG3 ATPase family gene 3-like 1 (S. cerevisiae)
ILMN_2066124	AFG3L2	1005.91	1435.81	1220.86	1436.91	1924.03	1680.47	0.726497	10939	AFG3 ATPase family gene 3-like 2 (S. cerevisiae)
ILMN_1777797	AFM	94.4102	95.2523	94.8312	97.3167	116.307	106.812	0.887836	173	Afamin
ILMN_1707551	AFMID	129.491	139.774	134.633	184.309	342.659	263.484	0.51097	125061	Arylformamidase
ILMN_2095653	AFMID	132.742	128.49	130.616	130.913	173.028	151.971	0.859484	125061	Arylformamidase
ILMN_1782204	AFP	88.2775	109.784	99.0306	91.7892	124.518	108.154	0.915645	174	alpha-fetoprotein
ILMN_1767722	AFTPH	132.799	182.075	157.437	105.624	164.899	135.262	1.16394	54812	aftiphilin
ILMN_2342841	AFTPH	134.979	170.915	152.947	147.253	234.987	191.12	0.800267	54812	aftiphilin
ILMN_2402766	AFTPH	377.793	444.903	411.348	278.08	483.647	380.864	1.08004	54812	aftiphilin
ILMN_1802631	AGA	154.311	218.397	186.354	130.565	223.391	176.978	1.05298	175	aspartylglucosaminidase
ILMN_2245223	AGAP1	99.6197	111.105	105.362	102.794	118.91	110.852	0.950477	116987	ArfGAP with GTPase domain, ankyrin repeat and PH domain 1
ILMN_2318481	AGAP1	85.9153	105.191	95.5529	88.2414	109.589	98.9154	0.966006	116987	ArfGAP with GTPase domain, ankyrin repeat and PH domain 1
ILMN_3238543	AGAP11	89.1372	96.4732	92.8052	93.1446	104.719	98.9317	0.938074	119385
ILMN_1735591	AGAP2	88.3849	105.99	97.1876	90.3888	126.548	108.468	0.895999	116986
ILMN_2269136	AGAP3	176.767	203.139	189.953	171.701	272.269	221.985	0.855701	116988	ArfGAP with GTPase domain, ankyrin repeat and PH domain 3
ILMN_2362126	AGAP3	96.7986	115.152	105.975	97.8705	133.957	115.914	0.914258	116988	ArfGAP with GTPase domain, ankyrin repeat and PH domain 3
ILMN_3239130	AGAP6	182.464	225.055	203.759	129.648	200.637	165.143	1.23384	414189
ILMN_2120103	AGAP7	101.775	117.254	109.515	106.868	119.883	113.375	0.965947
ILMN_3242883	AGAP8	304.358	458.425	381.391	219.253	411.239	315.246	1.20982
ILMN_1887648	AGBL1	106.417	107.64	107.029	105.172	116.669	110.921	0.964914	123624	ATP/GTP binding protein-like 1
ILMN_2100055	AGBL1	86.7584	99.4476	93.103	89.8759	96.9485	93.4122	0.99669	123624	ATP/GTP binding protein-like 1
ILMN_1688627	AGBL2	102.01	101.905	101.957	92.1483	119.308	105.728	0.964335	79841	ATP/GTP binding protein-like 2
ILMN_1672767	AGBL3	93.9026	98.4972	96.1999	98.9054	108.495	103.7	0.927672	340351	ATP/GTP binding protein-like 3
ILMN_2196642	AGBL4	103.98	112.584	108.282	91.4672	112.267	101.867	1.06297	84871	ATP/GTP binding protein-like 4
ILMN_2290776	AGBL5	138.873	152.132	145.502	165.467	227.807	196.637	0.739952	60509	ATP/GTP binding protein-like 5
ILMN_2308689	AGBL5	522.448	547.741	535.094	560.198	848.34	704.269	0.759787	60509	ATP/GTP binding protein-like 5
ILMN_1777182	AGC1	89.4851	110.199	99.842	88.9024	123.354	106.128	0.940769
ILMN_1690829	AGER	100.992	105.089	103.04	89.315	109.569	99.4421	1.03618	177	Advanced glycosylation end product-specific receptor
ILMN_1729777	AGER	94.6128	132.577	113.595	96.1137	119.323	107.718	1.05455	177	Advanced glycosylation end product-specific receptor
ILMN_2257015	AGER	98.8402	125.207	112.024	88.2112	128.59	108.401	1.03342	177	Advanced glycosylation end product-specific receptor
ILMN_3181215	AGFG1	101.933	113.138	107.535	118.95	175.362	147.156	0.730758	3267	ArfGAP with FG repeats 1
ILMN_3260345	AGFG1	112.244	131.223	121.733	152.58	271.903	212.241	0.573561	3267	ArfGAP with FG repeats 1
ILMN_1652023	AGFG2	100.884	131.073	115.979	92.7281	117.749	105.238	1.10205	3268	ArfGAP with FG repeats 2
ILMN_1703228	AGFG2	125.732	154.488	140.11	123.781	190.308	157.044	0.892166	3268	ArfGAP with FG repeats 2
ILMN_1776153	AGGF1	86.4467	111.42	98.9333	106.789	125.439	116.114	0.852036	55109	angiogenic factor with G patch and FHA domains 1
ILMN_2064917	AGGF1	102.399	110.006	106.203	203.058	384.909	293.984	0.361253	55109	angiogenic factor with G patch and FHA domains 1
ILMN_1772645	AGK	197.334	257.798	227.566	382.65	658.613	520.632	0.437095	55750	acylglycerol kinase
ILMN_1664006	AGL	127.469	197	162.234	258.598	532.271	395.434	0.410268	178	amylo-alpha-1, 6-glucosidase, 4-alpha-glucanotransferase
ILMN_1680343	AGL	91.9459	117.657	104.802	104.132	138.522	121.327	0.863795	178	amylo-alpha-1, 6-glucosidase, 4-alpha-glucanotransferase
ILMN_1717468	AGL	91.8137	121.488	106.651	96.5182	137.405	116.962	0.911847	178	amylo-alpha-1, 6-glucosidase, 4-alpha-glucanotransferase
ILMN_1750235	AGL	100.924	120.887	110.905	93.0795	137.807	115.443	0.960689	178	amylo-alpha-1, 6-glucosidase, 4-alpha-glucanotransferase
ILMN_1775082	AGL	101.922	116.81	109.366	93.6299	125.867	109.748	0.996517	178	amylo-alpha-1, 6-glucosidase, 4-alpha-glucanotransferase
ILMN_2274377	AGL	90.0107	101.26	95.6351	91.0899	128.005	109.547	0.873002	178	amylo-alpha-1, 6-glucosidase, 4-alpha-glucanotransferase
ILMN_2277492	AGL	77.987	102.891	90.4389	87.0662	133.621	110.344	0.81961	178	amylo-alpha-1, 6-glucosidase, 4-alpha-glucanotransferase
ILMN_2371825	AGL	329.244	550.055	439.65	520.054	1227.33	873.692	0.503209	178	amylo-alpha-1, 6-glucosidase, 4-alpha-glucanotransferase
ILMN_1707169	AGMAT	85.1729	100.842	93.0075	124.216	152.525	138.37	0.672163	79814	agmatine ureohydrolase (agmatinase)
ILMN_1679520	AGPAT1	286.127	272.639	279.383	354.487	475.196	414.841	0.673469	10554	1-acylglycerol-3-phosphate O-acyltransferase 1 (lysophosphatidic acid acyltransferase, alpha)
ILMN_1697790	AGPAT1	94.0497	99.403	96.7263	98.991	113.83	106.411	0.908992	10554	1-acylglycerol-3-phosphate O-acyltransferase 1 (lysophosphatidic acid acyltransferase, alpha)
ILMN_1779109	AGPAT1	83.664	92.8422	88.2531	86.0272	101.37	93.6988	0.941881	10554	1-acylglycerol-3-phosphate O-acyltransferase 1 (lysophosphatidic acid acyltransferase, alpha)
ILMN_1681081	AGPAT2	138.704	166.973	152.839	143.164	206.076	174.62	0.875262	10555	1-acylglycerol-3-phosphate O-acyltransferase 2 (lysophosphatidic acid acyltransferase, beta)
ILMN_1732176	AGPAT2	212.984	215.675	214.33	208.015	307.19	257.602	0.832018	10555	1-acylglycerol-3-phosphate O-acyltransferase 2 (lysophosphatidic acid acyltransferase, beta)
ILMN_2377430	AGPAT2	198.815	224.977	211.896	204.303	331.271	267.787	0.791286	10555	1-acylglycerol-3-phosphate O-acyltransferase 2 (lysophosphatidic acid acyltransferase, beta)
ILMN_1654010	AGPAT3	93.8039	123.004	108.404	100.914	122.896	111.905	0.968715	56894	1-acylglycerol-3-phosphate O-acyltransferase 3
ILMN_1661373	AGPAT3	108.599	101.328	104.963	101.837	117.093	109.465	0.958873	56894	1-acylglycerol-3-phosphate O-acyltransferase 3
ILMN_2288175	AGPAT3	90.5351	103.523	97.0289	94.27	110.326	102.298	0.948494	56894	1-acylglycerol-3-phosphate O-acyltransferase 3
ILMN_1730504	AGPAT4	231.235	325.509	278.372	167.754	250.342	209.048	1.33162	56895	1-acylglycerol-3-phosphate O-acyltransferase 4 (lysophosphatidic acid acyltransferase, delta)
ILMN_1732672	AGPAT4	89.2738	121.334	105.304	102.762	119.517	111.139	0.947492	56895	1-acylglycerol-3-phosphate O-acyltransferase 4 (lysophosphatidic acid acyltransferase, delta)
ILMN_1662049	AGPAT5	183.747	253.166	218.457	153.942	287.808	220.875	0.98905	55326	1-acylglycerol-3-phosphate O-acyltransferase 5 (lysophosphatidic acid acyltransferase, epsilon)
ILMN_1740752	AGPAT6	226.017	233.788	229.903	137.246	198.137	167.692	1.37098	137964	1-acylglycerol-3-phosphate O-acyltransferase 6 (lysophosphatidic acid acyltransferase, zeta)
ILMN_1794875	AGPAT9	148.859	122.751	135.805	118.088	164.573	141.331	0.960905	84803	1-acylglycerol-3-phosphate O-acyltransferase 9
ILMN_1698209	AGPS	146.049	216.629	181.339	682.804	1180.18	931.492	0.194676	8540	alkylglycerone phosphate synthase
ILMN_1814151	AGR2	111.389	123.071	117.23	110.912	153.593	132.252	0.88641	10551	Anterior gradient homolog 2 (Xenopus laevis)
ILMN_3307841	AGR2	109.291	108.445	108.868	99.2587	125.266	112.262	0.969766	10551	Anterior gradient homolog 2 (Xenopus laevis)
ILMN_1728787	AGR3	112.045	122.057	117.051	110.197	145.739	127.968	0.914688	155465	Anterior gradient homolog 3 (Xenopus laevis)
ILMN_2050246	AGR3	90.2123	105.808	98.01	89.6172	120.589	105.103	0.932512	155465	Anterior gradient homolog 3 (Xenopus laevis)
ILMN_1770454	AGRN	570.763	571.63	571.196	250.401	425.504	337.953	1.69017	375790	agrin
ILMN_2234605	AGRN	96.4606	105.382	100.921	95.7743	116.456	106.115	0.951052	375790	agrin
ILMN_1714253	AGRP	97.8479	102.241	100.045	93.2107	126.001	109.606	0.912768	181	Agouti related protein homolog (mouse)
ILMN_1770336	AGRP	87.1877	103.04	95.1138	93.3708	112.086	102.728	0.925878	181	Agouti related protein homolog (mouse)
ILMN_1813530	AGT	96.2315	107.893	102.062	107.041	116.397	111.719	0.913562	183	angiotensinogen (serpin peptidase inhibitor, clade A, member 8)
ILMN_1718071	AGTPBP1	242.85	273.847	258.348	457.004	917.57	687.287	0.375895	23287	ATP/GTP binding protein 1
ILMN_2223922	AGTPBP1	88.325	107.197	97.761	105.245	151.35	128.297	0.761988	23287	ATP/GTP binding protein 1
ILMN_1814327	AGTR1	100.718	106.075	103.396	86.1054	119.674	102.89	1.00492	185	angiotensin II receptor, type 1
ILMN_2341343	AGTR1	103.606	128.59	116.098	110.853	170	140.427	0.82675	185	angiotensin II receptor, type 1
ILMN_1775634	AGTR2	87.8959	104.7	96.298	86.0839	130.103	108.094	0.890877	186	Angiotensin II receptor, type 2
ILMN_1802458	AGTRAP	201.236	231.331	216.283	424.225	573.033	498.629	0.433756	57085	angiotensin II receptor-associated protein
ILMN_2307656	AGTRAP	181.921	229.86	205.89	408.774	589.57	499.172	0.412464	57085	angiotensin II receptor-associated protein
ILMN_1709796	AGXT	88.7685	106.177	97.4729	99.0048	138.449	118.727	0.820985	189	Alanine-glyoxylate aminotransferase
ILMN_1783963	AGXT2	86.4954	95.4652	90.9803	87.9529	120	103.976	0.87501	64902	alanine--glyoxylate aminotransferase 2
ILMN_1757807	AGXT2L1	92.5285	121.582	107.055	97.5406	129.041	113.291	0.944962	64850	alanine-glyoxylate aminotransferase 2-like 1
ILMN_2134801	AGXT2L1	86.3474	103.903	95.1254	88.2651	114.037	101.151	0.94043	64850	alanine-glyoxylate aminotransferase 2-like 1
ILMN_1673529	AGXT2L2	121.109	140.225	130.667	205.291	314.258	259.775	0.503001	85007	alanine-glyoxylate aminotransferase 2-like 2
ILMN_1686370	AGXT2L2	88.0528	100.414	94.2332	91.1476	130.644	110.896	0.849746	85007	alanine-glyoxylate aminotransferase 2-like 2
ILMN_1666679	AHCTF1	86.2349	102.281	94.2581	87.8412	119.444	103.643	0.909451	25909	AT hook containing transcription factor 1
ILMN_1747504	AHCTF1	200.329	283.802	242.065	263.919	534.563	399.241	0.606314	25909	AT hook containing transcription factor 1
ILMN_1809139	AHCTF1	264.784	396.8	330.792	233.705	547.935	390.82	0.846405	25909	AT hook containing transcription factor 1
ILMN_1657862	AHCY	4646.88	5270.69	4958.79	5021.53	6753.31	5887.42	0.842268	191	adenosylhomocysteinase
ILMN_1770412	AHCYL1	952.042	1235.99	1094.02	1829.27	3361.07	2595.17	0.421559	10768	adenosylhomocysteinase-like 1
ILMN_1712786	AHCYL2	367.054	535.448	451.251	265.867	356.05	310.959	1.45116	23382	adenosylhomocysteinase-like 2
ILMN_1680111	AHDC1	102.707	127.276	114.992	104.109	140.532	122.321	0.940082	27245	AT hook, DNA binding motif, containing 1
ILMN_1791006	AHI1	99.9664	111.962	105.964	114.708	206.914	160.811	0.658936	54806	Abelson helper integration site 1
ILMN_1714567	AHNAK	1988.14	2240.64	2114.39	156.099	257.331	206.715	10.2285	79026	AHNAK nucleoprotein
ILMN_1752159	AHNAK	102.47	112.074	107.272	126.22	155.783	141.001	0.760787	79026	AHNAK nucleoprotein
ILMN_1792495	AHNAK	95.7188	120.456	108.088	98.6131	114.008	106.31	1.01672	79026	AHNAK nucleoprotein
ILMN_3243156	AHNAK2	106.375	142.245	124.31	117.919	224.525	171.222	0.726018	113146	AHNAK nucleoprotein 2
ILMN_1812640	AHR	1272.87	1770.15	1521.51	845.663	1595.51	1220.59	1.24654	196	aryl hydrocarbon receptor
ILMN_2162799	AHR	106.428	123.346	114.887	104.493	140.687	122.59	0.937162	196	aryl hydrocarbon receptor
ILMN_1782679	AHRR	90.1043	107.786	98.945	95.588	113.151	104.369	0.948026	57491	aryl-hydrocarbon receptor repressor
ILMN_1703617	AHSA1	877.018	1086.66	981.841	951.271	1435.86	1193.56	0.822613	10598	AHA1, activator of heat shock 90kDa protein ATPase homolog 1 (yeast)
ILMN_1798308	AHSA2	153.97	190.638	172.304	175.405	389.008	282.206	0.610561	130872	AHA1, activator of heat shock 90kDa protein ATPase homolog 2 (yeast)
ILMN_1730625	AHSG	88.4891	92.0798	90.2844	95.4306	139.545	117.488	0.768458	197	alpha-2-HS-glycoprotein
ILMN_1696512	AHSP	117.925	149.495	133.71	120.205	181.703	150.954	0.885768	51327	alpha hemoglobin stabilizing protein
ILMN_2164164	AICDA	105.306	108.737	107.021	102.112	139.492	120.802	0.885925	57379	activation-induced cytidine deaminase
ILMN_3240117	AIDA	1557.43	2243.08	1900.26	1788.92	3142.23	2465.57	0.770716	64853	axin interactor, dorsalization associated
ILMN_1703538	AIF1	98.1281	118.198	108.163	116.178	134.84	125.509	0.861794	199	Allograft inflammatory factor 1
ILMN_1771827	AIF1	99.7565	112.228	105.992	101.772	126.262	114.017	0.929613	199	Allograft inflammatory factor 1
ILMN_1792473	AIF1	117.934	153.119	135.526	146.056	217.287	181.672	0.745994	199	Allograft inflammatory factor 1
ILMN_1770725	AIF1L	372.434	425.336	398.885	311.519	478.275	394.897	1.0101	83543	allograft inflammatory factor 1-like
ILMN_3246401	AIF1L	2587.81	2964.95	2776.38	2231.65	3293.17	2762.41	1.00506	83543	allograft inflammatory factor 1-like
ILMN_1667183	AIFM1	119.679	136.03	127.855	125.138	168.665	146.901	0.870343	9131	apoptosis-inducing factor, mitochondrion-associated, 1
ILMN_1668408	AIFM1	270.105	356.102	313.104	498.501	842.605	670.553	0.466933	9131	apoptosis-inducing factor, mitochondrion-associated, 1
ILMN_1717357	AIFM1	117.526	150.512	134.019	181.958	242.308	212.133	0.63177	9131	apoptosis-inducing factor, mitochondrion-associated, 1
ILMN_2313821	AIFM1	694.685	848.641	771.663	1633.41	2775.44	2204.42	0.350052	9131	apoptosis-inducing factor, mitochondrion-associated, 1
ILMN_1712639	AIFM2	143.782	147.179	145.481	108.59	142.753	125.672	1.15763	84883	apoptosis-inducing factor, mitochondrion-associated, 2
ILMN_1704173	AIFM3	93.3881	141.148	117.268	101.964	144.167	123.065	0.952891	150209	Apoptosis-inducing factor, mitochondrion-associated, 3
ILMN_1797974	AIG1	126.447	140.794	133.62	297.261	451.545	374.403	0.356889	51390	androgen-induced 1
ILMN_1688625	AIM1	99.8015	127.047	113.424	107.312	177.753	142.532	0.795779	202	absent in melanoma 1
ILMN_1669557	AIM1L	116.777	134.021	125.399	100.149	119.837	109.993	1.14006	55057	absent in melanoma 1-like
ILMN_1776916	AIM1L	85.7583	90.4092	88.0838	99.8735	105.947	102.91	0.855928	55057	absent in melanoma 1-like
ILMN_2113340	AIM1L	110.186	122.205	116.196	100.254	122.825	111.539	1.04175	55057	absent in melanoma 1-like
ILMN_3307874	AIM1L	117.314	117.83	117.572	105.983	140.965	123.474	0.952199	55057	absent in melanoma 1-like
ILMN_1681301	AIM2	101.358	124.71	113.034	118.846	138.803	128.825	0.877424	9447	Absent in melanoma 2
ILMN_2214232	AIM2	92.6151	104.789	98.7021	95.5396	95.0556	95.2976	1.03572	9447	Absent in melanoma 2
ILMN_1673252	AIMP2	1765.47	2227.26	1996.36	1378.83	2242.15	1810.49	1.10266	7965	aminoacyl tRNA synthetase complex-interacting multifunctional protein 2
ILMN_2103841	AIP	531.671	678.464	605.067	451.255	638.491	544.873	1.11047	9049	aryl hydrocarbon receptor interacting protein
ILMN_2368268	AIPL1	89.3583	115.621	102.489	90.278	121.473	105.876	0.968017	23746	aryl hydrocarbon receptor interacting protein-like 1
ILMN_2415292	AIPL1	100.029	105.531	102.78	105.416	117.256	111.336	0.923151	23746	aryl hydrocarbon receptor interacting protein-like 1
ILMN_1670282	AIRE	85.7722	97.8346	91.8034	88.1455	120.379	104.263	0.880503	326	Autoimmune regulator
ILMN_1791236	AIRE	90.8937	116.67	103.782	90.5549	118.079	104.317	0.994868	326	Autoimmune regulator
ILMN_2261519	AIRE	2188.21	3151.65	2669.93	1686.59	3546.76	2616.68	1.02035	326	Autoimmune regulator
ILMN_1723521	AJAP1	85.9401	97.5974	91.7687	101.395	134.061	117.728	0.779496	55966	adherens junctions associated protein 1
ILMN_2242299	AJAP1	97.7159	127.961	112.838	91.8163	116.749	104.282	1.08205	55966	adherens junctions associated protein 1
ILMN_2312764	AJAP1	104.475	122.412	113.444	121.279	163.521	142.4	0.796654	55966	adherens junctions associated protein 1
ILMN_1779965	AK1	114.123	123.671	118.897	137.635	198.812	168.224	0.706777	203	adenylate kinase 1
ILMN_1655645	AK2	109.348	136.628	122.988	245.317	431.765	338.541	0.363288	204	adenylate kinase 2
ILMN_1670542	AK2	900.295	1321.91	1111.1	2151.85	3814.51	2983.18	0.372456	204	adenylate kinase 2
ILMN_1716053	AK2	1078.93	1499.88	1289.4	2788.09	4315.06	3551.57	0.363051	204	adenylate kinase 2
ILMN_3236458	AK2P2	120.779	150.506	135.643	125.895	150.989	138.442	0.979781	339736	Adenylate kinase 2 pseudogene 2
ILMN_1778173	AK3	584.317	882.141	733.229	660.035	1021.71	840.874	0.871984	50808	adenylate kinase 3
ILMN_1686522	AK3L1	91.2775	104.063	97.6702	95.9505	132.916	114.433	0.853514		Adenylate kinase 3-like 1
ILMN_1764090	AK3L1	414.497	817.303	615.9	765.646	1882.27	1323.96	0.465196		Adenylate kinase 3-like 1
ILMN_1798249	AK3L1	140.212	211.549	175.88	271.309	595.207	433.258	0.405947		Adenylate kinase 3-like 1
ILMN_2338038	AK3L1	501.31	1019.29	760.301	1957.91	3473.48	2715.69	0.279966		Adenylate kinase 3-like 1
ILMN_1656593	AK5	97.4943	114.562	106.028	94.5756	134.079	114.327	0.927412	26289	adenylate kinase 5
ILMN_2283473	AK5	81.9534	101.311	91.6322	92.4554	120.672	106.563	0.859884	26289	adenylate kinase 5
ILMN_2387712	AK5	97.9364	115.075	106.506	88.9355	106.547	97.7412	1.08967	26289	adenylate kinase 5
ILMN_1684305	AK7	90.573	103.805	97.1891	93.5608	122.924	108.242	0.897883	122481	adenylate kinase 7
ILMN_1662598	AKAP1	97.2942	102.67	99.9822	132.114	115.532	123.823	0.807463	8165	A kinase (PRKA) anchor protein 1
ILMN_1712530	AKAP1	147.147	185.346	166.247	133.144	208.62	170.882	0.972874	8165	A kinase (PRKA) anchor protein 1
ILMN_1718808	AKAP10	108.951	139.621	124.286	128.354	204.852	166.603	0.746001	11216	A kinase (PRKA) anchor protein 10
ILMN_1693220	AKAP11	110.422	136.754	123.588	146.358	247.703	197.031	0.627252	11215	A kinase (PRKA) anchor protein 11
ILMN_1735539	AKAP11	93.4799	100.606	97.0429	107.622	131.104	119.363	0.813007	11215	A kinase (PRKA) anchor protein 11
ILMN_1783818	AKAP11	103.066	108.464	105.765	89.9633	132.054	111.008	0.952764	11215	A kinase (PRKA) anchor protein 11
ILMN_2280189	AKAP11	97.9717	104.428	101.2	84.6872	122.028	103.358	0.97912	11215	A kinase (PRKA) anchor protein 11
ILMN_2293758	AKAP11	126.717	157.573	142.145	151.28	304.975	228.127	0.623095	11215	A kinase (PRKA) anchor protein 11
ILMN_1684836	AKAP12	175.485	266.914	221.2	226.055	364.025	295.04	0.749728	9590	A kinase (PRKA) anchor protein 12
ILMN_1686846	AKAP12	108.624	124.937	116.78	106.802	162.125	134.464	0.868492	9590	A kinase (PRKA) anchor protein 12
ILMN_1715532	AKAP12	100.206	114.08	107.143	88.7784	127.831	108.305	0.989275	9590	A kinase (PRKA) anchor protein 12
ILMN_2308950	AKAP12	112.929	158.079	135.504	140.488	244.44	192.464	0.704049	9590	A kinase (PRKA) anchor protein 12
ILMN_1709101	AKAP13	139.689	158.357	149.023	153.018	241.152	197.085	0.756136	11214	A kinase (PRKA) anchor protein 13
ILMN_1752247	AKAP13	86.9242	108.512	97.7183	101.499	117.57	109.535	0.892122	11214	A kinase (PRKA) anchor protein 13
ILMN_2396956	AKAP13	252.472	313.446	282.959	428.143	690.284	559.213	0.505995	11214	A kinase (PRKA) anchor protein 13
ILMN_1673542	AKAP14	92.511	95.7915	94.1512	95.825	126.566	111.196	0.846718	158798	A kinase (PRKA) anchor protein 14
ILMN_1679987	AKAP14	99.4025	99.1673	99.2849	91.8306	125.569	108.7	0.913388	158798	A kinase (PRKA) anchor protein 14
ILMN_1802537	AKAP14	87.0542	103.538	95.2959	88.565	101.508	95.0364	1.00273	158798	A kinase (PRKA) anchor protein 14
ILMN_1675507	AKAP2	75.9421	106.516	91.2292	103.057	168.418	135.738	0.672098	11217
ILMN_1691959	AKAP2	108.17	105.554	106.862	103.532	157.831	130.681	0.817729	11217
ILMN_1737754	AKAP2	92.7361	107.335	100.036	90.1845	126.86	108.522	0.921798	11217
ILMN_1808905	AKAP3	84.855	104.736	94.7953	104.32	121.858	113.089	0.838237	10566	A kinase (PRKA) anchor protein 3
ILMN_1734794	AKAP4	93.7672	115.234	104.501	95.5909	115.831	105.711	0.988553	8852	A kinase (PRKA) anchor protein 4
ILMN_2253207	AKAP4	88.3513	115.307	101.829	100.365	114.225	107.295	0.949057	8852	A kinase (PRKA) anchor protein 4
ILMN_2268556	AKAP4	86.101	119.368	102.735	103.696	126.595	115.146	0.892214	8852	A kinase (PRKA) anchor protein 4
ILMN_1690818	AKAP5	88.5806	114.392	101.486	97.414	107.532	102.473	0.990371	9495	A kinase (PRKA) anchor protein 5
ILMN_1770758	AKAP6	88.2498	97.6823	92.966	78.7482	108.569	93.6584	0.992607	9472	A kinase (PRKA) anchor protein 6
ILMN_1703049	AKAP7	95.3008	109.71	102.505	101.151	120.28	110.715	0.925846	9465	A kinase (PRKA) anchor protein 7
ILMN_1733690	AKAP7	232.556	292.346	262.451	615.1	1235.25	925.177	0.283676	9465	A kinase (PRKA) anchor protein 7
ILMN_2293529	AKAP7	81.8566	96.4435	89.1501	91.4145	112.438	101.926	0.874653	9465	A kinase (PRKA) anchor protein 7
ILMN_2410406	AKAP7	93.364	94.0622	93.7131	104.192	145.611	124.901	0.750296	9465	A kinase (PRKA) anchor protein 7
ILMN_1741572	AKAP8	293.89	403.762	348.826	297.171	407.341	352.256	0.990263	10270	A kinase (PRKA) anchor protein 8
ILMN_1768962	AKAP8L	278.922	356.765	317.844	238.256	364.445	301.35	1.05473	26993	A kinase (PRKA) anchor protein 8-like
ILMN_2396691	AKAP9	100.469	114.213	107.341	109.752	152.083	130.917	0.819915	10142	A kinase (PRKA) anchor protein (yotiao) 9
ILMN_2400663	AKAP9	79.0401	112.042	95.5409	87.1321	117.013	102.073	0.936008	10142	A kinase (PRKA) anchor protein (yotiao) 9
ILMN_1658337	AKIRIN1	255.836	335.755	295.795	393.318	801.216	597.267	0.495248	79647	akirin 1
ILMN_1679383	AKIRIN1	88.2513	105.889	97.0702	98.3347	146.509	122.422	0.792916	79647	akirin 1
ILMN_1802799	AKIRIN1	1212.6	1421.26	1316.93	945.622	2097.62	1521.62	0.865478	79647	akirin 1
ILMN_2148847	AKIRIN2	813.722	1100.25	956.985	1243.51	2164.1	1703.8	0.561675	55122	akirin 2
ILMN_1770673	AKNA	191.387	279.312	235.35	203.862	282.015	242.938	0.968764	80709	AT-hook transcription factor
ILMN_2205785	AKNAD1	106.81	122.682	114.746	99.0896	163.134	131.112	0.875174	254268
ILMN_1728047	AKR1A1	633.172	850.313	741.743	2975.3	4021.76	3498.53	0.212016	10327	aldo-keto reductase family 1, member A1 (aldehyde reductase)
ILMN_1774938	AKR1A1	106.972	102.602	104.787	131.251	163.691	147.471	0.710558	10327	aldo-keto reductase family 1, member A1 (aldehyde reductase)
ILMN_2380771	AKR1A1	722.117	1058.6	890.357	3151.32	4359.99	3755.65	0.237071	10327	aldo-keto reductase family 1, member A1 (aldehyde reductase)
ILMN_1701731	AKR1B1	1873.98	1988.73	1931.35	1398.69	2195.42	1797.06	1.07473	231	aldo-keto reductase family 1, member B1 (aldose reductase)
ILMN_1672148	AKR1B10	99.1278	105.982	102.555	85.2358	130.217	107.726	0.951996	57016	aldo-keto reductase family 1, member B10 (aldose reductase)
ILMN_2278335	AKR1B15	90.1378	111.027	100.583	90.8546	132.841	111.848	0.899283	441282
ILMN_1662507	AKR1C1	91.0678	107.194	99.131	96.6165	115.219	105.918	0.935925	1645	aldo-keto reductase family 1, member C1 (dihydrodiol dehydrogenase 1; 20-alpha (3-alpha)-hydroxysteroid dehydrogenase)
ILMN_1668617	AKR1C2	95.0021	103.612	99.307	89.2428	115.295	102.269	0.971037	1646	aldo-keto reductase family 1, member C2 (dihydrodiol dehydrogenase 2; bile acid binding protein; 3-alpha hydroxysteroid dehydrogenase, type III)
ILMN_1719154	AKR1C2	87.1685	117.304	102.236	98.0539	121.582	109.818	0.930962	1646	aldo-keto reductase family 1, member C2 (dihydrodiol dehydrogenase 2; bile acid binding protein; 3-alpha hydroxysteroid dehydrogenase, type III)
ILMN_1730191	AKR1C2	81.8871	95.1715	88.5293	88.4434	118.579	103.511	0.855264	1646	aldo-keto reductase family 1, member C2 (dihydrodiol dehydrogenase 2; bile acid binding protein; 3-alpha hydroxysteroid dehydrogenase, type III)
ILMN_1773417	AKR1C2	91.0797	132.933	112.006	96.1872	111.831	104.009	1.07689	1646	aldo-keto reductase family 1, member C2 (dihydrodiol dehydrogenase 2; bile acid binding protein; 3-alpha hydroxysteroid dehydrogenase, type III)
ILMN_2412336	AKR1C2	104.802	145.58	125.191	112.502	134.498	123.5	1.01369	1646	aldo-keto reductase family 1, member C2 (dihydrodiol dehydrogenase 2; bile acid binding protein; 3-alpha hydroxysteroid dehydrogenase, type III)
ILMN_3237488	AKR1C2	89.2131	108.674	98.9435	88.5909	100.019	94.3047	1.04919	1646	aldo-keto reductase family 1, member C2 (dihydrodiol dehydrogenase 2; bile acid binding protein; 3-alpha hydroxysteroid dehydrogenase, type III)
ILMN_1713124	AKR1C3	144.97	186.952	165.961	98.2807	113.557	105.919	1.56687	8644	aldo-keto reductase family 1, member C3 (3-alpha hydroxysteroid dehydrogenase, type II)
ILMN_1668880	AKR1C4	92.5425	107.324	99.9332	90.0583	107.921	98.9896	1.00953	1109	Aldo-keto reductase family 1, member C4 (chlordecone reductase; 3-alpha hydroxysteroid dehydrogenase, type I; dihydrodiol dehydrogenase 4)
ILMN_1687757	AKR1C4	109.37	130.612	119.991	129.947	148.735	139.341	0.861133	1109	Aldo-keto reductase family 1, member C4 (chlordecone reductase; 3-alpha hydroxysteroid dehydrogenase, type I; dihydrodiol dehydrogenase 4)
ILMN_1685803	AKR1CL1	115.716	115.113	115.414	99.0422	129.143	114.093	1.01158		Aldo-keto reductase family 1, member C-like 1
ILMN_3307911	AKR1CL1	89.0957	106.919	98.0071	89.3915	116.071	102.731	0.954015		Aldo-keto reductase family 1, member C-like 1
ILMN_1692661	AKR1D1	94.301	102.615	98.4581	84.9357	113.513	99.2244	0.992277	6718	aldo-keto reductase family 1, member D1 (delta 4-3-ketosteroid-5-beta-reductase)
ILMN_2157277	AKR1D1	7145.55	8454.73	7800.14	7016.96	11654.8	9335.89	0.8355	6718	aldo-keto reductase family 1, member D1 (delta 4-3-ketosteroid-5-beta-reductase)
ILMN_1694985	AKR1E2	108.615	119.467	114.041	101.532	120.647	111.09	1.02657	83592	aldo-keto reductase family 1, member E2
ILMN_1677043	AKR7A2	1151.52	1651.72	1401.62	1994.22	3278.04	2636.13	0.531697	8574	aldo-keto reductase family 7, member A2 (aflatoxin aldehyde reductase)
ILMN_1718483	AKR7A3	89.2635	101.064	95.164	86.2941	125.044	105.669	0.900585	22977	aldo-keto reductase family 7, member A3 (aflatoxin aldehyde reductase)
ILMN_2145396	AKR7A3	292.611	387.199	339.905	451.25	790.408	620.829	0.547502	22977	aldo-keto reductase family 7, member A3 (aflatoxin aldehyde reductase)
ILMN_3243152	AKR7L	84.8622	107.482	96.1721	104.223	125.781	115.002	0.836265	246181
ILMN_1748661	AKT1	117.816	143.25	130.533	118.259	188.318	153.288	0.851553	207	v-akt murine thymoma viral oncogene homolog 1
ILMN_2388507	AKT1	681.238	746.356	713.797	553.101	813.21	683.156	1.04485	207	v-akt murine thymoma viral oncogene homolog 1
ILMN_2410909	AKT1	800.614	927.317	863.966	634.992	916.968	775.98	1.11339	207	v-akt murine thymoma viral oncogene homolog 1
ILMN_1726906	AKT1S1	115.55	142.775	129.162	118.062	153.471	135.767	0.951357	84335	AKT1 substrate 1 (proline-rich)
ILMN_1743347	AKT2	102.028	126.822	114.425	94.8702	125.099	109.985	1.04037	208	v-akt murine thymoma viral oncogene homolog 2
ILMN_1733598	AKT3	102.408	122.253	112.33	95.9434	139.529	117.736	0.954085	10000	v-akt murine thymoma viral oncogene homolog 3 (protein kinase B, gamma)
ILMN_1757130	AKT3	105.889	123.387	114.638	91.1883	122.353	106.771	1.07368	10000	v-akt murine thymoma viral oncogene homolog 3 (protein kinase B, gamma)
ILMN_2325610	AKT3	90.7428	106.974	98.8584	106.311	146.013	126.162	0.783581	10000	v-akt murine thymoma viral oncogene homolog 3 (protein kinase B, gamma)
ILMN_2325612	AKT3	103.614	105.028	104.321	98.1354	129.024	113.58	0.918483	10000	v-akt murine thymoma viral oncogene homolog 3 (protein kinase B, gamma)
ILMN_1665982	AKTIP	232.77	256.341	244.555	146.955	252.468	199.712	1.22454	64400	AKT interacting protein
ILMN_2377240	AKTIP	653.118	799.405	726.262	393.08	728.5	560.79	1.29507	64400	AKT interacting protein
ILMN_1679898	ALAD	87.1284	99.5068	93.3176	107.264	105.568	106.416	0.876916	210	aminolevulinate dehydratase
ILMN_1747577	ALAD	167.552	195.978	181.765	226.073	305.966	266.02	0.683277	210	aminolevulinate dehydratase
ILMN_2404657	ALAD	129.096	139.489	134.293	116.966	141.323	129.144	1.03987	210	aminolevulinate dehydratase
ILMN_1700047	ALAS1	98.3101	113.853	106.082	129.25	167.307	148.278	0.715423	211	aminolevulinate, delta-, synthase 1
ILMN_1728309	ALAS1	103.529	105.434	104.482	98.6274	122.078	110.353	0.946797	211	aminolevulinate, delta-, synthase 1
ILMN_2385647	ALAS1	106.107	140.932	123.519	148.405	272.849	210.627	0.586438	211	aminolevulinate, delta-, synthase 1
ILMN_1708323	ALAS2	83.2146	94.7154	88.965	99.3672	114.265	106.816	0.832881	212	Aminolevulinate, delta-, synthase 2 (sideroblastic/hypochromic anemia)
ILMN_2271875	ALAS2	94.1534	116.222	105.187	95.4801	148.453	121.967	0.862429	212	Aminolevulinate, delta-, synthase 2 (sideroblastic/hypochromic anemia)
ILMN_2367126	ALAS2	95.1414	111.129	103.135	96.4282	121.66	109.044	0.945811	212	Aminolevulinate, delta-, synthase 2 (sideroblastic/hypochromic anemia)
ILMN_1682763	ALB	93.6158	109.328	101.472	89.521	121.832	105.677	0.960211	213	albumin
ILMN_1782939	ALB	133.122	135.353	134.237	128.758	200.4	164.579	0.815643	213	albumin
ILMN_1670870	ALCAM	291.841	333.116	312.479	121.743	180.248	150.996	2.06945	214	activated leukocyte cell adhesion molecule
ILMN_2051381	ALDH16A1	258.822	310.366	284.594	269.06	338.65	303.855	0.936611	126133	aldehyde dehydrogenase 16 family, member A1
ILMN_2302716	ALDH18A1	606.351	738.369	672.36	675.236	1151.57	913.401	0.736106	5832	aldehyde dehydrogenase 18 family, member A1
ILMN_1709348	ALDH1A1	124.031	126.645	125.338	110.44	144.204	127.322	0.984421	216	aldehyde dehydrogenase 1 family, member A1
ILMN_2096372	ALDH1A1	90.4185	97.3823	93.9004	89.2918	104.975	97.1331	0.966718	216	aldehyde dehydrogenase 1 family, member A1
ILMN_1748538	ALDH1A2	111.885	136.81	124.348	96.6621	125.653	111.157	1.11866	8854	Aldehyde dehydrogenase 1 family, member A2
ILMN_2383707	ALDH1A2	100.508	109.739	105.123	96.5137	108.078	102.296	1.02764	8854	Aldehyde dehydrogenase 1 family, member A2
ILMN_1807439	ALDH1A3	141.704	175.912	158.808	234.598	346.333	290.466	0.546737	220	aldehyde dehydrogenase 1 family, member A3
ILMN_2139970	ALDH1A3	294.033	411.527	352.78	324.099	576.404	450.251	0.783518	220	aldehyde dehydrogenase 1 family, member A3
ILMN_1675398	ALDH1B1	101.316	113.772	107.544	150.274	220.017	185.145	0.580862	219	aldehyde dehydrogenase 1 family, member B1
ILMN_2150894	ALDH1B1	124.963	146.185	135.574	464.155	695.996	580.076	0.233718	219	aldehyde dehydrogenase 1 family, member B1
ILMN_1802167	ALDH1L1	90.4946	113.989	102.242	89.4453	115.128	102.287	0.999562	10840	aldehyde dehydrogenase 1 family, member L1
ILMN_1736539	ALDH1L2	99.7779	130.321	115.05	134.85	224.429	179.639	0.640447	160428	aldehyde dehydrogenase 1 family, member L2
ILMN_2182980	ALDH1L2	106.931	114.663	110.797	117.412	153.658	135.535	0.817477	160428	aldehyde dehydrogenase 1 family, member L2
ILMN_1793859	ALDH2	997.005	1037.13	1017.07	599.832	1026.36	813.094	1.25086	217	aldehyde dehydrogenase 2 family (mitochondrial)
ILMN_1702503	ALDH3A1	95.2457	118.18	106.713	107.784	153.904	130.844	0.815571	218	Aldehyde dehydrogenase 3 family, memberA1
ILMN_1667564	ALDH3A2	97.9337	110.825	104.379	176.08	291.652	233.866	0.446321	224	aldehyde dehydrogenase 3 family, member A2
ILMN_1794825	ALDH3A2	155.276	218.835	187.055	955.754	1892.31	1424.03	0.131356	224	aldehyde dehydrogenase 3 family, member A2
ILMN_2401641	ALDH3A2	127.47	142.845	135.158	434.122	931.843	682.983	0.197893	224	aldehyde dehydrogenase 3 family, member A2
ILMN_1727965	ALDH3B1	86.7759	108.669	97.7223	98.4227	133.54	115.981	0.842569	221	Aldehyde dehydrogenase 3 family, member B1
ILMN_1728662	ALDH3B1	87.9824	96.9362	92.4593	88.9506	131.102	110.026	0.840339	221	Aldehyde dehydrogenase 3 family, member B1
ILMN_1761514	ALDH3B2	89.9239	95.5431	92.7335	109.16	143.723	126.441	0.733412	222	Aldehyde dehydrogenase 3 family, member B2
ILMN_1763666	ALDH3B2	161.649	166.386	164.018	90.9838	120.163	105.573	1.55359	222	Aldehyde dehydrogenase 3 family, member B2
ILMN_2363880	ALDH3B2	111.78	127.922	119.851	94.1967	117.853	106.025	1.1304	222	Aldehyde dehydrogenase 3 family, member B2
ILMN_1656368	ALDH4A1	263.146	352.276	307.711	326.439	487.855	407.147	0.755773	8659	aldehyde dehydrogenase 4 family, member A1
ILMN_1696099	ALDH4A1	166.756	217.209	191.982	153.187	214.579	183.883	1.04405	8659	aldehyde dehydrogenase 4 family, member A1
ILMN_2244841	ALDH4A1	110.14	143.023	126.582	111.058	145.502	128.28	0.986757	8659	aldehyde dehydrogenase 4 family, member A1
ILMN_2406557	ALDH4A1	120.156	184.214	152.185	147.137	220.024	183.581	0.82898	8659	aldehyde dehydrogenase 4 family, member A1
ILMN_2372398	ALDH5A1	116.014	127.483	121.749	91.7795	125.452	108.616	1.12091	7915	aldehyde dehydrogenase 5 family, member A1
ILMN_2372403	ALDH5A1	102.482	129.453	115.968	108.69	150.919	129.805	0.893402	7915	aldehyde dehydrogenase 5 family, member A1
ILMN_1785284	ALDH6A1	237.462	303.458	270.46	505.722	820.714	663.218	0.4078	4329	aldehyde dehydrogenase 6 family, member A1
ILMN_2096985	ALDH6A1	123.705	138.766	131.235	168.881	288.086	228.483	0.574376	4329	aldehyde dehydrogenase 6 family, member A1
ILMN_1687508	ALDH7A1	935.164	1300.12	1117.64	1316.71	2042.83	1679.77	0.665353	501	aldehyde dehydrogenase 7 family, member A1
ILMN_1763461	ALDH7A1	1272.24	1479.17	1375.71	1473.36	2730.23	2101.8	0.654539	501	aldehyde dehydrogenase 7 family, member A1
ILMN_1681938	ALDH8A1	90.9876	109.344	100.166	98.2175	110.751	104.484	0.95867	64577	aldehyde dehydrogenase 8 family, member A1
ILMN_1699258	ALDH8A1	96.313	101.976	99.1447	102.931	125.803	114.367	0.866901	64577	aldehyde dehydrogenase 8 family, member A1
ILMN_2365176	ALDH8A1	106.597	143.391	124.994	101.885	133.164	117.525	1.06356	64577	aldehyde dehydrogenase 8 family, member A1
ILMN_1761804	ALDH9A1	1921.03	2787.92	2354.48	4923.01	6899.98	5911.49	0.398288	223	aldehyde dehydrogenase 9 family, member A1
ILMN_1681374	ALDOA	85.5221	103.791	94.6566	96.7331	109.257	102.995	0.919042	226	aldolase A, fructose-bisphosphate
ILMN_1736700	ALDOA	1156.8	1276.21	1216.5	1027.27	1616.06	1321.67	0.92043	226	aldolase A, fructose-bisphosphate
ILMN_1741148	ALDOA	2392.83	2564.95	2478.89	1594.64	2704.23	2149.44	1.15327	226	aldolase A, fructose-bisphosphate
ILMN_2251253	ALDOA	171.896	112.962	142.429	113.937	165.329	139.633	1.02002	226	aldolase A, fructose-bisphosphate
ILMN_1747716	ALDOB	101.821	124.776	113.298	103.806	129.129	116.468	0.972789	229	Aldolase B, fructose-bisphosphate
ILMN_1755974	ALDOC	357.987	508.005	432.996	2955.89	4829.1	3892.5	0.111239	230	aldolase C, fructose-bisphosphate
ILMN_1718093	ALG1	108.281	126.422	117.352	105.647	134.549	120.098	0.977133	56052	asparagine-linked glycosylation 1, beta-1,4-mannosyltransferase homolog (S. cerevisiae)
ILMN_3243268	ALG10	116.341	127.594	121.968	124.733	166.373	145.553	0.837961	84920	asparagine-linked glycosylation 10, alpha-1,2-glucosyltransferase homolog (S. pombe)
ILMN_1666325	ALG10B	99.9952	147.869	123.932	100.94	179.907	140.424	0.882557	144245	asparagine-linked glycosylation 10, alpha-1,2-glucosyltransferase homolog B (yeast)
ILMN_1730304	ALG10B	118.882	134.456	126.669	119.981	199.807	159.894	0.792204	144245	asparagine-linked glycosylation 10, alpha-1,2-glucosyltransferase homolog B (yeast)
ILMN_3251482	ALG10B	108.584	126.109	117.347	109.692	181.391	145.541	0.806276	144245	asparagine-linked glycosylation 10, alpha-1,2-glucosyltransferase homolog B (yeast)
ILMN_1660856	ALG11	119.698	159.904	139.801	116.115	160.871	138.493	1.00944	440138	Asparagine-linked glycosylation 11 homolog (S. cerevisiae, alpha-1,2-mannosyltransferase)
ILMN_2120982	ALG11	85.0546	105.348	95.2015	103.791	147.927	125.859	0.756413	440138	Asparagine-linked glycosylation 11 homolog (S. cerevisiae, alpha-1,2-mannosyltransferase)
ILMN_1743995	ALG12	112.514	144.256	128.385	127.694	205.159	166.426	0.771426	79087	Asparagine-linked glycosylation 12 homolog (S. cerevisiae, alpha-1,6-mannosyltransferase)
ILMN_1761456	ALG13	384.503	557.982	471.243	290.833	547.606	419.219	1.1241	79868	asparagine-linked glycosylation 13 homolog (S. cerevisiae)
ILMN_2147503	ALG13	85.923	123.238	104.581	92.3092	142.797	117.553	0.889647	79868	asparagine-linked glycosylation 13 homolog (S. cerevisiae)
ILMN_1743635	ALG14	129.736	155.745	142.74	161.632	252.873	207.252	0.688726	199857	asparagine-linked glycosylation 14 homolog (S. cerevisiae)
ILMN_2191822	ALG14	104.742	128.617	116.679	138.044	180.778	159.411	0.731938	199857	asparagine-linked glycosylation 14 homolog (S. cerevisiae)
ILMN_1782084	ALG1L	112.296	137.498	124.897	198.996	326.349	262.673	0.475486	200810
ILMN_2131293	ALG1L	119.272	183.325	151.298	358.363	555.734	457.049	0.331034	200810
ILMN_1722688	ALG2	109.809	111.756	110.782	114.759	140.44	127.6	0.868202	85365	asparagine-linked glycosylation 2, alpha-1,3-mannosyltransferase homolog (S. cerevisiae)
ILMN_1737945	ALG2	96.4849	115.975	106.23	90.9209	151.015	120.968	0.878164	85365	asparagine-linked glycosylation 2, alpha-1,3-mannosyltransferase homolog (S. cerevisiae)
ILMN_1711886	ALG3	527.501	711.528	619.514	1025.47	1462.27	1243.87	0.498054	10195	Asparagine-linked glycosylation 3 homolog (S. cerevisiae, alpha-1,3-mannosyltransferase)
ILMN_1806845	ALG3	93.1309	104.189	98.6601	106.702	137.42	122.061	0.808284	10195	Asparagine-linked glycosylation 3 homolog (S. cerevisiae, alpha-1,3-mannosyltransferase)
ILMN_1664449	ALG5	255.367	341.186	298.276	190.586	278.724	234.655	1.27113	29880	asparagine-linked glycosylation 5, dolichyl-phosphate beta-glucosyltransferase homolog (S. cerevisiae)
ILMN_1771411	ALG6	271.661	371.762	321.712	316.728	594.432	455.58	0.706159	29929	asparagine-linked glycosylation 6, alpha-1,3-glucosyltransferase homolog (S. cerevisiae)
ILMN_1685413	ALG8	534.137	804.639	669.388	668.832	1206.32	937.576	0.713956	79053	asparagine-linked glycosylation 8, alpha-1,3-glucosyltransferase homolog (S. cerevisiae)
ILMN_2271014	ALG8	93.1487	106.168	99.6584	98.5991	137.263	117.931	0.845055	79053	asparagine-linked glycosylation 8, alpha-1,3-glucosyltransferase homolog (S. cerevisiae)
ILMN_2365686	ALG8	370.646	495.358	433.002	501.72	877.601	689.66	0.627848	79053	asparagine-linked glycosylation 8, alpha-1,3-glucosyltransferase homolog (S. cerevisiae)
ILMN_1732809	ALG9	282.482	382.147	332.315	344.8	543.354	444.077	0.748327	79796	asparagine-linked glycosylation 9, alpha-1,2-mannosyltransferase homolog (S. cerevisiae)
ILMN_1753135	ALK	126.305	143.943	135.124	127.687	188.788	158.238	0.853932	238	anaplastic lymphoma receptor tyrosine kinase
ILMN_1758038	ALKBH1	175.948	198.334	187.141	197.939	346.274	272.107	0.687748	8846	alkB, alkylation repair homolog 1 (E. coli)
ILMN_2276750	ALKBH1	98.4792	103.302	100.891	99.8096	157.424	128.617	0.784428	8846	alkB, alkylation repair homolog 1 (E. coli)
ILMN_2375973	ALKBH1	181.339	219.843	200.591	233.81	358.851	296.33	0.676916	8846	alkB, alkylation repair homolog 1 (E. coli)
ILMN_1690252	ALKBH2	259.34	274.723	267.031	359.081	475.964	417.523	0.639561	121642	alkB, alkylation repair homolog 2 (E. coli)
ILMN_2134062	ALKBH3	181.5	225.503	203.502	173.444	276.43	224.937	0.904706	221120	alkB, alkylation repair homolog 3 (E. coli)
ILMN_1805673	ALKBH4	127.162	151.489	139.326	135.251	179.688	157.47	0.884778	54784	alkB, alkylation repair homolog 4 (E. coli)
ILMN_1657283	ALKBH5	2216.47	2626.95	2421.71	3534.37	6856.2	5195.29	0.466136	54890	alkB, alkylation repair homolog 5 (E. coli)
ILMN_1808792	ALKBH6	336.057	377.19	356.623	304.56	436.355	370.458	0.962656	84964	alkB, alkylation repair homolog 6 (E. coli)
ILMN_1761764	ALKBH7	435.96	515.859	475.91	312.049	473.384	392.717	1.21184	84266	alkB, alkylation repair homolog 7 (E. coli)
ILMN_1779190	ALKBH8	93.0421	117.094	105.068	100.523	181.05	140.786	0.746295	91801	alkB, alkylation repair homolog 8 (E. coli)
ILMN_1681046	ALLC	100.745	117.251	108.998	96.7984	132.605	114.702	0.950275	55821	Allantoicase
ILMN_1784583	ALLC	86.0896	91.6926	88.8911	92.4711	108.001	100.236	0.88682	55821	Allantoicase
ILMN_1796946	ALLC	90.1141	105.451	97.7827	93.2656	106.665	99.9651	0.978168	55821	Allantoicase
ILMN_1709474	ALMS1	127.707	154.746	141.227	135.415	223.942	179.678	0.785998	7840	Alstrom syndrome 1
ILMN_3237132	ALMS1P	104.149	120.307	112.228	102.259	127.331	114.795	0.977638	200420
ILMN_1713731	ALOX12	103.462	108.537	106	97.7319	112.879	105.305	1.00659	239	Arachidonate 12-lipoxygenase
ILMN_1692332	ALOX12B	82.4496	110.211	96.3304	101.694	137.311	119.503	0.806094	242	Arachidonate 12-lipoxygenase, 12R type
ILMN_1735987	ALOX12P2	91.7679	111.422	101.595	96.8616	130.626	113.744	0.893192	245	Arachidonate 12-lipoxygenase pseudogene 2
ILMN_2137544	ALOX12P2	107.056	113.298	110.177	100.504	117.388	108.946	1.0113	245	Arachidonate 12-lipoxygenase pseudogene 2
ILMN_1676042	ALOX15	101.334	118.16	109.747	100.956	130.425	115.691	0.948627	246	Arachidonate 15-lipoxygenase
ILMN_1729320	ALOX15	97.7054	125.552	111.628	96.8621	116.102	106.482	1.04833	246	Arachidonate 15-lipoxygenase
ILMN_1783443	ALOX15	100.108	109.522	104.815	100.333	123.268	111.8	0.937524	246	Arachidonate 15-lipoxygenase
ILMN_2403534	ALOX15	92.9274	120.899	106.913	98.7711	120.928	109.849	0.97327	246	Arachidonate 15-lipoxygenase
ILMN_1751975	ALOX15B	97.8646	108.867	103.366	92.181	117.815	104.998	0.984454	247	Arachidonate 15-lipoxygenase, type B
ILMN_2276904	ALOX15B	102.536	100.487	101.511	81.1458	116.635	98.8907	1.0265	247	Arachidonate 15-lipoxygenase, type B
ILMN_2393149	ALOX15B	128.417	138.435	133.426	178.652	268.738	223.695	0.596464	247	Arachidonate 15-lipoxygenase, type B
ILMN_1651466	ALOX5	86.4647	93.9477	90.2062	97.1298	125.641	111.385	0.809857	240	arachidonate 5-lipoxygenase
ILMN_1680996	ALOX5	148.163	205.225	176.694	131.532	193.061	162.297	1.08871	240	arachidonate 5-lipoxygenase
ILMN_1792150	ALOX5	93.7934	114.136	103.965	98.5948	119.924	109.259	0.951542	240	arachidonate 5-lipoxygenase
ILMN_1797875	ALOX5AP	94.32	103.011	98.6655	95.6941	110.488	103.091	0.957073	241	arachidonate 5-lipoxygenase-activating protein
ILMN_1678255	ALOXE3	101.52	115.575	108.547	101.228	144.211	122.719	0.884518	59344	Arachidonate lipoxygenase 3
ILMN_1752669	ALPI	101.654	133.027	117.341	99.2074	205.31	152.259	0.770667	248	Alkaline phosphatase, intestinal
ILMN_2078697	ALPK1	94.1573	116.582	105.37	102.268	128.436	115.352	0.913461	80216	Alpha-kinase 1
ILMN_1811238	ALPK2	93.4717	102.548	98.01	106.907	108.009	107.458	0.912079	115701	alpha-kinase 2
ILMN_1734630	ALPK3	87.7942	104.23	96.0121	99.2533	143.084	121.169	0.792383	57538	alpha-kinase 3
ILMN_1701603	ALPL	4312.89	4449.02	4380.95	2041.35	3325.46	2683.41	1.63261	249	alkaline phosphatase, liver/bone/kidney
ILMN_1693789	ALPP	976.692	1502.09	1239.39	703.791	1496.18	1099.98	1.12673	250	Alkaline phosphatase, placental (Regan isozyme)
ILMN_1801851	ALPPL2	99.1967	129.621	114.409	118.573	179.428	149	0.767842	251	alkaline phosphatase, placental-like 2
ILMN_1750256	ALS2	451.642	606.928	529.285	713.201	1259.41	986.307	0.536633	57679	amyotrophic lateral sclerosis 2 (juvenile)
ILMN_1690636	ALS2CL	84.5498	91.0868	87.8183	85.3073	115.956	100.631	0.872672	259173	ALS2 C-terminal like
ILMN_1700596	ALS2CL	96.4014	119.299	107.85	98.2038	132.163	115.183	0.936333	259173	ALS2 C-terminal like
ILMN_1702322	ALS2CL	86.6412	109.587	98.114	104.752	128.446	116.599	0.841465	259173	ALS2 C-terminal like
ILMN_1792449	ALS2CR11	101.355	117.495	109.425	93.0705	104.739	98.9049	1.10636	151254	amyotrophic lateral sclerosis 2 (juvenile) chromosome region, candidate 11
ILMN_1765674	ALS2CR12	106.776	130.657	118.716	119.381	128.399	123.89	0.95824	130540	Amyotrophic lateral sclerosis 2 (juvenile) chromosome region, candidate 12
ILMN_1787314	ALS2CR14	114.043	168.785	141.414	127.698	138.448	133.073	1.06268
ILMN_1663897	ALS2CR16	86.0815	105.049	95.5653	93.9861	129.657	111.822	0.854624		Amyotrophic lateral sclerosis 2 (juvenile) chromosome region, candidate 16
ILMN_1800958	ALS2CR4	268.75	366.274	317.512	494.978	999.366	747.172	0.424952		Amyotrophic lateral sclerosis 2 (juvenile) chromosome region, candidate 4
ILMN_1760889	ALS2CR8	92.9343	104.72	98.8271	88.3333	111.863	100.098	0.9873	79800	amyotrophic lateral sclerosis 2 (juvenile) chromosome region, candidate 8
ILMN_3236443	ALX1	131.374	183.17	157.272	164.126	223.727	193.926	0.810987	8092	ALX homeobox 1
ILMN_1729325	ALX3	104.755	106.864	105.809	98.6442	125.813	112.229	0.9428	257	Aristaless-like homeobox 3
ILMN_2191902	ALX3	90.259	97.7836	94.0213	89.4722	123.263	106.367	0.88393	257	Aristaless-like homeobox 3
ILMN_1803384	ALX4	86.1642	101.224	93.6939	96.8037	110.888	103.846	0.902241	60529	Aristaless-like homeobox 4
ILMN_1797432	AMAC1	96.0685	103.274	99.6711	98.3913	121.027	109.709	0.908502		Acyl-malonyl condensing enzyme 1
ILMN_1794728	AMAC1L1	86.7642	108.345	97.5546	89.7961	114.554	102.175	0.954781
ILMN_1713315	AMAC1L2	103.017	122.69	112.853	114.97	119.748	117.359	0.961606		Acyl-malonyl condensing enzyme 1-like 2
ILMN_1715988	AMAC1L2	118.581	131.997	125.289	115.215	154.292	134.753	0.929767		Acyl-malonyl condensing enzyme 1-like 2
ILMN_2194619	AMAC1L2	86.1786	102.745	94.4618	97.4531	117.428	107.441	0.879201		Acyl-malonyl condensing enzyme 1-like 2
ILMN_3246673	AMAC1L3	112.768	147.618	130.193	106.475	146.431	126.453	1.02958		Acyl-malonyl condensing enzyme 1-like 3
ILMN_1759670	AMACR	115.595	138.493	127.044	161.77	206.038	183.904	0.690818	23600	alpha-methylacyl-CoA racemase
ILMN_1792741	AMACR	110.966	110.173	110.569	132.546	147.84	140.193	0.78869	23600	alpha-methylacyl-CoA racemase
ILMN_2367172	AMACR	108.647	120.687	114.667	138.968	193.008	165.988	0.690816	23600	alpha-methylacyl-CoA racemase
ILMN_1688019	AMBN	89.9099	114.383	102.147	97.1345	116.488	106.811	0.95633	258	Ameloblastin (enamel matrix protein)
ILMN_1697611	AMBN	108.622	111.206	109.914	90.3096	117.865	104.087	1.05598	258	Ameloblastin (enamel matrix protein)
ILMN_1751092	AMBN	100.049	107.985	104.017	90.728	118.289	104.508	0.9953	258	Ameloblastin (enamel matrix protein)
ILMN_1794384	AMBN	89.5782	94.1864	91.8823	96.9576	115.973	106.465	0.863027	258	Ameloblastin (enamel matrix protein)
ILMN_1695446	AMBP	93.5496	107.875	100.712	95.4451	130.15	112.797	0.892861	259	alpha-1-microglobulin/bikunin precursor
ILMN_1662681	AMBRA1	122.929	146.083	134.506	136.153	154.065	145.109	0.926932	55626	autophagy/beclin-1 regulator 1
ILMN_1667994	AMD1	180.696	214.846	197.771	338.83	618.516	478.673	0.413165	262	adenosylmethionine decarboxylase 1
ILMN_1788462	AMD1	781.38	1088.9	935.142	1019.85	1820.65	1420.25	0.658435	262	adenosylmethionine decarboxylase 1
ILMN_1788239	AMDHD1	92.4408	107.524	99.9824	103.843	151.167	127.505	0.784143	144193	Amidohydrolase domain containing 1
ILMN_1695759	AMDHD2	126.611	176.849	151.73	200.34	244.583	222.461	0.682051	51005	amidohydrolase domain containing 2
ILMN_2397406	AMELX	84.6686	109.489	97.0787	87.0641	126.453	106.759	0.90933	265	Amelogenin (amelogenesis imperfecta 1, X-linked)
ILMN_1727258	AMELY	89.8284	116.363	103.096	88.7164	132.763	110.74	0.930975	266	Amelogenin, Y-linked
ILMN_1666258	AMFR	108.402	143.457	125.929	108.89	159.373	134.132	0.938847	267	autocrine motility factor receptor, E3 ubiquitin protein ligase
ILMN_1723116	AMFR	335.566	395.137	365.351	178.411	303.413	240.912	1.51653	267	autocrine motility factor receptor, E3 ubiquitin protein ligase
ILMN_1660995	AMH	119.633	132.46	126.047	97.6316	120.812	109.222	1.15404	268	Anti-Mullerian hormone
ILMN_1736412	AMHR2	84.2851	96.5209	90.403	130.921	195.675	163.298	0.553607	269	Anti-Mullerian hormone receptor, type II
ILMN_1778723	AMICA1	96.6528	112.231	104.442	96.9815	127.373	112.177	0.931043	120425	adhesion molecule, interacts with CXADR antigen 1
ILMN_1765460	AMIGO1	108.374	111.538	109.956	105.183	143.888	124.536	0.882925	57463	Adhesion molecule with Ig-like domain 1
ILMN_1725896	AMIGO2	102.421	134.047	118.234	123.004	133.836	128.42	0.920682	347902	adhesion molecule with Ig-like domain 2
ILMN_1738233	AMIGO3	88.6134	101.446	95.0299	101.011	105.644	103.328	0.919696	386724	Adhesion molecule with Ig-like domain 3
ILMN_1670506	AMMECR1	90.575	110.17	100.372	92.4124	124.339	108.375	0.926155	9949	Alport syndrome, mental retardation, midface hypoplasia and elliptocytosis chromosomal region gene 1
ILMN_1779374	AMMECR1	469.365	661.955	565.66	489.447	1008.53	748.988	0.755232	9949	Alport syndrome, mental retardation, midface hypoplasia and elliptocytosis chromosomal region gene 1
ILMN_2394242	AMMECR1	148.507	196.359	172.433	192.311	290.439	241.375	0.714378	9949	Alport syndrome, mental retardation, midface hypoplasia and elliptocytosis chromosomal region gene 1
ILMN_1727023	AMMECR1L	244.283	316.796	280.54	275.719	335.563	305.641	0.917873	83607	AMME chromosomal region gene 1-like
ILMN_1683901	AMN	87.9254	102.664	95.2948	102.127	127.197	114.662	0.831091	81693	Amnionless homolog (mouse)
ILMN_1750880	AMN1	101.097	102.968	102.033	133.388	201.678	167.533	0.609031	196394	Antagonist of mitotic exit network 1 homolog (S. cerevisiae)
ILMN_1792409	AMOT	332.753	442.98	387.867	373.125	614.225	493.675	0.785672	154796	angiomotin
ILMN_1748141	AMOTL1	102.157	119.132	110.644	104.821	162.588	133.704	0.827529	154810	angiomotin like 1
ILMN_1778788	AMOTL2	120.706	170.525	145.615	118.831	160.874	139.852	1.04121	51421	angiomotin like 2
ILMN_1759312	AMPD1	91.2241	97.3313	94.2777	89.0067	106.768	97.8875	0.963123	270	adenosine monophosphate deaminase 1
ILMN_1696830	AMPD2	92.0475	103.698	97.8725	95.4022	111.251	103.327	0.947213	271	adenosine monophosphate deaminase 2
ILMN_1701589	AMPD2	84.6206	101.031	92.8256	90.3414	114.109	102.225	0.908051	271	adenosine monophosphate deaminase 2
ILMN_1786899	AMPD2	84.7648	94.9557	89.8603	88.7723	112.936	100.854	0.890994	271	adenosine monophosphate deaminase 2
ILMN_1660854	AMPD3	95.1739	114.667	104.921	93.8357	139.918	116.877	0.897702	272	adenosine monophosphate deaminase 3
ILMN_1665307	AMPD3	94.7594	106.034	100.397	84.9618	117.765	101.363	0.990463	272	adenosine monophosphate deaminase 3
ILMN_1731223	AMPD3	96.0329	137.262	116.648	107.126	151.923	129.524	0.900584	272	adenosine monophosphate deaminase 3
ILMN_1774447	AMPD3	90.8686	109.386	100.127	94.716	113.721	104.219	0.960743	272	adenosine monophosphate deaminase 3
ILMN_1685834	AMPH	108.175	106.648	107.412	145.611	196.897	171.254	0.627206	273	amphiphysin
ILMN_1725297	AMPH	94.3254	110.353	102.339	97.4946	138.966	118.23	0.865594	273	amphiphysin
ILMN_1665331	AMT	273.746	288.93	281.338	781.468	1041.79	911.627	0.308611	275	aminomethyltransferase
ILMN_1713927	AMTN	92.4034	100.304	96.3538	83.342	116.997	100.169	0.961909	401138	Amelotin
ILMN_1797796	AMY1A	101.942	109.448	105.695	95.0513	120.544	107.797	0.980499	276	Amylase, alpha 1A (salivary)
ILMN_2294762	AMY1A	290.386	257.338	273.862	552.815	993.311	773.063	0.354255	276	Amylase, alpha 1A (salivary)
ILMN_2408219	AMY1A	84.0565	96.0889	90.0727	87.9819	100.979	94.4804	0.953348	276	Amylase, alpha 1A (salivary)
ILMN_1726327	AMY1B	127.599	145.844	136.722	189.205	283.106	236.156	0.578947	277	Amylase, alpha 1B (salivary)
ILMN_2094261	AMY1B	88.6693	116.386	102.527	90.4959	125.238	107.867	0.950498	277	Amylase, alpha 1B (salivary)
ILMN_2094262	AMY1B	95.3061	111.135	103.221	87.6035	134.477	111.04	0.929581	277	Amylase, alpha 1B (salivary)
ILMN_1663313	AMY1C	3550.17	4196.61	3873.39	4568.74	7856.4	6212.57	0.623477	278	Amylase, alpha 1C (salivary)
ILMN_1719031	AMY2A	96.128	106.807	101.468	108.655	115.869	112.262	0.903848	279	Amylase, alpha 2A (pancreatic)
ILMN_1751102	AMY2A	96.2025	134.065	115.134	101.751	144.967	123.359	0.933323	279	Amylase, alpha 2A (pancreatic)
ILMN_1801303	AMY2A	99.2353	108.074	103.654	94.175	117.514	105.844	0.979311	279	Amylase, alpha 2A (pancreatic)
ILMN_2131123	AMY2A	95.7291	108.493	102.111	92.8932	114.018	103.456	0.987003	279	Amylase, alpha 2A (pancreatic)
ILMN_1694882	AMY2B	92.6891	107.634	100.162	90.5232	134.903	112.713	0.888641	280	Amylase, alpha 2B (pancreatic)
ILMN_2073157	AMY2B	96.5197	99.0978	97.8087	95.3713	126.779	111.075	0.880563	280	Amylase, alpha 2B (pancreatic)
ILMN_1785742	AMZ1	90.5475	108.724	99.6359	90.536	124.559	107.547	0.926438	155185	archaelysin family metallopeptidase 1
ILMN_1801606	AMZ2	2056.81	2488.68	2272.75	2228.99	3635.46	2932.23	0.775093	51321	archaelysin family metallopeptidase 2
ILMN_2309549	AMZ2	102.803	120.773	111.788	115.443	175.829	145.636	0.767585	51321	archaelysin family metallopeptidase 2
ILMN_1659553	ANAPC1	186.667	204.396	195.531	386.307	624.969	505.638	0.386702	64682	anaphase promoting complex subunit 1
ILMN_1664435	ANAPC1	91.2889	98.8499	95.0694	99.6329	128.839	114.236	0.83222	64682	anaphase promoting complex subunit 1
ILMN_1804812	ANAPC1	547.794	619.536	583.665	1151.72	1907.83	1529.78	0.381536	64682	anaphase promoting complex subunit 1
ILMN_1770378	ANAPC10	277.099	434.511	355.805	379.371	790.87	585.121	0.608088	10393	anaphase promoting complex subunit 10
ILMN_1674988	ANAPC11	101.455	119.769	110.612	86.2786	135.585	110.932	0.997119	51529	anaphase promoting complex subunit 11
ILMN_1722102	ANAPC11	2968.98	3300.43	3134.7	2028.14	2875.76	2451.95	1.27845	51529	anaphase promoting complex subunit 11
ILMN_1726281	ANAPC11	101.097	114.262	107.679	97.05	136.778	116.914	0.921012	51529	anaphase promoting complex subunit 11
ILMN_1753773	ANAPC11	102.457	114.713	108.585	110.067	139.153	124.61	0.8714	51529	anaphase promoting complex subunit 11
ILMN_2343563	ANAPC11	837.678	986.186	911.932	641.726	962.485	802.106	1.13692	51529	anaphase promoting complex subunit 11
ILMN_1793894	ANAPC13	1269.61	1709.51	1489.56	1155.35	1916.2	1535.78	0.969906	25847	anaphase promoting complex subunit 13
ILMN_1733096	ANAPC2	100.446	111.821	106.133	104.421	127.652	116.036	0.914656	29882	Anaphase promoting complex subunit 2
ILMN_1813243	ANAPC2	118.046	133.771	125.908	117.742	122.113	119.927	1.04987	29882	Anaphase promoting complex subunit 2
ILMN_1802973	ANAPC4	1468.96	2413.05	1941.01	387.627	762.136	574.881	3.37636	29945	anaphase promoting complex subunit 4
ILMN_1723177	ANAPC5	1192.79	1496.41	1344.6	1411.59	2194.7	1803.15	0.745698	51433	anaphase promoting complex subunit 5
ILMN_2199284	ANAPC7	123.246	145.947	134.596	174.845	224.611	199.728	0.673897	51434	anaphase promoting complex subunit 7
ILMN_1696974	ANG	116.993	122.677	119.835	154.435	222.91	188.673	0.635147	283	angiogenin, ribonuclease, RNase A family, 5
ILMN_1760727	ANG	110.187	132.119	121.153	222.285	431.491	326.888	0.370626	283	angiogenin, ribonuclease, RNase A family, 5
ILMN_1665871	ANGEL1	183.556	284.826	234.191	141.175	185.576	163.376	1.43345	23357	angel homolog 1 (Drosophila)
ILMN_1736340	ANGEL2	583.845	960.929	772.387	310.809	631.749	471.279	1.63892	90806	angel homolog 2 (Drosophila)
ILMN_1677723	ANGPT1	214.384	256.899	235.642	105.043	130.187	117.615	2.0035	284	angiopoietin 1
ILMN_2086890	ANGPT1	126.209	167.462	146.835	103.038	141.963	122.501	1.19865	284	angiopoietin 1
ILMN_1774207	ANGPT2	92.0036	101.217	96.6104	90.639	107.354	98.9967	0.975895	285	angiopoietin 2
ILMN_3250067	ANGPT2	90.4654	110.667	100.566	87.6776	117.131	102.404	0.982053	285	angiopoietin 2
ILMN_3250879	ANGPT2	92.4691	100.139	96.3041	99.8193	115.978	107.899	0.892542	285	angiopoietin 2
ILMN_1758443	ANGPT4	90.1224	101.483	95.8028	89.7586	117.481	103.62	0.92456	51378	Angiopoietin 4
ILMN_1669773	ANGPTL1	94.5833	113.338	103.961	75.6191	103.278	89.4484	1.16224	9068	Angiopoietin-like 1
ILMN_2145501	ANGPTL1	83.844	95.0474	89.4457	93.6131	98.0729	95.843	0.933252	9068	Angiopoietin-like 1
ILMN_1772612	ANGPTL2	91.5063	126.15	108.828	128.16	169.219	148.69	0.731916	23452	angiopoietin-like 2
ILMN_1695193	ANGPTL3	105.116	117.706	111.411	111.029	134.713	122.871	0.906733	27329	angiopoietin-like 3
ILMN_2143220	ANGPTL3	89.8729	107.166	98.5196	88.361	110.943	99.652	0.988636	27329	angiopoietin-like 3
ILMN_1674376	ANGPTL4	331.512	533.433	432.473	130.28	139.641	134.96	3.20444	51129	angiopoietin-like 4
ILMN_1707727	ANGPTL4	6625.45	10678.8	8652.1	154.067	323.041	238.554	36.2689	51129	angiopoietin-like 4
ILMN_2386444	ANGPTL4	813.966	1462.09	1138.03	132.237	195.005	163.621	6.95525	51129	angiopoietin-like 4
ILMN_2166696	ANGPTL5	94.7154	100.324	97.5197	92.9507	118.324	105.637	0.923157	253935	Angiopoietin-like 5
ILMN_1725518	ANGPTL6	111.597	109.08	110.338	93.0835	120.282	106.683	1.03426	83854	Angiopoietin-like 6
ILMN_1813361	ANGPTL7	93.8637	101.424	97.6436	85.4197	106.986	96.2029	1.01498	10218	Angiopoietin-like 7
ILMN_1684694	ANK1	101.474	108.656	105.065	92.4028	124.788	108.596	0.967488	286	ankyrin 1, erythrocytic
ILMN_2317186	ANK1	84.9641	97.9466	91.4553	83.3986	107.77	95.5842	0.956804	286	ankyrin 1, erythrocytic
ILMN_1652729	ANK2	93.605	105.505	99.5553	90.9004	122.404	106.652	0.933455	287	ankyrin 2, neuronal
ILMN_1776363	ANK2	113.654	132.104	122.879	101.056	160.423	130.739	0.939877	287	ankyrin 2, neuronal
ILMN_1651943	ANK3	105.668	121.875	113.771	104.15	135.051	119.6	0.951261	288	ankyrin 3, node of Ranvier (ankyrin G)
ILMN_1661875	ANK3	132.214	165.379	148.796	110.249	136.596	123.422	1.20558	288	ankyrin 3, node of Ranvier (ankyrin G)
ILMN_2390609	ANK3	127.938	158.829	143.383	111.816	131.756	121.786	1.17734	288	ankyrin 3, node of Ranvier (ankyrin G)
ILMN_2112829	ANKAR	91.6116	109.096	100.354	97.0897	115.997	106.543	0.941906	150709	Ankyrin and armadillo repeat containing
ILMN_2112834	ANKAR	99.7439	116.016	107.88	102.186	142.387	122.286	0.882189	150709	Ankyrin and armadillo repeat containing
ILMN_1813139	ANKDD1A	90.8438	119.184	105.014	156.26	272.008	214.134	0.490413	348094	ankyrin repeat and death domain containing 1A
ILMN_1811239	ANKFN1	110.217	110.13	110.173	88.9255	115.905	102.415	1.07575	162282	Ankyrin-repeat and fibronectin type III domain containing 1
ILMN_1735364	ANKFY1	96.198	119.095	107.647	103.843	155.367	129.605	0.830576	51479	ankyrin repeat and FYVE domain containing 1
ILMN_1794470	ANKFY1	208.106	310.171	259.138	439.734	785.606	612.67	0.422965	51479	ankyrin repeat and FYVE domain containing 1
ILMN_1801464	ANKFY1	102.577	117.025	109.801	134.544	199.802	167.173	0.656811	51479	ankyrin repeat and FYVE domain containing 1
ILMN_1660778	ANKH	87.283	104.563	95.923	90.3289	121.916	106.123	0.90389	56172	ankylosis, progressive homolog (mouse)
ILMN_1692080	ANKH	86.4952	105.808	96.1513	92.4636	104.989	98.7261	0.97392	56172	ankylosis, progressive homolog (mouse)
ILMN_1765091	ANKHD1	194.052	254.774	224.413	258.326	454.357	356.341	0.629769	54882	ankyrin repeat and KH domain containing 1
ILMN_1778304	ANKHD1	83.1894	94.0628	88.6261	93.4915	102.891	98.1911	0.902588	54882	ankyrin repeat and KH domain containing 1
ILMN_2341382	ANKHD1	94.0956	112.757	103.426	105.52	170.8	138.16	0.748595	54882	ankyrin repeat and KH domain containing 1
ILMN_1766560	ANKHD1-EIF4EBP3	103.919	106.816	105.367	100.138	138.71	119.424	0.882299	404734
ILMN_3241218	ANKIB1	292.254	444.075	368.164	272.584	587.267	429.925	0.856345	54467	ankyrin repeat and IBR domain containing 1
ILMN_1797873	ANKK1	84.6007	110.619	97.6098	90.7568	105.668	98.2124	0.993865	255239	Ankyrin repeat and kinase domain containing 1
ILMN_3243457	ANKLE1	99.763	117.507	108.635	117.356	157.574	137.465	0.790274	126549
ILMN_3249608	ANKLE2	475.122	524.861	499.991	212.781	333.92	273.351	1.82912	23141	ankyrin repeat and LEM domain containing 2
ILMN_1675483	ANKMY1	148.084	164.389	156.237	111.373	162.653	137.013	1.1403	51281	Ankyrin repeat and MYND domain containing 1
ILMN_1799369	ANKMY1	91.0605	91.6062	91.3334	91.5187	108.663	100.091	0.912504	51281	Ankyrin repeat and MYND domain containing 1
ILMN_2251062	ANKMY1	89.9295	122.52	106.225	93.8792	138.955	116.417	0.912448	51281	Ankyrin repeat and MYND domain containing 1
ILMN_1784292	ANKMY2	290.788	436.449	363.619	219.555	360.295	289.925	1.25418	57037	ankyrin repeat and MYND domain containing 2
ILMN_1687351	ANKRA2	165.634	205.38	185.507	210.46	411.364	310.912	0.596654	57763	ankyrin repeat, family A (RFXANK-like), 2
ILMN_2185563	ANKRA2	194.232	259.298	226.765	288.274	556.274	422.274	0.537009	57763	ankyrin repeat, family A (RFXANK-like), 2
ILMN_1716264	ANKRD1	129.332	127.115	128.224	97.7598	118.035	107.898	1.18838	27063	ankyrin repeat domain 1 (cardiac muscle)
ILMN_1711828	ANKRD10	194.126	255.283	224.704	158.336	271.52	214.928	1.04549	55608	ankyrin repeat domain 10
ILMN_2115218	ANKRD10	300.595	305.32	302.958	223.793	380.881	302.337	1.00205	55608	ankyrin repeat domain 10
ILMN_1690465	ANKRD11	95.5367	110.931	103.234	96.9687	119.138	108.054	0.955397	29123	ankyrin repeat domain 11
ILMN_2108709	ANKRD11	704.342	868.499	786.42	724.319	1430.26	1077.29	0.729999	29123	ankyrin repeat domain 11
ILMN_1661833	ANKRD12	121.174	142.672	131.923	108.123	177.6	142.862	0.923431	23253	ankyrin repeat domain 12
ILMN_1689908	ANKRD13A	449.013	565.226	507.12	444.715	690.434	567.574	0.893486	88455	ankyrin repeat domain 13A
ILMN_1794070	ANKRD13B	99.8919	110.418	105.155	115.934	118.889	117.411	0.895611	124930	ankyrin repeat domain 13B
ILMN_2148507	ANKRD13C	135.117	171.065	153.091	250.947	429.665	340.306	0.449863	81573	ankyrin repeat domain 13C
ILMN_1660183	ANKRD13D	106.328	111.635	108.982	120.021	140.943	130.482	0.835225	338692	ankyrin repeat domain 13 family, member D
ILMN_1662902	ANKRD13D	102.922	111.335	107.128	92.1163	128.026	110.071	0.973267	338692	ankyrin repeat domain 13 family, member D
ILMN_1667830	ANKRD13D	88.0057	101.002	94.5039	84.5461	103.34	93.9429	1.00597	338692	ankyrin repeat domain 13 family, member D
ILMN_1672356	ANKRD13D	137.896	191.982	164.939	119.616	158.018	138.817	1.18818	338692	ankyrin repeat domain 13 family, member D
ILMN_1790351	ANKRD13D	93.2638	121.365	107.314	93.0052	133.579	113.292	0.947235	338692	ankyrin repeat domain 13 family, member D
ILMN_1807112	ANKRD13D	97.6911	119.73	108.711	100.573	142.767	121.67	0.893488	338692	ankyrin repeat domain 13 family, member D
ILMN_1659156	ANKRD16	235.898	370.398	303.148	198.216	322.842	260.529	1.16359	54522	ankyrin repeat domain 16
ILMN_1675435	ANKRD16	98.1424	110.902	104.522	107.518	151.781	129.649	0.806189	54522	ankyrin repeat domain 16
ILMN_2353431	ANKRD16	133.014	190.422	161.718	104.943	168.679	136.811	1.18206	54522	ankyrin repeat domain 16
ILMN_1712019	ANKRD17	302.498	350.119	326.309	420.651	771.288	595.969	0.547526	26057	ankyrin repeat domain 17
ILMN_1787064	ANKRD17	94.4822	120.834	107.658	109.717	145.714	127.716	0.842952	26057	ankyrin repeat domain 17
ILMN_2406335	ANKRD17	161.393	255.174	208.284	227.959	420.682	324.32	0.642216	26057	ankyrin repeat domain 17
ILMN_3190486	ANKRD18A	92.0953	115.057	103.576	96.5431	102.35	99.4463	1.04153	253650	ankyrin repeat domain 18A
ILMN_3255211	ANKRD18A	95.8636	117.167	106.515	102.118	118.285	110.201	0.966552	253650	ankyrin repeat domain 18A
ILMN_3192974	ANKRD18B	84.4991	98.5726	91.5358	96.8104	110.201	103.506	0.884356	441459	Ankyrin repeat domain 18B
ILMN_3233098	ANKRD18B	101.185	128.31	114.748	105.026	128.138	116.582	0.984264	441459	Ankyrin repeat domain 18B
ILMN_1666221	ANKRD19	101.663	112.343	107.003	94.4541	134.744	114.599	0.933719		Ankyrin repeat domain 19
ILMN_1682547	ANKRD2	96.2946	121.887	109.091	93.293	122.338	107.815	1.01183	26287	Ankyrin repeat domain 2 (stretch responsive muscle)
ILMN_1670452	ANKRD20A1	112.408	133.121	122.765	99.7334	135.586	117.66	1.04339	84210	Ankyrin repeat domain 20 family, member A1
ILMN_1679184	ANKRD20A1	102.837	120.401	111.619	89.0274	114.789	101.908	1.09529	84210	Ankyrin repeat domain 20 family, member A1
ILMN_1747839	ANKRD20A1	96.67	128.698	112.684	84.8129	109.621	97.2169	1.1591	84210	Ankyrin repeat domain 20 family, member A1
ILMN_2215824	ANKRD20A1	182.726	239.409	211.067	116.442	193.826	155.134	1.36055	84210	Ankyrin repeat domain 20 family, member A1
ILMN_3244353	ANKRD20A2	79.9379	111.305	95.6216	95.2009	141.992	118.597	0.806276	441430
ILMN_2289424	ANKRD20A3	88.6523	99.418	94.0351	87.7547	110.95	99.3523	0.946481	441425	Ankyrin repeat domain 20 family, member A3
ILMN_2398211	ANKRD20A3	93.3788	123.269	108.324	94.6752	113.295	103.985	1.04173	441425	Ankyrin repeat domain 20 family, member A3
ILMN_3240529	ANKRD20A4	90.3372	100.216	95.2765	93.976	119.213	106.595	0.893822	728747	Ankyrin repeat domain 20 family, member A4
ILMN_1680631	ANKRD20B	87.3228	98.7835	93.0531	97.9351	105.502	101.719	0.914809		Ankyrin repeat domain 20B
ILMN_1757147	ANKRD20B	86.5933	96.1691	91.3812	81.1898	108.909	95.0495	0.961406		Ankyrin repeat domain 20B
ILMN_2181867	ANKRD20B	118.706	140.265	129.486	114.058	148.808	131.433	0.985182		Ankyrin repeat domain 20B
ILMN_3307747	ANKRD20B	92.6927	114.025	103.359	85.3333	127.139	106.236	0.972912		Ankyrin repeat domain 20B
ILMN_1671812	ANKRD21	96.6502	100.754	98.7022	94.899	115.606	105.252	0.937767
ILMN_1799848	ANKRD22	90.8449	112.376	101.611	99.5238	108.197	103.86	0.978339	118932	ankyrin repeat domain 22
ILMN_2132599	ANKRD22	128.357	136.091	132.224	115.769	182.093	148.931	0.887823	118932	ankyrin repeat domain 22
ILMN_1747151	ANKRD23	94.1214	117.598	105.86	97.795	132.519	115.157	0.919262	200539	Ankyrin repeat domain 23
ILMN_2227338	ANKRD23	98.91	128.323	113.617	111.187	148.319	129.753	0.875639	200539	Ankyrin repeat domain 23
ILMN_1768202	ANKRD24	97.7962	109.259	103.528	134.937	210.249	172.593	0.599838	170961	Ankyrin repeat domain 24
ILMN_2101368	ANKRD24	84.899	107.497	96.1982	96.3966	112.551	104.474	0.920789	170961	Ankyrin repeat domain 24
ILMN_1740161	ANKRD26	99.1789	123.874	111.526	104.576	143.32	123.948	0.899782	22852	ankyrin repeat domain 26
ILMN_1794063	ANKRD27	119.605	140.353	129.979	150.709	253.603	202.156	0.642965	84079	ankyrin repeat domain 27 (VPS9 domain)
ILMN_1697594	ANKRD28	111.529	131.463	121.496	122.859	191.367	157.113	0.773305	23243	ankyrin repeat domain 28
ILMN_2232520	ANKRD28	149.315	173.762	161.538	196.85	324.537	260.693	0.619649	23243	ankyrin repeat domain 28
ILMN_1749338	ANKRD29	82.9698	109.379	96.1743	103.355	152.44	127.897	0.751964	147463	Ankyrin repeat domain 29
ILMN_2075643	ANKRD29	85.2656	96.5748	90.9202	84.494	117.559	101.026	0.899964	147463	Ankyrin repeat domain 29
ILMN_1756727	ANKRD30A	102.4	107.452	104.926	101.334	131.239	116.286	0.902309	91074	Ankyrin repeat domain 30A
ILMN_1796059	ANKRD30A	92.5544	99.3534	95.9539	89.3478	99.8226	94.5852	1.01447	91074	Ankyrin repeat domain 30A
ILMN_1813607	ANKRD30A	75.5792	101.236	88.4076	89.2531	115.138	102.195	0.865085	91074	Ankyrin repeat domain 30A
ILMN_1730678	ANKRD30B	973.867	1256.2	1115.03	844.019	1589.25	1216.64	0.916489	374860	Ankyrin repeat domain 30B
ILMN_1708056	ANKRD31	95.7283	108.255	101.992	83.9891	141.195	112.592	0.905854	256006	Ankyrin repeat domain 31
ILMN_1805985	ANKRD32	106.855	166.578	136.717	128.89	263.408	196.149	0.697003	84250	ankyrin repeat domain 32
ILMN_2214278	ANKRD32	144.679	232.883	188.781	157.496	362.094	259.795	0.726655	84250	ankyrin repeat domain 32
ILMN_1667748	ANKRD33	300.599	387.247	343.923	268.488	380.389	324.438	1.06006	341405	ankyrin repeat domain 33
ILMN_2119793	ANKRD34A	119.142	135.054	127.098	127.975	157.801	142.888	0.889495	284615	Ankyrin repeat domain 34A
ILMN_1655766	ANKRD34B	87.7034	106.614	97.1586	93.6296	125.397	109.513	0.887187	340120	Ankyrin repeat domain 34B
ILMN_1758215	ANKRD34C	101.912	135.465	118.688	113.276	129.614	121.445	0.977302	390616	Ankyrin repeat domain 34C
ILMN_1798006	ANKRD35	185.088	392.731	288.909	193.185	292.247	242.716	1.19032	148741	ankyrin repeat domain 35
ILMN_2145153	ANKRD35	146.79	162.099	154.444	127.736	195.508	161.622	0.955591	148741	ankyrin repeat domain 35
ILMN_1686523	ANKRD36	95.5371	104.073	99.8053	98.6155	108.963	103.789	0.961613	375248	ankyrin repeat domain 36
ILMN_1750459	ANKRD36	95.3961	112.314	103.855	99.8296	100.055	99.9423	1.03915	375248	ankyrin repeat domain 36
ILMN_2280568	ANKRD36	101.769	108.244	105.007	86.9126	135.154	111.033	0.94572	375248	ankyrin repeat domain 36
ILMN_2382431	ANKRD36	97.296	106.788	102.042	95.0042	113.845	104.425	0.977185	375248	ankyrin repeat domain 36
ILMN_1780806	ANKRD36B	106.896	123.703	115.3	105.885	151.368	128.627	0.89639	57730	ankyrin repeat domain 36B
ILMN_2189614	ANKRD36B	102.835	112.914	107.874	97.501	146.841	122.171	0.882979	57730	ankyrin repeat domain 36B
ILMN_1756417	ANKRD37	103.734	138.489	121.112	273.005	884.889	578.947	0.209193	353322	ankyrin repeat domain 37
ILMN_1776936	ANKRD38	260.011	257.613	258.812	117.353	177.605	147.479	1.75491		Ankyrin repeat domain 38
ILMN_1710979	ANKRD39	286.176	348.751	317.464	321.232	489.79	405.511	0.782874	51239	ankyrin repeat domain 39
ILMN_1758846	ANKRD40	182.4	262.717	222.559	213.767	378.678	296.223	0.751322	91369	ankyrin repeat domain 40
ILMN_1751744	ANKRD41	92.9788	118.29	105.634	100.383	140.666	120.524	0.876456		Ankyrin repeat domain 41
ILMN_2091590	ANKRD41	94.2783	107.892	101.085	128.942	194.805	161.874	0.624469		Ankyrin repeat domain 41
ILMN_1676605	ANKRD42	87.0404	96.4656	91.753	89.396	127.126	108.261	0.847515	338699	Ankyrin repeat domain 42
ILMN_1779882	ANKRD43	126.731	160.743	143.737	88.7211	121.954	105.338	1.36454		Ankyrin repeat domain 43
ILMN_1755049	ANKRD44	93.5434	107.873	100.708	93.3457	135.034	114.19	0.881937	91526	ankyrin repeat domain 44
ILMN_2059844	ANKRD44	91.8493	118.76	105.305	92.938	117.584	105.261	1.00041	91526	ankyrin repeat domain 44
ILMN_1733716	ANKRD45	98.3192	114.348	106.334	94.3261	122.26	108.293	0.981908	339416	ankyrin repeat domain 45
ILMN_1712298	ANKRD46	490.081	729.145	609.613	617.457	961.901	789.679	0.771976	157567	ankyrin repeat domain 46
ILMN_1755588	ANKRD47	166.544	200.445	183.494	107.873	146.769	127.321	1.4412		Ankyrin repeat domain 47
ILMN_1669259	ANKRD49	251.827	318.23	285.028	251.983	477.357	364.67	0.781607	54851	ankyrin repeat domain 49
ILMN_1728957	ANKRD5	94.7359	109.517	102.126	94.4165	113.593	104.005	0.981941	63926	ankyrin repeat domain 5
ILMN_1793466	ANKRD5	89.8814	106.933	98.4072	94.965	113.65	104.308	0.943431	63926	ankyrin repeat domain 5
ILMN_2367300	ANKRD5	93.8895	114.982	104.436	111.829	124.904	118.367	0.882309	63926	ankyrin repeat domain 5
ILMN_2226304	ANKRD50	205.913	340.249	273.081	157.335	222.841	190.088	1.4366	57182	ankyrin repeat domain 50
ILMN_3244029	ANKRD52	130.916	148.645	139.78	108.898	164.951	136.925	1.02085	283373	Ankyrin repeat domain 52
ILMN_1772660	ANKRD53	96.9526	112.527	104.74	96.9906	138.855	117.923	0.888204	79998	Ankyrin repeat domain 53
ILMN_1766309	ANKRD54	214.878	261.308	238.093	277.163	370.148	323.656	0.735635	129138	Ankyrin repeat domain 54
ILMN_2341724	ANKRD55	89.8258	107.996	98.9108	97.6099	114.192	105.901	0.933991	79722	ankyrin repeat domain 55
ILMN_2072045	ANKRD56	92.1756	119.945	106.06	89.2884	111.147	100.218	1.0583		Ankyrin repeat domain 56
ILMN_1724040	ANKRD57	606.997	891.55	749.273	404.873	672.287	538.58	1.3912		Ankyrin repeat domain 57
ILMN_1692849	ANKRD58	94.2617	132.821	113.542	97.3747	107.894	102.634	1.10627		Ankyrin repeat domain 58
ILMN_1698159	ANKRD6	95.4466	117.898	106.672	106.393	135.657	121.025	0.881405	22881	ankyrin repeat domain 6
ILMN_2178587	ANKRD6	121.349	164.698	143.023	170.29	282.56	226.425	0.63166	22881	ankyrin repeat domain 6
ILMN_1779951	ANKRD7	101.52	113.91	107.715	83.4839	108.111	95.7976	1.1244	56311
ILMN_2354930	ANKRD7	101.514	106.905	104.209	95.8735	138.078	116.976	0.890862	56311
ILMN_1675937	ANKRD9	94.436	126.746	110.591	110.183	151.851	131.017	0.844095	122416	ankyrin repeat domain 9
ILMN_2048607	ANKRD9	448.957	532.241	490.599	1531.67	2656.15	2093.91	0.234298	122416	ankyrin repeat domain 9
ILMN_1813669	ANKS1A	393.269	484.128	438.698	474.449	792.558	633.504	0.692495	23294	ankyrin repeat and sterile alpha motif domain containing 1A
ILMN_1696131	ANKS1B	88.958	108.485	98.7217	95.6547	107.414	101.534	0.972299	56899	ankyrin repeat and sterile alpha motif domain containing 1B
ILMN_1758392	ANKS1B	92.8646	108.508	100.686	103.073	102.96	103.017	0.977374	56899	ankyrin repeat and sterile alpha motif domain containing 1B
ILMN_2340974	ANKS1B	98.9185	99.6418	99.2802	90.7417	121.547	106.144	0.935332	56899	ankyrin repeat and sterile alpha motif domain containing 1B
ILMN_1751636	ANKS3	108.7	123.884	116.292	112.459	169.834	141.147	0.823909	124401	ankyrin repeat and sterile alpha motif domain containing 3
ILMN_2199658	ANKS4B	103.221	120.409	111.815	100.978	128.303	114.641	0.975351	257629	Ankyrin repeat and sterile alpha motif domain containing 4B
ILMN_1735108	ANKS6	91.5588	102.618	97.0884	87.377	131.194	109.286	0.888391	203286	ankyrin repeat and sterile alpha motif domain containing 6
ILMN_1677487	ANKZF1	143.696	158.341	151.019	274.289	557.46	415.874	0.363135	55139	Ankyrin repeat and zinc finger domain containing 1
ILMN_2273796	ANKZF1	95.6422	126.514	111.078	107.977	137.711	122.844	0.904222	55139	Ankyrin repeat and zinc finger domain containing 1
ILMN_2370692	ANKZF1	102.251	105.698	103.975	137.558	211.967	174.762	0.594948	55139	Ankyrin repeat and zinc finger domain containing 1
ILMN_1739645	ANLN	437.196	611.968	524.582	276.179	674.575	475.377	1.10351	54443	anillin, actin binding protein
ILMN_3237961	ANO1	102.3	110.081	106.19	139.231	156.419	147.825	0.718351	55107	anoctamin 1, calcium activated chloride channel
ILMN_1767111	ANO10	226.639	268.307	247.473	239.752	366.459	303.106	0.816458	55129	anoctamin 10
ILMN_3248094	ANO2	332.839	403.854	368.346	98.7954	130.695	114.745	3.21013	57101	anoctamin 2
ILMN_3240765	ANO3	86.7619	105.274	96.0178	83.7081	120.72	102.214	0.939382	63982	anoctamin 3
ILMN_2228215	ANO4	88.1345	107.135	97.6349	99.2172	116.585	107.901	0.904854	121601	anoctamin 4
ILMN_1690154	ANO5	89.3597	102.686	96.0226	94.3199	131.594	112.957	0.850081	203859	anoctamin 5
ILMN_1674941	ANO6	386.741	503.212	444.977	259.157	406.082	332.62	1.33779	196527	anoctamin 6
ILMN_1675423	ANO7	86.7418	106.91	96.826	93.7551	116.147	104.951	0.92258	50636
ILMN_1683824	ANO7	98.0086	115.531	106.77	97.4887	140.504	118.996	0.897254	50636
ILMN_1732948	ANO7	86.264	112.709	99.4867	81.6721	124.048	102.86	0.967205	50636
ILMN_1709124	ANO8	166.602	189.438	178.02	147.637	196.377	172.007	1.03496	57719
ILMN_1762629	ANO9	124.037	127.849	125.943	117.465	173.195	145.33	0.866601	338440
ILMN_1769259	ANO9	105.096	120.611	112.854	104.781	138.815	121.798	0.926565	338440
ILMN_1798679	ANO9	86.6891	85.7587	86.2239	101.813	111.051	106.432	0.810129	338440
ILMN_1807945	ANP32A	104.037	146.78	125.409	170.651	268.133	219.392	0.571619	8125	acidic (leucine-rich) nuclear phosphoprotein 32 family, member A
ILMN_1684293	ANP32B	3729	4708.38	4218.69	2622.57	4401.5	3512.03	1.20121	10541	acidic (leucine-rich) nuclear phosphoprotein 32 family, member B
ILMN_1655868	ANP32C	111.349	134.64	122.994	161.465	265.674	213.57	0.575899	23520	Acidic (leucine-rich) nuclear phosphoprotein 32 family, member C
ILMN_2151412	ANP32C	91.9827	101.76	96.8715	81.4773	122.04	101.758	0.951975	23520	Acidic (leucine-rich) nuclear phosphoprotein 32 family, member C
ILMN_1728191	ANP32D	86.944	101.212	94.078	96.0881	116.729	106.409	0.88412	23519	Acidic (leucine-rich) nuclear phosphoprotein 32 family, member D
ILMN_1684923	ANP32E	103.195	129.273	116.234	92.6077	117.841	105.225	1.10463	81611	acidic (leucine-rich) nuclear phosphoprotein 32 family, member E
ILMN_1763837	ANPEP	90.7444	113.469	102.107	101.679	142.886	122.283	0.835007	290	alanyl (membrane) aminopeptidase
ILMN_1887731	ANRIL	94.2621	117.42	105.841	84.6391	106.444	95.5418	1.1078
ILMN_1670379	ANTXR1	165.809	155.923	160.866	203.778	327.451	265.615	0.605636	84168	anthrax toxin receptor 1
ILMN_1780894	ANTXR1	95.5012	124.909	110.205	88.7758	135.714	112.245	0.981827	84168	anthrax toxin receptor 1
ILMN_1811877	ANTXR1	110.813	121.142	115.978	122.992	153.941	138.466	0.837589	84168	anthrax toxin receptor 1
ILMN_2387995	ANTXR1	102.106	117.31	109.708	109.917	160.944	135.43	0.810071	84168	anthrax toxin receptor 1
ILMN_1812926	ANTXR2	119.895	131.187	125.541	109.547	148.904	129.226	0.971485	118429	anthrax toxin receptor 2
ILMN_1668044	ANTXRL	96.1597	110.05	103.105	97.7115	121.193	109.452	0.942008	195977	Anthrax toxin receptor-like
ILMN_1668566	ANUBL1	93.5625	97.9446	95.7535	87.5008	107.43	97.4656	0.982434		AN1, ubiquitin-like, homolog (Xenopus laevis)
ILMN_2184184	ANXA1	445.919	502.207	474.063	114.368	152.821	133.594	3.54853	301	annexin A1
ILMN_1699421	ANXA10	94.8188	108.173	101.496	99.3869	139.135	119.261	0.851041	11199	Annexin A10
ILMN_1685170	ANXA11	176.604	190.596	183.6	120.098	184.138	152.118	1.20696	311	annexin A11
ILMN_1807003	ANXA11	105.659	110.12	107.889	87.2198	131.865	109.542	0.984907	311	annexin A11
ILMN_2380494	ANXA11	115.779	147.705	131.742	114.361	127.209	120.785	1.09072	311	annexin A11
ILMN_1737612	ANXA13	90.3831	113.271	101.827	89.903	119.249	104.576	0.973716	312	Annexin A13
ILMN_1799243	ANXA13	85.9814	108.056	97.0187	89.056	124.561	106.809	0.908342	312	Annexin A13
ILMN_2412490	ANXA13	93.7554	105.017	99.3864	95.2361	114.849	105.043	0.946153	312	Annexin A13
ILMN_1711899	ANXA2	343.576	337.269	340.423	674.845	1159.88	917.363	0.371088	302	annexin A2
ILMN_1755937	ANXA2	138.42	144.13	141.275	198.508	316.735	257.621	0.548382	302	annexin A2
ILMN_2409167	ANXA2	5545.97	4760.21	5153.09	7434.06	11813.1	9623.58	0.535465	302	annexin A2
ILMN_1698100	ANXA2P1	153.881	200.848	177.365	210.031	333.817	271.924	0.652259	303	annexin A2 pseudogene 1
ILMN_2041101	ANXA2P1	604.766	591.999	598.383	986.075	2000.99	1493.53	0.400649	303	annexin A2 pseudogene 1
ILMN_3235632	ANXA2P2	14584.1	15336.5	14960.3	12458	14037.7	13247.8	1.12926	304	annexin A2 pseudogene 2
ILMN_1798372	ANXA2P3	115.875	128.019	121.947	133.659	189.599	161.629	0.754487	305	annexin A2 pseudogene 3
ILMN_1694548	ANXA3	606.839	661.847	634.343	105.078	128.639	116.859	5.4283	306	annexin A3
ILMN_1711408	ANXA4	88.8846	105.857	97.3707	95.8328	103.066	99.4495	0.979097	307	annexin A4
ILMN_1741003	ANXA5	1583.78	1580.47	1582.12	2780.68	3793.56	3287.12	0.48131	308	annexin A5
ILMN_1678612	ANXA6	172.466	173.106	172.786	188.219	270.49	229.354	0.753358	309	annexin A6
ILMN_2326591	ANXA6	111.763	143.013	127.388	137.697	165.43	151.564	0.840491	309	annexin A6
ILMN_1662322	ANXA7	89.8186	105.264	97.5411	105.762	128.72	117.241	0.831973	310	annexin A7
ILMN_1703791	ANXA7	701.511	807.591	754.551	829.625	1430.7	1130.16	0.667648	310	annexin A7
ILMN_1778087	ANXA8	96.2254	109.017	102.621	92.5297	111.064	101.797	1.0081	653145	Annexin A8
ILMN_2095610	ANXA8	86.4451	118.102	102.273	88.8425	123.787	106.315	0.961985	653145	Annexin A8
ILMN_3242004	ANXA8L1	88.6151	105.168	96.8916	105.034	128.836	116.935	0.828592	728113	Annexin A8-like 1
ILMN_2186983	ANXA8L2	117.112	126.329	121.721	87.8017	112.91	100.356	1.21289		Annexin A8-like 2
ILMN_2217601	ANXA9	88.4488	106.266	97.3576	110.784	160.297	135.54	0.718292	8416	annexin A9
ILMN_1709820	AOAH	107.556	129.192	118.374	115.785	148.101	131.943	0.897161	313	Acyloxyacyl hydrolase (neutrophil)
ILMN_1741431	AOC2	100.8	104.197	102.499	108.381	158.746	133.563	0.767418	314	amine oxidase, copper containing 2 (retina-specific)
ILMN_1799863	AOC2	92.8759	101.263	97.0697	84.9977	117.853	101.425	0.957056	314	amine oxidase, copper containing 2 (retina-specific)
ILMN_2405185	AOC2	88.6461	105.89	97.2681	99.275	117.122	108.199	0.898978	314	amine oxidase, copper containing 2 (retina-specific)
ILMN_1782086	AOC3	100.278	140.602	120.44	103.02	168.733	135.876	0.886396	8639	amine oxidase, copper containing 3 (vascular adhesion protein 1)
ILMN_1813840	AOF2	786.753	988.958	887.856	3177.8	4749.86	3963.83	0.223989		Amine oxidase (flavin containing) domain 2
ILMN_1767113	AOX1	90.571	106.064	98.3175	106.337	158.918	132.627	0.741306	316	aldehyde oxidase 1
ILMN_1789676	AOX2P	102.942	102.481	102.711	108.209	140.669	124.439	0.825396	344454
ILMN_1781983	AP1B1	394.018	510.718	452.368	574.343	762.552	668.447	0.676744	162	adaptor-related protein complex 1, beta 1 subunit
ILMN_2387505	AP1B1	108.952	137.436	123.194	136.059	178.605	157.332	0.78302	162	adaptor-related protein complex 1, beta 1 subunit
ILMN_2399622	AP1G1	224.865	266.506	245.686	228.842	386.491	307.667	0.798544	164	adaptor-related protein complex 1, gamma 1 subunit
ILMN_2399627	AP1G1	160.099	185.098	172.599	175.778	272.042	223.91	0.770841	164	adaptor-related protein complex 1, gamma 1 subunit
ILMN_1754179	AP1G2	172.083	177.189	174.636	170.268	230.899	200.583	0.870642	8906	adaptor-related protein complex 1, gamma 2 subunit
ILMN_2276598	AP1G2	81.3668	98.9793	90.1731	92.7975	112.51	102.654	0.87842	8906	adaptor-related protein complex 1, gamma 2 subunit
ILMN_1805247	AP1GBP1	91.2623	106.736	98.9993	98.2561	126.889	112.573	0.879427		AP1 gamma subunit binding protein 1
ILMN_2415467	AP1GBP1	96.6443	109.521	103.083	107.315	147.913	127.614	0.807772		AP1 gamma subunit binding protein 1
ILMN_1754738	AP1M1	543.024	667.255	605.139	657.497	939.84	798.669	0.757685	8907	adaptor-related protein complex 1, mu 1 subunit
ILMN_1705861	AP1M2	316.714	338.913	327.814	133.01	198.457	165.733	1.97796	10053	adaptor-related protein complex 1, mu 2 subunit
ILMN_1712806	AP1S1	524.129	739.877	632.003	304.902	538.749	421.825	1.49826	1174	adaptor-related protein complex 1, sigma 1 subunit
ILMN_1751345	AP1S1	275.691	323.542	299.616	210.84	284.534	247.687	1.20966	1174	adaptor-related protein complex 1, sigma 1 subunit
ILMN_2316173	AP1S1	354.391	467.921	411.156	233.789	402.353	318.071	1.29265	1174	adaptor-related protein complex 1, sigma 1 subunit
ILMN_1766411	AP1S2	206.185	213.808	209.997	1080.01	1931.82	1505.92	0.139448	8905	adaptor-related protein complex 1, sigma 2 subunit
ILMN_2120273	AP1S2	199.399	228.077	213.738	1187.49	2074.29	1630.89	0.131056	8905	adaptor-related protein complex 1, sigma 2 subunit
ILMN_1768610	AP1S3	91.5795	119.516	105.548	93.9293	129.15	111.54	0.946277	130340	adaptor-related protein complex 1, sigma 3 subunit
ILMN_1673108	AP2A1	94.6594	120.626	107.643	89.7263	110.256	99.9911	1.07652	160	Adaptor-related protein complex 2, alpha 1 subunit
ILMN_1815306	AP2A1	242.859	272.295	257.577	217.384	297.467	257.426	1.00059	160	Adaptor-related protein complex 2, alpha 1 subunit
ILMN_2359211	AP2A1	152.297	159.491	155.894	129.497	146.198	137.848	1.13091	160	Adaptor-related protein complex 2, alpha 1 subunit
ILMN_1803779	AP2A2	145.733	177.41	161.571	133.539	189.897	161.718	0.999094	161	adaptor-related protein complex 2, alpha 2 subunit
ILMN_1681998	AP2B1	216.088	215.514	215.801	330.8	508.479	419.64	0.514253	163	adaptor-related protein complex 2, beta 1 subunit
ILMN_2331735	AP2B1	223.954	251.111	237.532	413.951	771.318	592.635	0.400807	163	adaptor-related protein complex 2, beta 1 subunit
ILMN_1699598	AP2M1	1872.15	1898.23	1885.19	2582.97	3757.36	3170.17	0.594667	1173	adaptor-related protein complex 2, mu 1 subunit
ILMN_2402798	AP2M1	1881.61	2359.28	2120.44	2745.8	4108.93	3427.36	0.61868	1173	adaptor-related protein complex 2, mu 1 subunit
ILMN_1662426	AP2S1	1528.61	1606.94	1567.77	1882.8	2777.71	2330.26	0.672791	1175	adaptor-related protein complex 2, sigma 1 subunit
ILMN_1809957	AP2S1	6978.21	8041.04	7509.63	8098.52	10267.8	9183.14	0.817762	1175	adaptor-related protein complex 2, sigma 1 subunit
ILMN_1768867	AP3B1	989.227	1380.86	1185.05	2652.82	4114.8	3383.81	0.35021	8546	adaptor-related protein complex 3, beta 1 subunit
ILMN_1679256	AP3B2	98.1674	99.7936	98.9805	106.486	130.745	118.615	0.834466	8120	adaptor-related protein complex 3, beta 2 subunit
ILMN_1764945	AP3D1	784.649	900.694	842.672	477.078	740.934	609.006	1.38368	8943	adaptor-related protein complex 3, delta 1 subunit
ILMN_2284667	AP3D1	98.0806	104.551	101.316	83.9354	120.497	102.216	0.991191	8943	adaptor-related protein complex 3, delta 1 subunit
ILMN_2390114	AP3D1	723.599	819.404	771.501	436.633	698.089	567.361	1.35981	8943	adaptor-related protein complex 3, delta 1 subunit
ILMN_1667086	AP3M1	521.77	640.677	581.224	413.554	829.559	621.556	0.93511	26985	adaptor-related protein complex 3, mu 1 subunit
ILMN_1701774	AP3M1	91.059	107.075	99.067	98.0716	122.725	110.398	0.897361	26985	adaptor-related protein complex 3, mu 1 subunit
ILMN_2362122	AP3M1	356.406	395.504	375.955	297.622	554.808	426.215	0.882078	26985	adaptor-related protein complex 3, mu 1 subunit
ILMN_1676946	AP3M2	480.103	584.819	532.461	368.454	599.433	483.944	1.10025	10947	adaptor-related protein complex 3, mu 2 subunit
ILMN_2311761	AP3S1	252.292	287.161	269.727	607.99	1085.85	846.921	0.318479	1176	adaptor-related protein complex 3, sigma 1 subunit
ILMN_1731596	AP3S2	147.464	179.572	163.518	277.902	371.004	324.453	0.503981	10239	adaptor-related protein complex 3, sigma 2 subunit
ILMN_1669377	AP4B1	388.246	450.824	419.535	568.069	938.732	753.401	0.556855	10717	adaptor-related protein complex 4, beta 1 subunit
ILMN_1754531	AP4E1	185.67	244.694	215.182	275.315	574.169	424.742	0.506618	23431	adaptor-related protein complex 4, epsilon 1 subunit
ILMN_1779512	AP4M1	109.721	122.432	116.077	140.888	146.793	143.84	0.806983	9179	adaptor-related protein complex 4, mu 1 subunit
ILMN_1760466	AP4S1	105.346	104.228	104.787	103.115	132.756	117.935	0.888513	11154	adaptor-related protein complex 4, sigma 1 subunit
ILMN_1659463	APAF1	199.524	220.972	210.248	221.535	398.442	309.988	0.678244	317	apoptotic peptidase activating factor 1
ILMN_2344798	APAF1	100.084	113.824	106.954	86.1067	140.132	113.119	0.945501	317	apoptotic peptidase activating factor 1
ILMN_1668285	APBA1	105.168	114.325	109.746	93.0279	128.027	110.528	0.99293	320	Amyloid beta (A4) precursor protein-binding, family A, member 1 (X11)
ILMN_2182656	APBA1	95.2176	99.564	97.3908	86.3242	109.757	98.0405	0.993374	320	Amyloid beta (A4) precursor protein-binding, family A, member 1 (X11)
ILMN_1723626	APBA2	92.1402	98.7571	95.4486	103.862	147.301	125.582	0.760053	321	amyloid beta (A4) precursor protein-binding, family A, member 2
ILMN_2270491	APBA2BP	94.0285	104.989	99.5086	89.7867	133.481	111.634	0.891384		Amyloid beta (A4) precursor protein-binding, family A, member 2 binding protein
ILMN_2364928	APBA2BP	104.263	119.303	111.783	116.96	151.976	134.468	0.831296		Amyloid beta (A4) precursor protein-binding, family A, member 2 binding protein
ILMN_1686610	APBA3	244.413	267.572	255.993	326.997	421.468	374.232	0.684048	9546	amyloid beta (A4) precursor protein-binding, family A, member 3
ILMN_1699646	APBB1	92.6528	105.535	99.0939	100.863	118.515	109.689	0.903409	322	amyloid beta (A4) precursor protein-binding, family B, member 1 (Fe65)
ILMN_1769918	APBB1	98.3506	116.326	107.338	98.6312	142.521	120.576	0.890212	322	amyloid beta (A4) precursor protein-binding, family B, member 1 (Fe65)
ILMN_1796271	APBB1	89.6573	100.532	95.0946	91.6258	105.07	98.3479	0.96692	322	amyloid beta (A4) precursor protein-binding, family B, member 1 (Fe65)
ILMN_1801710	APBB1IP	105.105	155.372	130.239	184.544	294.173	239.359	0.544115	54518	Amyloid beta (A4) precursor protein-binding, family B, member 1 interacting protein
ILMN_1716790	APBB2	96.9706	117.483	107.227	95.9426	128.012	111.977	0.957575	323	amyloid beta (A4) precursor protein-binding, family B, member 2
ILMN_3251699	APBB2	98.0061	105.164	101.585	87.4894	126.306	106.898	0.950303	323	amyloid beta (A4) precursor protein-binding, family B, member 2
ILMN_1740772	APBB3	219.115	283.114	251.115	299.087	447.613	373.35	0.672598	10307	amyloid beta (A4) precursor protein-binding, family B, member 3
ILMN_2320513	APBB3	125.25	157.872	141.561	169.842	250.545	210.193	0.673479	10307	amyloid beta (A4) precursor protein-binding, family B, member 3
ILMN_1662668	APC	98.6107	107.566	103.088	89.5224	117.617	103.569	0.995353	324	adenomatous polyposis coli
ILMN_1659950	APC2	91.8312	97.9371	94.8842	94.9191	122.88	108.9	0.871298	10297	adenomatosis polyposis coli 2
ILMN_1656951	APCDD1	113.166	135.314	124.24	139.633	156.175	147.904	0.840003	147495	adenomatosis polyposis coli down-regulated 1
ILMN_1689431	APCDD1L	96.8396	124.001	110.42	112.066	163.542	137.804	0.801287	164284	adenomatosis polyposis coli down-regulated 1-like
ILMN_1708833	APCS	97.1365	102.996	100.066	96.7593	129.359	113.059	0.88508	325	Amyloid P component, serum
ILMN_1740052	APEG1	105.543	123.27	114.407	128.064	201.781	164.922	0.693701
ILMN_1718023	APEH	1069.07	1466.94	1268.01	2154.5	2883.52	2519.01	0.503375	327	N-acylaminoacyl-peptide hydrolase
ILMN_1661886	APEX1	1143.05	1478.42	1310.73	2349.65	3472.86	2911.26	0.450229	328	APEX nuclease (multifunctional DNA repair enzyme) 1
ILMN_2319344	APEX1	725.574	856.07	790.822	1626.48	2170.38	1898.43	0.416567	328	APEX nuclease (multifunctional DNA repair enzyme) 1
ILMN_1652505	APEX2	401.911	457.663	429.787	843.491	1284.53	1064.01	0.403931	27301	APEX nuclease (apurinic/apyrimidinic endonuclease) 2
ILMN_1658472	APH1A	1115.24	1239.46	1177.35	1134.68	1786.53	1460.61	0.806069	51107	anterior pharynx defective 1 homolog A (C. elegans)
ILMN_2398388	APH1A	237.788	305.882	271.835	253.225	426.23	339.727	0.800156	51107	anterior pharynx defective 1 homolog A (C. elegans)
ILMN_1767816	APH1B	254.829	323.726	289.278	198.788	271.976	235.382	1.22897	83464	anterior pharynx defective 1 homolog B (C. elegans)
ILMN_1815051	API5	615.495	859.193	737.344	855.85	1703.98	1279.92	0.576088	8539	apoptosis inhibitor 5
ILMN_1793598	APIP	302.401	428.527	365.464	467.209	1023.7	745.455	0.490256	51074	APAF1 interacting protein
ILMN_2128293	APIP	190.263	245.981	218.122	256.598	509.887	383.243	0.569148	51074	APAF1 interacting protein
ILMN_1788135	APITD1	97.7037	104.564	101.134	133.319	174.344	153.831	0.657434	378708	Apoptosis-inducing, TAF9-like domain 1
ILMN_1793360	APITD1	309.826	380.442	345.134	292.162	535.649	413.906	0.833847	378708	Apoptosis-inducing, TAF9-like domain 1
ILMN_1808597	APLF	95.5257	110.713	103.12	97.0582	147.583	122.321	0.843026	200558	aprataxin and PNKP like factor
ILMN_3243695	APLF	102.302	129.717	116.01	115.848	200.626	158.237	0.733137	200558	aprataxin and PNKP like factor
ILMN_1689353	APLN	105.943	122.266	114.104	91.5932	150.106	120.85	0.944185	8862	apelin
ILMN_1700183	APLNR	86.9515	104.171	95.5613	100.09	127.891	113.991	0.838324	187	apelin receptor
ILMN_1763834	APLP1	159.25	187.646	173.448	124.678	162.539	143.609	1.20778	333	Amyloid beta (A4) precursor-like protein 1
ILMN_2396198	APLP1	93.0465	117.174	105.11	98.5941	140.311	119.453	0.879934	333	Amyloid beta (A4) precursor-like protein 1
ILMN_1710482	APLP2	377.488	358.062	367.775	375.978	560.64	468.309	0.785325	334	amyloid beta (A4) precursor-like protein 2
ILMN_2081465	APLP2	130.414	150.559	140.487	142.979	182.258	162.619	0.863902	334	amyloid beta (A4) precursor-like protein 2
ILMN_1796737	APM-1	107.062	126.909	116.985	101.327	138.136	119.731	0.977063
ILMN_1690884	APOA1	125.7	123.811	124.755	89.2155	122.194	105.705	1.18023	335	apolipoprotein A-I
ILMN_1729533	APOA1BP	1000.72	1280.79	1140.76	1316.17	2095.04	1705.6	0.668828	128240	apolipoprotein A-I binding protein
ILMN_1688543	APOA2	101.19	114.771	107.98	96.215	125.219	110.717	0.975283	336	apolipoprotein A-II
ILMN_1675706	APOA4	98.7768	105.306	102.041	104.584	120.682	112.633	0.905963	337	apolipoprotein A-IV
ILMN_1754055	APOA5	104.901	120.834	112.867	111.116	134.034	122.575	0.920804	116519	Apolipoprotein A-V
ILMN_1664024	APOB	96.5801	97.2771	96.9286	99.0572	109.587	104.322	0.92913	338	apolipoprotein B (including Ag(x) antigen)
ILMN_1697925	APOB48R	85.7107	99.2066	92.4586	91.1538	120.323	105.739	0.874408		Apolipoprotein B48 receptor
ILMN_1813881	APOBEC1	93.3682	102.363	97.8656	101.134	143.857	122.496	0.79893	339	apolipoprotein B mRNA editing enzyme, catalytic polypeptide 1
ILMN_1719143	APOBEC2	97.6987	101.595	99.6468	85.1299	109.238	97.1837	1.02534	10930	apolipoprotein B mRNA editing enzyme, catalytic polypeptide-like 2
ILMN_1680192	APOBEC3A	94.3815	133.443	113.912	84.2995	96.0556	90.1775	1.2632	200315	Apolipoprotein B mRNA editing enzyme, catalytic polypeptide-like 3A
ILMN_2219466	APOBEC3B	84.9274	97.5013	91.2143	123.074	159.032	141.053	0.646667	9582	apolipoprotein B mRNA editing enzyme, catalytic polypeptide-like 3B
ILMN_1675684	APOBEC3C	97.219	130.121	113.67	120.046	147.662	133.854	0.849206	27350	apolipoprotein B mRNA editing enzyme, catalytic polypeptide-like 3C
ILMN_1661572	APOBEC3D	90.3226	96.1489	93.2358	94.0055	141.911	117.958	0.790414	140564	apolipoprotein B mRNA editing enzyme, catalytic polypeptide-like 3D
ILMN_3307651	APOBEC3D	112.078	126.86	119.469	113.865	169.722	141.794	0.842555	140564	apolipoprotein B mRNA editing enzyme, catalytic polypeptide-like 3D
ILMN_1702706	APOBEC3F	111.504	98.4657	104.985	107.487	137.721	122.604	0.856293	200316	Apolipoprotein B mRNA editing enzyme, catalytic polypeptide-like 3F
ILMN_1710726	APOBEC3F	112.567	131.092	121.83	134.813	171.588	153.2	0.79523	200316	Apolipoprotein B mRNA editing enzyme, catalytic polypeptide-like 3F
ILMN_2296950	APOBEC3F	101.497	127.07	114.283	118.082	166.195	142.138	0.804029	200316	Apolipoprotein B mRNA editing enzyme, catalytic polypeptide-like 3F
ILMN_2412172	APOBEC3F	132.569	180.354	156.462	137.002	164.063	150.532	1.03939	200316	Apolipoprotein B mRNA editing enzyme, catalytic polypeptide-like 3F
ILMN_1802106	APOBEC3G	88.0095	106.338	97.1738	161.997	228.226	195.111	0.498043	60489	apolipoprotein B mRNA editing enzyme, catalytic polypeptide-like 3G
ILMN_2232478	APOBEC3G	104.644	128.735	116.689	160.929	194.026	177.478	0.657488	60489	apolipoprotein B mRNA editing enzyme, catalytic polypeptide-like 3G
ILMN_1664828	APOBEC3H	106.049	95.847	100.948	87.7089	120.78	104.245	0.968377	164668	Apolipoprotein B mRNA editing enzyme, catalytic polypeptide-like 3H
ILMN_1815425	APOBEC4	88.0007	99.0687	93.5347	92.7952	113.14	102.968	0.908389	403314	apolipoprotein B mRNA editing enzyme, catalytic polypeptide-like 4 (putative)
ILMN_1789007	APOC1	293.269	461.556	377.413	1152.28	1806.25	1479.26	0.255136	341	apolipoprotein C-I
ILMN_1802923	APOC2	105.838	128.444	117.141	106.015	126.822	116.418	1.00621	344	Apolipoprotein C-II
ILMN_1722070	APOC3	101.669	101.533	101.601	97.6403	136.2	116.92	0.868979	345	apolipoprotein C-III
ILMN_1765605	APOC4	93.5333	109.709	101.621	109.901	127.083	118.492	0.85762	346	Apolipoprotein C-IV
ILMN_1780170	APOD	83.699	99.2276	91.4633	85.8379	109.426	97.6318	0.936819	347	Apolipoprotein D
ILMN_1740938	APOE	3486.38	3935.31	3710.84	2080.36	3184.12	2632.24	1.40977	348	apolipoprotein E
ILMN_1809311	APOF	88.7782	100.121	94.4496	92.3183	126.99	109.654	0.861342	319	Apolipoprotein F
ILMN_1761511	APOH	82.9717	109.685	96.3285	92.4115	112.178	102.295	0.941673	350	Apolipoprotein H (beta-2-glycoprotein I)
ILMN_1688631	APOL1	93.8057	108.233	101.02	93.3552	132.531	112.943	0.89443	8542	Apolipoprotein L, 1
ILMN_1761793	APOL1	99.28	97.5113	98.3957	91.0171	99.6668	95.342	1.03203	8542	Apolipoprotein L, 1
ILMN_1706582	APOL2	85.6458	102.598	94.1221	95.5368	106.011	100.774	0.93399	23780	apolipoprotein L, 2
ILMN_2248822	APOL2	94.9533	109.461	102.207	96.2205	135.297	115.759	0.882932	23780	apolipoprotein L, 2
ILMN_2325337	APOL2	95.6525	110.292	102.972	112.213	142.656	127.435	0.80804	23780	apolipoprotein L, 2
ILMN_2325338	APOL2	94.5611	111.285	102.923	101.257	99.5963	100.427	1.02486	23780	apolipoprotein L, 2
ILMN_1756862	APOL3	102.215	120.415	111.315	104.614	124.406	114.51	0.972096	80833	Apolipoprotein L, 3
ILMN_2283195	APOL3	87.024	92.7484	89.8862	86.4688	102.815	94.6418	0.949751	80833	Apolipoprotein L, 3
ILMN_2369144	APOL3	91.6381	107.082	99.3602	83.4952	113.033	98.2643	1.01115	80833	Apolipoprotein L, 3
ILMN_1704682	APOL4	87.9948	103.118	95.5563	90.4119	111.92	101.166	0.944549	80832	Apolipoprotein L, 4
ILMN_1779070	APOL4	102.317	113.647	107.982	95.0332	126.224	110.628	0.976078	80832	Apolipoprotein L, 4
ILMN_1676177	APOL5	90.7206	98.6711	94.6959	88.9501	133.144	111.047	0.852755	80831	Apolipoprotein L, 5
ILMN_1687201	APOL6	88.9557	114.205	101.581	92.7051	123.965	108.335	0.937652	80830	Apolipoprotein L, 6
ILMN_1723522	APOLD1	123.753	141.847	132.8	91.9785	113.178	102.578	1.29462	81575	apolipoprotein L domain containing 1
ILMN_1731941	APOM	92.5822	111.96	102.271	102.578	138.669	120.624	0.847853	55937	apolipoprotein M
ILMN_1721623	APOO	961.218	1472.06	1216.64	767.047	1171.6	969.321	1.25515	79135	apolipoprotein O
ILMN_1777483	APOOL	191.794	247.684	219.739	270.023	610.586	440.305	0.499062	139322	apolipoprotein O-like
ILMN_1653283	APP	123.26	166.432	144.846	169.428	255.888	212.658	0.681123	351	amyloid beta (A4) precursor protein
ILMN_2404063	APP	1353.6	1753.87	1553.73	1141.97	2038.85	1590.41	0.976939	351	amyloid beta (A4) precursor protein
ILMN_2404065	APP	813.466	1231.75	1022.61	877.565	1718.83	1298.2	0.787713	351	amyloid beta (A4) precursor protein
ILMN_1694875	APPBP2	93.0979	112.36	102.729	106.779	129.482	118.13	0.869624	10513	amyloid beta precursor protein (cytoplasmic tail) binding protein 2
ILMN_2149766	APPBP2	179.827	288.3	234.064	264.477	528.444	396.461	0.590383	10513	amyloid beta precursor protein (cytoplasmic tail) binding protein 2
ILMN_1763730	APPL1	151.609	228.195	189.902	186.859	356.27	271.565	0.699288	26060	adaptor protein, phosphotyrosine interaction, PH domain and leucine zipper containing 1
ILMN_1765076	APPL2	296.75	338.473	317.611	240.788	387.704	314.246	1.01071	55198	adaptor protein, phosphotyrosine interaction, PH domain and leucine zipper containing 2
ILMN_1686011	APRIN	87.8804	108.483	98.1817	92.7794	118.98	105.88	0.927295
ILMN_1722491	APRT	763.693	1002.44	883.067	1834.97	2231.57	2033.27	0.434309	353	adenine phosphoribosyltransferase
ILMN_1726410	APRT	493.922	629.029	561.476	1101.12	1443.14	1272.13	0.441366	353	adenine phosphoribosyltransferase
ILMN_1726752	APTX	318.273	397.461	357.867	361.7	633.377	497.538	0.719275	54840	aprataxin
ILMN_2260058	APTX	83.0061	89.4105	86.2083	91.892	120.759	106.326	0.810796	54840	aprataxin
ILMN_2317348	APTX	487.755	576.582	532.169	527.053	903.982	715.518	0.743753	54840	aprataxin
ILMN_1681103	AQP1	95.3812	112.299	103.84	101.337	116.389	108.863	0.953863	358	Aquaporin 1 (Colton blood group)
ILMN_1776857	AQP1	108.272	115.892	112.082	110.278	133.151	121.715	0.920857	358	Aquaporin 1 (Colton blood group)
ILMN_2090004	AQP10	94.3746	112.314	103.344	98.5783	122.622	110.6	0.934394	89872	Aquaporin 10
ILMN_1762606	AQP11	137.826	169.542	153.684	178.269	255.115	216.692	0.709227	282679	aquaporin 11
ILMN_1757036	AQP12A	95.2244	94.3582	94.7913	87.1998	107.602	97.4009	0.973207	375318	Aquaporin 12A
ILMN_3246595	AQP12B	129.484	156.502	142.993	185.121	255.348	220.235	0.649275	653437	Aquaporin 12B
ILMN_1732149	AQP2	93.8965	112.708	103.302	100.412	129.294	114.853	0.89943	359	aquaporin 2 (collecting duct)
ILMN_1651574	AQP3	97.0067	127.394	112.201	105.401	136.555	120.978	0.927446	360	aquaporin 3 (Gill blood group)
ILMN_1676649	AQP4	99.9521	107.921	103.936	91.939	112.38	102.16	1.01739	361	aquaporin 4
ILMN_1747683	AQP4	87.7906	96.2995	92.0451	94.7283	108.981	101.855	0.903691	361	aquaporin 4
ILMN_1807036	AQP5	90.7091	99.1167	94.9129	85.7501	109.343	97.5467	0.972999	362	Aquaporin 5
ILMN_1666519	AQP6	106.467	98.087	102.277	100.597	112.59	106.594	0.959504	363	Aquaporin 6, kidney specific
ILMN_1786381	AQP6	84.6931	110.12	97.4064	86.8613	113.94	100.401	0.970176	363	Aquaporin 6, kidney specific
ILMN_1738494	AQP7	79.4144	101.848	90.6311	94.5083	116.738	105.623	0.858061	364	Aquaporin 7
ILMN_3245829	AQP7P1	109.172	110.131	109.651	101.371	141.882	121.627	0.90154	375719	Aquaporin 7 pseudogene 1
ILMN_1672057	AQP7P2	92.7866	109.067	100.927	103.48	122.884	113.182	0.891723	389756
ILMN_1751586	AQP7P2	100.557	103.516	102.037	116.217	123.652	119.935	0.850769	389756
ILMN_1765610	AQP7P2	96.737	120.522	108.629	111.236	169.159	140.197	0.774831	389756
ILMN_2053902	AQP7P2	97.8017	105.712	101.757	90.2079	111.683	100.945	1.00804	389756
ILMN_3251648	AQP7P2	129.887	148.151	139.019	124.353	144.886	134.62	1.03268	389756
ILMN_1713462	AQP8	100.61	107.175	103.892	89.7842	124.88	107.332	0.96795	343	Aquaporin 8
ILMN_1715068	AQP9	87.1525	107.805	97.4787	90.6929	132.706	111.699	0.872688	366	Aquaporin 9
ILMN_1717154	AQR	306.054	351.633	328.843	542.621	832.963	687.792	0.478114	9716	aquarius homolog (mouse)
ILMN_2177460	AQR	112.635	132.014	122.325	122.409	170.894	146.652	0.834115	9716	aquarius homolog (mouse)
ILMN_1659572	AR	86.2545	97.3097	91.7821	88.2985	112.75	100.524	0.913035	367	androgen receptor
ILMN_1767351	AR	114.727	111.535	113.131	103.483	134.157	118.82	0.952118	367	androgen receptor
ILMN_1792540	AR	82.6872	105.76	94.2236	83.446	103.382	93.4138	1.00867	367	androgen receptor
ILMN_1658883	ARAF	484.059	569.713	526.886	587.117	789.565	688.341	0.765443	369	v-raf murine sarcoma 3611 viral oncogene homolog
ILMN_3269719	ARAP1	163.999	228.294	196.147	212.825	288.94	250.883	0.781826	116985	ArfGAP with RhoGAP domain, ankyrin repeat and PH domain 1
ILMN_1767541	ARAP2	90.1809	108.937	99.5588	103.155	104.387	103.771	0.959411	116984	ArfGAP with RhoGAP domain, ankyrin repeat and PH domain 2
ILMN_3244434	ARAP2	111.975	134.765	123.37	98.8942	144.283	121.589	1.01465	116984	ArfGAP with RhoGAP domain, ankyrin repeat and PH domain 2
ILMN_1812618	ARAP3	517.903	957.88	737.891	516.558	755.539	636.049	1.16012	64411	ArfGAP with RhoGAP domain, ankyrin repeat and PH domain 3
ILMN_3240997	ARAP3	203.861	282.85	243.355	208.08	353.544	280.812	0.866613	64411	ArfGAP with RhoGAP domain, ankyrin repeat and PH domain 3
ILMN_1711120	ARC	92.8472	113.82	103.334	117.09	148.183	132.636	0.779075	23237	Activity-regulated cytoskeleton-associated protein
ILMN_1699703	ARCN1	874.389	972.408	923.398	1923.32	3407.48	2665.4	0.346439	372	archain 1
ILMN_1721977	ARD1A	1152.79	1254.24	1203.51	1096.53	1504.39	1300.46	0.925454		ARD1 homolog A, N-acetyltransferase (S. cerevisiae)
ILMN_3236351	ARD1B	98.1748	96.7214	97.4481	94.064	134.107	114.086	0.854166		ARD1 homolog B (S. cerevisiae)
ILMN_1804421	AREG	75.5123	109.787	92.6496	92.8165	110.375	101.596	0.911942	374	amphiregulin
ILMN_3236613	AREGB	90.9986	104.546	97.7721	87.3531	93.7835	90.5683	1.07954
ILMN_1661458	ARF1	99.3561	128.05	113.703	135.476	144.429	139.952	0.812443	375	ADP-ribosylation factor 1
ILMN_1802203	ARF1	3175.22	3685.19	3430.21	2870.08	4303.82	3586.95	0.956302	375	ADP-ribosylation factor 1
ILMN_2330948	ARF1	428.598	451.565	440.082	352.088	534.488	443.288	0.992766	375	ADP-ribosylation factor 1
ILMN_1682938	ARF3	790.151	759.599	774.875	355.793	527.761	441.777	1.754	377	ADP-ribosylation factor 3
ILMN_1719518	ARF4	2366.99	2365.4	2366.2	2137.51	3518.01	2827.76	0.836773	378	ADP-ribosylation factor 4
ILMN_1723884	ARF4	287.04	347.911	317.475	534.929	680.071	607.5	0.522593	378	ADP-ribosylation factor 4
ILMN_1752340	ARF5	818.508	983.128	900.818	738.566	1068.11	903.338	0.99721	381	ADP-ribosylation factor 5
ILMN_1764297	ARF6	110.068	122.29	116.179	108.746	151.728	130.237	0.892059	382	ADP-ribosylation factor 6
ILMN_1675709	ARFGAP1	593.973	672.009	632.991	400.805	554.454	477.629	1.32528	55738	ADP-ribosylation factor GTPase activating protein 1
ILMN_2406873	ARFGAP1	161.634	195.918	178.776	161.829	192.991	177.41	1.0077	55738	ADP-ribosylation factor GTPase activating protein 1
ILMN_1769250	ARFGAP2	343.575	407.198	375.387	311.049	433.367	372.208	1.00854	84364	ADP-ribosylation factor GTPase activating protein 2
ILMN_1731287	ARFGAP3	174.607	226.938	200.772	623.054	1028.06	825.554	0.243197	26286	ADP-ribosylation factor GTPase activating protein 3
ILMN_2227800	ARFGAP3	84.2148	112.173	98.1939	86.917	121.743	104.33	0.941183	26286	ADP-ribosylation factor GTPase activating protein 3
ILMN_1728471	ARFGEF1	1299.98	1878.77	1589.37	546.073	1393.08	969.575	1.63925	10565	ADP-ribosylation factor guanine nucleotide-exchange factor 1 (brefeldin A-inhibited)
ILMN_2221408	ARFGEF1	211.438	319.552	265.495	139.59	235.745	187.667	1.41471	10565	ADP-ribosylation factor guanine nucleotide-exchange factor 1 (brefeldin A-inhibited)
ILMN_1789990	ARFGEF2	189.901	215.041	202.471	267.322	405.084	336.203	0.602229	10564	ADP-ribosylation factor guanine nucleotide-exchange factor 2 (brefeldin A-inhibited)
ILMN_1768399	ARFIP1	98.1622	113.233	105.698	102.203	115.045	108.624	0.973062	27236	ADP-ribosylation factor interacting protein 1
ILMN_2403906	ARFIP1	279.327	370.672	325	317.824	701.262	509.543	0.637826	27236	ADP-ribosylation factor interacting protein 1
ILMN_2403911	ARFIP1	105.547	123.64	114.594	105.675	125.312	115.494	0.992206	27236	ADP-ribosylation factor interacting protein 1
ILMN_1750690	ARFIP2	114.479	138.396	126.437	103.345	144.453	123.899	1.02049	23647	ADP-ribosylation factor interacting protein 2
ILMN_1703989	ARFRP1	116.236	134.186	125.211	103.522	132.323	117.922	1.06181	10139	ADP-ribosylation factor related protein 1
ILMN_1812281	ARG1	92.599	107.387	99.9932	98.0684	119.737	108.903	0.918189	383	Arginase, liver
ILMN_1800898	ARG2	149.249	180.806	165.027	264.768	331.387	298.078	0.553639	384	arginase, type II
ILMN_1707529	ARG99	115.777	132.453	124.115	98.3791	108.79	103.584	1.1982
ILMN_1716068	ARGFX	82.8956	94.0644	88.48	102.795	106.639	104.717	0.844944	503582	Arginine-fifty homeobox
ILMN_1814353	ARGFXP2	85.4877	104.203	94.8452	85.5388	109.902	97.7202	0.97058	503640
ILMN_2095571	ARGFXP2	98.0362	101.676	99.8563	89.8759	126.211	108.043	0.924225	503640
ILMN_1788468	ARGLU1	1467.4	1963.65	1715.52	1268.36	2341.88	1805.12	0.950365	55082	arginine and glutamate rich 1
ILMN_1732060	ARHGAP1	923.175	965.361	944.268	924.557	1411.9	1168.23	0.80829	392	Rho GTPase activating protein 1
ILMN_1736112	ARHGAP10	214.023	212.031	213.027	107.738	154.606	131.172	1.62402	79658	Rho GTPase activating protein 10
ILMN_1673815	ARHGAP11A	98.0155	102.501	100.258	82.4969	108.628	95.5623	1.04914	9824	Rho GTPase activating protein 11A
ILMN_1744830	ARHGAP11A	100.761	141.057	120.909	120.381	232.778	176.58	0.684726	9824	Rho GTPase activating protein 11A
ILMN_2395913	ARHGAP11A	107.728	138.866	123.297	126.915	173.817	150.366	0.819979	9824	Rho GTPase activating protein 11A
ILMN_2215881	ARHGAP11B	97.2143	127.353	112.284	104.234	160.809	132.521	0.84729	89839	Rho GTPase activating protein 11B
ILMN_1753500	ARHGAP12	144.01	217.567	180.788	330.605	762.995	546.8	0.33063	94134	Rho GTPase activating protein 12
ILMN_2101810	ARHGAP12	105.84	137.225	121.532	130.69	206.87	168.78	0.720062	94134	Rho GTPase activating protein 12
ILMN_2208413	ARHGAP15	124.348	117.249	120.798	99.6034	156.018	127.811	0.945135	55843	Rho GTPase activating protein 15
ILMN_1718610	ARHGAP17	368.364	460.723	414.543	728.704	1242.11	985.407	0.420682	55114	Rho GTPase activating protein 17
ILMN_1756693	ARHGAP17	96.4244	99.9478	98.1861	101.672	143.381	122.526	0.801348	55114	Rho GTPase activating protein 17
ILMN_2398847	ARHGAP17	114.697	145.154	129.925	156.227	217.008	186.618	0.696211	55114	Rho GTPase activating protein 17
ILMN_1791186	ARHGAP18	88.4288	111.006	99.7173	95.6961	140.338	118.017	0.844941	93663	Rho GTPase activating protein 18
ILMN_1688953	ARHGAP19	555.596	635.256	595.426	715.392	1138.25	926.82	0.642439	84986	Rho GTPase activating protein 19
ILMN_1782761	ARHGAP20	100.34	109.22	104.78	96.1161	115.799	105.958	0.988883	57569	Rho GTPase activating protein 20
ILMN_1811592	ARHGAP21	745.064	965.522	855.293	571.563	1139.65	855.605	0.999635	57584	Rho GTPase activating protein 21
ILMN_1676361	ARHGAP22	178.385	271.911	225.148	144.912	217.039	180.976	1.24408	58504	Rho GTPase activating protein 22
ILMN_1672742	ARHGAP23	95.3201	114.865	105.092	98.838	121.936	110.387	0.952033	57636	Rho GTPase activating protein 23
ILMN_1673224	ARHGAP23	83.3067	114.961	99.134	98.3552	120.965	109.66	0.904011	57636	Rho GTPase activating protein 23
ILMN_1764571	ARHGAP23	490.819	498.861	494.84	127.47	175.384	151.427	3.26784	57636	Rho GTPase activating protein 23
ILMN_1765876	ARHGAP24	100.623	123.857	112.24	88.4788	126.843	107.661	1.04253	83478	Rho GTPase activating protein 24
ILMN_1775441	ARHGAP24	81.3155	99.7407	90.5281	88.2973	112.731	100.514	0.900651	83478	Rho GTPase activating protein 24
ILMN_1801833	ARHGAP24	97.8641	112.405	105.134	107.785	121.779	114.782	0.915948	83478	Rho GTPase activating protein 24
ILMN_2352633	ARHGAP24	91.1399	111.176	101.158	101.297	117.044	109.17	0.926607	83478	Rho GTPase activating protein 24
ILMN_1658853	ARHGAP25	88.897	113.346	101.122	94.4776	121.058	107.768	0.938328	9938	Rho GTPase activating protein 25
ILMN_1661971	ARHGAP25	96.8004	113.775	105.288	97.4298	125.502	111.466	0.944575	9938	Rho GTPase activating protein 25
ILMN_1777998	ARHGAP25	108.813	127.582	118.197	152.723	228.023	190.373	0.620872	9938	Rho GTPase activating protein 25
ILMN_1711490	ARHGAP26	81.3543	104.011	92.6825	95.0326	121.948	108.49	0.854294	23092	Rho GTPase activating protein 26
ILMN_2103362	ARHGAP27	93.8845	106.437	100.161	107.436	136.379	121.907	0.821613	201176	Rho GTPase activating protein 27
ILMN_1731178	ARHGAP28	369.767	822.135	595.951	98.895	140.488	119.692	4.97906	79822	Rho GTPase activating protein 28
ILMN_1796772	ARHGAP28	615.357	1262.61	938.986	102.266	148.873	125.569	7.47784	79822	Rho GTPase activating protein 28
ILMN_1797753	ARHGAP28	385.409	802.417	593.913	101.606	136.634	119.12	4.98583	79822	Rho GTPase activating protein 28
ILMN_2290204	ARHGAP28	434.028	742.021	588.024	98.2867	132.611	115.449	5.09337	79822	Rho GTPase activating protein 28
ILMN_1751474	ARHGAP29	106.055	118.68	112.367	92.6345	150.935	121.785	0.922672	9411	Rho GTPase activating protein 29
ILMN_1750805	ARHGAP30	94.0705	119.27	106.67	91.1133	122.588	106.851	0.998311	257106	Rho GTPase activating protein 30
ILMN_1751164	ARHGAP30	106.314	101.387	103.851	97.2222	119.999	108.611	0.956174	257106	Rho GTPase activating protein 30
ILMN_2408851	ARHGAP30	89.8971	107.082	98.4894	93.8659	119.747	106.807	0.922129	257106	Rho GTPase activating protein 30
ILMN_1770824	ARHGAP4	109.545	134.381	121.963	140.012	186.83	163.421	0.746313	393
ILMN_2322747	ARHGAP5	96.8903	131.686	114.288	95.5288	165.885	130.707	0.874387	394	Rho GTPase activating protein 5
ILMN_1673358	ARHGAP6	98.1282	110.016	104.072	87.5908	125.309	106.45	0.977662	395	Rho GTPase activating protein 6
ILMN_1732641	ARHGAP6	99.9444	133.774	116.859	96.2129	130.59	113.402	1.03049	395	Rho GTPase activating protein 6
ILMN_1806655	ARHGAP6	95.1028	103.977	99.5401	104.119	111.129	107.624	0.924887	395	Rho GTPase activating protein 6
ILMN_2388746	ARHGAP6	89.8183	102.204	96.0114	96.4309	117.407	106.919	0.897981	395	Rho GTPase activating protein 6
ILMN_2297096	ARHGAP8	87.5539	90.7773	89.1656	86.5964	107.151	96.8739	0.92043	23779	Rho GTPase activating protein 8
ILMN_2342851	ARHGAP8	107.553	142.94	125.246	122.988	165.249	144.118	0.869053	23779	Rho GTPase activating protein 8
ILMN_2412475	ARHGAP8	88.2675	96.888	92.5777	115.848	158.1	136.974	0.675878	23779	Rho GTPase activating protein 8
ILMN_1663916	ARHGAP9	121.22	127.618	124.419	121.353	166.511	143.932	0.864429	64333	Rho GTPase activating protein 9
ILMN_2382657	ARHGAP9	93.322	112.834	103.078	91.8741	121.688	106.781	0.965322	64333	Rho GTPase activating protein 9
ILMN_1734742	ARHGDIA	1936	2001.72	1968.86	1139.06	1532.37	1335.71	1.47402	396	Rho GDP dissociation inhibitor (GDI) alpha
ILMN_1678143	ARHGDIB	204.806	261.418	233.112	176.523	239.691	208.107	1.12015	397	Rho GDP dissociation inhibitor (GDI) beta
ILMN_1711278	ARHGDIG	89.1647	118.169	103.667	97.0814	144.276	120.679	0.85903	398	Rho GDP dissociation inhibitor (GDI) gamma
ILMN_2049274	ARHGDIG	142.059	147.488	144.774	96.477	139.927	118.202	1.2248	398	Rho GDP dissociation inhibitor (GDI) gamma
ILMN_1772370	ARHGEF1	109.417	134.898	122.157	123.595	197.021	160.308	0.762018	9138	Rho guanine nucleotide exchange factor (GEF) 1
ILMN_2293131	ARHGEF1	102.375	114.666	108.521	100.158	119.817	109.988	0.986663	9138	Rho guanine nucleotide exchange factor (GEF) 1
ILMN_2405129	ARHGEF1	137.779	151.51	144.645	133.215	220.573	176.894	0.817689	9138	Rho guanine nucleotide exchange factor (GEF) 1
ILMN_2132809	ARHGEF10	469.89	620.183	545.036	283.872	503.589	393.73	1.38429	9639	Rho guanine nucleotide exchange factor (GEF) 10
ILMN_1689770	ARHGEF10L	120.944	140.052	130.498	118.544	184.389	151.466	0.861564	55160	Rho guanine nucleotide exchange factor (GEF) 10-like
ILMN_1727205	ARHGEF10L	105.834	113.026	109.43	99.3522	143.75	121.551	0.900277	55160	Rho guanine nucleotide exchange factor (GEF) 10-like
ILMN_2389445	ARHGEF10L	94.6265	108.154	101.39	114.57	127.106	120.838	0.83906	55160	Rho guanine nucleotide exchange factor (GEF) 10-like
ILMN_1656546	ARHGEF11	103.765	103.052	103.409	98.5082	134.407	116.458	0.88795	9826	Rho guanine nucleotide exchange factor (GEF) 11
ILMN_1733861	ARHGEF11	149.319	201.201	175.26	123.239	171.743	147.491	1.18828	9826	Rho guanine nucleotide exchange factor (GEF) 11
ILMN_2347380	ARHGEF11	159.718	201.261	180.49	113.15	147.176	130.163	1.38665	9826	Rho guanine nucleotide exchange factor (GEF) 11
ILMN_1810712	ARHGEF12	115.74	129.793	122.766	114.727	195.934	155.331	0.790355	23365	Rho guanine nucleotide exchange factor (GEF) 12
ILMN_1792571	ARHGEF15	101.47	114.222	107.846	90.864	131.337	111.101	0.970705	22899	Rho guanine nucleotide exchange factor (GEF) 15
ILMN_1669928	ARHGEF16	290.646	371.865	331.255	447.408	689.348	568.378	0.582808	27237	Rho guanine exchange factor (GEF) 16
ILMN_1754562	ARHGEF17	153.65	148.212	150.931	100.754	143.697	122.226	1.23485	9828	Rho guanine nucleotide exchange factor (GEF) 17
ILMN_1664016	ARHGEF18	952.254	1039.11	995.682	879.517	1169.27	1024.39	0.971972	23370	Rho/Rac guanine nucleotide exchange factor (GEF) 18
ILMN_1808999	ARHGEF19	114.409	146.938	130.674	138.693	200.091	169.392	0.771427	128272	Rho guanine nucleotide exchange factor (GEF) 19
ILMN_1703477	ARHGEF2	916.703	1052.26	984.479	1618.68	2008.29	1813.49	0.542865	9181	Rho/Rac guanine nucleotide exchange factor (GEF) 2
ILMN_1781010	ARHGEF3	194.611	310.411	252.511	253.984	423.985	338.984	0.744905	50650	Rho guanine nucleotide exchange factor (GEF) 3
ILMN_1666076	ARHGEF4	102.334	113.282	107.808	111.875	155.826	133.85	0.805436	50649	Rho guanine nucleotide exchange factor (GEF) 4
ILMN_2342282	ARHGEF4	96.5657	98.9054	97.7356	92.3982	113.749	103.074	0.948211	50649	Rho guanine nucleotide exchange factor (GEF) 4
ILMN_1708093	ARHGEF5	123.989	145.82	134.904	109.119	133.139	121.129	1.11372	7984	Rho guanine nucleotide exchange factor (GEF) 5
ILMN_2214473	ARHGEF5L	217.785	268.265	243.025	127.895	208.549	168.222	1.44467
ILMN_1803423	ARHGEF6	95.3297	117.14	106.235	149.431	252.003	200.717	0.529278	9459	Rac/Cdc42 guanine nucleotide exchange factor (GEF) 6
ILMN_1675984	ARHGEF7	105.767	117.339	111.553	105.337	142.787	124.062	0.899171	8874	Rho guanine nucleotide exchange factor (GEF) 7
ILMN_1796912	ARHGEF7	596.653	761.701	679.177	407.416	807.906	607.661	1.11769	8874	Rho guanine nucleotide exchange factor (GEF) 7
ILMN_1798587	ARHGEF7	83.9744	118.907	101.441	90.3114	151.467	120.889	0.839121	8874	Rho guanine nucleotide exchange factor (GEF) 7
ILMN_2235679	ARHGEF7	85.2935	111.392	98.343	88.959	139.623	114.291	0.86046	8874	Rho guanine nucleotide exchange factor (GEF) 7
ILMN_1779370	ARHGEF9	116.723	120.202	118.462	99.7162	146.582	123.149	0.961945	23229	Cdc42 guanine nucleotide exchange factor (GEF) 9
ILMN_1734496	ARID1A	89.1926	104.059	96.626	104.344	110.579	107.461	0.89917	8289	AT rich interactive domain 1A (SWI-like)
ILMN_1797341	ARID1A	698.728	892.088	795.408	848.629	1585.6	1217.12	0.653519	8289	AT rich interactive domain 1A (SWI-like)
ILMN_1660433	ARID1B	101.41	115.691	108.55	111.849	137.891	124.87	0.869304	57492	AT rich interactive domain 1B (SWI1-like)
ILMN_2415357	ARID1B	101.44	108.505	104.972	88.6167	135.373	111.995	0.937298	57492	AT rich interactive domain 1B (SWI1-like)
ILMN_1795247	ARID2	124.423	159.611	142.017	140.964	213.67	177.317	0.800922	196528	AT rich interactive domain 2 (ARID, RFX-like)
ILMN_2182335	ARID2	153.605	207.888	180.746	146.907	263.605	205.256	0.88059	196528	AT rich interactive domain 2 (ARID, RFX-like)
ILMN_1670130	ARID3A	1444.3	1777.01	1610.65	430.142	799.111	614.627	2.62054	1820	AT rich interactive domain 3A (BRIGHT-like)
ILMN_1696956	ARID3B	844.883	1127.31	986.094	2911.9	3683.33	3297.62	0.299032	10620	AT rich interactive domain 3B (BRIGHT-like)
ILMN_1757626	ARID3C	90.2418	109.21	99.726	88.0314	132.535	110.283	0.904274	138715	AT rich interactive domain 3C (BRIGHT-like)
ILMN_1676626	ARID4A	86.8185	101.267	94.0426	81.6427	118.125	99.8836	0.941522	5926	AT rich interactive domain 4A (RBP1-like)
ILMN_1810229	ARID4A	118.411	145.747	132.079	106.651	164.553	135.602	0.974021	5926	AT rich interactive domain 4A (RBP1-like)
ILMN_2338447	ARID4A	100.342	107.641	103.992	87.0961	138.791	112.944	0.920738	5926	AT rich interactive domain 4A (RBP1-like)
ILMN_1761334	ARID4B	102.619	127.192	114.906	120.206	151.339	135.772	0.84631	51742	AT rich interactive domain 4B (RBP1-like)
ILMN_2269564	ARID4B	206.962	382.956	294.959	128.54	364.874	246.707	1.19559	51742	AT rich interactive domain 4B (RBP1-like)
ILMN_2362982	ARID4B	144.035	222.493	183.264	115.453	272.532	193.993	0.944696	51742	AT rich interactive domain 4B (RBP1-like)
ILMN_1689700	ARID5A	91.4623	104.66	98.0612	103.232	127.251	115.242	0.850918	10865	AT rich interactive domain 5A (MRF1-like)
ILMN_2298567	ARID5A	90.2308	109.998	100.114	92.7741	119.081	105.928	0.945122	10865	AT rich interactive domain 5A (MRF1-like)
ILMN_2415157	ARID5A	95.2483	110.596	102.922	95.7267	127.74	111.733	0.921143	10865	AT rich interactive domain 5A (MRF1-like)
ILMN_1721626	ARID5B	671.014	1050.87	860.941	112.285	136.528	124.407	6.92039	84159	AT rich interactive domain 5B (MRF1-like)
ILMN_1694219	ARIH1	163.797	226.729	195.263	592.659	986.13	789.394	0.247358	25820	ariadne homolog, ubiquitin-conjugating enzyme E2 binding protein, 1 (Drosophila)
ILMN_1792825	ARIH2	329.52	386.756	358.138	935.748	1250.38	1093.06	0.327647	10425	ariadne homolog 2 (Drosophila)
ILMN_1813091	ARL1	465.666	604.244	534.955	532.146	1094.97	813.559	0.65755	400	ADP-ribosylation factor-like 1
ILMN_1769168	ARL10	93.6677	113.306	103.487	89.4501	121.695	105.573	0.980244	285598	ADP-ribosylation factor-like 10
ILMN_1808383	ARL11	109.062	113.814	111.438	97.9266	122.327	110.127	1.01191	115761	ADP-ribosylation factor-like 11
ILMN_1777550	ARL13A	96.5831	106.735	101.659	107.203	121.123	114.163	0.890474	392509	ADP-ribosylation factor-like 13A
ILMN_1777301	ARL13B	93.1788	104.366	98.7724	90.1142	115.362	102.738	0.961399	200894	ADP-ribosylation factor-like 13B
ILMN_2403047	ARL13B	107.235	134.263	120.749	104.07	166.315	135.193	0.893164	200894	ADP-ribosylation factor-like 13B
ILMN_2232463	ARL14	84.0482	99.0894	91.5688	82.5235	105.801	94.1624	0.972456	80117	ADP-ribosylation factor-like 14
ILMN_1774161	ARL15	122.914	133.35	128.132	129.174	162.286	145.73	0.879246	54622	ADP-ribosylation factor-like 15
ILMN_2202967	ARL15	115.981	127.24	121.61	110.679	143.455	127.067	0.957054	54622	ADP-ribosylation factor-like 15
ILMN_1679917	ARL16	327.142	362.987	345.065	527.187	797.496	662.342	0.520977	339231	ADP-ribosylation factor-like 16
ILMN_2188119	ARL16	1732.81	2549.98	2141.4	1529.38	3233.92	2381.65	0.899122	339231	ADP-ribosylation factor-like 16
ILMN_3181503	ARL17B	87.2199	103.037	95.1282	97.2341	127.571	112.402	0.846318	100506084
ILMN_3231502	ARL17B	110.711	134.639	122.675	123.966	247.286	185.626	0.660871	100506084
ILMN_3231952	ARL17B	97.1418	117.249	107.196	232.325	389.431	310.878	0.344816	100506084
ILMN_1698680	ARL17P1	94.4608	128.194	111.328	138.602	181.295	159.949	0.696021		ADP-ribosylation factor-like 17 pseudogene 1
ILMN_1787879	ARL2	1526.99	2080.27	1803.63	3674.47	4266.07	3970.27	0.454284	402	ADP-ribosylation factor-like 2
ILMN_1755391	ARL2BP	1002.68	1156.12	1079.4	410.84	647.51	529.175	2.03978	23568	ADP-ribosylation factor-like 2 binding protein
ILMN_1780444	ARL3	119.473	116.983	118.228	113.139	148.728	130.934	0.902964	403	ADP-ribosylation factor-like 3
ILMN_1704842	ARL4A	89.2318	106.054	97.6427	118.59	155.384	136.987	0.71279	10124	ADP-ribosylation factor-like 4A
ILMN_1743241	ARL4A	108.255	146.674	127.465	115.554	182.401	148.978	0.855595	10124	ADP-ribosylation factor-like 4A
ILMN_1753663	ARL4A	103.111	106.191	104.651	106.112	127.525	116.819	0.89584	10124	ADP-ribosylation factor-like 4A
ILMN_1775405	ARL4A	106.181	124.899	115.54	243.822	446.123	344.973	0.334925	10124	ADP-ribosylation factor-like 4A
ILMN_2369953	ARL4A	111.811	100.64	106.226	111.588	120.572	116.08	0.915108	10124	ADP-ribosylation factor-like 4A
ILMN_1768391	ARL4C	93.7011	138.709	116.205	115.473	144.249	129.861	0.894844	10123	ADP-ribosylation factor-like 4C
ILMN_1719010	ARL4D	133.989	126.046	130.017	109.631	142.154	125.893	1.03277	379	ADP-ribosylation factor-like 4D
ILMN_1688526	ARL5A	1271.54	1797.96	1534.75	1866.82	4203.58	3035.2	0.50565	26225	ADP-ribosylation factor-like 5A
ILMN_1771738	ARL5A	106.414	134.633	120.524	128.463	223.835	176.149	0.684214	26225	ADP-ribosylation factor-like 5A
ILMN_2332558	ARL5A	261.521	383.169	322.345	432.906	1050.24	741.573	0.434677	26225	ADP-ribosylation factor-like 5A
ILMN_1680465	ARL5B	122.266	153.387	137.827	127.092	184.087	155.589	0.885836	221079	ADP-ribosylation factor-like 5B
ILMN_2120022	ARL5B	239.195	339.006	289.1	172.607	291.8	232.204	1.24503	221079	ADP-ribosylation factor-like 5B
ILMN_1679295	ARL5C	93.6486	93.2352	93.4419	95.0599	122.814	108.937	0.857761	390790
ILMN_1703325	ARL6	84.6596	95.129	89.8943	83.2716	110.282	96.7767	0.928884	84100	ADP-ribosylation factor-like 6
ILMN_1750488	ARL6	91.1654	90.9256	91.0455	86.0256	116.488	101.257	0.899153	84100	ADP-ribosylation factor-like 6
ILMN_1771822	ARL6	90.6311	106.877	98.7543	111.957	144.367	128.161	0.770545	84100	ADP-ribosylation factor-like 6
ILMN_2307266	ARL6	90.3331	101.291	95.8119	106.918	143.176	125.047	0.766205	84100	ADP-ribosylation factor-like 6
ILMN_1708416	ARL6IP1	2449.65	2914.5	2682.07	2952.46	4716.4	3834.43	0.699471	23204	ADP-ribosylation factor-like 6 interacting protein 1
ILMN_2113362	ARL6IP1	116.928	116.808	116.868	109.695	153.413	131.554	0.888361	23204	ADP-ribosylation factor-like 6 interacting protein 1
ILMN_1779835	ARL6IP4	106.017	108.609	107.313	96.3576	154.939	125.649	0.854072	51329	ADP-ribosylation-like factor 6 interacting protein 4
ILMN_1791149	ARL6IP4	364.492	505.636	435.064	279.726	362.077	320.902	1.35576	51329	ADP-ribosylation-like factor 6 interacting protein 4
ILMN_2393144	ARL6IP4	905.726	1003.48	954.602	416.705	534.482	475.593	2.00718	51329	ADP-ribosylation-like factor 6 interacting protein 4
ILMN_1769810	ARL6IP5	374.474	418.106	396.29	1058.41	1812.58	1435.5	0.276065	10550	ADP-ribosylation-like factor 6 interacting protein 5
ILMN_1797964	ARL6IP6	204.68	298.309	251.495	591.07	888.974	740.022	0.339848	151188	ADP-ribosylation-like factor 6 interacting protein 6
ILMN_2117902	ARL6IP6	98.1054	101.003	99.5542	85.9901	130.644	108.317	0.919099	151188	ADP-ribosylation-like factor 6 interacting protein 6
ILMN_1659148	ARL8A	104.056	111.887	107.971	97.3399	126.944	112.142	0.962811	127829	ADP-ribosylation factor-like 8A
ILMN_1752837	ARL8B	433.756	640.792	537.274	369.663	691.241	530.452	1.01286	55207	ADP-ribosylation factor-like 8B
ILMN_1777691	ARL9	92.7926	100.645	96.7189	84.616	97.9005	91.2582	1.05984	132946	ADP-ribosylation factor-like 9
ILMN_1722066	ARMC1	531.23	726.943	629.086	325.444	639.148	482.296	1.30436	55156	armadillo repeat containing 1
ILMN_1689296	ARMC10	124.341	134.936	129.638	163.074	251.506	207.29	0.625396	83787	armadillo repeat containing 10
ILMN_2052598	ARMC10	221.687	278.098	249.893	511.722	827.316	669.519	0.373242	83787	armadillo repeat containing 10
ILMN_1779256	ARMC2	102.61	113.133	107.872	99.1143	136.077	117.596	0.91731	84071	armadillo repeat containing 2
ILMN_2213008	ARMC2	92.9923	103.648	98.3203	83.0229	118.561	100.792	0.975477	84071	armadillo repeat containing 2
ILMN_3243057	ARMC3	96.0463	105.827	100.936	81.6266	121.698	101.662	0.99286	219681	Armadillo repeat containing 3
ILMN_1776395	ARMC4	91.126	100.959	96.0427	104.586	120.013	112.299	0.855237	55130	armadillo repeat containing 4
ILMN_1697088	ARMC5	131.843	148.458	140.15	121.311	152.16	136.736	1.02497	79798	Armadillo repeat containing 5
ILMN_1697118	ARMC6	226.168	250.68	238.424	235.603	321.948	278.776	0.855253	93436	armadillo repeat containing 6
ILMN_1797298	ARMC7	365.242	382.73	373.986	219.504	322.585	271.044	1.3798	79637	armadillo repeat containing 7
ILMN_1656557	ARMC8	89.5175	111.002	100.26	84.7557	114.702	99.7287	1.00532	25852	armadillo repeat containing 8
ILMN_1781151	ARMC8	143.44	164.755	154.098	184.928	318.633	251.781	0.612031	25852	armadillo repeat containing 8
ILMN_1797453	ARMC8	111.767	136.686	124.227	102.175	130.173	116.174	1.06932	25852	armadillo repeat containing 8
ILMN_2385318	ARMC8	98.1771	128.991	113.584	109.175	137.61	123.392	0.920512	25852	armadillo repeat containing 8
ILMN_1755732	ARMC9	108.049	124.053	116.051	132.268	185.468	158.868	0.730488	80210	armadillo repeat containing 9
ILMN_1788192	ARMCX1	157.049	204.024	180.537	825.041	1414.97	1120.01	0.161193	51309	armadillo repeat containing, X-linked 1
ILMN_2180677	ARMCX1	142.019	135.964	138.992	250.624	458.233	354.428	0.392157	51309	armadillo repeat containing, X-linked 1
ILMN_1785170	ARMCX2	269.225	420.417	344.821	1582.73	2403.54	1993.14	0.173004	9823	armadillo repeat containing, X-linked 2
ILMN_1651741	ARMCX3	110.732	126.808	118.77	116.957	153.37	135.163	0.878714	51566	armadillo repeat containing, X-linked 3
ILMN_1664675	ARMCX3	103.233	133.6	118.416	98.6515	127.953	113.302	1.04514	51566	armadillo repeat containing, X-linked 3
ILMN_2334760	ARMCX3	122.294	163.925	143.11	200.364	357.124	278.744	0.51341	51566	armadillo repeat containing, X-linked 3
ILMN_2334765	ARMCX3	113.135	121.63	117.382	120.465	185.855	153.16	0.766404	51566	armadillo repeat containing, X-linked 3
ILMN_1743345	ARMCX4	96.4272	103.82	100.124	124.07	145.871	134.97	0.741819	100131755	armadillo repeat containing, X-linked 4
ILMN_1741156	ARMCX5	131.298	161.199	146.248	178.254	318.921	248.587	0.588318	64860	armadillo repeat containing, X-linked 5
ILMN_1716026	ARMCX6	238.115	268.158	253.137	228.63	327.529	278.079	0.910304	54470	armadillo repeat containing, X-linked 6
ILMN_1768226	ARMCX6	105.802	122.715	114.259	100.963	151.527	126.245	0.905056	54470	armadillo repeat containing, X-linked 6
ILMN_2414533	ARMCX6	251.377	290.759	271.068	227.168	337.618	282.393	0.959897	54470	armadillo repeat containing, X-linked 6
ILMN_2183510	ARMET	2014.4	2892.96	2453.68	2340.42	3398.41	2869.41	0.855116		Arginine-rich, mutated in early stage tumors
ILMN_3249571	ARMS2	97.3374	100.767	99.0522	98.0402	111.962	105.001	0.943344	387715	Age-related maculopathy susceptibility 2
ILMN_1762582	ARNT	100.92	114.207	107.563	173.058	257.482	215.27	0.499668	405	aryl hydrocarbon receptor nuclear translocator
ILMN_2347314	ARNT	131.756	171.454	151.605	209.551	321.018	265.284	0.571482	405	aryl hydrocarbon receptor nuclear translocator
ILMN_1718046	ARNT2	93.2271	106.692	99.9598	86.4362	111.474	98.955	1.01015	9915	aryl-hydrocarbon receptor nuclear translocator 2
ILMN_1731476	ARNTL	121.402	115.509	118.455	110.915	129.366	120.14	0.985975	406	aryl hydrocarbon receptor nuclear translocator-like
ILMN_2405305	ARNTL	111.737	115.298	113.518	106.6	163.518	135.059	0.840504	406	aryl hydrocarbon receptor nuclear translocator-like
ILMN_1798064	ARNTL2	96.1241	101.958	99.0409	109.615	125.363	117.489	0.842982	56938	aryl hydrocarbon receptor nuclear translocator-like 2
ILMN_3185198	ARP11	92.3336	112.374	102.354	101.439	116.179	108.809	0.940669		Actin-related Arp11
ILMN_1759915	ARPC1A	2792.08	3259.29	3025.68	1859.09	2794.06	2326.57	1.30049	10552	actin related protein 2/3 complex, subunit 1A, 41kDa
ILMN_2085760	ARPC1B	190.151	229.175	209.663	275.767	374.702	325.234	0.644652	10095	actin related protein 2/3 complex, subunit 1B, 41kDa
ILMN_1792489	ARPC2	2880.34	3505.92	3193.13	3080.52	5317.81	4199.16	0.760421	10109	actin related protein 2/3 complex, subunit 2, 34kDa
ILMN_1810200	ARPC2	103.403	122.087	112.745	104.437	148.827	126.632	0.890336	10109	actin related protein 2/3 complex, subunit 2, 34kDa
ILMN_2255021	ARPC2	116.669	169.349	143.009	124.471	146.275	135.373	1.05641	10109	actin related protein 2/3 complex, subunit 2, 34kDa
ILMN_1655561	ARPC3	1220.55	1599.29	1409.92	1608.42	2478.64	2043.53	0.689945	10094	actin related protein 2/3 complex, subunit 3, 21kDa
ILMN_1707336	ARPC4	1154.08	1225.76	1189.92	617.955	867.776	742.866	1.60179	10093	actin related protein 2/3 complex, subunit 4, 20kDa
ILMN_1803183	ARPC4	95.621	105.462	100.542	89.4235	133.274	111.349	0.902942	10093	actin related protein 2/3 complex, subunit 4, 20kDa
ILMN_2393763	ARPC4	439.967	495.421	467.694	442.349	658.049	550.199	0.850045	10093	actin related protein 2/3 complex, subunit 4, 20kDa
ILMN_1768394	ARPC5	2037.12	2524.3	2280.71	1723.44	3168.65	2446.04	0.932408	10092	actin related protein 2/3 complex, subunit 5, 16kDa
ILMN_2043816	ARPC5L	735.913	842.598	789.255	537.969	921.184	729.576	1.0818	81873	actin related protein 2/3 complex, subunit 5-like
ILMN_1782810	ARPM1	101.702	122.479	112.09	97.9668	121.702	109.835	1.02054		Actin related protein M1
ILMN_1776442	ARPM2	94.9002	112.501	103.701	87.7781	111.479	99.6286	1.04087
ILMN_1772798	ARPP19	342.46	395.683	369.071	414.153	732.549	573.351	0.643709	10776	cAMP-regulated phosphoprotein, 19kDa
ILMN_2059505	ARPP19	680.689	840.457	760.573	979.925	1915.33	1447.63	0.525393	10776	cAMP-regulated phosphoprotein, 19kDa
ILMN_1671402	ARPP-21	84.3033	102.818	93.5605	90.2501	103.039	96.6444	0.96809		Cyclic AMP-regulated phosphoprotein, 21 kD
ILMN_1672161	ARPP-21	103.079	103.581	103.33	98.1364	132.655	115.396	0.895444		Cyclic AMP-regulated phosphoprotein, 21 kD
ILMN_2251505	ARPP-21	102.416	105.823	104.12	97.7314	123.021	110.376	0.943319		Cyclic AMP-regulated phosphoprotein, 21 kD
ILMN_2289825	ARPP-21	94.005	113.423	103.714	90.4185	138.997	114.708	0.90416		Cyclic AMP-regulated phosphoprotein, 21 kD
ILMN_2374728	ARPP-21	88.4826	102.566	95.5245	94.6193	131.797	113.208	0.843794		Cyclic AMP-regulated phosphoprotein, 21 kD
ILMN_1660126	ARR3	87.7034	104.89	96.2969	89.087	112.224	100.656	0.956698	407	Arrestin 3, retinal (X-arrestin)
ILMN_1730620	ARRB1	130.093	170.047	150.07	584.28	824.818	704.549	0.213001	408	arrestin, beta 1
ILMN_2325168	ARRB1	119.147	139.949	129.548	691.222	1064.55	877.885	0.147568	408	arrestin, beta 1
ILMN_1675866	ARRB2	103.912	114.071	108.991	107.902	145.617	126.759	0.859828	409	arrestin, beta 2
ILMN_2395711	ARRB2	90.1213	101.852	95.9865	98.4759	148.728	123.602	0.776578	409	arrestin, beta 2
ILMN_1661492	ARRDC1	98.2085	126.936	112.572	92.7577	101.361	97.0594	1.15983	92714	arrestin domain containing 1
ILMN_1655612	ARRDC2	96.245	128.288	112.266	117.268	206.568	161.918	0.693353	27106	arrestin domain containing 2
ILMN_1710229	ARRDC2	99.3531	158.12	128.736	90.0648	124.164	107.114	1.20186	27106	arrestin domain containing 2
ILMN_1715181	ARRDC2	126.581	178.297	152.439	207.471	341.402	274.437	0.555461	27106	arrestin domain containing 2
ILMN_2198515	ARRDC3	100.985	92.3053	96.6451	143.702	225.131	184.417	0.524058	57561	arrestin domain containing 3
ILMN_2198516	ARRDC3	91.1154	100.377	95.746	94.9218	121.178	108.05	0.886125	57561	arrestin domain containing 3
ILMN_1660544	ARRDC4	101.018	120.17	110.594	101.456	118.781	110.118	1.00432	91947	arrestin domain containing 4
ILMN_2184064	ARRDC4	94.9388	104.034	99.4865	87.8945	108.692	98.2934	1.01214	91947	arrestin domain containing 4
ILMN_2153787	ARRDC5	94.199	106.489	100.344	93.7975	110.01	101.904	0.984694	645432	Arrestin domain containing 5
ILMN_1733295	ARS2	97.4982	116.796	107.147	98.5456	114.316	106.431	1.00673		Arsenate resistance protein 2
ILMN_2358202	ARS2	1973.6	2700.11	2336.85	1894.6	3051.13	2472.86	0.945		Arsenate resistance protein 2
ILMN_1656477	ARSA	97.3975	120.667	109.032	103.571	156.818	130.195	0.837456	410	Arylsulfatase A
ILMN_2047240	ARSA	136.586	174.37	155.478	147.014	225.216	186.115	0.835387	410	Arylsulfatase A
ILMN_1668727	ARSB	103.246	122.892	113.069	97.227	103.321	100.274	1.1276	411	arylsulfatase B
ILMN_1712587	ARSB	121.151	125.36	123.255	117.063	162.026	139.544	0.883272	411	arylsulfatase B
ILMN_1722045	ARSB	99.2297	116.626	107.928	102.375	138.216	120.295	0.897192	411	arylsulfatase B
ILMN_2242937	ARSB	194.721	222.446	208.583	129.667	213.983	171.825	1.21393	411	arylsulfatase B
ILMN_1661624	ARSD	106.131	128.885	117.508	102.635	133.027	117.831	0.997258	414	arylsulfatase D
ILMN_1684873	ARSD	179.396	242.078	210.737	107.263	156.005	131.634	1.60093	414	arylsulfatase D
ILMN_1684956	ARSD	99.4013	122.105	110.753	87.3016	117.438	102.37	1.08189	414	arylsulfatase D
ILMN_1727462	ARSE	84.1563	105.706	94.931	178.651	283.983	231.317	0.410394	415	arylsulfatase E (chondrodysplasia punctata 1)
ILMN_1664001	ARSF	90.4276	101.913	96.1702	95.8659	125.068	110.467	0.870579	416	Arylsulfatase F
ILMN_1720604	ARSG	122.831	154.412	138.621	132.286	180.268	156.277	0.887024	22901	arylsulfatase G
ILMN_1757896	ARSH	95.7866	102.46	99.1231	86.4439	113.888	100.166	0.989587	347527	Arylsulfatase family, member H
ILMN_1727156	ARSI	91.769	115.4	103.585	92.7968	119.51	106.154	0.9758	340075	Arylsulfatase family, member I
ILMN_1679318	ARSJ	105.889	127.115	116.502	93.6082	125.709	109.658	1.06241	79642	arylsulfatase family, member J
ILMN_1657050	ARSK	104.984	113.94	109.462	113.05	173.487	143.269	0.764034	153642	arylsulfatase family, member K
ILMN_1807913	ART1	149.757	164.581	157.169	143.617	193.127	168.372	0.933464	417	ADP-ribosyltransferase 1
ILMN_1693218	ART3	88.9547	104.512	96.7333	107.182	131.246	119.214	0.811426	419	ADP-ribosyltransferase 3
ILMN_1805773	ART4	95.6349	115.403	105.519	90.4762	117.489	103.983	1.01477	420	ADP-ribosyltransferase 4 (Dombrock blood group)
ILMN_1733583	ART5	94.4457	108.382	101.414	99.8221	117.346	108.584	0.933965	116969	ADP-ribosyltransferase 5
ILMN_2338733	ART5	114.982	151.665	133.324	94.1768	126.347	110.262	1.20915	116969	ADP-ribosyltransferase 5
ILMN_1727040	ARTN	104.184	104.096	104.14	92.6352	122.146	107.391	0.969731	9048	Artemin
ILMN_1762952	ARTN	90.4988	99.3579	94.9284	85.4039	123.179	104.292	0.910221	9048	Artemin
ILMN_1773295	ARTN	87.3509	95.1191	91.235	94.765	113.545	104.155	0.875953	9048	Artemin
ILMN_1803691	ARTN	109.252	151.669	130.46	104.193	105.189	104.691	1.24615	9048	Artemin
ILMN_1800935	ARV1	326.166	423.375	374.771	356.67	623.607	490.138	0.764622	64801	ARV1 homolog (S. cerevisiae)
ILMN_1677226	ARVCF	120.456	148.342	134.399	114.628	156.446	135.537	0.991603	421	Armadillo repeat gene deletes in velocardiofacial syndrome
ILMN_1720205	ARVP6125	95.4499	106.12	100.785	97.0691	118.701	107.885	0.934188
ILMN_3307108	ARVP6125	120.486	121.483	120.984	104.558	134.643	119.601	1.01157
ILMN_1724162	ARX	97.899	118.789	108.344	107.082	176.358	141.72	0.764492	170302	aristaless related homeobox
ILMN_1771732	AS3MT	131.369	149.706	140.537	161.416	262.507	211.961	0.663032	57412	arsenic (+3 oxidation state) methyltransferase
ILMN_1655509	ASAH1	97.8747	129.804	113.839	119.664	139.94	129.802	0.877023	427	N-acylsphingosine amidohydrolase (acid ceramidase) 1
ILMN_1684054	ASAH1	126.472	154.189	140.331	173.121	232.726	202.923	0.691545	427	N-acylsphingosine amidohydrolase (acid ceramidase) 1
ILMN_1776129	ASAH2	99.7425	112.806	106.274	95.9896	124.159	110.074	0.965476	56624	N-acylsphingosine amidohydrolase (non-lysosomal ceramidase) 2
ILMN_1780786	ASAH2	103.585	106.258	104.921	95.4383	114.092	104.765	1.00149	56624	N-acylsphingosine amidohydrolase (non-lysosomal ceramidase) 2
ILMN_1800237	ASAH2	110.085	114.795	112.44	109.307	118.065	113.686	0.989045	56624	N-acylsphingosine amidohydrolase (non-lysosomal ceramidase) 2
ILMN_1658602	ASAH2B	102.958	105.376	104.167	97.3315	119.578	108.455	0.960463	653308	N-acylsphingosine amidohydrolase (non-lysosomal ceramidase) 2B
ILMN_2118773	ASAH2B	93.262	101.379	97.3207	98.5789	130.228	114.404	0.850678	653308	N-acylsphingosine amidohydrolase (non-lysosomal ceramidase) 2B
ILMN_3242048	ASAH2C	101.45	140.371	120.911	112.395	154.394	133.395	0.906413		N-acylsphingosine amidohydrolase (non-lysosomal ceramidase) 2C
ILMN_1656248	ASAM	91.5747	101.816	96.6955	103.899	157.451	130.675	0.739971		Adipocyte-specific adhesion molecule
ILMN_1690963	ASAP1	365.026	557.599	461.312	297.748	674.884	486.316	0.948585	50807	ArfGAP with SH3 domain, ankyrin repeat and PH domain 1
ILMN_2233366	ASAP1	184.42	201.037	192.729	235.823	397.715	316.769	0.608421	50807	ArfGAP with SH3 domain, ankyrin repeat and PH domain 1
ILMN_3245057	ASAP1	554.57	821.426	687.998	458.775	1118.67	788.722	0.872296	50807	ArfGAP with SH3 domain, ankyrin repeat and PH domain 1
ILMN_3244390	ASAP1IT1	92.9068	114.012	103.459	93.6552	109.266	101.46	1.0197
ILMN_3194508	ASAP2	378.443	610.311	494.377	152.049	262.616	207.332	2.38447	8853	ArfGAP with SH3 domain, ankyrin repeat and PH domain 2
ILMN_3270972	ASAP2	236.755	342.505	289.63	132.323	172.147	152.235	1.90252	8853	ArfGAP with SH3 domain, ankyrin repeat and PH domain 2
ILMN_1685441	ASAP3	385.657	485.932	435.794	1098.31	1571.23	1334.77	0.326494	55616
ILMN_1683096	ASB1	267.912	305.226	286.569	274.826	501.286	388.056	0.738472	51665	ankyrin repeat and SOCS box containing 1
ILMN_1781148	ASB10	100.694	106.178	103.436	94.5786	113.24	103.909	0.995448	136371	Ankyrin repeat and SOCS box-containing 10
ILMN_1651643	ASB11	103.386	105.105	104.245	85.7699	139.953	112.861	0.923661	140456	Ankyrin repeat and SOCS box-containing 11
ILMN_1722024	ASB11	88.6929	96.4919	92.5924	87.2791	106.095	96.687	0.957652	140456	Ankyrin repeat and SOCS box-containing 11
ILMN_2272251	ASB11	104.535	102.263	103.399	102.533	125.647	114.09	0.906291	140456	Ankyrin repeat and SOCS box-containing 11
ILMN_1656364	ASB12	84.5376	100.158	92.3476	105.433	126.739	116.086	0.795509	142689	Ankyrin repeat and SOCS box-containing 12
ILMN_1654385	ASB13	112.548	143.725	128.137	181.746	248.934	215.34	0.595043	79754	ankyrin repeat and SOCS box containing 13
ILMN_1753737	ASB14	78.9549	96.454	87.7045	85.8288	114.388	100.109	0.876093	142686	ankyrin repeat and SOCS box containing 14
ILMN_1740528	ASB15	86.9498	98.8578	92.9038	98.1397	110.486	104.313	0.890626	142685	Ankyrin repeat and SOCS box-containing 15
ILMN_1810881	ASB16	92.3832	111.381	101.882	100.888	139.146	120.017	0.848898	92591	Ankyrin repeat and SOCS box-containing 16
ILMN_1670829	ASB17	92.2064	111.196	101.701	89.9368	119.99	104.963	0.968921	127247	Ankyrin repeat and SOCS box-containing 17
ILMN_2210101	ASB17	92.8026	111.193	101.998	99.003	122.998	111	0.918897	127247	Ankyrin repeat and SOCS box-containing 17
ILMN_3248023	ASB18	94.3425	108.95	101.646	92.3699	132.444	112.407	0.904267	401036	Ankyrin repeat and SOCS box-containing 18
ILMN_1795811	ASB2	102.095	122.95	112.523	94.1448	138.763	116.454	0.96624	51676	Ankyrin repeat and SOCS box-containing 2
ILMN_1699606	ASB3	111.278	123.117	117.197	215.142	352.545	283.843	0.412894	51130	ankyrin repeat and SOCS box containing 3
ILMN_2358783	ASB3	242.899	283.695	263.297	310.123	551.011	430.567	0.611512	51130	ankyrin repeat and SOCS box containing 3
ILMN_2358784	ASB3	291.713	407.308	349.511	689.865	1288.13	989	0.353398	51130	ankyrin repeat and SOCS box containing 3
ILMN_1676066	ASB4	100.155	106.572	103.363	96.1572	107.797	101.977	1.01359	51666	Ankyrin repeat and SOCS box-containing 4
ILMN_1702618	ASB4	123.844	105.915	114.879	92.3376	144.246	118.292	0.971151	51666	Ankyrin repeat and SOCS box-containing 4
ILMN_1813668	ASB4	98.2972	108.72	103.509	101.059	120.293	110.676	0.935239	51666	Ankyrin repeat and SOCS box-containing 4
ILMN_1711269	ASB5	93.237	113.11	103.174	87.2045	115.8	101.502	1.01647	140458	ankyrin repeat and SOCS box containing 5
ILMN_2126055	ASB5	99.5922	107.792	103.692	99.2006	105.371	102.286	1.01375	140458	ankyrin repeat and SOCS box containing 5
ILMN_1655532	ASB6	79.6402	106.684	93.1621	86.3191	96.9884	91.6538	1.01646	140459	ankyrin repeat and SOCS box containing 6
ILMN_1806705	ASB6	149.767	163.803	156.785	132.064	174.118	153.091	1.02413	140459	ankyrin repeat and SOCS box containing 6
ILMN_2397776	ASB6	129.47	158.904	144.187	135.146	158.858	147.002	0.98085	140459	ankyrin repeat and SOCS box containing 6
ILMN_1680419	ASB7	102.026	138.865	120.446	136.412	202.266	169.339	0.711271	140460	ankyrin repeat and SOCS box containing 7
ILMN_1744050	ASB7	109.723	110.59	110.157	101.626	135.872	118.749	0.927643	140460	ankyrin repeat and SOCS box containing 7
ILMN_1753040	ASB7	105.859	144.543	125.201	112.951	123.656	118.304	1.05831	140460	ankyrin repeat and SOCS box containing 7
ILMN_1783675	ASB8	189.472	243.903	216.688	166.571	242.652	204.611	1.05902	140461	ankyrin repeat and SOCS box containing 8
ILMN_2173740	ASB8	285.255	367.831	326.543	193.707	319.688	256.697	1.27209	140461	ankyrin repeat and SOCS box containing 8
ILMN_1786041	ASB9	84.0303	106.376	95.203	95.2679	131.154	113.211	0.840934	140462	ankyrin repeat and SOCS box containing 9
ILMN_2373728	ASB9	81.5418	94.0077	87.7747	99.3434	123.241	111.292	0.788686	140462	ankyrin repeat and SOCS box containing 9
ILMN_1685097	ASCC1	451.328	591.699	521.513	529.143	880.681	704.912	0.739828	51008	activating signal cointegrator 1 complex subunit 1
ILMN_1679919	ASCC2	768.542	946.94	857.741	982.175	1376.41	1179.3	0.727333	84164	activating signal cointegrator 1 complex subunit 2
ILMN_1745772	ASCC3	362.262	617.949	490.105	482.373	938.354	710.363	0.689936	10973	activating signal cointegrator 1 complex subunit 3
ILMN_1772177	ASCC3	91.6767	112.964	102.32	88.5316	120.174	104.353	0.98052	10973	activating signal cointegrator 1 complex subunit 3
ILMN_1797656	ASCC3	120.304	159.441	139.873	117.605	173.743	145.674	0.960172	10973	activating signal cointegrator 1 complex subunit 3
ILMN_2294751	ASCC3	176.171	241.137	208.654	162.571	315.527	239.049	0.872853	10973	activating signal cointegrator 1 complex subunit 3
ILMN_1701653	ASCL1	88.5444	101.704	95.1242	135.583	204.868	170.226	0.558813	429	achaete-scute complex homolog 1 (Drosophila)
ILMN_1723412	ASCL2	156.534	211.164	183.849	98.9706	146.505	122.738	1.4979	430	achaete-scute complex homolog 2 (Drosophila)
ILMN_1695353	ASCL3	92.665	101.462	97.0635	93.8382	128.714	111.276	0.872276	56676	Achaete-scute complex homolog 3 (Drosophila)
ILMN_1813075	ASCL4	80.578	99.3448	89.9614	83.6581	116.141	99.8995	0.900519	121549	Achaete-scute complex homolog 4 (Drosophila)
ILMN_3185242	ASCL5	92.4993	122.292	107.396	88.483	109.475	98.979	1.08504	647219	Achaete-scute complex homolog 5 (Drosophila)
ILMN_3261705	ASCL5	110.899	115.93	113.415	124.047	135.852	129.95	0.872758	647219	Achaete-scute complex homolog 5 (Drosophila)
ILMN_1714737	ASF1A	170.904	231.463	201.183	212.927	440.695	326.811	0.615596	25842	ASF1 anti-silencing function 1 homolog A (S. cerevisiae)
ILMN_1695414	ASF1B	368.773	381.422	375.098	507.75	775.437	641.593	0.584634	55723	ASF1 anti-silencing function 1 homolog B (S. cerevisiae)
ILMN_3259153	ASFMR1	102.352	115.083	108.717	90.9481	134.767	112.857	0.963315		Antisense fragile X mental retardation protein
ILMN_1769013	ASGR1	99.4325	118.558	108.995	366.693	563.767	465.23	0.234283	432	asialoglycoprotein receptor 1
ILMN_1694966	ASGR2	86.5499	110.135	98.3424	80.5922	112.565	96.5787	1.01826	433	Asialoglycoprotein receptor 2
ILMN_1700340	ASGR2	108.493	108.804	108.648	104.825	166.04	135.433	0.802233	433	Asialoglycoprotein receptor 2
ILMN_2342638	ASGR2	84.3841	104.013	94.1987	93.8882	113.882	103.885	0.906761	433	Asialoglycoprotein receptor 2
ILMN_1782032	ASH1L	98.6161	113.471	106.043	95.2518	153.602	124.427	0.852253	55870	ash1 (absent, small, or homeotic)-like (Drosophila)
ILMN_1666933	ASH2L	850.058	1092.71	971.385	1841.54	2990.67	2416.11	0.402046	9070	ash2 (absent, small, or homeotic)-like (Drosophila)
ILMN_1791647	ASIP	88.6402	94.3338	91.487	88.8479	111.969	100.408	0.911149	434	Agouti signaling protein, nonagouti homolog (mouse)
ILMN_1685037	ASL	127.07	140.3	133.685	182.329	216.688	199.508	0.670072	435	argininosuccinate lyase
ILMN_1685142	ASL	81.9575	92.0981	87.0278	100.396	123.134	111.765	0.778668	435	argininosuccinate lyase
ILMN_2379393	ASL	165.99	225.434	195.712	248.323	401.582	324.953	0.602278	435	argininosuccinate lyase
ILMN_1690595	ASMT	90.6196	98.7128	94.6662	91.255	100.887	96.0708	0.985379	438
ILMN_1689786	ASMTL	204.097	234.161	219.129	376.483	461.911	419.197	0.522736	8623	acetylserotonin O-methyltransferase-like
ILMN_1732615	ASMTL	190.831	246.757	218.794	360.773	431.241	396.007	0.5525	8623	acetylserotonin O-methyltransferase-like
ILMN_1804384	ASMTL	114.308	125.187	119.747	142.786	230.679	186.733	0.641277	8623	acetylserotonin O-methyltransferase-like
ILMN_1657571	ASNA1	151.277	176.375	163.826	172.459	254.268	213.363	0.767827	439	arsA arsenite transporter, ATP-binding, homolog 1 (bacterial)
ILMN_1796417	ASNS	1121.32	1327.15	1224.23	3597.12	5674.9	4636.01	0.26407	440	asparagine synthetase (glutamine-hydrolyzing)
ILMN_2398107	ASNS	347.399	413.26	380.33	880.929	1368.12	1124.53	0.338214	440	asparagine synthetase (glutamine-hydrolyzing)
ILMN_2221673	ASNSD1	1156.51	1474.36	1315.43	722.433	1249.66	986.049	1.33405	54529	asparagine synthetase domain containing 1
ILMN_1692824	ASPA	100.392	112.875	106.633	97.1656	153.865	125.515	0.849564	443	Aspartoacylase (Canavan disease)
ILMN_3246037	ASPG	100.401	118.555	109.478	97.0824	133.595	115.339	0.949184	374569
ILMN_1693771	ASPH	105.752	110.386	108.069	100.762	141.64	121.201	0.891652	444	aspartate beta-hydroxylase
ILMN_1739719	ASPH	80.6019	112.68	96.6412	86.1207	111.67	98.8952	0.977207	444	aspartate beta-hydroxylase
ILMN_2352934	ASPH	90.5089	108.761	99.6347	94.8801	125.362	110.121	0.904775	444	aspartate beta-hydroxylase
ILMN_1662390	ASPHD1	90.4866	93.9049	92.1957	97.6215	137.389	117.505	0.784609	253982	aspartate beta-hydroxylase domain containing 1
ILMN_1662490	ASPHD1	90.9337	106.934	98.9337	99.0083	119.593	109.301	0.905151	253982	aspartate beta-hydroxylase domain containing 1
ILMN_1708950	ASPHD1	108.64	127.276	117.958	111.999	126.404	119.202	0.989563	253982	aspartate beta-hydroxylase domain containing 1
ILMN_2167426	ASPHD2	96.2414	115.221	105.731	97.0105	162.802	129.906	0.813906	57168	aspartate beta-hydroxylase domain containing 2
ILMN_1815184	ASPM	367.717	518.822	443.27	457.074	1128.14	792.606	0.559257	259266	asp (abnormal spindle) homolog, microcephaly associated (Drosophila)
ILMN_2168166	ASPN	87.3825	102.302	94.8422	94.7623	103.749	99.2555	0.955536	54829	Asporin
ILMN_1762284	ASPRV1	92.6915	107.98	100.336	95.492	129.823	112.657	0.890628	151516
ILMN_1660749	ASPSCR1	1513.86	1790.83	1652.35	1336.97	1934.76	1635.87	1.01007	79058	alveolar soft part sarcoma chromosome region, candidate 1
ILMN_1661860	ASPSCR1	130.336	170.932	150.634	115.668	160.293	137.98	1.09171	79058	alveolar soft part sarcoma chromosome region, candidate 1
ILMN_1688180	ASPSCR1	172.68	211.384	192.032	140.639	205.328	172.983	1.11012	79058	alveolar soft part sarcoma chromosome region, candidate 1
ILMN_1810199	ASRGL1	283.147	458.278	370.712	491.492	877.227	684.359	0.541692	80150	asparaginase like 1
ILMN_1688234	ASS1	93.2226	109.724	101.473	135.391	174.315	154.853	0.655289	445	argininosuccinate synthase 1
ILMN_1708778	ASS1	242.388	386.38	314.384	2182.35	3844.25	3013.3	0.104332	445	argininosuccinate synthase 1
ILMN_2395451	ASS1	280.282	552.277	416.28	2252.17	4222.01	3237.09	0.128597	445	argininosuccinate synthase 1
ILMN_1803813	ASTE1	169.149	194.658	181.904	120.215	174.722	147.468	1.23351	28990	asteroid homolog 1 (Drosophila)
ILMN_1728055	ASTL	93.9397	120.654	107.297	99.0772	121.85	110.463	0.971336	431705	Astacin-like metallo-endopeptidase (M12 family)
ILMN_1684959	ASTN1	96.2917	97.7243	97.008	109.617	140.662	125.139	0.775199	460	Astrotactin 1
ILMN_1702189	ASTN1	84.5827	100.969	92.7757	91.7405	119.815	105.778	0.877081	460	Astrotactin 1
ILMN_1744118	ASTN2	132.195	177.333	154.764	144.348	196.977	170.663	0.906843	23245	astrotactin 2
ILMN_1797283	ASTN2	103.052	107.456	105.254	94.3903	112.109	103.249	1.01942	23245	astrotactin 2
ILMN_2381559	ASTN2	103.915	129.774	116.844	102.521	139.676	121.098	0.964869	23245	astrotactin 2
ILMN_1726025	ASXL1	335.818	381.565	358.691	249.11	420.118	334.614	1.07195	171023	additional sex combs like 1 (Drosophila)
ILMN_1698968	ASXL2	449.413	627.686	538.549	301.259	879.013	590.136	0.912585	55252	additional sex combs like 2 (Drosophila)
ILMN_1736957	ASXL3	88.1288	101.897	95.0131	86.2067	105.577	95.892	0.990834	80816	additional sex combs like 3 (Drosophila)
ILMN_1782246	ASZ1	90.6819	106.096	98.3887	97.1747	123.807	110.491	0.89047	136991	Ankyrin repeat, SAM and basic leucine zipper domain containing 1
ILMN_2048957	ASZ1	95.0735	101.504	98.2885	87.0727	126.382	106.727	0.920931	136991	Ankyrin repeat, SAM and basic leucine zipper domain containing 1
ILMN_1654497	ATAD1	224.403	298.415	261.409	222.178	395.337	308.757	0.846649	84896	ATPase family, AAA domain containing 1
ILMN_2169983	ATAD1	156.851	244.948	200.899	144.586	215.258	179.922	1.11659	84896	ATPase family, AAA domain containing 1
ILMN_2048700	ATAD2	332.424	415.961	374.193	268.742	595.898	432.32	0.865546	29028	ATPase family, AAA domain containing 2
ILMN_3235282	ATAD2B	130.778	177.38	154.079	155.734	199.836	177.785	0.866658	54454	ATPase family, AAA domain containing 2B
ILMN_1738530	ATAD3A	533.764	565.154	549.459	914.724	1264.31	1089.52	0.504315	55210	ATPase family, AAA domain containing 3A
ILMN_2131936	ATAD3B	98.9658	115.92	107.443	151.179	185.417	168.298	0.638408	83858	ATPase family, AAA domain containing 3B
ILMN_2231569	ATAD3C	104.718	111.849	108.284	94.5419	154.183	124.362	0.870712	219293	ATPase family, AAA domain containing 3C
ILMN_1806956	ATAD5	99.1606	105.695	102.428	106.39	131.623	119.006	0.860694	79915	ATPase family, AAA domain containing 5
ILMN_1656576	ATCAY	95.7963	103.565	99.6806	94.6964	125.957	110.327	0.903503	85300	ataxia, cerebellar, Cayman type
ILMN_1756867	ATE1	120.966	142.77	131.868	114.216	124.635	119.425	1.10419	11101	arginyltransferase 1
ILMN_1791400	ATE1	95.3716	111.625	103.498	97.7541	143.083	120.419	0.859487	11101	arginyltransferase 1
ILMN_1812479	ATE1	126.157	167.249	146.703	150.897	285.242	218.069	0.672737	11101	arginyltransferase 1
ILMN_2381769	ATE1	91.0473	98.35	94.6987	96.6498	130.83	113.74	0.832588	11101	arginyltransferase 1
ILMN_1801923	ATF1	134.902	161.257	148.079	144.181	245.865	195.023	0.75929	466	activating transcription factor 1
ILMN_1748271	ATF2	96.3928	121.831	109.112	181.517	308.299	244.908	0.445523	1386	activating transcription factor 2
ILMN_1661109	ATF3	77.312	98.9577	88.1349	93.8765	117.791	105.834	0.832765	467	activating transcription factor 3
ILMN_1791346	ATF3	79.2087	95.8989	87.5538	88.2325	106.443	97.3376	0.899486	467	activating transcription factor 3
ILMN_2374865	ATF3	219.786	318.031	268.909	406.377	515.122	460.75	0.583633	467	activating transcription factor 3
ILMN_1672128	ATF4	4938.51	6527.69	5733.1	7918.27	9760.19	8839.23	0.648597	468	activating transcription factor 4 (tax-responsive enhancer element B67)
ILMN_1783394	ATF4	108.633	118.231	113.432	118.702	155.896	137.299	0.826167	468	activating transcription factor 4 (tax-responsive enhancer element B67)
ILMN_2358457	ATF4	383.552	444.125	413.838	677.736	901.922	789.829	0.523959	468	activating transcription factor 4 (tax-responsive enhancer element B67)
ILMN_1669113	ATF5	685.894	802.714	744.304	287.487	426.542	357.014	2.0848	22809	activating transcription factor 5
ILMN_1703471	ATF6	109.131	114.276	111.703	470.523	859.199	664.861	0.16801	22926	activating transcription factor 6
ILMN_3194911	ATF6B	113.037	118.266	115.652	128.552	161.996	145.274	0.796095	1388	activating transcription factor 6 beta
ILMN_3273641	ATF6B	132.287	125.533	128.91	103.406	150.636	127.021	1.01487	1388	activating transcription factor 6 beta
ILMN_1706967	ATF7	99.9762	115.889	107.932	111.065	155.386	133.226	0.810147	11016	activating transcription factor 7
ILMN_1716435	ATF7IP	100.497	128.367	114.432	117.442	143.105	130.274	0.878397	55729	activating transcription factor 7 interacting protein
ILMN_1804445	ATF7IP2	119.095	158.092	138.593	139.508	201.131	170.319	0.813725	80063	activating transcription factor 7 interacting protein 2
ILMN_1748968	ATG10	243.1	398.296	320.698	316.453	635.813	476.133	0.673547	83734	autophagy related 10
ILMN_2206098	ATG10	116.291	158.957	137.624	229.268	399.628	314.448	0.437669	83734	autophagy related 10
ILMN_1673898	ATG12	127.907	150.279	139.093	160.689	237.544	199.117	0.698551	9140	autophagy related 12
ILMN_2188204	ATG12	494.174	701.002	597.588	677.924	1511.47	1094.7	0.545894	9140	autophagy related 12
ILMN_1725707	ATG16L1	449.98	451.303	450.641	703.807	1122.88	913.346	0.493396	55054	autophagy related 16-like 1 (S. cerevisiae)
ILMN_2365881	ATG16L1	248.539	280.875	264.707	473.737	845.781	659.759	0.401218	55054	autophagy related 16-like 1 (S. cerevisiae)
ILMN_1664644	ATG16L2	110.369	138.488	124.428	127.716	204.967	166.341	0.748031	89849	autophagy related 16-like 2 (S. cerevisiae)
ILMN_1756006	ATG2A	274.762	334.962	304.862	307.594	429.546	368.57	0.827148	23130	autophagy related 2A
ILMN_1735006	ATG2B	103.433	109.981	106.707	97.9332	132.674	115.304	0.925446	55102	autophagy related 2B
ILMN_1769566	ATG3	767.505	1007.77	887.636	757.458	1406.21	1081.83	0.820493	64422	autophagy related 3
ILMN_2163732	ATG3	109.413	117.013	113.213	107.235	186.915	147.075	0.769762	64422	autophagy related 3
ILMN_1768960	ATG4A	94.1763	101.253	97.7144	99.2222	107.453	103.338	0.945585	115201	autophagy related 4A, cysteine peptidase
ILMN_2313782	ATG4A	242.368	289.194	265.781	300.528	520.531	410.53	0.64741	115201	autophagy related 4A, cysteine peptidase
ILMN_3307158	ATG4A	229.185	312.756	270.971	312.501	520.479	416.49	0.650606	115201	autophagy related 4A, cysteine peptidase
ILMN_1691173	ATG4B	80.9966	115.465	98.2306	100.979	104.361	102.67	0.95676	23192	autophagy related 4B, cysteine peptidase
ILMN_2411915	ATG4B	175.834	207.094	191.464	350.391	500.131	425.261	0.450227	23192	autophagy related 4B, cysteine peptidase
ILMN_1700923	ATG4C	154.161	216.029	185.095	588.528	1112.12	850.324	0.217676	84938	ATG4 autophagy related 4 homolog C (S. cerevisiae)
ILMN_2383727	ATG4C	108.263	103.212	105.737	93.6352	111.303	102.469	1.0319	84938	ATG4 autophagy related 4 homolog C (S. cerevisiae)
ILMN_1801905	ATG4D	201.246	203.454	202.35	150.125	175.345	162.735	1.24343	84971	autophagy related 4D, cysteine peptidase
ILMN_2180315	ATG4D	123.093	173.234	148.164	126.176	192.423	159.3	0.930095	84971	autophagy related 4D, cysteine peptidase
ILMN_1718265	ATG5	166.826	208.886	187.856	217.021	454.375	335.698	0.559598	9474	autophagy related 5
ILMN_1790978	ATG7	373.14	456.69	414.915	315.534	416.344	365.939	1.13384	10533	autophagy related 7
ILMN_1739008	ATG9A	257.32	322.892	290.106	412.978	668.95	540.964	0.536276	79065	autophagy related 9A
ILMN_2296290	ATG9A	84.2181	96.2896	90.2539	90.1744	117.216	103.695	0.870378	79065	autophagy related 9A
ILMN_2410975	ATG9A	318.156	375.687	346.921	395.001	676.534	535.767	0.647522	79065	autophagy related 9A
ILMN_1734655	ATG9B	88.1581	102.15	95.1538	99.8849	112.599	106.242	0.895634	285973	autophagy related 9B
ILMN_1794707	ATHL1	95.0801	110.151	102.616	143.121	233.256	188.188	0.545283	80162	ATH1, acid trehalase-like 1 (yeast)
ILMN_1673991	ATIC	1641.54	1974.66	1808.1	4641.32	5549.52	5095.42	0.354849	471	5-aminoimidazole-4-carboxamide ribonucleotide formyltransferase/IMP cyclohydrolase
ILMN_3181411	ATL1	93.299	111.173	102.236	96.0919	122.396	109.244	0.935848	51062	atlastin GTPase 1
ILMN_3255124	ATL1	111.31	142.745	127.028	122.007	199.7	160.853	0.789709	51062	atlastin GTPase 1
ILMN_1716384	ATL2	157.241	218.382	187.812	293.527	578.718	436.123	0.430639	64225	atlastin GTPase 2
ILMN_1751086	ATL3	363.196	472.046	417.621	422.622	667.935	545.279	0.765885	25923	atlastin GTPase 3
ILMN_1713630	ATM	94.077	101.403	97.7398	82.6145	124.719	103.667	0.942827	472	ataxia telangiectasia mutated
ILMN_1716231	ATM	98.3283	119.832	109.08	92.6461	117.234	104.94	1.03946	472	ataxia telangiectasia mutated
ILMN_1779214	ATM	128.023	158.737	143.38	157.469	328.585	243.027	0.589975	472	ataxia telangiectasia mutated
ILMN_2370825	ATM	110.591	166.428	138.509	189.906	376.763	283.335	0.488854	472	ataxia telangiectasia mutated
ILMN_1772540	ATMIN	202.959	279.707	241.333	180.294	248.254	214.274	1.12628	23300	ATM interactor
ILMN_2223720	ATMIN	153.362	170.482	161.922	121.082	205.895	163.488	0.990418	23300	ATM interactor
ILMN_1711210	ATN1	88.2462	101.284	94.7649	92.7046	131.13	111.917	0.846741	1822	atrophin 1
ILMN_1737833	ATN1	1271.64	1421.72	1346.68	209.709	355.22	282.464	4.7676	1822	atrophin 1
ILMN_2373830	ATN1	144.314	146.277	145.296	91.0606	121.775	106.418	1.36533	1822	atrophin 1
ILMN_1740671	ATOH1	87.6599	98.6864	93.1732	91.0728	125.271	108.172	0.861342	474	Atonal homolog 1 (Drosophila)
ILMN_1752393	ATOH7	109.674	119.454	114.564	120.277	122.486	121.381	0.943836	220202	Atonal homolog 7 (Drosophila)
ILMN_2168228	ATOH7	95.7861	125.645	110.716	104.434	116.895	110.665	1.00046	220202	Atonal homolog 7 (Drosophila)
ILMN_1654065	ATOH8	109.913	130.172	120.042	89.1622	129.575	109.368	1.0976	84913	atonal homolog 8 (Drosophila)
ILMN_1670609	ATOX1	1738.26	1943.66	1840.96	1419.71	1902.98	1661.34	1.10811	475	ATX1 antioxidant protein 1 homolog (yeast)
ILMN_1813434	ATP10A	105.04	119.115	112.077	124.741	154.457	139.599	0.802852	57194	ATPase, class V, type 10A
ILMN_3307935	ATP10A	271.856	319.278	295.567	275.153	389.602	332.378	0.88925	57194	ATPase, class V, type 10A
ILMN_1698804	ATP10B	99.7873	112.893	106.34	89.0373	127.048	108.043	0.984244	23120	ATPase, class V, type 10B
ILMN_1656159	ATP10D	102.127	102.34	102.233	96.5998	108.422	102.511	0.99729	57205	ATPase, class V, type 10D
ILMN_1674217	ATP11A	96.1941	114.92	105.557	97.9495	105.263	101.607	1.03888	23250	ATPase, class VI, type 11A
ILMN_1768783	ATP11A	104.638	101.341	102.99	92.0574	138.604	115.331	0.892993	23250	ATPase, class VI, type 11A
ILMN_1658884	ATP11B	94.8444	134.176	114.51	123.801	228.88	176.34	0.64937	23200	ATPase, class VI, type 11B
ILMN_2124155	ATP11B	124.126	163.102	143.614	158.275	328.276	243.275	0.590336	23200	ATPase, class VI, type 11B
ILMN_1661428	ATP11C	198.375	271.919	235.147	144.819	231.877	188.348	1.24847	286410	ATPase, class VI, type 11C
ILMN_1804137	ATP11C	156.922	231.28	194.101	140.386	292.267	216.327	0.897258	286410	ATPase, class VI, type 11C
ILMN_2389810	ATP11C	287.181	514.332	400.757	217.83	455.377	336.604	1.19059	286410	ATPase, class VI, type 11C
ILMN_1687765	ATP12A	112.041	123.011	117.526	100.916	118.053	109.485	1.07345	479	ATPase, H+/K+ transporting, nongastric, alpha polypeptide
ILMN_2134224	ATP13A1	432.943	629.574	531.259	275.943	350.55	313.246	1.69598	57130	ATPase type 13A1
ILMN_1704164	ATP13A2	328.921	419.414	374.168	343.354	504.945	424.15	0.88216	23400	ATPase type 13A2
ILMN_1663684	ATP13A3	87.2729	132.118	109.696	103.642	148.449	126.046	0.870283	79572	ATPase type 13A3
ILMN_1768895	ATP13A3	91.4243	100.745	96.0844	92.4294	128.366	110.398	0.870349	79572	ATPase type 13A3
ILMN_1651303	ATP13A4	100.191	117.649	108.92	101.745	146.476	124.111	0.877604	84239	ATPase type 13A4
ILMN_1775285	ATP13A5	75.4083	107.845	91.6269	86.0746	101.319	93.6967	0.977909	344905	ATPase type 13A5
ILMN_1731783	ATP1A1	1574.74	1588.09	1581.41	1275.2	1999.77	1637.49	0.965756	476	ATPase, Na+/K+ transporting, alpha 1 polypeptide
ILMN_1775566	ATP1A1	737.131	740.722	738.927	750.461	1185.61	968.037	0.763325	476	ATPase, Na+/K+ transporting, alpha 1 polypeptide
ILMN_2415189	ATP1A1	4365.76	4801.65	4583.71	4317.67	6186.01	5251.84	0.872781	476	ATPase, Na+/K+ transporting, alpha 1 polypeptide
ILMN_1777411	ATP1A2	85.8687	98.9735	92.4211	84.3327	127.007	105.67	0.874623	477	ATPase, Na+/K+ transporting, alpha 2 polypeptide
ILMN_1689098	ATP1A3	106.397	116.264	111.331	99.2016	132.198	115.7	0.962236	478	ATPase, Na+/K+ transporting, alpha 3 polypeptide
ILMN_1696132	ATP1A4	82.8577	104.564	93.7108	90.9895	102.569	96.7794	0.968293	480	ATPase, Na+/K+ transporting, alpha 4 polypeptide
ILMN_1705208	ATP1A4	86.8407	107.042	96.9414	93.2741	113.222	103.248	0.938915	480	ATPase, Na+/K+ transporting, alpha 4 polypeptide
ILMN_1658071	ATP1B1	197.859	283.703	240.781	208.954	359.625	284.289	0.846957	481	ATPase, Na+/K+ transporting, beta 1 polypeptide
ILMN_1730291	ATP1B1	308.816	383.878	346.347	317.964	432.717	375.341	0.922754	481	ATPase, Na+/K+ transporting, beta 1 polypeptide
ILMN_2407824	ATP1B1	459.018	543.339	501.178	350.302	628.322	489.312	1.02425	481	ATPase, Na+/K+ transporting, beta 1 polypeptide
ILMN_1747271	ATP1B2	94.1746	105.928	100.051	99.6814	140.232	119.957	0.834061	482	ATPase, Na+/K+ transporting, beta 2 polypeptide
ILMN_1654322	ATP1B3	200.149	226.541	213.345	389.299	579.543	484.421	0.440412	483	ATPase, Na+/K+ transporting, beta 3 polypeptide
ILMN_1655783	ATP1B3	92.7698	131.109	111.94	86.9333	99.6486	93.291	1.1999	483	ATPase, Na+/K+ transporting, beta 3 polypeptide
ILMN_1741115	ATP1B3	89.2961	101.023	95.1598	86.123	121.825	103.974	0.915227	483	ATPase, Na+/K+ transporting, beta 3 polypeptide
ILMN_1759628	ATP1B3	1021.75	1452.78	1237.27	1542.22	2324.35	1933.29	0.639981	483	ATPase, Na+/K+ transporting, beta 3 polypeptide
ILMN_1783304	ATP1B3	1628.37	2177.63	1903	2457.29	3620.53	3038.91	0.626211	483	ATPase, Na+/K+ transporting, beta 3 polypeptide
ILMN_1653211	ATP1B4	90.1301	97.5109	93.8205	92.8819	112.637	102.76	0.91301	23439	ATPase, (Na+)/K+ transporting, beta 4 polypeptide
ILMN_1674460	ATP2A1	88.1706	109.397	98.7837	87.2083	112.282	99.7454	0.990359	487	ATPase, Ca++ transporting, cardiac muscle, fast twitch 1
ILMN_1709541	ATP2A1	85.9518	101.684	93.8179	101.722	102.809	102.266	0.917391	487	ATPase, Ca++ transporting, cardiac muscle, fast twitch 1
ILMN_1770052	ATP2A1	87.037	117.039	102.038	93.0359	125.572	109.304	0.933524	487	ATPase, Ca++ transporting, cardiac muscle, fast twitch 1
ILMN_1788281	ATP2A1	89.5028	124.901	107.202	97.5154	134.702	116.109	0.92329	487	ATPase, Ca++ transporting, cardiac muscle, fast twitch 1
ILMN_1655884	ATP2A2	511.507	586.444	548.976	506.968	865.759	686.363	0.799833	488	ATPase, Ca++ transporting, cardiac muscle, slow twitch 2
ILMN_1687375	ATP2A2	547.019	700.835	623.927	523.639	974.066	748.853	0.833177	488	ATPase, Ca++ transporting, cardiac muscle, slow twitch 2
ILMN_1815666	ATP2A2	1023.94	1369.63	1196.78	678.417	943.384	810.9	1.47587	488	ATPase, Ca++ transporting, cardiac muscle, slow twitch 2
ILMN_1697827	ATP2A3	94.1004	124.032	109.066	122.007	192.681	157.344	0.693172	489	ATPase, Ca++ transporting, ubiquitous
ILMN_2310909	ATP2A3	98.6692	109.507	104.088	121.605	166.897	144.251	0.721576	489	ATPase, Ca++ transporting, ubiquitous
ILMN_1750599	ATP2B1	109.948	131.228	120.588	104.731	124.465	114.598	1.05226	490	ATPase, Ca++ transporting, plasma membrane 1
ILMN_1813399	ATP2B1	107.556	122.836	115.196	109.477	162.943	136.21	0.845725	490	ATPase, Ca++ transporting, plasma membrane 1
ILMN_2401933	ATP2B1	113.044	163.8	138.422	138.301	241.115	189.708	0.729659	490	ATPase, Ca++ transporting, plasma membrane 1
ILMN_1734788	ATP2B2	90.702	102.446	96.5739	95.6332	114.594	105.114	0.918758	491	ATPase, Ca++ transporting, plasma membrane 2
ILMN_1802223	ATP2B2	83.7467	108.139	95.9428	84.6265	131.131	107.879	0.889355	491	ATPase, Ca++ transporting, plasma membrane 2
ILMN_2381938	ATP2B2	84.1388	105.575	94.857	96.3899	128.014	112.202	0.845413	491	ATPase, Ca++ transporting, plasma membrane 2
ILMN_1660741	ATP2B3	104.715	129.421	117.068	109.927	172.662	141.294	0.82854	492	ATPase, Ca++ transporting, plasma membrane 3
ILMN_1693481	ATP2B3	85.8418	112.689	99.2656	91.8826	119.546	105.714	0.939	492	ATPase, Ca++ transporting, plasma membrane 3
ILMN_2415073	ATP2B3	103.151	105.957	104.554	96.6619	132.835	114.748	0.911158	492	ATPase, Ca++ transporting, plasma membrane 3
ILMN_1664772	ATP2B4	105.005	123.876	114.44	126.86	230.622	178.741	0.640257	493	ATPase, Ca++ transporting, plasma membrane 4
ILMN_1680579	ATP2B4	382.776	424.776	403.776	265.365	520.881	393.123	1.0271	493	ATPase, Ca++ transporting, plasma membrane 4
ILMN_2367753	ATP2B4	349.838	335.332	342.585	212.47	427.374	319.922	1.07084	493	ATPase, Ca++ transporting, plasma membrane 4
ILMN_1696568	ATP2C1	173.39	219.23	196.31	145.305	229.869	187.587	1.0465	27032	ATPase, Ca++ transporting, type 2C, member 1
ILMN_1758784	ATP2C1	124.079	139.419	131.749	116.136	172.92	144.528	0.91158	27032	ATPase, Ca++ transporting, type 2C, member 1
[truncated: 42,054 more rows]

## Sheet: Sheet2
Row Labels	Average of TCam-2 Raw	Average of NCCIT Raw	Average of TCam-2 / NCCIT
JUN	121.206	373.353	0.324641
NOV	107.783	100.504	1.07243
7A5	103.134	110.485	0.933463
A1BG	109.456	116.615	0.958192
A1CF	100.803	107.508	0.937512
A26C3	100.244	108.106	0.926853
A2BP1	112.892	107.052	1.05611
A2LD1	155.329	144.983	1.07136
A2M	104.923	101.844	1.03023
A2ML1	100.334	227.924	0.440211
A3GALT2	100.463	104.823	0.960736
A4GALT	272.653	597.222	0.456535
A4GNT	117.42	137.771	0.852285
AAA1	104.799	113.554	0.926281
AAAS	166.904	228.663	0.72991
AACS	410.464	269.186	1.52484
AACSL	126.696	137.614	0.920663
AADAC	101.469	112.307	0.903491
AADACL1	197.461	352.127	0.559615
AADACL2	99.7129	105.735	0.943049
AADACL3	95.8735	104.028	0.921611
AADACL4	105.521	115.647	0.912436
AADAT	148.642	153.393	0.944232
AAGAB	304.58	719.546	0.423294
AAK1	118.281	125.452	0.947124
AAMP	331.628	626.983	0.528927
AANAT	91.2026	100.967	0.90329
AARS	2725.33	4243.16	0.642288
AARS2	405.997	281.551	1.442
AARSD1	357.512	708.004	0.504958
AASDH	189.781	277.686	0.683439
AASDHPPT	177.371	645.433	0.317906
AASS	124.322	268.592	0.470399
AATF	641.459	479.688	1.33724
AATK	124.768	135.942	0.916731
ABAT	97.6567	114.087	0.859111
ABCA1	320.87	447.074	0.717712
ABCA10	101.855	108.189	0.941876
ABCA11	120.791	114.551	1.05447
ABCA12	99.2955	99.3898	1.00158
ABCA13	135.277	93.9306	1.44018
ABCA2	96.836	112.968	0.858293
ABCA3	265.035	155.415	1.70534
ABCA4	335.523	115.918	2.89448
ABCA5	95.3645	99.253	0.960884
ABCA6	102.426	119.46	0.85849
ABCA7	107.937	128.991	0.867267
ABCA8	104.832	119.095	0.884727
ABCA9	103.305	108.125	0.955764
ABCB1	102.265	109.099	0.93852
ABCB10	404.698	510.744	0.79237
ABCB11	100.593	117.147	0.858693
ABCB4	96.8446	100.473	0.963889
ABCB5	95.6557	100.949	0.947566
ABCB6	206.759	654.978	0.315673
ABCB7	245.601	486.494	0.504839
ABCB8	98.388	120.858	0.814081
ABCB9	226.322	206.203	1.03929
ABCC1	111.721	123.034	0.908437
ABCC10	190.852	166.339	1.14737
ABCC11	100.718	111.379	0.907696
ABCC12	217	135.749	1.59854
ABCC13	101.039	110.274	0.915866
ABCC2	140.068	111.063	1.26116
ABCC3	105.113	115.166	0.913024
ABCC4	292.988	314.843	0.926336
ABCC5	224.923	347.226	0.701579
ABCC6	102.399	111.43	0.920212
ABCC6P1	108.21	107.265	1.00881
ABCC6P2	117.367	127.296	0.921996
ABCC8	99.181	111.916	0.886212
ABCC9	111.181	122.094	0.912179
ABCD1	130.249	118.766	1.09669
ABCD2	96.3873	103.575	0.929103
ABCD3	192.669	294.042	0.655243
ABCD4	102.253	110.882	0.9278
ABCE1	454.319	943.329	0.48131
ABCF1	1117.39	1799.44	0.632786
ABCF2	138.373	200.077	0.762984
ABCF3	185.571	285.763	0.649387
ABCG1	117.14	121.601	0.971082
ABCG2	96.1669	103.611	0.928151
ABCG4	112.439	153.164	0.734111
ABCG5	96.2171	107.796	0.892587
ABCG8	104.393	122.19	0.85435
ABHD1	100.17	117.761	0.85062
ABHD10	253.136	353.446	0.716195
ABHD11	114.744	120.517	0.951427
ABHD12	504.435	195.84	2.64759
ABHD12B	403.611	207.314	1.751
ABHD13	106.442	110.419	0.968689
ABHD14A	187.696	115.962	1.6186
ABHD14B	118.527	129.321	0.916531
ABHD15	107.932	109.904	0.982058
ABHD2	114.062	128.848	0.890449
ABHD3	133.594	190.413	0.701599
ABHD4	148.677	196.771	0.755584
ABHD5	176.811	414.164	0.426911
ABHD6	211.145	196.458	1.07476
ABHD7	165.687	158.717	1.04391
ABHD8	251.418	236.003	1.06532
ABHD9	142.134	412.267	0.344762
ABI1	168.669	271.363	0.725396
ABI2	166.693	322.305	0.658107
ABI3	94.6371	117.791	0.803433
ABI3BP	96.8971	105.172	0.921322
ABL1	188.003	262.772	0.780545
ABL2	105.594	120.3	0.887836
ABLIM1	217.133	382.719	0.693546
ABLIM2	112.041	117.269	0.955415
ABLIM3	96.3814	100.044	0.96339
ABO	99.3672	104.25	0.953164
ABP1	96.3438	109.726	0.878038
ABR	277.511	307.29	0.919904
ABRA	94.0003	104.32	0.901075
ABT1	144.601	162.95	0.887392
ABTB1	124.749	154.745	0.823288
ABTB2	123.115	163.459	0.753187
ACAA1	431.51	349.718	1.23388
ACAA2	444.487	1156.01	0.384501
ACACA	335.617	1171.86	0.53101
ACACB	168.326	216.287	0.778254
ACAD10	199.972	278.365	0.718381
ACAD11	287.736	320.634	0.897396
ACAD8	173.37	488.89	0.551196
ACAD9	397.579	469.386	0.847019
ACADL	169.579	109.507	1.54857
ACADM	286.631	1188.81	0.242457
ACADS	134.998	191.184	0.706116
ACADSB	108.591	118.224	0.918514
ACADVL	311.625	1053.54	0.462529
ACAN	93.3002	94.7929	0.984254
ACAP1	91.7989	126.085	0.72807
ACAP2	139.709	241.381	0.578788
ACAP3	98.8115	99.9174	0.988932
ACAT1	544.34	1442.08	0.37747
ACAT2	191.01	2918.43	0.325943
ACBD3	696.012	944.02	0.737285
ACBD4	104.093	135.596	0.76767
ACBD5	97.5296	113.936	0.85546
ACBD6	617.079	436.989	1.41211
ACBD7	121.429	273.976	0.648637
ACCN1	295.094	130.314	2.0467
ACCN2	306.314	106.865	2.83063
ACCN3	107.282	112.277	0.959178
ACCN4	97.6509	110.606	0.892931
ACCN5	101.329	100.892	1.00433
ACCS	213.346	240.496	0.887111
ACCSL	104.634	110.352	0.948771
ACD	324.627	441.167	0.735837
ACE	99.7483	109.65	0.915406
ACE2	102.607	130.091	0.788738
ACER1	100.058	105.274	0.952456
ACER2	168.688	186.24	0.982422
ACER3	103.713	122.606	0.845906
ACHE	100.635	140.735	0.735444
ACIN1	423.143	513.755	0.823628
ACLY	1972.39	2528.13	0.758478
ACMSD	96.4716	107.514	0.897295
ACN9	186.971	601.562	0.311302
ACO1	1901.26	1843.37	1.03141
ACO2	228.575	451.641	0.506098
ACOT1	140.561	141.711	0.996117
ACOT11	117.172	136.322	0.869077
ACOT12	102.308	118.512	0.863275
ACOT2	124.216	141.874	0.881929
ACOT4	154.663	146.054	1.05894
ACOT6	97.3687	94.3006	1.03253
ACOT7	568.664	1039.94	0.811653
ACOT8	226.639	262.695	0.862744
ACOT9	239.926	362.45	0.700695
ACOX1	143.695	218.295	0.80709
ACOX2	107.928	114.669	0.941218
ACOX3	136.863	175.113	0.781568
ACOXL	103.955	106.639	0.974829
ACP1	1269.71	3174.89	0.410969
ACP2	452.901	275.406	1.64449
ACP5	114.455	108.446	1.05541
ACP6	248.067	335.327	0.739779
ACPL2	147.02	158.482	0.928017
ACPP	97.7007	132.851	0.735413
ACPT	111.215	128.746	0.869982
ACR	100.59	116.378	0.864335
ACRBP	102.203	107.697	0.948987
ACRC	163.517	157.733	1.03666
ACRV1	93.223	119.812	0.781998
ACSBG1	115.582	118.976	0.971473
ACSBG2	99.1006	106.006	0.934857
ACSF2	656.859	196.929	3.33551
ACSF3	104.144	152.623	0.682362
ACSL1	120.498	147.789	0.815339
ACSL3	302.217	619.868	0.721873
ACSL4	121.667	433.317	0.688338
ACSL5	93.0108	106.393	0.87398
ACSL6	99.9239	102.979	0.97405
ACSM1	91.569	106.869	0.856834
ACSM2A	93.6371	99.643	0.939727
ACSM2B	104.158	108.605	0.959332
ACSM3	105.242	123.789	0.851449
ACSM4	94.779	100.85	0.939801
ACSM5	100.577	106.253	0.947249
ACSS1	95.2374	130.282	0.731008
ACSS2	594	1043.58	0.749672
ACSS3	114.552	136.992	0.836199
ACTA1	103.535	123.936	0.835388
ACTA2	151.093	104.717	1.44287
ACTB	11737.6	11483.2	0.982868
ACTBL2	93.8126	95.3751	0.983618
ACTC1	93.4473	101.113	0.930241
ACTG1	9100.12	10654.3	0.666746
ACTG2	959.363	125.99	7.6146
ACTL6A	533.856	4722.72	0.111749
ACTL6B	113.269	119.766	0.945746
ACTL7A	88.6903	95.8349	0.925449
ACTL7B	98.9573	127.066	0.778789
ACTL8	104.34	117.206	0.890227
ACTN1	1386.18	1597.94	0.867479
ACTN2	95.68	115.076	0.831449
ACTN3	99.497	304.017	0.327274
ACTN4	972.334	484.683	2.00612
ACTR10	540.121	687.586	0.785532
ACTR1A	1042.22	919.6	1.13334
ACTR1B	261.44	685.246	0.381527
ACTR2	1379.85	2654.57	0.519802
ACTR3	400.06	672.301	0.595061
ACTR3B	105.835	138.542	0.785749
ACTR5	226.022	289.82	0.779873
ACTR6	377.327	1223.54	0.308391
ACTR8	129.429	136.644	0.947202
ACTRT1	140.463	151.051	0.929903
ACTRT2	93.934	100.552	0.93418
ACVR1	567.23	532.007	1.06621
ACVR1B	348.634	237.816	1.11082
ACVR1C	105.219	119.015	0.884077
ACVR2A	115.483	168.897	0.712506
ACVR2B	100.997	113.471	0.889331
ACVRL1	99.2702	110.912	0.903287
ACY1	177.268	265.992	0.666442
ACY3	95.8559	106.697	0.898394
ACYP1	166.34	341.319	0.608714
ACYP2	139.886	161.883	0.891822
ADA	180.199	860.699	0.209364
ADAD1	95.6089	99.8642	0.957389
ADAD2	93.1227	112.862	0.825102
ADAL	123.543	242.453	0.509554
ADAM10	121.315	162.317	0.757638
ADAM11	97.0057	111.06	0.87345
ADAM12	106.99	113.92	0.947222
ADAM15	150.01	346.624	0.616352
ADAM17	327.626	215.225	1.34827
ADAM18	94.7288	98.8612	0.958201
ADAM19	126.247	121.611	1.01863
ADAM2	115.266	122.087	0.944134
ADAM20	92.9581	101.219	0.918383
ADAM21	93.8307	111.43	0.842056
ADAM21P	97.1826	106.518	0.91236
ADAM22	100.069	106.963	0.934806
ADAM23	116.17	212.397	0.546948
ADAM28	99.4754	109.242	0.927251
ADAM29	103.613	110.854	0.934681
ADAM30	96.7975	102.206	0.947083
ADAM32	101.363	112.201	0.908982
ADAM33	100.869	100.197	1.00638
ADAM3A	98.7033	108.558	0.909579
ADAM5	100.376	115.424	0.888129
ADAM5P	95.5038	94.2762	1.01302
ADAM6	112.195	112.679	0.996816
ADAM7	112.066	111.61	1.00409
ADAM8	168.642	116.542	1.44705
ADAM9	121.989	125.92	0.968787
ADAMDEC1	103.641	111.599	0.928884
ADAMTS1	265.474	118.671	2.23707
ADAMTS10	98.9009	100.345	0.985605
ADAMTS12	90.4777	104.188	0.868411
ADAMTS13	96.8324	108.52	0.896389
ADAMTS14	102.209	105.506	0.973628
ADAMTS15	113.051	120.458	0.938513
ADAMTS16	101.966	121.565	0.838776
ADAMTS17	105.692	116.121	0.91019
ADAMTS18	108.435	109.465	0.987739
ADAMTS19	204.626	112.705	1.81559
ADAMTS2	108.191	120.687	0.89623
ADAMTS20	96.604	112.135	0.862632
ADAMTS3	116.518	117.302	0.993319
ADAMTS4	104.472	110.552	0.945005
ADAMTS5	92.3098	99.6208	0.926612
ADAMTS6	141.12	132.942	1.06151
ADAMTS7	110.1	113.645	0.967139
ADAMTS8	121.789	118.116	1.03109
ADAMTS9	835.505	198.173	4.21603
ADAMTSL1	98.049	105.433	0.934738
ADAMTSL2	96.0879	112.655	0.852938
ADAMTSL3	123.446	138.349	0.892278
ADAMTSL4	108.694	119.948	0.909581
ADAMTSL5	117.46	128.092	0.916999
ADAP1	126.109	106.087	1.18873
ADAP2	233.193	189.208	1.23247
ADAR	1099.66	1483.91	0.799878
ADARB1	127.285	202.068	0.751147
ADARB2	103.634	115.519	0.897114
ADAT1	210.635	207.287	1.01615
ADAT2	102.144	133.511	0.765061
ADAT3	188.223	139.512	1.34915
ADC	99.1191	126.517	0.783441
ADCK1	223.381	309.27	0.722286
ADCK2	457.817	269.967	1.69583
ADCK4	175.069	282.186	0.620401
ADCK5	207.995	140.472	1.48068
ADCY1	141.137	124.678	1.12019
ADCY10	101.064	110.056	0.9183
ADCY2	106.172	112.458	0.944103
ADCY3	543.816	421.907	1.28895
ADCY4	106.859	108.654	0.983479
ADCY5	109.126	121.909	0.895142
ADCY6	209.465	157.138	1.31335
ADCY7	125.381	155.771	0.804909
ADCY8	106.859	107.351	0.995418
ADCY9	157.096	149.534	1.05057
ADCYAP1	92.1398	93.8289	0.981998
ADCYAP1R1	97.9504	98.1637	0.997827
ADD1	1231.43	780.989	1.55875
ADD2	97.2866	113.139	0.866814
ADD3	308.176	361.654	0.846997
ADH1A	105.306	119.665	0.880003
ADH1B	101.531	107.592	0.943666
ADH1C	97.1334	106.597	0.911224
ADH4	103.95	106.723	0.974586
ADH5	137.041	222.169	0.616833
ADH6	105.035	124.228	0.845504
ADH7	102.116	105.871	0.964525
ADHFE1	103.892	116.261	0.904428
ADI1	454.733	177.771	2.55797
ADIG	102.734	103.655	0.991115
ADIPOQ	114.61	131.505	0.871527
ADIPOR1	707.402	950.281	0.737798
ADIPOR2	1424.35	797.585	1.78583
ADK	154.923	339.438	0.659619
ADM	13351.1	5388.13	2.47786
ADM2	201.695	248.035	0.813172
ADNP	244.681	323.774	0.804969
ADNP2	384.115	590.107	0.650924
ADO	505.915	408.86	1.23738
ADORA1	118.432	121.538	0.975283
ADORA2A	113.548	163.988	0.692414
ADORA2B	118.618	388.637	0.305215
ADORA3	98.4402	108.816	0.904947
ADPGK	321.162	434.901	0.738472
ADPRH	124.474	123.578	1.00726
ADPRHL1	136.666	131.927	1.02909
ADPRHL2	524.717	1671.29	0.313959
ADRA1A	101.472	109.239	0.930958
ADRA1B	101.576	111.695	0.9094
ADRA1D	102.744	110.805	0.927251
ADRA2A	132.825	139.698	0.950805
ADRA2B	130.202	150.739	0.863756
ADRA2C	119.162	111.255	1.0663
ADRB1	98.6398	119.018	0.828778
ADRB2	109.342	146.034	0.748738
ADRB3	106.762	107.977	0.988745
ADRBK1	521.516	512.453	0.996554
ADRBK2	107.782	115.425	0.93379
ADRM1	1768.61	1415.48	1.32954
ADSL	1325.27	5257.79	0.252058
ADSS	761.748	715.458	0.980587
ADSSL1	117.733	139.964	0.851169
AEBP1	217.644	341.452	0.637409
AEBP2	312.581	403.408	0.774851
AEN	956.575	470.972	2.03107
AES	388.317	384.256	0.986279
AFAP1	414.435	123.7	2.94354
AFAP1L1	114.16	145.394	0.785177
AFAP1L2	109.808	115.588	0.948991
AFAR3	102.09	112.786	0.905172
AFARP1	100.09	102.913	0.976047
AFF1	139.094	233.499	0.721256
AFF2	117.898	173.637	0.678994
AFF3	106.349	100.45	1.06129
AFF4	254.52	461.727	0.551235
AFG3L1	125.59	131.499	0.946374
AFG3L2	1220.86	1680.47	0.726497
AFM	94.8312	106.812	0.887836
AFMID	132.624	207.727	0.685227
AFP	99.0306	108.154	0.915645
AFTPH	240.577	235.749	1.01475
AGA	186.354	176.978	1.05298
AGAP1	100.458	104.884	0.958242
AGAP11	92.8052	98.9317	0.938074
AGAP2	97.1876	108.468	0.895999
AGAP3	147.964	168.95	0.884979
AGAP6	203.759	165.143	1.23384
AGAP7	109.515	113.375	0.965947
AGAP8	381.391	315.246	1.20982
AGBL1	100.066	102.166	0.980802
AGBL2	101.957	105.728	0.964335
AGBL3	96.1999	103.7	0.927672
AGBL4	108.282	101.867	1.06297
AGBL5	340.298	450.453	0.749869
AGC1	99.842	106.128	0.940769
AGER	109.553	105.187	1.04139
AGFG1	114.634	179.699	0.65216
AGFG2	128.044	131.141	0.99711
AGGF1	102.568	205.049	0.606645
AGK	227.566	520.632	0.437095
AGL	152.46	244.062	0.792367
AGMAT	93.0075	138.37	0.672163
AGPAT1	154.787	204.984	0.841447
AGPAT2	193.022	233.337	0.832856
AGPAT3	103.465	107.889	0.958694
AGPAT4	191.838	160.094	1.13955
AGPAT5	218.457	220.875	0.98905
AGPAT6	229.903	167.692	1.37098
AGPAT9	135.805	141.331	0.960905
AGPS	181.339	931.492	0.194676
AGR2	113.049	122.257	0.928088
AGR3	107.53	116.536	0.9236
AGRN	336.059	222.034	1.32061
AGRP	97.5792	106.167	0.919323
AGT	102.062	111.719	0.913562
AGTPBP1	178.055	407.792	0.568942
AGTR1	109.747	121.658	0.915836
AGTR2	96.298	108.094	0.890877
AGTRAP	211.087	498.9	0.42311
AGXT	97.4729	118.727	0.820985
AGXT2	90.9803	103.976	0.87501
AGXT2L1	101.09	107.221	0.942696
AGXT2L2	112.45	185.335	0.676374
AHCTF1	222.372	297.901	0.78739
AHCY	4958.79	5887.42	0.842268
AHCYL1	1094.02	2595.17	0.421559
AHCYL2	451.251	310.959	1.45116
AHDC1	114.992	122.321	0.940082
AHI1	105.964	160.811	0.658936
AHNAK	776.584	151.342	4.00201
AHNAK2	124.31	171.222	0.726018
AHR	818.198	671.589	1.09185
AHRR	98.945	104.369	0.948026
AHSA1	981.841	1193.56	0.822613
AHSA2	172.304	282.206	0.610561
AHSG	90.2844	117.488	0.768458
AHSP	133.71	150.954	0.885768
AICDA	107.021	120.802	0.885925
AIDA	1900.26	2465.57	0.770716
AIF1	116.56	140.399	0.8458
AIF1L	1587.63	1578.65	1.00758
AIFM1	336.66	808.502	0.579775
AIFM2	145.481	125.672	1.15763
AIFM3	117.268	123.065	0.952891
AIG1	133.62	374.403	0.356889
AIM1	113.424	142.532	0.795779
AIM1L	111.813	111.979	0.997484
AIM2	105.868	112.061	0.956574
AIMP2	1996.36	1810.49	1.10266
AIP	605.067	544.873	1.11047
AIPL1	102.635	108.606	0.945584
AIRE	955.17	941.753	0.96524
AJAP1	106.017	121.47	0.886065
AK1	118.897	168.224	0.706777
AK2	841.165	2291.1	0.366265
AK2P2	135.643	138.442	0.979781
AK3	733.229	840.874	0.871984
AK3L1	412.438	1146.84	0.501156
AK5	101.389	106.211	0.958989
AK7	97.1891	108.242	0.897883
AKAP1	133.114	147.352	0.890168
AKAP10	124.286	166.603	0.746001
AKAP11	113.948	151.778	0.799048
AKAP12	145.157	182.568	0.827886
AKAP13	176.567	288.611	0.718084
AKAP14	96.244	104.977	0.920946
AKAP2	99.3755	124.98	0.803875
AKAP3	94.7953	113.089	0.838237
AKAP4	103.021	109.384	0.943275
AKAP5	101.486	102.473	0.990371
AKAP6	92.966	93.6584	0.992607
AKAP7	136.955	315.68	0.708618
AKAP8	348.826	352.256	0.990263
AKAP8L	317.844	301.35	1.05473
AKAP9	101.441	116.495	0.877962
AKIRIN1	569.931	747.103	0.71788
AKIRIN2	956.985	1703.8	0.561675
AKNA	235.35	242.938	0.968764
AKNAD1	114.746	131.112	0.875174
AKR1A1	578.962	2467.22	0.386548
AKR1B1	1931.35	1797.06	1.07473
AKR1B10	102.555	107.726	0.951996
AKR1B15	100.583	111.848	0.899283
AKR1C1	99.131	105.918	0.935925
AKR1C2	104.369	106.235	0.982839
AKR1C3	165.961	105.919	1.56687
AKR1C4	109.962	119.165	0.935333
AKR1CL1	106.711	108.412	0.982799
AKR1D1	3949.3	4717.56	0.913888
AKR1E2	114.041	111.09	1.02657
AKR7A2	1401.62	2636.13	0.531697
AKR7A3	217.535	363.249	0.724044
AKR7L	96.1721	115.002	0.836265
AKT1	569.432	537.475	1.00326
AKT1S1	129.162	135.767	0.951357
AKT2	114.425	109.985	1.04037
AKT3	107.537	116.062	0.932458
AKTIP	485.408	380.251	1.25981
ALAD	136.458	167.193	0.866687
ALAS1	111.361	156.419	0.749553
ALAS2	99.0959	112.609	0.880374
ALB	117.855	135.128	0.887927
ALCAM	312.479	150.996	2.06945
ALDH16A1	284.594	303.855	0.936611
ALDH18A1	672.36	913.401	0.736106
ALDH1A1	109.619	112.228	0.975569
ALDH1A2	114.735	106.727	1.07315
ALDH1A3	255.794	370.359	0.665128
ALDH1B1	121.559	382.611	0.40729
ALDH1L1	102.242	102.287	0.999562
ALDH1L2	112.923	157.587	0.728962
ALDH2	1017.07	813.094	1.25086
ALDH3A1	106.713	130.844	0.815571
ALDH3A2	142.197	780.293	0.258524
ALDH3B1	95.0908	113.004	0.841454
ALDH3B2	125.534	112.68	1.13914
ALDH4A1	194.615	225.723	0.903889
ALDH5A1	118.858	119.21	1.00716
ALDH6A1	200.848	445.851	0.491088
ALDH7A1	1246.67	1890.78	0.659946
ALDH8A1	108.102	112.125	0.963043
ALDH9A1	2354.48	5911.49	0.398288
ALDOA	983.12	928.433	1.00319
ALDOB	113.298	116.468	0.972789
ALDOC	432.996	3892.5	0.111239
ALG1	117.352	120.098	0.977133
ALG10	121.968	145.553	0.837961
ALG10B	122.649	148.62	0.827012
ALG11	117.501	132.176	0.882928
ALG12	128.385	166.426	0.771426
ALG13	287.912	268.386	1.00687
ALG14	129.71	183.332	0.710332
ALG1L	138.098	359.861	0.40326
ALG2	108.506	124.284	0.873183
ALG3	359.087	682.966	0.653169
ALG5	298.276	234.655	1.27113
ALG6	321.712	455.58	0.706159
ALG8	400.683	581.723	0.728953
ALG9	332.315	444.077	0.748327
ALK	135.124	158.238	0.853932
ALKBH1	162.874	232.351	0.716364
ALKBH2	267.031	417.523	0.639561
ALKBH3	203.502	224.937	0.904706
ALKBH4	139.326	157.47	0.884778
ALKBH5	2421.71	5195.29	0.466136
ALKBH6	356.623	370.458	0.962656
ALKBH7	475.91	392.717	1.21184
ALKBH8	105.068	140.786	0.746295
ALLC	98.5573	104.968	0.938421
ALMS1	141.227	179.678	0.785998
ALMS1P	112.228	114.795	0.977638
ALOX12	106	105.305	1.00659
ALOX12B	96.3304	119.503	0.806094
ALOX12P2	105.886	111.345	0.952244
ALOX15	108.276	110.955	0.976939
ALOX15B	112.768	142.528	0.86914
ALOX5	123.622	127.647	0.950036
ALOX5AP	98.6655	103.091	0.957073
ALOXE3	108.547	122.719	0.884518
ALPI	117.341	152.259	0.770667
ALPK1	105.37	115.352	0.913461
ALPK2	98.01	107.458	0.912079
ALPK3	96.0121	121.169	0.792383
ALPL	4380.95	2683.41	1.63261
ALPP	1239.39	1099.98	1.12673
ALPPL2	114.409	149	0.767842
ALS2	529.285	986.307	0.536633
ALS2CL	97.9275	110.805	0.88349
ALS2CR11	109.425	98.9049	1.10636
ALS2CR12	118.716	123.89	0.95824
ALS2CR14	141.414	133.073	1.06268
ALS2CR16	95.5653	111.822	0.854624
ALS2CR4	317.512	747.172	0.424952
ALS2CR8	98.8271	100.098	0.9873
ALX1	157.272	193.926	0.810987
ALX3	99.9153	109.298	0.913365
ALX4	93.6939	103.846	0.902241
AMAC1	99.6711	109.709	0.908502
AMAC1L1	97.5546	102.175	0.954781
AMAC1L2	110.868	119.851	0.923524
AMAC1L3	130.193	126.453	1.02958
AMACR	117.427	163.362	0.723441
AMBN	101.99	105.468	0.96766
AMBP	100.712	112.797	0.892861
AMBRA1	134.506	145.109	0.926932
AMD1	566.456	949.462	0.5358
AMDHD1	99.9824	127.505	0.784143
AMDHD2	151.73	222.461	0.682051
AMELX	97.0787	106.759	0.90933
AMELY	103.096	110.74	0.930975
AMFR	245.64	187.522	1.22769
AMH	126.047	109.222	1.15404
AMHR2	90.403	163.298	0.553607
AMICA1	104.442	112.177	0.931043
AMIGO1	109.956	124.536	0.882925
AMIGO2	118.234	128.42	0.920682
AMIGO3	95.0299	103.328	0.919696
AMMECR1	279.489	366.246	0.798588
AMMECR1L	280.54	305.641	0.917873
AMN	95.2948	114.662	0.831091
AMN1	102.033	167.533	0.609031
AMOT	387.867	493.675	0.785672
AMOTL1	110.644	133.704	0.827529
AMOTL2	145.615	139.852	1.04121
AMPD1	94.2777	97.8875	0.963123
AMPD2	93.5195	102.135	0.915419
AMPD3	105.523	112.996	0.937373
AMPH	104.876	144.742	0.7464
AMT	281.338	911.627	0.308611
AMTN	96.3538	100.169	0.961909
AMY1A	156.543	325.114	0.762701
AMY1B	114.157	151.688	0.819675
AMY1C	3873.39	6212.57	0.623477
AMY2A	105.592	111.23	0.950871
AMY2B	98.9852	111.894	0.884602
AMZ1	99.6359	107.547	0.926438
AMZ2	1192.27	1538.93	0.771339
ANAPC1	291.422	716.55	0.533486
ANAPC10	355.805	585.121	0.608088
ANAPC11	874.703	721.302	1.04098
ANAPC13	1489.56	1535.78	0.969906
ANAPC2	116.021	117.982	0.982264
ANAPC4	1941.01	574.881	3.37636
ANAPC5	1344.6	1803.15	0.745698
ANAPC7	134.596	199.728	0.673897
ANG	120.494	257.781	0.502886
ANGEL1	234.191	163.376	1.43345
ANGEL2	772.387	471.279	1.63892
ANGPT1	191.239	120.058	1.60108
ANGPT2	97.8269	103.1	0.950164
ANGPT4	95.8028	103.62	0.92456
ANGPTL1	96.7031	92.6457	1.04775
ANGPTL2	108.828	148.69	0.731916
ANGPTL3	104.965	111.262	0.947685
ANGPTL4	3407.53	179.045	15.4762
ANGPTL5	97.5197	105.637	0.923157
ANGPTL6	110.338	106.683	1.03426
ANGPTL7	97.6436	96.2029	1.01498
ANK1	98.2602	102.09	0.962146
ANK2	111.217	118.696	0.936666
ANK3	135.317	121.603	1.1114
ANKAR	104.117	114.415	0.912047
ANKDD1A	105.014	214.134	0.490413
ANKFN1	110.173	102.415	1.07575
ANKFY1	158.862	303.149	0.636784
ANKH	96.0372	102.424	0.938905
ANKHD1	138.822	197.564	0.760318
ANKHD1-EIF4EBP3	105.367	119.424	0.882299
ANKIB1	368.164	429.925	0.856345
ANKK1	97.6098	98.2124	0.993865
ANKLE1	108.635	137.465	0.790274
ANKLE2	499.991	273.351	1.82912
ANKMY1	117.931	117.84	0.988418
ANKMY2	363.619	289.925	1.25418
ANKRA2	206.136	366.593	0.566832
ANKRD1	128.224	107.898	1.18838
ANKRD10	263.831	258.632	1.02377
ANKRD11	444.827	592.672	0.842698
ANKRD12	131.923	142.862	0.923431
ANKRD13A	507.12	567.574	0.893486
ANKRD13B	105.155	117.411	0.895611
ANKRD13C	153.091	340.306	0.449863
ANKRD13D	115.263	118.046	0.973894
ANKRD16	189.796	175.663	1.05061
ANKRD17	214.083	349.335	0.677564
ANKRD18A	105.046	104.824	1.00404
ANKRD18B	103.142	110.044	0.93431
ANKRD19	107.003	114.599	0.933719
ANKRD2	109.091	107.815	1.01183
ANKRD20A1	139.534	117.98	1.16458
ANKRD20A2	95.6216	118.597	0.806276
ANKRD20A3	101.18	101.669	0.994104
ANKRD20A4	95.2765	106.595	0.893822
ANKRD20B	104.32	108.609	0.958577
ANKRD21	98.7022	105.252	0.937767
ANKRD22	116.917	126.396	0.933081
ANKRD23	109.738	122.455	0.897451
ANKRD24	99.863	138.533	0.760313
ANKRD26	111.526	123.948	0.899782
ANKRD27	129.979	202.156	0.642965
ANKRD28	141.517	208.903	0.696477
ANKRD29	93.5473	114.462	0.825964
ANKRD30A	96.4292	104.356	0.927288
ANKRD30B	1115.03	1216.64	0.916489
ANKRD31	101.992	112.592	0.905854
ANKRD32	162.749	227.972	0.711829
ANKRD33	343.923	324.438	1.06006
ANKRD34A	127.098	142.888	0.889495
ANKRD34B	97.1586	109.513	0.887187
ANKRD34C	118.688	121.445	0.977302
ANKRD35	221.677	202.169	1.07295
ANKRD36	102.677	104.797	0.980917
ANKRD36B	111.587	125.399	0.889684
ANKRD37	121.112	578.947	0.209193
ANKRD38	258.812	147.479	1.75491
ANKRD39	317.464	405.511	0.782874
ANKRD40	222.559	296.223	0.751322
ANKRD41	103.36	141.199	0.750463
ANKRD42	91.753	108.261	0.847515
ANKRD43	143.737	105.338	1.36454
ANKRD44	103.006	109.725	0.941175
ANKRD45	106.334	108.293	0.981908
ANKRD46	609.613	789.679	0.771976
ANKRD47	183.494	127.321	1.4412
ANKRD49	285.028	364.67	0.781607
ANKRD5	101.656	108.893	0.935894
ANKRD50	273.081	190.088	1.4366
ANKRD52	139.78	136.925	1.02085
ANKRD53	104.74	117.923	0.888204
ANKRD54	238.093	323.656	0.735635
ANKRD55	98.9108	105.901	0.933991
ANKRD56	106.06	100.218	1.0583
ANKRD57	749.273	538.58	1.3912
ANKRD58	113.542	102.634	1.10627
ANKRD6	124.848	173.725	0.756533
ANKRD7	105.962	106.387	1.00763
ANKRD9	300.595	1112.46	0.539197
ANKS1A	438.698	633.504	0.692495
ANKS1B	99.5626	103.565	0.961668
ANKS3	116.292	141.147	0.823909
ANKS4B	111.815	114.641	0.975351
ANKS6	97.0884	109.286	0.888391
ANKZF1	122.024	237.827	0.620769
ANLN	524.582	475.377	1.10351
ANO1	106.19	147.825	0.718351
ANO10	247.473	303.106	0.816458
ANO2	368.346	114.745	3.21013
ANO3	96.0178	102.214	0.939382
ANO4	97.6349	107.901	0.904854
ANO5	96.0226	112.957	0.850081
ANO6	444.977	332.62	1.33779
ANO7	101.027	108.936	0.929013
ANO8	178.02	172.007	1.03496
ANO9	108.34	124.52	0.867765
ANP32A	125.409	219.392	0.571619
ANP32B	4218.69	3512.03	1.20121
ANP32C	109.933	157.664	0.763937
ANP32D	94.078	106.409	0.88412
ANP32E	116.234	105.225	1.10463
ANPEP	102.107	122.283	0.835007
ANRIL	105.841	95.5418	1.1078
ANTXR1	124.189	162.939	0.80878
ANTXR2	125.541	129.226	0.971485
ANTXRL	103.105	109.452	0.942008
ANUBL1	95.7535	97.4656	0.982434
ANXA1	474.063	133.594	3.54853
ANXA10	101.496	119.261	0.851041
ANXA11	141.077	127.482	1.09419
ANXA13	99.4108	105.476	0.942737
ANXA2	1878.26	3599.52	0.484978
ANXA2P1	387.874	882.729	0.526454
ANXA2P2	14960.3	13247.8	1.12926
ANXA2P3	121.947	161.629	0.754487
ANXA3	634.343	116.859	5.4283
ANXA4	97.3707	99.4495	0.979097
ANXA5	1582.12	3287.12	0.48131
ANXA6	150.087	190.459	0.796924
ANXA7	426.046	623.702	0.74981
ANXA8	102.447	104.056	0.985041
ANXA8L1	96.8916	116.935	0.828592
ANXA8L2	121.721	100.356	1.21289
ANXA9	97.3576	135.54	0.718292
AOAH	118.374	131.943	0.897161
AOC2	98.9456	114.396	0.874484
AOC3	120.44	135.876	0.886396
AOF2	887.856	3963.83	0.223989
AOX1	98.3175	132.627	0.741306
AOX2P	102.711	124.439	0.825396
AP1B1	287.781	412.89	0.729882
AP1G1	209.142	265.788	0.784693
AP1G2	132.405	151.618	0.874531
AP1GBP1	101.041	120.093	0.843599
AP1M1	605.139	798.669	0.757685
AP1M2	327.814	165.733	1.97796
AP1S1	447.592	329.194	1.33352
AP1S2	211.867	1568.4	0.135252
AP1S3	105.548	111.54	0.946277
AP2A1	173.705	165.088	1.06934
AP2A2	161.571	161.718	0.999094
AP2B1	226.667	506.137	0.45753
AP2M1	2002.82	3298.77	0.606673
AP2S1	4538.7	5756.7	0.745276
AP3B1	1185.05	3383.81	0.35021
AP3B2	98.9805	118.615	0.834466
AP3D1	571.829	426.195	1.24489
AP3M1	352.082	386.056	0.90485
AP3M2	532.461	483.944	1.10025
AP3S1	269.727	846.921	0.318479
AP3S2	163.518	324.453	0.503981
AP4B1	419.535	753.401	0.556855
AP4E1	215.182	424.742	0.506618
AP4M1	116.077	143.84	0.806983
AP4S1	104.787	117.935	0.888513
APAF1	158.601	211.554	0.811872
APBA1	103.568	104.284	0.993152
APBA2	95.4486	125.582	0.760053
APBA2BP	105.646	123.051	0.86134
APBA3	255.993	374.232	0.684048
APBB1	100.509	109.538	0.92018
APBB1IP	130.239	239.359	0.544115
APBB2	104.406	109.437	0.953939
APBB3	196.338	291.772	0.673039
APC	103.088	103.569	0.995353
APC2	94.8842	108.9	0.871298
APCDD1	124.24	147.904	0.840003
APCDD1L	110.42	137.804	0.801287
APCS	100.066	113.059	0.88508
APEG1	114.407	164.922	0.693701
APEH	1268.01	2519.01	0.503375
APEX1	1050.78	2404.84	0.433398
APEX2	429.787	1064.01	0.403931
APH1A	724.592	900.167	0.803113
APH1B	289.278	235.382	1.22897
API5	737.344	1279.92	0.576088
APIP	291.793	564.349	0.529702
APITD1	223.134	283.868	0.74564
APLF	109.565	140.279	0.788082
APLN	114.104	120.85	0.944185
APLNR	95.5613	113.991	0.838324
APLP1	139.279	131.531	1.04386
APLP2	254.131	315.464	0.824614
APM-1	116.985	119.731	0.977063
APOA1	124.755	105.705	1.18023
APOA1BP	1140.76	1705.6	0.668828
APOA2	107.98	110.717	0.975283
APOA4	102.041	112.633	0.905963
APOA5	112.867	122.575	0.920804
APOB	96.9286	104.322	0.92913
APOB48R	92.4586	105.739	0.874408
APOBEC1	97.8656	122.496	0.79893
APOBEC2	99.6468	97.1837	1.02534
APOBEC3A	113.912	90.1775	1.2632
APOBEC3B	91.2143	141.053	0.646667
APOBEC3C	113.67	133.854	0.849206
APOBEC3D	106.352	129.876	0.816485
APOBEC3F	124.39	142.119	0.873735
APOBEC3G	106.932	186.295	0.577765
APOBEC3H	100.948	104.245	0.968377
APOBEC4	93.5347	102.968	0.908389
APOC1	377.413	1479.26	0.255136
APOC2	117.141	116.418	1.00621
APOC3	101.601	116.92	0.868979
APOC4	101.621	118.492	0.85762
APOD	91.4633	97.6318	0.936819
APOE	3710.84	2632.24	1.40977
APOF	94.4496	109.654	0.861342
APOH	96.3285	102.295	0.941673
APOL1	99.7076	104.142	0.96323
APOL2	100.556	111.099	0.912456
APOL3	100.187	102.472	0.977667
APOL4	101.769	105.897	0.960313
APOL5	94.6959	111.047	0.852755
APOL6	101.581	108.335	0.937652
APOLD1	132.8	102.578	1.29462
APOM	102.271	120.624	0.847853
APOO	1216.64	969.321	1.25515
APOOL	219.739	440.305	0.499062
APP	907.062	1033.76	0.815258
APPBP2	168.396	257.295	0.730003
APPL1	189.902	271.565	0.699288
APPL2	317.611	314.246	1.01071
APRIN	98.1817	105.88	0.927295
APRT	722.271	1652.7	0.437837
APTX	325.415	439.794	0.757941
AQP1	107.961	115.289	0.93736
AQP10	103.344	110.6	0.934394
AQP11	153.684	216.692	0.709227
AQP12A	94.7913	97.4009	0.973207
AQP12B	142.993	220.235	0.649275
AQP2	103.302	114.853	0.89943
AQP3	112.201	120.978	0.927446
AQP4	97.9907	102.007	0.960542
AQP5	94.9129	97.5467	0.972999
AQP6	99.8417	103.497	0.96484
AQP7	90.6311	105.623	0.858061
AQP7P1	109.651	121.627	0.90154
AQP7P2	110.474	121.776	0.911608
AQP8	103.892	107.332	0.96795
AQP9	97.4787	111.699	0.872688
AQR	225.584	417.222	0.656115
AR	99.7122	104.253	0.95794
ARAF	526.886	688.341	0.765443
ARAP1	196.147	250.883	0.781826
ARAP2	111.464	112.68	0.987031
ARAP3	490.623	458.431	1.01336
ARC	103.334	132.636	0.779075
ARCN1	923.398	2665.4	0.346439
ARD1A	1203.51	1300.46	0.925454
ARD1B	97.4481	114.086	0.854166
AREG	92.6496	101.596	0.911942
AREGB	97.7721	90.5683	1.07954
ARF1	1328	1390.06	0.920504
ARF3	774.875	441.777	1.754
ARF4	1341.84	1717.63	0.679683
ARF5	900.818	903.338	0.99721
ARF6	116.179	130.237	0.892059
ARFGAP1	405.884	327.52	1.16649
ARFGAP2	375.387	372.208	1.00854
ARFGAP3	149.483	464.942	0.59219
ARFGEF1	927.434	578.621	1.52698
ARFGEF2	202.471	336.203	0.602229
ARFIP1	181.764	244.554	0.867698
ARFIP2	126.437	123.899	1.02049
ARFRP1	125.211	117.922	1.06181
ARG1	99.9932	108.903	0.918189
ARG2	165.027	298.078	0.553639
ARG99	124.115	103.584	1.1982
ARGFX	88.48	104.717	0.844944
ARGFXP2	97.3508	102.882	0.947402
ARGLU1	1715.52	1805.12	0.950365
ARHGAP1	944.268	1168.23	0.80829
ARHGAP10	213.027	131.172	1.62402
ARHGAP11A	114.821	140.836	0.851281
ARHGAP11B	112.284	132.521	0.84729
ARHGAP12	151.16	357.79	0.525346
ARHGAP15	120.798	127.811	0.945135
ARHGAP17	214.218	431.517	0.639414
ARHGAP18	99.7173	118.017	0.844941
ARHGAP19	595.426	926.82	0.642439
ARHGAP20	104.78	105.958	0.988883
ARHGAP21	855.293	855.605	0.999635
ARHGAP22	225.148	180.976	1.24408
ARHGAP23	233.022	123.825	1.70796
ARHGAP24	102.265	108.032	0.946435
ARHGAP25	108.202	136.536	0.834592
ARHGAP26	92.6825	108.49	0.854294
ARHGAP27	100.161	121.907	0.821613
ARHGAP28	679.218	119.957	5.63403
ARHGAP29	112.367	121.785	0.922672
ARHGAP30	103.003	107.423	0.958871
ARHGAP4	121.963	163.421	0.746313
ARHGAP5	114.288	130.707	0.874387
ARHGAP6	104.121	108.599	0.957754
ARHGAP8	102.33	125.989	0.821787
ARHGAP9	113.749	125.357	0.914876
ARHGDIA	1968.86	1335.71	1.47402
ARHGDIB	233.112	208.107	1.12015
ARHGDIG	124.22	119.44	1.04192
ARHGEF1	125.108	149.063	0.855457
ARHGEF10	545.036	393.73	1.38429
ARHGEF10L	113.773	131.285	0.866967
ARHGEF11	153.053	131.37	1.15429
ARHGEF12	122.766	155.331	0.790355
ARHGEF15	107.846	111.101	0.970705
ARHGEF16	331.255	568.378	0.582808
ARHGEF17	150.931	122.226	1.23485
ARHGEF18	995.682	1024.39	0.971972
ARHGEF19	130.674	169.392	0.771427
ARHGEF2	984.479	1813.49	0.542865
ARHGEF3	252.511	338.984	0.744905
ARHGEF4	102.772	118.462	0.876824
ARHGEF5	134.904	121.129	1.11372
ARHGEF5L	243.025	168.222	1.44467
ARHGEF6	106.235	200.717	0.529278
ARHGEF7	247.628	241.726	0.929111
ARHGEF9	118.462	123.149	0.961945
ARID1A	446.017	662.289	0.776344
ARID1B	106.761	118.432	0.903301
ARID2	161.382	191.286	0.840756
ARID3A	1610.65	614.627	2.62054
ARID3B	986.094	3297.62	0.299032
ARID3C	99.726	110.283	0.904274
ARID4A	110.038	116.143	0.945427
ARID4B	197.71	192.157	0.99553
ARID5A	100.366	110.967	0.905728
ARID5B	860.941	124.407	6.92039
ARIH1	195.263	789.394	0.247358
ARIH2	358.138	1093.06	0.327647
ARL1	534.955	813.559	0.65755
ARL10	103.487	105.573	0.980244
ARL11	111.438	110.127	1.01191
ARL13A	101.659	114.163	0.890474
ARL13B	109.761	118.965	0.927281
ARL14	91.5688	94.1624	0.972456
ARL15	124.871	136.399	0.91815
ARL16	1243.23	1522	0.710049
ARL17B	108.333	202.969	0.617335
ARL17P1	111.328	159.949	0.696021
ARL2	1803.63	3970.27	0.454284
ARL2BP	1079.4	529.175	2.03978
ARL3	118.228	130.934	0.902964
ARL4A	110.305	172.767	0.742852
ARL4C	116.205	129.861	0.894844
ARL4D	130.017	125.893	1.03277
ARL5A	659.206	1317.64	0.541514
ARL5B	213.464	193.897	1.06543
ARL5C	93.4419	108.937	0.857761
ARL6	93.8765	112.811	0.841197
ARL6IP1	1399.47	1982.99	0.793916
ARL6IP4	498.993	307.381	1.40567
ARL6IP5	396.29	1435.5	0.276065
ARL6IP6	175.524	424.17	0.629473
ARL8A	107.971	112.142	0.962811
ARL8B	537.274	530.452	1.01286
ARL9	96.7189	91.2582	1.05984
ARMC1	629.086	482.296	1.30436
ARMC10	189.766	438.404	0.499319
ARMC2	103.096	109.194	0.946394
ARMC3	100.936	101.662	0.99286
ARMC4	96.0427	112.299	0.855237
ARMC5	140.15	136.736	1.02497
ARMC6	238.424	278.776	0.855253
ARMC7	373.986	271.044	1.3798
ARMC8	123.042	147.769	0.901797
ARMC9	116.051	158.868	0.730488
ARMCX1	159.764	737.217	0.276675
ARMCX2	344.821	1993.14	0.173004
ARMCX3	124.42	170.092	0.800916
ARMCX4	100.124	134.97	0.741819
ARMCX5	146.248	248.587	0.588318
ARMCX6	212.821	228.906	0.925086
ARMET	2453.68	2869.41	0.855116
ARMS2	99.0522	105.001	0.943344
ARNT	129.584	240.277	0.535575
ARNT2	99.9598	98.955	1.01015
ARNTL	115.986	127.6	0.913239
ARNTL2	99.0409	117.489	0.842982
ARP11	102.354	108.809	0.940669
ARPC1A	3025.68	2326.57	1.30049
ARPC1B	209.663	325.234	0.644652
ARPC2	1149.63	1487.06	0.902388
ARPC3	1409.92	2043.53	0.689945
ARPC4	586.051	468.138	1.11826
ARPC5	2280.71	2446.04	0.932408
ARPC5L	789.255	729.576	1.0818
ARPM1	112.09	109.835	1.02054
ARPM2	103.701	99.6286	1.04087
ARPP19	564.822	1010.49	0.584551
ARPP-21	100.05	110.066	0.910961
ARR3	96.2969	100.656	0.956698
ARRB1	139.809	791.217	0.180285
ARRB2	102.489	125.181	0.818203
ARRDC1	112.572	97.0594	1.15983
ARRDC2	131.147	181.156	0.816891
ARRDC3	96.1955	146.233	0.705092
ARRDC4	105.04	104.206	1.00823
ARRDC5	100.344	101.904	0.984694
ARS2	1222	1289.65	0.975866
ARSA	132.255	158.155	0.836422
ARSB	138.209	132.985	1.0305
ARSD	146.333	117.278	1.22669
ARSE	94.931	231.317	0.410394
ARSF	96.1702	110.467	0.870579
ARSG	138.621	156.277	0.887024
ARSH	99.1231	100.166	0.989587
ARSI	103.585	106.154	0.9758
ARSJ	116.502	109.658	1.06241
ARSK	109.462	143.269	0.764034
ART1	157.169	168.372	0.933464
ART3	96.7333	119.214	0.811426
ART4	105.519	103.983	1.01477
ART5	117.369	109.423	1.07156
ARTN	105.191	105.132	1.00051
ARV1	374.771	490.138	0.764622
ARVCF	134.399	135.537	0.991603
ARVP6125	110.885	113.743	0.972878
ARX	108.344	141.72	0.764492
AS3MT	140.537	211.961	0.663032
ASAH1	127.085	166.363	0.784284
ASAH2	107.879	109.508	0.985337
ASAH2B	100.744	111.429	0.905571
ASAH2C	120.911	133.395	0.906413
ASAM	96.6955	130.675	0.739971
ASAP1	447.347	530.602	0.809767
ASAP1IT1	103.459	101.46	1.0197
ASAP2	392.003	179.784	2.14349
ASAP3	435.794	1334.77	0.326494
ASB1	286.569	388.056	0.738472
ASB10	103.436	103.909	0.995448
ASB11	100.079	107.879	0.929201
ASB12	92.3476	116.086	0.795509
ASB13	128.137	215.34	0.595043
ASB14	87.7045	100.109	0.876093
ASB15	92.9038	104.313	0.890626
ASB16	101.882	120.017	0.848898
ASB17	101.849	107.982	0.943909
ASB18	101.646	112.407	0.904267
ASB2	112.523	116.454	0.96624
ASB3	243.335	567.804	0.459268
ASB4	107.25	110.315	0.973328
ASB5	103.433	101.894	1.01511
ASB6	131.378	130.582	1.00715
ASB7	118.601	135.464	0.899073
ASB8	271.615	230.654	1.16556
ASB9	91.4889	112.252	0.81481
ASCC1	521.513	704.912	0.739828
ASCC2	857.741	1179.3	0.727333
ASCC3	235.238	299.86	0.87587
ASCL1	95.1242	170.226	0.558813
ASCL2	183.849	122.738	1.4979
ASCL3	97.0635	111.276	0.872276
ASCL4	89.9614	99.8995	0.900519
ASCL5	110.405	114.464	0.978897
ASF1A	201.183	326.811	0.615596
ASF1B	375.098	641.593	0.584634
ASFMR1	108.717	112.857	0.963315
ASGR1	108.995	465.23	0.234283
ASGR2	100.397	111.965	0.909085
ASH1L	106.043	124.427	0.852253
ASH2L	971.385	2416.11	0.402046
ASIP	91.487	100.408	0.911149
ASL	138.808	212.075	0.683673
ASMT	94.6662	96.0708	0.985379
ASMTL	185.89	333.979	0.572171
ASNA1	163.826	213.363	0.767827
ASNS	802.282	2880.27	0.301142
ASNSD1	1315.43	986.049	1.33405
ASPA	106.633	125.515	0.849564
ASPG	109.478	115.339	0.949184
ASPH	101.448	110.072	0.924545
ASPHD1	103.029	115.336	0.893108
ASPHD2	105.731	129.906	0.813906
ASPM	443.27	792.606	0.559257
ASPN	94.8422	99.2555	0.955536
ASPRV1	100.336	112.657	0.890628
ASPSCR1	665.004	648.944	1.07063
ASRGL1	370.712	684.359	0.541692
ASS1	277.379	2135.08	0.296073
ASTE1	181.904	147.468	1.23351
ASTL	107.297	110.463	0.971336
ASTN1	94.8918	115.459	0.82614
ASTN2	125.621	131.67	0.96371
ASXL1	358.691	334.614	1.07195
ASXL2	538.549	590.136	0.912585
ASXL3	95.0131	95.892	0.990834
ASZ1	98.3386	108.609	0.9057
ATAD1	231.154	244.34	0.98162
ATAD2	374.193	432.32	0.865546
ATAD2B	154.079	177.785	0.866658
ATAD3A	549.459	1089.52	0.504315
ATAD3B	107.443	168.298	0.638408
ATAD3C	108.284	124.362	0.870712
ATAD5	102.428	119.006	0.860694
ATCAY	99.6806	110.327	0.903503
ATE1	119.192	142.913	0.86725
ATF1	148.079	195.023	0.75929
ATF2	109.112	244.908	0.445523
ATF3	148.199	221.307	0.771961
ATF4	2086.79	3255.45	0.666241
ATF5	744.304	357.014	2.0848
ATF6	111.703	664.861	0.16801
ATF6B	122.281	136.147	0.905483
ATF7	107.932	133.226	0.810147
ATF7IP	114.432	130.274	0.878397
ATF7IP2	138.593	170.319	0.813725
ATG10	229.161	395.291	0.555608
ATG12	368.341	646.907	0.622222
ATG16L1	357.674	786.553	0.447307
ATG16L2	124.428	166.341	0.748031
ATG2A	304.862	368.57	0.827148
ATG2B	106.707	115.304	0.925446
ATG3	500.425	614.454	0.795127
ATG4A	211.489	310.119	0.747867
ATG4B	144.847	263.966	0.703493
ATG4C	145.416	476.396	0.624786
ATG4D	175.257	161.017	1.08676
ATG5	187.856	335.698	0.559598
ATG7	414.915	365.939	1.13384
ATG9A	242.427	393.475	0.684725
ATG9B	95.1538	106.242	0.895634
ATHL1	102.616	188.188	0.545283
ATIC	1808.1	5095.42	0.354849
ATL1	114.632	135.049	0.862779
ATL2	187.812	436.123	0.430639
ATL3	417.621	545.279	0.765885
ATM	122.177	183.742	0.765278
ATMIN	201.627	188.881	1.05835
ATN1	528.913	166.933	2.32656
ATOH1	93.1732	108.172	0.861342
ATOH7	112.64	116.023	0.972148
ATOH8	120.042	109.368	1.0976
ATOX1	1840.96	1661.34	1.10811
ATP10A	203.822	235.988	0.846051
ATP10B	106.34	108.043	0.984244
ATP10D	102.233	102.511	0.99729
ATP11A	104.273	108.469	0.965938
ATP11B	129.062	209.808	0.619853
ATP11C	276.668	247.093	1.11211
ATP12A	117.526	109.485	1.07345
ATP13A1	531.259	313.246	1.69598
ATP13A2	374.168	424.15	0.88216
ATP13A3	102.89	118.222	0.870316
ATP13A4	108.92	124.111	0.877604
ATP13A5	91.6269	93.6967	0.977909
ATP1A1	2301.35	2619.12	0.867287
ATP1A2	92.4211	105.67	0.874623
ATP1A3	111.331	115.7	0.962236
ATP1A4	95.3261	100.014	0.953604
ATP1B1	362.769	382.981	0.931321
ATP1B2	100.051	119.957	0.834061
ATP1B3	712.141	1130.78	0.764346
ATP1B4	93.8205	102.76	0.91301
ATP2A1	100.46	106.856	0.941141
ATP2A2	789.896	748.705	1.03629
ATP2A3	106.577	150.798	0.707374
ATP2B1	124.735	146.839	0.875883
ATP2B2	95.7913	108.398	0.884509
ATP2B3	106.962	120.586	0.892899
ATP2B4	286.934	297.262	0.912731
ATP2C1	159.94	181.84	0.88974
ATP2C2	139.505	108.934	1.28064
ATP4A	101.15	142.384	0.710402
ATP4B	103.61	105.225	0.985369
ATP5A1	6860.09	10815.2	0.63422
ATP5B	15941.6	16996.8	0.937916
ATP5C1	1005.9	2888.02	0.348301
ATP5D	1294.85	1418.92	1.04503
ATP5E	2399.09	2049.99	1.1703
ATP5EP2	10320.8	8345.9	1.24268
ATP5F1	1644.47	5164.33	0.284877
ATP5G1	971.736	2177.19	0.499424
ATP5G2	1298.02	2400.23	0.614129
ATP5G3	147.369	357.341	0.412404
ATP5H	4309.3	7223.73	0.596049
ATP5I	2308.55	1634.94	1.27816
ATP5J	2339.9	3539.24	0.650479
ATP5J2	2661.16	3779.05	0.704579
ATP5L	2014.8	4954.84	0.348411
ATP5O	2679.61	5126.42	0.522705
ATP5S	142.139	198.425	0.735461
ATP5SL	727.201	1067.21	0.681406
ATP6AP1	6148.31	1706.72	3.6024
ATP6AP1L	111.989	222.201	0.503999
ATP6AP2	3048.31	2502.78	1.21797
ATP6V0A1	651.485	723.431	0.900549
ATP6V0A2	381.745	199.259	1.91582
ATP6V0A4	101.168	101.909	0.996073
ATP6V0B	2186.62	1976.97	1.18859
ATP6V0C	1571.5	1778.52	0.867447
ATP6V0D1	953.318	704.245	1.35367
ATP6V0D2	107.53	138.63	0.775661
ATP6V0E1	1948.9	2426.96	0.74958
ATP6V0E2	1079.98	898.788	1.2016
ATP6V1A	1791.9	3288.86	0.54484
ATP6V1B1	210.631	121.833	1.72884
ATP6V1B2	958.36	1187.25	0.80721
ATP6V1C1	224.633	170.795	1.1955
ATP6V1C2	183.902	101.957	1.80564
ATP6V1D	1198.14	1619.34	0.739897
ATP6V1E1	3492.43	2596.13	1.34897
ATP6V1E2	110.212	263.45	0.41834
ATP6V1F	2959.22	2864.28	1.03315
ATP6V1G1	2004.81	3613.76	0.554771
ATP6V1G2	102.858	148.698	0.755933
ATP6V1G3	100.13	110.214	0.908632
ATP6V1H	702.563	491.745	1.18292
ATP7A	101.112	120.193	0.84125
ATP7B	125.339	148.24	0.851344
ATP8A1	173.312	112.93	1.53468
ATP8A2	110.366	112.144	0.984141
ATP8B1	114.776	118.314	0.970098
ATP8B2	197.071	248.929	0.872939
ATP8B3	91.5547	190.137	0.481521
ATP8B4	121.768	115.732	1.05216
ATP9A	298.822	175.474	1.38905
ATP9B	144.829	134.651	1.07559
ATPAF1	552.776	1300.09	0.402979
ATPAF2	133.43	218.797	0.609834
ATPBD1B	480.52	1002.93	0.479117
ATPBD3	133.964	141.609	0.94601
ATPBD4	144.888	244.312	0.595431
ATPGD1	107.981	112.987	0.955662
ATPIF1	565.697	1392.64	0.546177
ATR	98.4628	104.437	0.947961
ATRIP	259.493	289.604	0.896157
ATRN	220.81	192.192	1.0931
ATRNL1	102.675	101.59	1.01068
ATRX	97.2879	103.618	0.939982
ATXN1	177.04	189.452	0.966639
ATXN10	128.14	164.42	0.800158
ATXN1L	176.835	219.422	0.896344
ATXN2	1849.86	1882.53	0.982646
ATXN2L	101.031	117.491	0.860135
ATXN3	144.034	272.897	0.698522
ATXN3L	107.077	108.04	0.991087
ATXN7	107.444	108.352	0.991619
ATXN7L1	96.2955	104.866	0.918272
ATXN7L2	158.185	162.928	0.970888
ATXN7L3	582.583	616.893	0.944383
ATXN8OS	93.3715	103.105	0.905592
AUH	178.993	464.615	0.385251
AUP1	264.265	247.461	1.01827
AURKA	1455.15	3025.77	0.480752
AURKAIP1	4428.63	6302.12	0.70272
AURKAPS1	115.424	126.647	0.91139
AURKB	412.276	1789.89	0.230336
AURKC	104.397	119.013	0.878373
AUTS2	307.057	746.092	0.411553
AVEN	184.262	212.209	0.868306
AVIL	111.916	107.078	1.04518
AVL9	171.848	275.293	0.624742
AVP	110.396	109.417	1.00934
AVPI1	252.457	475.901	0.530482
AVPR1A	93.3701	102.145	0.914095
AVPR1B	102.173	111.65	0.915123
AVPR2	137.57	158.631	0.867232
AWAT2	106.74	92.6116	1.15256
AXIN1	225.221	274.929	0.834617
AXIN2	1072.17	440.692	2.43292
AXL	97.9936	294.605	0.337208
AXUD1	263.835	258.559	1.02041
AYP1p1	524.969	382.6	1.37211
AZGP1	95.4477	115.333	0.827587
AZI1	402.09	412.991	0.911542
AZI2	159.329	168.86	0.94356
AZIN1	1257.38	600.577	1.88303
AZU1	100.899	98.3226	1.0262
B2M	194.427	889.054	0.218244
B3GALNT1	173.248	120.922	1.41617
B3GALNT2	177.116	177.54	0.997613
B3GALT1	98.9819	108.643	0.911074
B3GALT2	116.001	118.432	0.979471
B3GALT3	107.053	102.833	1.04149
B3GALT4	107.377	130.01	0.825911
B3GALT5	92.6759	101.904	0.909407
B3GALT6	353.739	318.685	1.10999
B3GALTL	124.073	136.982	0.905766
B3GAT1	112.624	140.393	0.822526
B3GAT2	100.462	103.337	0.972185
B3GAT3	160.239	203.739	0.786492
B3GNT1	590.063	632.735	0.93256
B3GNT2	141.407	208.416	0.678486
B3GNT3	113.505	116.259	0.976309
B3GNT4	134.811	116.801	1.1542
B3GNT5	97.7474	102.999	0.949016
B3GNT6	259.552	352.3	0.736736
B3Gn-T6	122.282	146.715	0.833467
B3GNT7	93.7401	99.4786	0.942315
B3GNT8	119.372	121.718	0.980727
B3GNT9	106.262	112.989	0.940466
B3GNTL1	127.413	152.259	0.836816
B4GALNT1	112.433	112.272	1.00143
B4GALNT2	96.0309	100.588	0.954693
B4GALNT3	104.228	98.741	1.05557
B4GALNT4	177.062	162.527	1.08943
B4GALT1	247.854	148.181	1.67264
B4GALT2	147.935	180.176	0.88761
B4GALT3	654.235	1137.99	0.574905
B4GALT4	294.842	355.407	0.800188
B4GALT5	999.73	1949.03	0.512936
B4GALT6	140.357	124.683	1.12572
B4GALT7	527.487	770.012	0.685037
B9D1	125.965	483.267	0.260652
B9D2	143.923	234.073	0.614865
BAALC	104.214	116.375	0.895542
BAAT	89.0416	101.496	0.877288
BACE1	106.956	116.46	0.919484
BACE2	146.757	104.259	1.40444
BACH1	109.063	119.113	0.921683
BACH2	106.751	117.403	0.908582
BAD	160	203.918	0.782677
BAG1	114.242	107.073	1.06695
BAG2	136.517	184.415	0.740271
BAG3	751.438	575.896	1.30482
BAG4	162.663	221.496	0.730912
BAG5	246.119	214.483	1.09544
BAGE	115.844	131.059	0.883902
BAGE2	104.261	114.615	0.909659
BAGE3	93.9362	112.899	0.832039
BAGE4	97.5058	102.995	0.946819
BAGE5	119.604	130.395	0.917248
BAHCC1	110.333	127.494	0.865397
BAHD1	134.601	161.677	0.832526
BAI1	103.706	117.156	0.889609
BAI2	94.3597	94.9624	0.993653
BAI3	102.343	105.396	0.971041
BAIAP2	145.802	144.977	0.97103
BAIAP2L1	364.161	344.898	1.05585
BAIAP2L2	147.167	367.045	0.40095
BAIAP3	113.734	111.05	1.02417
BAK1	257.008	293.322	0.876195
BAMBI	2216.41	1781.2	1.24434
BANF1	993.256	1695.82	0.693694
BANF2	103.251	108.135	0.954839
BANK1	98.961	110.767	0.893412
BANP	769.739	993.995	0.827724
BAP1	281.699	353.038	0.797927
BAPX1	204.143	185.881	1.09824
BARD1	422.001	813.122	0.518988
BARHL1	101.478	107.853	0.940892
BARHL2	98.3349	112.157	0.876762
BARX1	120.592	189.225	0.637293
BARX2	99.3361	103.916	0.955925
BASE	99.8711	112.93	0.883627
BASP1	3012.64	4501.95	0.669185
BAT1	521.036	1109.47	0.601534
BAT2	464.966	528.721	0.895341
BAT2D1	844.585	1373.98	0.614701
BAT2L	476.35	217.069	2.19446
BAT3	475.289	664.809	0.752385
BAT4	121.463	130.992	0.927256
BAT5	415.049	262.937	1.57851
BATF	92.5581	100.494	0.921033
BATF2	98.5787	112.416	0.876911
BATF3	136.213	151.501	0.899091
BAX	405.227	242.295	1.35751
BAZ1A	159.947	192.919	0.848403
BAZ1B	254.873	250.22	0.98825
BAZ2A	105.43	120.98	0.871461
BAZ2B	209.04	288.053	0.725701
BBC3	166.95	170.375	0.979897
BBOX1	98.5506	95.2361	1.0348
BBS1	209.367	491.827	0.425692
BBS10	116.505	163.241	0.713702
BBS12	108.596	115.785	0.93791
BBS2	253.517	256.578	0.982767
BBS4	152.926	503.825	0.303531
BBS5	103.47	110.055	0.943301
BBS7	114.596	157.13	0.73764
BBS9	162.246	173.993	0.932549
BBX	383.927	492.605	0.77938
BCAM	110.35	112.793	0.976752
BCAN	108.016	122.393	0.896069
BCAP29	137.335	164.559	0.855903
BCAP31	3505.88	2838.85	1.23497
BCAR1	198.383	178.337	1.11241
BCAR3	183.73	232.388	0.790619
BCAR4	101.169	109.99	0.919803
BCAS1	102.066	115.516	0.888175
BCAS2	124.278	143.048	0.891031
BCAS3	105.631	112.956	0.935147
BCAS4	207.937	374.344	0.653063
BCAT1	259.28	2538.75	0.102129
BCAT2	364.716	417.449	0.873679
BCCIP	461.022	690.316	0.647709
BCDIN3D	231.103	190.103	1.21567
BCHE	97.6067	136.066	0.717345
BCKDHA	312.516	945.171	0.330645
BCKDHB	129.569	192.371	0.719897
BCKDK	957.08	2250.22	0.425326
BCL10	107.282	136.57	0.783109
BCL11A	161.411	342.204	0.561051
BCL11B	326.486	172.557	1.63986
BCL2	110.145	117.547	0.937911
BCL2A1	113.611	124.901	0.909609
BCL2L1	1244.26	486.058	1.9188
BCL2L10	101.286	105.279	0.962074
BCL2L11	103.647	131.141	0.794216
BCL2L12	702.334	1208.62	0.625179
BCL2L13	929.354	1475.34	0.629925
BCL2L14	101.159	115.169	0.880928
BCL2L15	96.1648	113.118	0.849941
BCL2L2	365.449	470.724	0.776356
BCL3	131.654	160.678	0.819369
BCL6	126.453	132.827	0.950161
BCL6B	136.245	152.995	0.890517
BCL7A	118.379	120.449	0.976808
BCL7B	203.559	183.388	1.11759
BCL7C	181.875	153.659	1.10957
BCL8	96.5394	96.3947	1.0015
BCL9	370.36	858.489	0.431409
BCL9L	140.556	140.039	1.00369
BCLAF1	468.78	443.043	0.959072
BCMO1	109.813	121.111	0.906713
BCO2	94.5783	108.359	0.872822
BCOR	172.215	234.396	0.85131
BCORL1	138.3	155.39	0.890017
BCORL2	103.242	107.342	0.9618
BCR	112.367	142.899	0.809133
BCS1L	199.483	473.865	0.42097
BCYRN1	1834.75	4539.41	0.404182
BDH1	109.063	134.06	0.827132
BDH2	107.297	108.291	0.990822
BDKRB1	91.1357	106.469	0.855983
BDKRB2	101.39	121.683	0.833229
BDNF	103.313	119.468	0.869569
BDNFOS	102.141	125.678	0.812719
BDP1	106.828	121.382	0.880093
BEAN	108.867	112.473	0.977534
BECN1	243.508	651.523	0.373752
BECN1L1	104.279	109.313	0.953949
BEGAIN	103.478	113.369	0.912754
BEND2	104.364	110.235	0.946742
BEND3	283.594	327.404	0.856509
BEND4	144.808	240.863	0.742868
BEND5	134.833	811.573	0.166138
BEND6	103.797	106.998	0.970426
BEND7	194.621	167.114	1.12527
BEST1	101.344	109.853	0.922542
BEST2	93.9793	112.145	0.838019
BEST3	96.2323	102.308	0.940613
BEST4	124.713	127.497	0.978163
BET1	144.929	253.306	0.572149
BET1L	151.366	165.356	0.915398
BET3L	99.7715	99.5821	1.0019
BEX1	174.029	496.574	0.33927
BEX2	291.797	611.941	0.476838
BEX4	260.685	807.507	0.322826
BEX5	103.127	240.224	0.429297
BEXL1	629.795	1105.07	0.750657
BEYLA	98.2827	101.127	0.973631
BFAR	594.807	601.06	0.989596
BFSP1	112.691	114.745	0.982102
BFSP2	103.518	121.605	0.851265
BGLAP	147.357	153.814	0.958017
BGN	107.233	396.994	0.270112
BHLHA15	95.5884	105.92	0.90246
BHLHB2	436.022	819.237	0.532229
BHLHB3	94.3579	121.979	0.773558
BHLHB4	91.7324	121.504	0.754977
BHLHB9	141.265	497.73	0.283819
BHLHE22	112.141	115.106	0.974244
BHMT	105.772	114.877	0.920744
BHMT2	106.595	102.374	1.04124
BICC1	98.5246	101.724	0.968549
BICD1	217.489	134.357	1.607
BICD2	177.481	432.026	0.627066
BID	132.776	145.306	0.915751
BIK	106.545	116.281	0.916271
BIN1	196.809	716.683	0.275107
BIN2	98.3115	92.4748	1.06312
BIN3	121.783	113.374	1.07417
BIRC1	102.46	110.831	0.92447
BIRC2	321.467	429.632	0.75549
BIRC3	158.55	154.108	0.989848
BIRC5	476.103	796.568	0.618749
BIRC6	414.969	278.765	1.4886
BIRC7	97.6391	100.526	0.971893
BIRC8	90.1416	98.1081	0.918799
BIVM	171.285	211.893	0.808717
BLCAP	982.275	489.224	2.00782
BLID	108.982	129.474	0.841725
BLK	87.5817	95.3624	0.91841
BLM	185.817	480.208	0.386951
BLMH	378.608	788.313	0.480275
BLNK	100.905	114.304	0.882781
BLOC1S1	938.239	786.353	1.19315
BLOC1S2	112.115	126.355	0.888584
BLOC1S3	93.72	98.2853	0.95355
BLR1	86.5441	103.213	0.838497
BLVRA	561.753	391.027	1.43661
BLVRB	151.046	237.272	0.636596
BLZF1	779.331	664.593	1.17096
BMF	110.731	110.078	1.00194
BMI1	731.035	556.189	1.31436
BMP1	104.965	116.284	0.9063
BMP10	100.985	95.3528	1.05906
BMP15	101.625	108.8	0.934052
BMP2	111.406	117.887	0.945022
BMP2K	104.05	139.152	0.758132
BMP2KL	118.371	105.533	1.12166
BMP3	106.206	114.575	0.926952
BMP4	134.539	139.112	0.963405
BMP5	105.734	133.539	0.791783
BMP6	132.449	124.327	1.06533
BMP7	216.27	366.145	0.590666
BMP8A	91.4668	107.606	0.850015
BMP8B	98.7957	99.4969	0.992952
BMPER	93.5948	102.433	0.915078
BMPR1A	402.425	646.388	0.780559
BMPR1B	104.59	117.931	0.886875
BMPR2	212.933	180.026	1.17509
BMS1	659.739	1668.43	0.661458
BMS1P5	1528.31	1448.04	1.05543
BMX	100.02	115.056	0.873493
BNC1	104.816	108.164	0.971941
BNC2	232.404	150.01	1.54925
BNIP1	185.529	268.162	0.691482
BNIP2	428.176	537.244	0.796987
BNIP3	1755.14	7031.95	0.249595
BNIP3L	214.614	593.652	0.418587
BNIPL	106.996	111.494	0.957767
BOAT	106.28	152.171	0.738598
BOC	101.905	95.561	1.06639
BOK	164.173	279.59	0.587192
BOLA1	134.09	172.695	0.776452
BOLA2	1448.62	806.783	1.41967
BOLA2B	127.219	137.919	0.922416
BOLA3	1181.66	2503.16	0.612051
BOLL	102.507	110.577	0.927925
BOP1	2504.11	2235.69	1.12006
BP75	174.005	228.076	0.762925
BPESC1	102.236	114.693	0.891391
BPGM	105.761	130.235	0.864715
BPHL	218.448	705.73	0.309535
BPI	113.225	114.853	0.985827
BPIL1	100.19	118.942	0.842341
BPIL2	100.305	98.8721	1.0145
BPIL3	98.4867	110.287	0.893005
BPNT1	107.414	177.584	0.604863
BPTF	104.655	148.763	0.715591
BPY2	104.644	104.068	1.00515
BPY2B	117.688	123.726	0.951201
BPY2C	97.2824	97.4349	0.998435
BRAF	106.937	141.195	0.757369
BRAP	97.3308	108.026	0.900996
BRCA1	138.957	188.36	0.766926
BRCA2	94.1989	105.989	0.888765
BRCC3	171.908	209.959	0.818772
BRD1	162.899	184.771	0.881625
BRD2	2104.24	1982.2	1.06157
BRD3	581.718	606.175	0.959653
BRD4	110.101	115.701	0.951313
BRD7	790.119	693.382	1.13783
BRD7P2	408.048	423.748	0.940496
BRD7P3	108.436	128.458	0.844134
BRD8	341.257	537.942	0.726592
BRD9	709.681	636.047	1.015
BRDG1	92.7531	98.6727	0.940008
BRDT	93.75	96.0432	0.977321
BRE	344.96	389.013	0.905587
BREA2	107.89	105.944	1.01837
BRF1	113.076	116.964	0.961114
BRF2	358.573	334.326	1.07253
BRI3	611.748	557.295	1.09771
BRI3BP	467.331	230.654	1.77528
BRI3P1	411.998	359.38	1.14641
BRIP1	108.582	122.403	0.88709
BRIX1	945.01	1886.49	0.497977
BRMS1	1641.3	1153.73	1.49623
BRMS1L	164.061	161.334	1.00967
BRP44	668.019	932.886	0.716078
BRP44L	467.284	677.609	0.681652
BRPF1	720.99	525.027	1.29173
BRPF3	612.425	554.076	1.10531
BRS3	99.2572	107.995	0.919087
BRSK1	235.339	412.541	0.570461
BRSK2	172.096	135.583	1.2693
BRUNOL4	99.5242	106.537	0.939202
BRUNOL5	99.7985	135.254	0.737862
BRUNOL6	111.066	116.138	0.956326
BRWD1	150.189	206.517	0.836576
BRWD2	182.303	210.546	1.01295
BRWD3	163.797	278.902	0.587293
BSCL2	1018.25	2214.26	0.459863
BSDC1	530.931	1154.85	0.459739
BSG	1992.89	1780.25	1.00495
BSN	126.545	115.524	1.0954
BSND	103.066	115.535	0.892072
BSPH1	116.902	120.491	0.970214
BSPRY	250.776	131.025	1.91396
BST1	119.205	102.068	1.1679
BST2	114.224	161.841	0.705784
BSX	109.982	120.634	0.911707
BTAF1	563.977	904.383	0.623604
BTBD1	157.515	417.46	0.421264
BTBD10	294.744	361.038	0.81638
BTBD11	117.15	117.206	0.99112
BTBD12	310.972	351.53	0.884624
BTBD15	140.173	165.255	0.848223
BTBD16	90.4376	110.798	0.816237
BTBD17	104.594	101.454	1.03096
BTBD2	2417.88	2686.55	0.899994
BTBD3	217.712	524.96	0.545804
BTBD6	635.803	137.464	4.62522
BTBD7	175.777	151.759	1.16234
BTBD8	102.941	104.967	0.983986
BTBD9	115.705	126.012	0.918206
BTC	109.779	97.7516	1.12304
BTD	147.226	151.23	0.973526
BTF3	3436.99	6172.56	0.584516
BTF3L1	103.305	116.151	0.8894
BTF3L4	572.607	1337.12	0.430772
BTG1	497.633	1420.97	0.350207
BTG2	527.063	128.717	4.09475
BTG3	545.514	687.768	0.822881
BTG4	96.2134	111.935	0.859549
BTK	112.705	138.41	0.814281
BTLA	101.823	123.485	0.834974
BTN1A1	101.224	110.664	0.914698
BTN2A1	237.994	229.958	1.00061
BTN2A2	97.6116	135.439	0.757293
BTN2A3	99.3587	107.796	0.921728
BTN3A1	98.1692	125.948	0.783562
BTN3A2	98.4626	114.107	0.864046
BTN3A3	113.162	105.056	1.07716
BTNL2	98.4972	106.357	0.926099
BTNL3	100.339	108.736	0.925122
BTNL8	94.1832	103.24	0.912091
BTNL9	96.0644	94.8962	1.01231
BTRC	137.817	134.779	0.996721
BUB1	421.871	1655.25	0.254869
BUB1B	214.305	514.748	0.416331
BUB3	799.031	1211.59	0.771903
BUD13	199.579	344.443	0.579424
BUD31	1552.03	1419.76	1.09316
BVES	170.414	121.68	1.28191
BYSL	328.057	593.926	0.552352
BZRAP1	103.107	100.059	1.03046
BZRPL1	104.73	110.801	0.945205
BZW1	97.0031	110.499	0.885847
BZW2	1677.36	1472.41	1.13919
C10orf10	373.832	125.866	2.97007
C10orf104	139.243	178.955	0.778092
C10orf105	117.934	131.888	0.8942
C10orf107	95.5699	108.898	0.877613
C10orf108	116.34	111.431	1.04406
C10orf11	89.3762	89.7809	0.995493
C10orf110	102.68	103.775	0.989445
C10orf111	99.113	101.99	0.971791
C10orf112	112.776	143.335	0.786798
C10orf113	101.797	96.5211	1.05466
C10orf114	120.1	133.69	0.898351
C10orf115	105.014	106.683	0.984356
C10orf116	93.5977	102.816	0.910338
C10orf118	133.775	130.542	1.02477
C10orf119	328.009	162.341	2.02049
C10orf12	117.098	168.864	0.693445
C10orf120	97.6129	111.449	0.875854
C10orf122	100.555	104.843	0.9591
C10orf125	231.505	230.971	1.00231
C10orf128	133.653	125.586	1.06424
C10orf129	97.2629	104.505	0.93061
C10orf131	94.9104	104.072	0.911964
C10orf136	89.6948	118.198	0.758851
C10orf137	345.632	536.822	0.643849
C10orf140	143.73	110.296	1.30313
C10orf141	103.425	102.68	1.00772
C10orf18	104.835	111.027	0.944232
C10orf2	232.948	464.37	0.501643
C10orf21	112.45	125.173	0.898358
C10orf25	107.113	131.821	0.812563
C10orf26	177.855	178.137	0.998418
C10orf27	100.707	112.225	0.897368
C10orf28	252.22	311.806	0.8089
C10orf30	103.292	122.963	0.840029
C10orf31	102.415	110.221	0.929182
C10orf32	190.071	166.34	1.14568
C10orf33	102.23	120.034	0.851671
C10orf35	616.665	605.981	1.01763
C10orf37	100.998	106.72	0.946193
C10orf39	147.488	116.474	1.26628
C10orf4	102.154	113.311	0.904653
C10orf40	98.9954	105.704	0.936532
C10orf41	114.651	107.991	1.06167
C10orf46	95.6624	110.816	0.863259
C10orf47	177.474	160.693	1.09023
C10orf50	101.233	110.184	0.91876
C10orf51	116.361	134.027	0.868189
C10orf53	101.131	105.779	0.960941
C10orf54	95.5727	104.171	0.917456
C10orf55	100.361	108.283	0.926833
C10orf57	327.726	338.398	0.968464
C10orf58	3033.6	1609.1	1.8601
C10orf59	185.47	149.229	1.16773
C10orf6	301.157	220.727	1.36438
C10orf61	147.885	195.611	0.776635
C10orf62	96.6199	96.7312	0.998849
C10orf64	107.095	124.377	0.861056
C10orf65	95.2091	112.936	0.843037
C10orf67	104.763	109.767	0.954421
C10orf68	100.193	107.66	0.930642
C10orf71	96.3545	123.98	0.777177
C10orf72	109.268	118.698	0.922884
C10orf73	98.2421	99.924	0.983169
C10orf75	139.841	413.778	0.434843
C10orf76	156.104	187.305	0.890705
C10orf78	128.429	202.444	0.665908
C10orf79	100.335	115.339	0.869914
C10orf81	106.82	100.409	1.06386
C10orf82	146.112	141.212	1.0347
C10orf84	126.539	159.977	0.790986
C10orf85	102.455	116.877	0.88012
C10orf88	164.661	172.912	0.952283
C10orf90	92.1993	99.6312	0.925406
C10orf91	96.6923	112.497	0.861079
C10orf92	99.7049	108.18	0.921655
C10orf93	97.8613	111.229	0.888259
C10orf95	157.406	111.952	1.40602
C10orf96	99.5785	114.37	0.870674
C10orf99	97.82	107.556	0.909481
C11orf1	168.063	791.744	0.561073
C11orf10	5513.02	7355.46	0.749514
C11orf16	100.926	114.957	0.877949
C11orf17	189.506	274.439	0.752861
C11orf2	1929.45	1575.8	1.22443
C11orf20	113.221	117.332	0.964962
C11orf21	97.657	98.6629	0.989805
C11orf24	195.999	233.78	0.838392
C11orf30	107.717	105.528	1.02074
C11orf31	127.547	122.35	1.04248
C11orf34	97.4986	108.534	0.898442
C11orf35	109.09	106.751	1.02191
C11orf36	119.234	131.415	0.899679
C11orf37	100.882	108.118	0.933075
C11orf39	102.362	109.425	0.935448
C11orf40	100.094	106.458	0.940218
C11orf41	105.215	104.85	1.0034
C11orf42	99.8365	103.555	0.964087
C11orf44	102.285	104.905	0.97737
C11orf45	100.134	134.131	0.746541
C11orf46	173.221	270.925	0.639371
C11orf47	113.953	126.588	0.900536
C11orf48	1609.3	2134.38	0.753986
C11orf49	110.997	160.511	0.785114
C11orf51	318.636	263.062	1.21126
C11orf52	112.112	107.771	1.04028
C11orf53	94.6133	108.701	0.870399
C11orf54	173.186	431.171	0.449913
C11orf55	102.547	104.949	0.977641
C11orf57	212.288	323.005	0.657229
C11orf58	190.208	267.748	0.740848
C11orf59	2025.85	1872.96	1.08163
C11orf60	141.223	279.373	0.5055
C11orf61	109.072	127.145	0.871546
C11orf63	109.626	122.747	0.897953
C11orf64	102.557	107.736	0.951923
C11orf65	106.52	113.387	0.939441
C11orf66	101.708	117.91	0.862589
C11orf67	222.358	666.796	0.333472
C11orf68	219.311	269.461	0.813886
C11orf70	119.992	133.654	0.898182
C11orf71	98.4922	175.18	0.562233
C11orf72	90.4117	97.5889	0.926454
C11orf73	318.511	508.657	0.687273
C11orf74	295.872	417.775	0.708208
C11orf75	719.32	1261.8	0.570074
C11orf76	101.863	104.789	0.972044
C11orf80	335.698	315.734	1.06323
C11orf82	428.064	1058.53	0.404395
C11orf83	396.23	363.789	1.08918
C11orf84	159.933	171.727	0.931321
C11orf85	95.3006	107.682	0.885257
C11orf86	107.705	115.489	0.932595
C11orf87	91.5412	97.6388	0.937549
C11orf88	96.9093	97.0579	0.998469
C11orf9	106.206	122.574	0.866465
C11orf91	103.844	113.026	0.918761
C11orf92	96.8474	94.4192	1.02572
C12orf10	1719.97	2489.74	0.690824
C12orf11	210.641	448.765	0.536705
C12orf12	97.2319	100.114	0.971216
C12orf23	153.753	174.006	0.883608
C12orf24	226.076	728.376	0.310383
C12orf26	188.396	166.988	1.1282
C12orf27	93.5016	111.67	0.837305
C12orf28	120.061	106.09	1.13169
C12orf29	214.328	294.845	0.726917
C12orf30	202.2	231.35	0.891325
C12orf31	277.443	412.169	0.673129
C12orf32	520.981	994.808	0.5237
C12orf33	95.9869	104.806	0.924505
C12orf34	220.638	129.046	1.70976
C12orf35	310.232	640.197	0.478312
C12orf36	110.41	111.025	0.994461
C12orf37	104.744	121.201	0.864219
C12orf39	103.389	99.8311	1.03564
C12orf4	261.786	271.601	0.963863
C12orf40	101.676	109.351	0.931966
C12orf41	1173.65	1270.24	0.923955
C12orf42	94.9093	94.9935	0.999114
C12orf43	244.114	258.674	0.9443
C12orf44	829.918	862.736	0.96196
C12orf45	435.773	522.942	0.833312
C12orf47	771.663	2523.47	0.305794
C12orf48	237.184	554.828	0.563568
C12orf49	186.978	185.148	1.00988
C12orf5	535.811	553.719	0.967658
C12orf50	104.471	105.92	0.986393
C12orf51	407.408	302.651	1.34613
C12orf52	398.971	601.894	0.66286
C12orf53	118.075	105.902	1.11495
C12orf54	99.1095	108.142	0.916478
C12orf55	106.986	120.291	0.889389
C12orf56	343.031	919.745	0.372963
C12orf57	2944.01	2441.25	1.20594
C12orf59	97.6149	113.625	0.859093
C12orf60	103.183	119.491	0.863167
C12orf61	93.7372	104.844	0.894061
C12orf62	630.75	482.717	1.30667
C12orf63	94.9899	99.6808	0.952941
C12orf64	101.778	113.187	0.899713
C12orf65	203.73	305.578	0.666703
C12orf66	157.826	202.182	0.780613
C12orf67	97.8713	114.142	0.857455
C12orf68	121.248	158.832	0.763378
C12orf69	99.4182	111.247	0.893668
C12orf71	108.3	104.789	1.03351
C12orf72	102.042	102.977	0.990915
C12orf73	115.592	138.497	0.834621
C12orf74	92.5777	102.493	0.903262
C12orf76	163.423	383.968	0.433952
C12orf77	146.105	162.724	0.897867
C12orf8	96.9149	108.293	0.894935
C13orf1	170.802	201.997	0.845567
C13orf15	543.558	198.542	2.73775
C13orf16	102.495	100.744	1.01738
C13orf18	109.464	118.218	0.927181
C13orf23	243.631	468.599	0.628013
C13orf25	124.98	169.865	0.73576
C13orf26	101.209	109.972	0.927775
C13orf27	394.012	383.749	1.02675
C13orf28	97.7398	105.427	0.927084
C13orf29	105.412	105.633	0.997912
C13orf3	215.125	403.798	0.532752
C13orf30	92.5987	93.23	0.993228
C13orf31	115.705	112.913	1.02472
C13orf33	99.3826	151.537	0.655829
C13orf34	256.075	484.046	0.52903
C13orf35	99.5613	98.0476	1.01544
C13orf36	128.049	106.988	1.19685
C13orf37	242.525	725.696	0.334196
C13orf39	91.62	97.1756	0.942829
C13orf7	130.308	243.743	0.534613
C14orf1	102.445	102.717	0.997346
C14orf100	339.022	411.256	0.824356
C14orf101	113.302	121.317	0.933928
C14orf102	245.833	196.286	1.27772
C14orf104	146.267	277.499	0.52709
C14orf105	106.022	101.384	1.04946
C14orf106	212.457	460.756	0.461105
C14orf109	346.988	525.304	0.666588
C14orf11	100.284	114.413	0.876509
C14orf112	1227.87	1518.38	0.808672
C14orf115	130.264	130.321	0.999562
C14orf118	107.58	114.869	0.937291
C14orf119	105.669	118.618	0.890832
C14orf121	103.359	114.486	0.902809
C14orf124	108.305	171.449	0.631703
C14orf125	101.246	127.354	0.794993
C14orf126	105.095	119.392	0.880247
C14orf128	95.7121	96.59	0.990911
C14orf129	273.269	540.314	0.578323
C14orf131	362.335	421.819	0.858982
C14orf132	119.277	386.249	0.308809
C14orf133	146.183	177.11	0.82538
C14orf135	315.18	426.708	0.738202
C14orf138	119.352	158.867	0.80088
C14orf139	97.7973	105.593	0.929896
C14orf142	214.847	410.406	0.523499
C14orf143	146.515	166.967	0.878108
C14orf144	98.8831	104.01	0.953466
C14orf145	135.871	137.866	0.985534
C14orf147	276.033	428.436	0.64428
C14orf148	94.159	99.2567	0.948641
C14orf149	128.307	144.534	0.895575
C14orf153	552.931	623.913	0.968532
C14orf156	9116.51	9724.83	0.937446
C14orf159	257.302	290.549	0.885573
C14orf162	110.141	124.03	0.888022
C14orf165	101.047	115.423	0.875455
C14orf166	1297.86	1859.83	0.697841
C14orf166B	95.312	109.92	0.878483
C14orf167	113.305	217.404	0.531705
C14orf169	281.256	299.244	0.939887
C14orf173	355.198	472.773	0.865285
C14orf174	155.797	200.112	0.778549
C14orf176	104.022	100.714	1.03284
C14orf177	90.5279	103.999	0.870466
C14orf178	104.417	113.156	0.922772
C14orf179	351.464	295.352	1.18999
C14orf180	97.3131	109.847	0.885897
C14orf181	100.804	114.569	0.879856
C14orf182	106.185	104.966	1.01162
C14orf183	88.2824	104.109	0.847984
C14orf184	98.141	117.112	0.838013
C14orf19	103.919	123.03	0.859023
C14orf2	699.761	1296.18	0.539865
C14orf21	118.585	148.229	0.800012
C14orf23	102.557	109.266	0.938599
C14orf28	129.827	131.347	0.988433
C14orf32	990.445	542.017	1.82733
C14orf37	193.418	136.467	1.42596
C14orf38	103.094	114.134	0.903273
C14orf39	99.5186	107.527	0.929496
C14orf4	823.339	559.25	1.47222
C14orf43	171.787	185.406	0.951
C14orf45	97.4233	125.83	0.782355
C14orf48	105.493	108.266	0.974393
C14orf49	104.965	121.735	0.862242
C14orf50	103.279	110.813	0.932011
C14orf53	105.012	105.893	0.991646
C14orf56	94.8989	103.967	0.91278
C14orf64	94.1519	103.776	0.907263
C14orf65	106.041	115.044	0.927885
C14orf68	115.33	115.441	0.999041
C14orf70	100.106	95.3574	1.0498
C14orf72	106.246	114.443	0.928375
C14orf73	100.308	101.19	0.993142
C14orf78	120.09	141.629	0.903326
C14orf79	141.935	130.637	1.08648
C14orf80	262.821	339.11	0.775033
C14orf82	158.774	129.769	1.22351
C14orf85	2409.68	2917.93	0.825819
C14orf93	161.681	260.082	0.621654
C15orf17	337.521	666.588	0.506341
C15orf2	119.895	121.126	0.989838
C15orf20	124.52	134.674	0.924602
C15orf21	101.851	112.353	0.907548
C15orf23	171.599	591.135	0.291175
C15orf24	1348.26	2525.18	0.533927
C15orf26	105.443	106.542	0.989687
C15orf27	111.746	770.711	0.144991
C15orf28	138.974	163.424	0.850391
C15orf29	132.104	151.942	0.869436
C15orf32	100.46	104.485	0.961479
C15orf33	100.426	121.343	0.827621
C15orf34	112.03	126.138	0.888156
C15orf37	95.2422	108.61	0.876919
C15orf38	120.483	150.935	0.798244
C15orf39	258.498	468.554	0.551693
C15orf40	124.52	156.233	0.797013
C15orf41	115.446	260.757	0.442733
C15orf42	174.278	344.167	0.506376
C15orf43	103.08	112.457	0.917902
C15orf44	124.895	164.346	0.780679
[truncated: 29,427 more rows]
