# Supplementary material for: Genome-wide methylation analysis identifies genes silenced in non-seminoma cell lines
Source: NPJ Genom Med. 2016 Jan 13;1:15009–. doi: 10.1038/npjgenmed.2015.9 (PMC5685295; doi:10.1038/npjgenmed.2015.9)
Supplement: Supplementary Data 1 [file npjgenmed20159-s6.xls]

## Sheet: Raw methylation data
Index	TargetID	CHROMOSOME_36	COORDINATE_36	RELATION_TO_UCSC_CPG_ISLAND	UCSC_REFGENE_GROUP	INFINIUM_DESIGN_TYPE	UCSC_REFGENE_NAME	Log2 intensity	Mean pval	TCAM2.AVG_Beta	NT2.AVG_Beta	GCT27.AVG_Beta	GCT44.AVG_Beta	Ter-sem	EC-sem	YST-sem	Ter-EC	Ter-YST	EC-YST	more than one
5463	cg00254956	1	12698747		5'UTR	II	AADACL3;AADACL3	13.7776	0	0.867896	0.871924	0.857095	0.311883	0.0040284	-0.0108005	-0.556013	0.0148289	0.560041	0.545212	FALSE
402302	cg22803477	1	12700309		5'UTR	II	AADACL3;AADACL3	11.4929	0	0.518894	0.880952	0.845733	0.194896	0.362059	0.326839	-0.323998	0.0352194	0.686057	0.650837	FALSE
235010	cg12639866	1	12698793		5'UTR	II	AADACL3;AADACL3	13.3615	0	0.903078	0.917272	0.910924	0.222347	0.0141936	0.0078458	-0.680731	0.0063478	0.694925	0.688577	FALSE
280266	cg15092772	1	12708374		Body	II	AADACL3;AADACL3	13.8948	0	0.865503	0.90966	0.876921	0.127652	0.0441568	0.0114177	-0.737851	0.0327391	0.782008	0.749269	FALSE
461294	cg26433816	1	12698195		TSS1500	II	AADACL3;AADACL3	14.2174	0	0.776738	0.792015	0.683206	0.194231	0.0152778	-0.0935315	-0.582507	0.108809	0.597785	0.488975	FALSE
23146	cg01097325	1	12698435		TSS1500	II	AADACL3;AADACL3	12.3822	0	0.923678	0.797579	0.828872	0.143541	-0.126099	-0.0948062	-0.780137	-0.0312929	0.654038	0.68533	FALSE
90287	cg04505750	1	12697402		TSS1500	II	AADACL3;AADACL3	11.6892	0	0.663457	0.819504	0.654449	0.141424	0.156047	-0.0090077	-0.522032	0.165055	0.678079	0.513025	FALSE
353666	cg19620994	1	12697491		TSS1500	II	AADACL3;AADACL3	11.3228	0	0.721572	0.875447	0.844694	0.149216	0.153876	0.123123	-0.572356	0.0307531	0.726232	0.695478	FALSE
396939	cg22455725	1	12649680		3'UTR	II	AADACL4	10.5953	0	0.837769	0.798896	0.858297	0.272014	-0.0388723	0.0205287	-0.565755	-0.059401	0.526882	0.586283	TRUE
400156	cg22673583	1	12641636		Body	II	AADACL4	12.7743	0	0.262867	0.168663	0.259442	0.167147	-0.0942034	-0.0034243	-0.0957196	-0.0907791	0.0015162	0.0922953	TRUE
131623	cg06751920	1	12626594		TSS1500	II	AADACL4	11.1635	0	0.861091	0.771279	0.836181	0.361137	-0.089812	-0.0249101	-0.499954	-0.0649019	0.410142	0.475044	TRUE
210443	cg11157076	1	12626451		TSS1500	II	AADACL4	10.9153	0	0.853083	0.813592	0.870968	0.681341	-0.0394904	0.017885	-0.171742	-0.0573754	0.132252	0.189627	TRUE
182458	cg09518518	1	12626555		TSS1500	II	AADACL4	12.4089	0	0.881233	0.886561	0.886444	0.600902	0.0053285	0.005211	-0.280331	0.0001175	0.285659	0.285542	TRUE
21928	cg01040782	1	12627068		TSS200	II	AADACL4	10.9679	0	0.851064	0.80609	0.870429	0.585518	-0.044974	0.0193655	-0.265546	-0.0643395	0.220572	0.284912	TRUE
371643	cg20746830	1	94359258		1stExon	II	ABCA4	13.5128	0	0.596583	0.698658	0.852628	0.108554	0.102075	0.256045	-0.488029	-0.153969	0.590104	0.744074	TRUE
92000	cg04592706	1	94359180		1stExon	II	ABCA4	10.6976	0	0.894531	0.815931	0.858314	0.138872	-0.0786002	-0.0362175	-0.755659	-0.0423827	0.677059	0.719441	TRUE
176261	cg09168805	1	94287136		Body	II	ABCA4	11.934	0	0.201987	0.153114	0.697311	0.519957	-0.0488726	0.495324	0.317971	-0.544197	-0.366843	0.177354	TRUE
87369	cg04350215	1	94332302		Body	II	ABCA4	12.4867	0	0.0352496	0.371614	0.872345	0.611849	0.336364	0.837095	0.5766	-0.500731	-0.240236	0.260496	TRUE
90016	cg04491808	1	94358040		Body	II	ABCA4	13.6151	0	0.591274	0.375565	0.684628	0.138576	-0.215709	0.0933542	-0.452698	-0.309063	0.236989	0.546052	TRUE
226115	cg12085314	1	94284014		Body	II	ABCA4	13.5064	0	0.0850237	0.550788	0.1183	0.301999	0.465764	0.033276	0.216975	0.432488	0.248789	-0.183699	TRUE
29892	cg01437135	1	94351984		Body	II	ABCA4	12.5974	0	0.328956	0.676745	0.681137	0.835377	0.347789	0.352181	0.506421	-0.0043925	-0.158632	-0.15424	TRUE
341031	cg18800235	1	94259483		Body	I	ABCA4	10.7417	0	0.794133	0.84339	0.668852	0.774756	0.0492571	-0.125281	-0.0193768	0.174538	0.0686339	-0.105904	TRUE
469455	cg26904308	1	94250241		Body	II	ABCA4	11.5616	0	0.840936	0.848111	0.815113	0.761916	0.0071753	-0.0258235	-0.0790197	0.0329988	0.086195	0.0531962	TRUE
349690	cg19378389	1	94243894		Body	II	ABCA4	10.5066	0	0.838235	0.855655	0.852168	0.331567	0.0174195	0.0139329	-0.506668	0.0034866	0.524088	0.520601	TRUE
441417	cg25196715	1	94262379		Body	II	ABCA4	11.3399	0	0.90134	0.868912	0.861461	0.903873	-0.0324273	-0.0398788	0.0025332	0.0074515	-0.0349605	-0.042412	TRUE
234324	cg12600556	1	94277557		Body	II	ABCA4	11.315	0	0.802017	0.875285	0.863949	0.755817	0.0732679	0.061932	-0.0461998	0.0113359	0.119468	0.108132	TRUE
331057	cg18185648	1	94333653		Body	II	ABCA4	12.2669	0	0.8826	0.880467	0.836542	0.889826	-0.0021334	-0.0460584	0.007226	0.043925	-0.0093594	-0.0532844	TRUE
259691	cg14014879	1	94333676		Body	II	ABCA4	13.6276	0	0.887154	0.887835	0.869949	0.901401	0.0006811	-0.0172054	0.0142463	0.0178865	-0.0135652	-0.0314517	TRUE
82354	cg04100956	1	94344207		Body	II	ABCA4	13.5913	0	0.309232	0.891393	0.820836	0.725857	0.582161	0.511604	0.416625	0.0705575	0.165537	0.0949791	TRUE
37063	cg01807748	1	94307233		Body	II	ABCA4	11.9628	0	0.926881	0.901623	0.887531	0.394857	-0.025258	-0.0393506	-0.532025	0.0140926	0.506767	0.492674	TRUE
39372	cg01922613	1	94333439		Body	II	ABCA4	12.2095	0	0.869399	0.905602	0.904061	0.375468	0.0362025	0.0346619	-0.493931	0.0015406	0.530134	0.528593	TRUE
385950	cg21692182	1	94256334		Body	II	ABCA4	12.9576	0	0.939387	0.923167	0.914377	0.918916	-0.0162193	-0.0250094	-0.0204706	0.0087901	0.0042513	-0.0045388	TRUE
134710	cg06895831	1	94359664		TSS1500	I	ABCA4	11.0649	0	0.522548	0.768876	0.775782	0.123302	0.246328	0.253234	-0.399246	-0.0069055	0.645574	0.65248	TRUE
299697	cg16298016	1	94359619		TSS1500	II	ABCA4	10.81	0	0.794501	0.852966	0.808136	0.174497	0.0584651	0.0136349	-0.620004	0.0448302	0.678469	0.633639	TRUE
238481	cg12869058	1	94360460		TSS1500	II	ABCA4	12.5513	0	0.793675	0.858992	0.857275	0.844492	0.0653168	0.0635994	0.0508163	0.0017174	0.0145005	0.0127831	TRUE
275134	cg14787287	1	94360177		TSS1500	II	ABCA4	13.1558	0	0.946068	0.919013	0.925917	0.924799	-0.0270546	-0.0201507	-0.0212689	-0.0069039	-0.0057857	0.0011182	TRUE
179641	cg09360041	1	94360493		TSS1500	II	ABCA4	13.0765	0	0.93363	0.921019	0.926141	0.792908	-0.0126112	-0.0074893	-0.140722	-0.0051219	0.128111	0.133233	TRUE
46542	cg02280855	1	227760421	Island	Body	I	ABCB10	13.3499	0	0.0290227	0.0202423	0.0335302	0.0276436	-0.0087804	0.00450757	-0.00137903	-0.013288	-0.00740137	0.0058866	TRUE
220847	cg11789864	1	227761407	Island	TSS1500	I	ABCB10	13.454	0	0.0732499	0.052196	0.055916	0.0876262	-0.0210539	-0.0173339	0.0143764	-0.00371998	-0.0354302	-0.0317103	TRUE
378958	cg21220147	1	227761280	Island	TSS1500	I	ABCB10	13.2318	0	0.0801991	0.0873632	0.116814	0.0774793	0.00716409	0.0366148	-0.00271973	-0.0294507	0.00988382	0.0393346	TRUE
288659	cg15632839	1	227761668	Island	TSS1500	II	ABCB10	12.1564	0	0.155155	0.106951	0.128857	0.126629	-0.0482046	-0.0262987	-0.0285268	-0.0219059	-0.0196778	0.0022281	TRUE
140745	cg07195660	1	227761227	Island	TSS200	II	ABCB10	13.1083	0	0.143044	0.0770379	0.125265	0.107886	-0.0660065	-0.0177794	-0.0351583	-0.0482271	-0.0308482	0.0173789	TRUE
333110	cg18313106	1	227761237	Island	TSS200	I	ABCB10	13.7365	0	0.101209	0.116557	0.107444	0.0759904	0.0153474	0.0062347	-0.0252188	0.0091127	0.0405662	0.0314535	TRUE
99221	cg04975458	1	227756855	N_Shelf	Body	II	ABCB10	11.7545	0	0.901054	0.911672	0.84324	0.896253	0.0106181	-0.0578137	-0.004801	0.0684318	0.0154191	-0.0530127	TRUE
110040	cg05552534	1	227760336	N_Shore	Body	II	ABCB10	12.1621	0	0.190422	0.115511	0.162967	0.144371	-0.074911	-0.0274549	-0.0460513	-0.0474561	-0.0288597	0.0185964	TRUE
7525	cg00355656	1	227759142	N_Shore	Body	II	ABCB10	13.0245	0	0.824435	0.926426	0.921266	0.895996	0.101991	0.0968312	0.0715612	0.0051602	0.0304302	0.02527	TRUE
220066	cg11742688	1	227740864		Body	II	ABCB10	12.3896	0	0.872601	0.937153	0.898065	0.947117	0.0645521	0.0254639	0.0745169	0.0390882	-0.0099648	-0.049053	TRUE
211202	cg11202785	1	94656678	Island	1stExon	I	ABCD3;ABCD3	13.0831	0	0.0100989	0.0215717	0.00929632	0.0197553	0.0114727	-0.00080259	0.00965641	0.0122753	0.00181633	-0.010459	FALSE
179591	cg09357580	1	94656627	Island	1stExon	I	ABCD3;ABCD3	13.6709	0	0.0314891	0.0306353	0.0483461	0.0159933	-0.00085374	0.016857	-0.0154958	-0.0177107	0.0146421	0.0323528	FALSE
56135	cg02756545	1	94656648	Island	1stExon	II	ABCD3;ABCD3	14.2216	0	0.149808	0.170621	0.153915	0.172827	0.0208135	0.0041077	0.0230194	0.0167058	-0.0022059	-0.0189117	FALSE
233885	cg12578791	1	94656777	Island	Body	I	ABCD3;ABCD3	13.2551	0	0.0166954	0.0144468	0.0155423	0.0114689	-0.00224861	-0.00115307	-0.00522646	-0.00109554	0.00297785	0.00407339	FALSE
287416	cg15562706	1	94656169	Island	TSS1500	I	ABCD3;ABCD3	12.6875	0	0.053048	0.0246512	0.0632845	0.0377254	-0.0283969	0.0102365	-0.0153226	-0.0386334	-0.0130743	0.0255591	FALSE
409907	cg23250288	1	94656134	Island	TSS1500	I	ABCD3;ABCD3	12.4265	0	0.0248645	0.0709677	0.0342831	0.0206097	0.0461033	0.00941861	-0.00425481	0.0366847	0.0503581	0.0136734	FALSE
62432	cg03064968	1	94656114	Island	TSS1500	II	ABCD3;ABCD3	12.3555	0	0.0861012	0.219644	0.130255	0.10629	0.133543	0.0441538	0.0201886	0.0893888	0.113354	0.0239652	FALSE
326281	cg17906523	1	94656124	Island	TSS1500	II	ABCD3;ABCD3	12.1395	0	0.220398	0.245012	0.248032	0.192447	0.0246141	0.0276346	-0.0279504	-0.0030205	0.0525645	0.055585	FALSE
389501	cg21930399	1	94656342	Island	TSS200	I	ABCD3;ABCD3	13.638	0	0.0133314	0.014855	0.01075	0.0255952	0.00152361	-0.00258144	0.0122638	0.00410505	-0.0107401	-0.0148452	FALSE
173442	cg09000830	1	94656340	Island	TSS200	II	ABCD3;ABCD3	13.8213	0	0.153892	0.130569	0.108748	0.197025	-0.0233229	-0.045144	0.043133	0.0218211	-0.0664559	-0.088277	FALSE
425605	cg24215727	1	94656057	N_Shore	TSS1500	II	ABCD3;ABCD3	12.7905	0	0.144197	0.236783	0.308955	0.136197	0.0925862	0.164758	-0.0079996	-0.0721719	0.100586	0.172758	FALSE
328058	cg18019088	1	94655173	N_Shore	TSS1500	II	ABCD3;ABCD3	11.9152	0	0.759822	0.8917	0.873383	0.940462	0.131877	0.11356	0.18064	0.0183173	-0.0487622	-0.0670795	FALSE
211869	cg11237362	1	94660776	S_Shelf	Body	II	ABCD3;ABCD3	11.7353	0	0.711553	0.9263	0.870645	0.902542	0.214747	0.159092	0.19099	0.0556548	0.0237571	-0.0318977	FALSE
188477	cg09869791	1	94657129	S_Shore	Body	II	ABCD3;ABCD3	11.7378	0	0.171989	0.108888	0.163177	0.0971584	-0.0631011	-0.0088125	-0.074831	-0.0542886	0.0117299	0.0660185	FALSE
469515	cg26908356	1	94702072		Body	II	ABCD3;ABCD3	11.0502	0	0.23494	0.611811	0.731983	0.257143	0.376872	0.497043	0.0222031	-0.120172	0.354669	0.47484	FALSE
447642	cg25594980	1	177465131	Island	1stExon	I	ABL2;ABL2;ABL2;ABL2;ABL2	11.859	0	0.0944093	0.0782762	0.0782784	0.0694384	-0.0161331	-0.0161308	-0.0249709	-2.29e-06	0.00883776	0.00884005	FALSE
217246	cg11578385	1	177465023	Island	1stExon	II	ABL2;ABL2;ABL2;ABL2;ABL2	14.2977	0	0.205579	0.141694	0.161569	0.207055	-0.0638849	-0.0440095	0.0014766	-0.0198754	-0.0653615	-0.0454861	FALSE
93761	cg04691540	1	177465037	Island	1stExon	II	ABL2;ABL2;ABL2;ABL2;ABL2	13.7099	0	0.208232	0.150922	0.127588	0.19409	-0.0573093	-0.0806436	-0.0141416	0.0233343	-0.0431677	-0.066502	FALSE
205148	cg10832007	1	177464979	Island	Body	II	ABL2;ABL2;ABL2;ABL2;ABL2	12.7054	0	0.138771	0.0804899	0.12018	0.107118	-0.0582809	-0.0185912	-0.0316525	-0.0396897	-0.0266284	0.0130613	FALSE
47018	cg02303538	1	177465715	Island	TSS1500	I	ABL2;ABL2;ABL2;ABL2;ABL2	12.5529	0	0.0271006	0.0309278	0.0362706	0.038296	0.0038272	0.00916999	0.0111954	-0.00534279	-0.0073682	-0.00202541	FALSE
204662	cg10805082	1	177465822	Island	TSS1500	II	ABL2;ABL2;ABL2;ABL2;ABL2	11.996	0	0.196491	0.290872	0.198134	0.134985	0.0943807	0.0016426	-0.0615067	0.0927381	0.155887	0.0631493	FALSE
99909	cg05009066	1	177465587	Island	TSS200	II	ABL2;ABL2;ABL2;ABL2;ABL2	12.1488	0	0.113211	0.096137	0.183559	0.219588	-0.0170743	0.0703473	0.106376	-0.0874216	-0.123451	-0.0360292	FALSE
175538	cg09129563	1	177465573	Island	TSS200	I	ABL2;ABL2;ABL2;ABL2;ABL2	11.5037	0	0.0724683	0.103332	0.122997	0.114161	0.030864	0.0505287	0.0416926	-0.0196647	-0.0108286	0.0088361	FALSE
250089	cg13550751	1	177461188	N_Shelf	Body	II	ABL2;ABL2;ABL2;ABL2;ABL2	10.7404	0	0.853635	0.831848	0.788904	0.86999	-0.0217867	-0.0647306	0.0163556	0.0429439	-0.0381423	-0.0810862	FALSE
257846	cg13927605	1	177466047	S_Shore	TSS1500	II	ABL2;ABL2;ABL2;ABL2;ABL2	10.8719	0	0.235509	0.521606	0.447205	0.466314	0.286097	0.211696	0.230805	0.0744011	0.0552924	-0.0191087	FALSE
335072	cg18433086	1	177466236	S_Shore	TSS1500	II	ABL2;ABL2;ABL2;ABL2;ABL2	11.0964	0	0.522727	0.791243	0.426812	0.636779	0.268516	-0.0959157	0.114052	0.364431	0.154464	-0.209968	FALSE
235006	cg12639574	1	177466935	S_Shore	TSS1500	II	ABL2;ABL2;ABL2;ABL2;ABL2	10.6227	0	0.78785	0.802852	0.797138	0.709839	0.0150019	0.009288	-0.0780112	0.0057139	0.0930131	0.0872992	FALSE
91645	cg04574732	1	177466562	S_Shore	TSS1500	II	ABL2;ABL2;ABL2;ABL2;ABL2	11.6148	0	0.681607	0.822379	0.843507	0.582565	0.140772	0.1619	-0.0990413	-0.0211283	0.239813	0.260942	FALSE
211969	cg11243304	1	177341237		3'UTR	II	ABL2;ABL2;ABL2;ABL2;ABL2	12.7557	0	0.465249	0.939771	0.934501	0.941622	0.474522	0.469252	0.476373	0.0052699	-0.0018509	-0.0071208	FALSE
327340	cg17974575	1	177370634		Body	I	ABL2;ABL2;ABL2;ABL2;ABL2	11.9915	0	0.875875	0.853069	0.805255	0.726405	-0.0228055	-0.0706195	-0.14947	0.047814	0.126664	0.0788505	FALSE
17572	cg00833364	1	177346403		Body	II	ABL2;ABL2;ABL2;ABL2;ABL2	11.7138	0	0.90333	0.871563	0.861985	0.918965	-0.0317675	-0.0413446	0.0156347	0.0095771	-0.0474022	-0.0569793	FALSE
293003	cg15895268	1	177419453		Body	II	ABL2;ABL2;ABL2;ABL2;ABL2	10.9959	0	0.865376	0.884836	0.838244	0.912096	0.0194594	-0.0271323	0.0467197	0.0465917	-0.0272603	-0.073852	FALSE
430490	cg24529392	1	177375035		Body	I	ABL2;ABL2;ABL2;ABL2;ABL2	14.4559	0	0.82592	0.891374	0.866078	0.715707	0.0654541	0.0401582	-0.110214	0.0252959	0.175668	0.150372	FALSE
70223	cg03471346	1	177378700		Body	II	ABL2;ABL2;ABL2;ABL2;ABL2	12.3735	0	0.694329	0.914815	0.90603	0.940233	0.220485	0.211701	0.245903	0.0087843	-0.025418	-0.0342023	FALSE
140270	cg07172339	1	177351288		Body	II	ABL2;ABL2;ABL2;ABL2;ABL2	12.9431	0	0.91074	0.917051	0.914377	0.931768	0.0063105	0.003637	0.0210283	0.0026735	-0.0147178	-0.0173913	FALSE
395274	cg22335155	1	177367123		Body	II	ABL2;ABL2;ABL2;ABL2;ABL2	12.2938	0	0.879135	0.92301	0.861612	0.66304	0.0438744	-0.0175237	-0.216095	0.0613981	0.25997	0.198572	FALSE
257243	cg13901901	1	75963023	Island	1stExon	I	ACADM;ACADM	14.2733	0	0.0163848	0.0181604	0.0179625	0.0202959	0.00177568	0.0015777	0.0039111	0.00019798	-0.00213542	-0.0023334	FALSE
479168	cg27478651	1	75963016	Island	1stExon	I	ACADM;ACADM	13.7892	0	0.0111862	0.020714	0.0174052	0.0176943	0.00952782	0.00621904	0.00650819	0.00330878	0.00301963	-0.00028915	FALSE
209206	cg11079823	1	75962728	Island	1stExon	I	ACADM;ACADM	13.9079	0	0.036948	0.0436326	0.0443292	0.0404195	0.00668464	0.00738125	0.00347151	-0.00069661	0.00321313	0.00390974	FALSE
289548	cg15685604	1	75962760	Island	1stExon	II	ACADM;ACADM	13.7923	0	0.136779	0.0944234	0.113204	0.127617	-0.0423552	-0.0235741	-0.0091617	-0.0187811	-0.0331935	-0.0144124	FALSE
207515	cg10979612	1	75963254	Island	Body	I	ACADM;ACADM	13.0721	0	0.00876815	0.0145459	0.0227153	0.0107976	0.00577778	0.0139471	0.00202945	-0.00816934	0.00374833	0.0119177	FALSE
271139	cg14565881	1	75962628	Island	TSS200	I	ACADM;ACADM	12.6069	0	0.0172924	0.0298013	0.0186718	0.0183002	0.0125089	0.00137939	0.0010078	0.0111295	0.0115011	0.00037159	FALSE
334433	cg18395777	1	75962542	Island	TSS200	I	ACADM;ACADM	13.505	0	0.0408198	0.0478034	0.0299795	0.060293	0.00698357	-0.0108403	0.0194732	0.0178239	-0.0124896	-0.0303135	FALSE
108498	cg05467918	1	75962533	Island	TSS200	II	ACADM;ACADM	12.3642	0	0.103456	0.0888889	0.0674532	0.081817	-0.0145674	-0.0360031	-0.0216393	0.0214357	0.00707185	-0.0143638	FALSE
97198	cg04872557	1	75962596	Island	TSS200	I	ACADM;ACADM	11.0422	0	0.0586265	0.107325	0.0643204	0.0291545	0.048698	0.00569392	-0.029472	0.0430041	0.07817	0.0351659	FALSE
403565	cg22875332	1	75962295	N_Shore	TSS1500	II	ACADM;ACADM	12.3473	0	0.326785	0.404887	0.160218	0.250739	0.0781025	-0.166567	-0.0760458	0.244669	0.154148	-0.0905208	FALSE
199948	cg10523679	1	75962358	N_Shore	TSS1500	I	ACADM;ACADM	12.6468	0	0.074707	0.431304	0.162994	0.231187	0.356597	0.0882866	0.15648	0.268311	0.200117	-0.0681934	FALSE
69400	cg03433033	1	75962389	N_Shore	TSS1500	II	ACADM;ACADM	12.3514	0	0.207525	0.628666	0.20699	0.335296	0.421141	-0.0005353	0.12777	0.421676	0.29337	-0.128306	FALSE
116833	cg05928218	1	75961505	N_Shore	TSS1500	II	ACADM;ACADM	12.28	0	0.892454	0.844088	0.879763	0.921196	-0.0483653	-0.0126908	0.0287423	-0.0356745	-0.0771076	-0.0414331	FALSE
360278	cg20003976	1	75961420	N_Shore	TSS1500	II	ACADM;ACADM	12.1253	0	0.816718	0.853731	0.829381	0.87609	0.0370125	0.0126629	0.0593724	0.0243496	-0.0223599	-0.0467095	FALSE
383475	cg21537122	1	75961476	N_Shore	TSS1500	II	ACADM;ACADM	12.3156	0	0.899816	0.871212	0.891049	0.919918	-0.0286041	-0.0087676	0.0201019	-0.0198365	-0.048706	-0.0288695	FALSE
104602	cg05258079	1	75961780	N_Shore	TSS1500	II	ACADM;ACADM	13.1344	0	0.836474	0.879116	0.828127	0.864658	0.0426422	-0.0083469	0.0281842	0.0509891	0.014458	-0.0365311	FALSE
396152	cg22392558	1	75963427	S_Shore	Body	II	ACADM;ACADM	11.1376	0	0.211422	0.146943	0.155022	0.166361	-0.0644788	-0.0563998	-0.0450605	-0.008079	-0.0194183	-0.0113393	FALSE
392842	cg22161575	1	1218975	Island	Body	II	ACAP3	14.2084	0	0.297698	0.578903	0.469016	0.656206	0.281205	0.171318	0.358508	0.109887	-0.077303	-0.18719	TRUE
133020	cg06818047	1	1218968	Island	Body	I	ACAP3	14.0884	0	0.269311	0.851259	0.666121	0.916418	0.581947	0.39681	0.647106	0.185138	-0.0651588	-0.250297	TRUE
31373	cg01515136	1	1219452	Island	Body	II	ACAP3	14.1173	0	0.530992	0.866314	0.889517	0.891484	0.335322	0.358525	0.360492	-0.0232034	-0.02517	-0.0019666	TRUE
51084	cg02506501	1	1218853	Island	Body	II	ACAP3	13.9712	0	0.445438	0.869985	0.755671	0.901537	0.424547	0.310232	0.456099	0.114314	-0.0315523	-0.145867	TRUE
39687	cg01937247	1	1219397	Island	Body	II	ACAP3	13.9427	0	0.349327	0.879306	0.820685	0.865579	0.52998	0.471358	0.516253	0.0586212	0.0137271	-0.0448941	TRUE
181037	cg09439264	1	1219936	Island	Body	II	ACAP3	14.0126	0	0.62286	0.884376	0.82564	0.890956	0.261516	0.20278	0.268096	0.0587358	-0.0065798	-0.0653156	TRUE
61200	cg03003335	1	1219214	Island	Body	I	ACAP3	13.5499	0	0.101596	0.970465	0.876935	0.981732	0.868869	0.775339	0.880136	0.0935297	-0.0112672	-0.104797	TRUE
312254	cg17026072	1	1219653	Island	Body	I	ACAP3	14.1011	0	0.973141	0.985857	0.98622	0.992419	0.012716	0.0130782	0.0192777	-0.0003622	-0.0065617	-0.0061995	TRUE
331687	cg18224588	1	1234219	Island	TSS1500	I	ACAP3	13.6093	0	0.0255843	0.0720297	0.0464311	0.0542786	0.0464453	0.0208468	0.0286942	0.0255986	0.0177511	-0.00784745	TRUE
269451	cg14488957	1	1234507	Island	TSS1500	II	ACAP3	14.2856	0	0.195076	0.19925	0.291066	0.192479	0.0041743	0.0959894	-0.0025967	-0.0918151	0.006771	0.0985861	TRUE
279394	cg15042692	1	1233323	Island	TSS200	I	ACAP3	13.3278	0	0.041288	0.0584416	0.0569291	0.0539364	0.0171536	0.0156411	0.0126484	0.00151251	0.00450518	0.00299267	TRUE
183103	cg09556527	1	1229122	N_Shelf	Body	II	ACAP3	12.7166	0	0.76247	0.870837	0.868469	0.930399	0.108367	0.105999	0.167929	0.0023681	-0.0595619	-0.06193	TRUE
474354	cg27185793	1	1228660	N_Shelf	Body	II	ACAP3	14.054	0	0.44599	0.8839	0.806979	0.89077	0.43791	0.360989	0.44478	0.0769205	-0.0068702	-0.0837907	TRUE
337306	cg18565510	1	1228565	N_Shelf	Body	II	ACAP3	13.5552	0	0.842827	0.887073	0.828265	0.927271	0.0442457	-0.0145625	0.0844442	0.0588082	-0.0401985	-0.0990067	TRUE
140496	cg07181952	1	1229862	N_Shelf	Body	I	ACAP3	13.3	0	0.375348	0.89443	0.780886	0.89867	0.519082	0.405538	0.523322	0.113544	-0.0042396	-0.117783	TRUE
441552	cg25203980	1	1228458	N_Shelf	Body	II	ACAP3	13.2694	0	0.803208	0.927492	0.91942	0.886833	0.124284	0.116212	0.0836253	0.0080722	0.0406586	0.0325864	TRUE
323107	cg17712416	1	1228299	N_Shelf	Body	I	ACAP3	13.6541	0	0.702106	0.946213	0.911312	0.957317	0.244107	0.209206	0.255211	0.0349008	-0.0111044	-0.0460052	TRUE
60123	cg02953397	1	1228541	N_Shelf	Body	I	ACAP3	13.4169	0	0.890893	0.961156	0.943834	0.972049	0.0702629	0.0529403	0.0811553	0.0173226	-0.0108924	-0.028215	TRUE
301184	cg16380285	1	1217874	N_Shore	3'UTR	II	ACAP3	13.6053	0	0.811584	0.904459	0.824356	0.887246	0.0928752	0.0127716	0.075662	0.0801036	0.0172132	-0.0628904	TRUE
294629	cg15994839	1	1218152	N_Shore	3'UTR	II	ACAP3	12.8461	0	0.903452	0.933606	0.91915	0.902771	0.0301537	0.0156978	-0.0006807	0.0144559	0.0308344	0.0163785	TRUE
379723	cg21265287	1	1218246	N_Shore	3'UTR	I	ACAP3	12.5441	0	0.93341	0.94559	0.938899	0.951429	0.0121797	0.0054887	0.0180195	0.006691	-0.0058398	-0.0125308	TRUE
82287	cg04098194	1	1230950	N_Shore	Body	II	ACAP3	14.4585	0	0.317965	0.352068	0.491127	0.412502	0.0341028	0.173162	0.0945367	-0.139059	-0.0604339	0.0786252	TRUE
354847	cg19695266	1	1231535	N_Shore	Body	I	ACAP3	13.3668	0	0.372627	0.662344	0.7875	0.322632	0.289717	0.414873	-0.0499955	-0.125156	0.339712	0.464868	TRUE
330659	cg18163062	1	1222345	S_Shelf	Body	II	ACAP3	13.6986	0	0.75519	0.855044	0.837892	0.871971	0.0998543	0.0827017	0.116781	0.0171526	-0.0169266	-0.0340792	TRUE
270344	cg14529643	1	1223405	S_Shelf	Body	I	ACAP3	12.6102	0	0.875881	0.891005	0.909797	0.93075	0.0151247	0.0339162	0.0548694	-0.0187915	-0.0397447	-0.0209532	TRUE
61152	cg03001234	1	1220863	S_Shore	Body	II	ACAP3	13.4659	0	0.617205	0.841217	0.793952	0.857105	0.224013	0.176747	0.2399	0.0472656	-0.0158875	-0.0631531	TRUE
440027	cg25106100	1	1220782	S_Shore	Body	I	ACAP3	13.4935	0	0.91901	0.958965	0.949377	0.958831	0.0399551	0.0303674	0.0398218	0.0095877	0.0001333	-0.0094544	TRUE
192267	cg10093859	1	1220303	S_Shore	Body	I	ACAP3	12.8038	0	0.715909	0.966583	0.966605	0.97019	0.250674	0.250696	0.254281	-2.18e-05	-0.0036071	-0.0035853	TRUE
480316	cg27543922	1	1221741	S_Shore	Body	I	ACAP3	14.1367	0	0.691753	0.978541	0.886293	0.969525	0.286788	0.19454	0.277772	0.0922485	0.0090162	-0.0832323	TRUE
136410	cg06981504	1	1224707		Body	II	ACAP3	12.3906	0	0.782464	0.794995	0.850579	0.858401	0.0125318	0.0681151	0.0759377	-0.0555833	-0.0634059	-0.0078226	TRUE
131817	cg06759632	1	1225293		Body	II	ACAP3	13.3416	0	0.715715	0.878219	0.675214	0.774723	0.162505	-0.0405001	0.0590089	0.203005	0.103496	-0.099509	TRUE
318512	cg17405058	1	1227066		Body	II	ACAP3	12.1823	0	0.890408	0.900432	0.887482	0.933216	0.0100242	-0.0029257	0.042808	0.0129499	-0.0327838	-0.0457337	TRUE
400199	cg22675767	1	1224230		Body	II	ACAP3	13.7685	0	0.0573609	0.921962	0.824899	0.915111	0.864601	0.767538	0.857751	0.0970629	0.0068505	-0.0902124	TRUE
350282	cg19414302	1	1224217		Body	II	ACAP3	13.0259	0	0.658102	0.923256	0.845621	0.903748	0.265154	0.187519	0.245646	0.0776356	0.0195079	-0.0581277	TRUE
358505	cg19899237	1	224440974	Island	1stExon	I	ACBD3	12.8033	0	0.0227149	0.0198641	0.0224114	0.0404568	-0.00285082	-0.00030351	0.0177419	-0.00254731	-0.0205927	-0.0180454	TRUE
265393	cg14283922	1	224440906	Island	1stExon	I	ACBD3	13.1243	0	0.0178857	0.0204806	0.0227105	0.0203889	0.00259495	0.00482484	0.00250317	-0.00222989	9.178e-05	0.00232167	TRUE
452096	cg25894045	1	224440969	Island	1stExon	I	ACBD3	13.1374	0	0.0317526	0.027766	0.0460588	0.0348696	-0.00398662	0.0143062	0.00311704	-0.0182928	-0.00710366	0.0111892	TRUE
450029	cg25746764	1	224441033	Island	5'UTR	I	ACBD3	13.1573	0	0.0204221	0.0178551	0.0357442	0.0171651	-0.002567	0.0153221	-0.003257	-0.0178891	0.00069	0.018579	TRUE
231763	cg12446722	1	224441003	Island	5'UTR	I	ACBD3	13.709	0	0.0184451	0.026717	0.0228642	0.0300697	0.00827193	0.00441918	0.0116247	0.00385275	-0.00335272	-0.00720547	TRUE
292508	cg15863254	1	224440659	Island	Body	II	ACBD3	14.1143	0	0.146539	0.113719	0.0927548	0.131573	-0.0328196	-0.053784	-0.0149656	0.0209644	-0.017854	-0.0388185	TRUE
8367	cg00396407	1	224441349	Island	TSS1500	I	ACBD3	13.7001	0	0.0712806	0.0260569	0.0272963	0.0270137	-0.0452236	-0.0439843	-0.0442668	-0.00123934	-0.0009568	0.00028254	TRUE
278149	cg14971781	1	224441376	Island	TSS1500	II	ACBD3	13.5328	0	0.132467	0.0712888	0.118408	0.0999681	-0.0611779	-0.0140588	-0.0324986	-0.0471191	-0.0286793	0.0184398	TRUE
84571	cg04210991	1	224441232	Island	TSS200	II	ACBD3	12.7322	0	0.0980948	0.0785725	0.0759868	0.129457	-0.0195224	-0.0221081	0.0313623	0.00258567	-0.0508847	-0.0534704	TRUE
123635	cg06314646	1	224441161	Island	TSS200	I	ACBD3	13.1614	0	0.0686813	0.0813496	0.0859394	0.0563798	0.0126683	0.0172581	-0.0123015	-0.0045898	0.0249698	0.0295596	TRUE
372217	cg20786939	1	224441155	Island	TSS200	II	ACBD3	13.206	0	0.112947	0.101329	0.104701	0.14612	-0.0116179	-0.0082462	0.0331736	-0.0033717	-0.0447915	-0.0414198	TRUE
344591	cg19029205	1	224440467	N_Shore	Body	II	ACBD3	12.0517	0	0.173762	0.113392	0.223902	0.132486	-0.0603695	0.0501402	-0.0412763	-0.11051	-0.0190932	0.0914165	TRUE
334244	cg18385299	1	224439827	N_Shore	Body	II	ACBD3	12.2981	0	0.437986	0.847004	0.807432	0.845404	0.409018	0.369446	0.407418	0.0395721	0.0015999	-0.0379722	TRUE
52629	cg02583796	1	224441797	S_Shore	TSS1500	II	ACBD3	11.8629	0	0.633381	0.808489	0.770765	0.868303	0.175108	0.137385	0.234922	0.0377233	-0.059814	-0.0975373	TRUE
377461	cg21144374	1	224441847	S_Shore	TSS1500	II	ACBD3	12.5678	0	0.941523	0.925948	0.904417	0.950229	-0.0155746	-0.0371063	0.008706	0.0215317	-0.0242806	-0.0458123	TRUE
347609	cg19243883	1	224433058		Body	II	ACBD3	11.6583	0	0.917856	0.887921	0.90059	0.921964	-0.0299349	-0.017266	0.004108	-0.0126689	-0.0340429	-0.021374	TRUE
170606	cg08844137	1	178738358	Island	1stExon	I	ACBD6	13.5774	0	0.0106375	0.00902113	0.0157135	0.0149454	-0.00161635	0.00507602	0.00430796	-0.00669237	-0.00592431	0.00076806	TRUE
96807	cg04852103	1	178738001	Island	1stExon	I	ACBD6	13.7413	0	0.0122825	0.0220145	0.0106409	0.0142943	0.00973197	-0.00164159	0.00201176	0.0113736	0.00772021	-0.00365335	TRUE
174439	cg09062138	1	178738285	Island	1stExon	I	ACBD6	13.5014	0	0.0324203	0.0256268	0.0592614	0.0547791	-0.00679347	0.0268411	0.0223588	-0.0336345	-0.0291523	0.00448225	TRUE
131477	cg06745235	1	178738117	Island	1stExon	II	ACBD6	14.1181	0	0.102711	0.106946	0.129526	0.143309	0.0042352	0.0268151	0.040598	-0.0225799	-0.0363628	-0.0137829	TRUE
443811	cg25352856	1	178738768	Island	TSS200	II	ACBD6	14.2811	0	0.0966942	0.0887163	0.18538	0.102026	-0.00797795	0.0886854	0.00533168	-0.0966633	-0.0133096	0.0833537	TRUE
4796	cg00223186	1	178738823	Island	TSS200	II	ACBD6	11.7961	0	0.10579	0.11269	0.444792	0.160401	0.0069001	0.339002	0.0546114	-0.332102	-0.0477113	0.284391	TRUE
466696	cg26750139	1	178737872	N_Shore	1stExon	II	ACBD6	12.4218	0	0.127515	0.0971793	0.117922	0.141517	-0.0303352	-0.009592	0.0140024	-0.0207432	-0.0443376	-0.0235944	TRUE
167252	cg08650426	1	178737916	N_Shore	1stExon	I	ACBD6	13.1763	0	0.301085	0.312397	0.321305	0.298291	0.0113126	0.0202206	-0.0027942	-0.008908	0.0141068	0.0230148	TRUE
306887	cg16690456	1	178738921	S_Shore	TSS1500	II	ACBD6	11.8298	0	0.104951	0.0610397	0.319472	0.123531	-0.0439117	0.214521	0.0185795	-0.258433	-0.0624912	0.195941	TRUE
300774	cg16358350	1	178739543	S_Shore	TSS1500	II	ACBD6	10.9065	0	0.76089	0.832049	0.792528	0.886925	0.0711596	0.0316381	0.126035	0.0395215	-0.0548752	-0.0943967	TRUE
392792	cg22159430	1	178721922		Body	II	ACBD6	11.2473	0	0.790237	0.659844	0.80831	0.907899	-0.130393	0.0180727	0.117662	-0.148466	-0.248055	-0.0995893	TRUE
78448	cg03896269	1	178714211		Body	II	ACBD6	10.815	0	0.371652	0.781981	0.858571	0.870218	0.410329	0.486919	0.498565	-0.0765903	-0.0882365	-0.0116462	TRUE
147748	cg07576219	1	54784996	S_Shelf	TSS1500	I	ACOT11	11.4929	0	0.783362	0.915904	0.861293	0.906816	0.132542	0.0779305	0.123454	0.0546117	0.0090882	-0.0455235	TRUE
382037	cg21448423	1	54786544		1stExon	II	ACOT11	10.9118	0	0.862873	0.844235	0.870031	0.169416	-0.0186382	0.0071571	-0.693457	-0.0257953	0.674819	0.700614	TRUE
36934	cg01802772	1	54786748		Body	II	ACOT11	13.2261	0	0.787047	0.0214192	0.0323094	0.0351171	-0.765628	-0.754738	-0.75193	-0.0108902	-0.0136979	-0.00280767	TRUE
286379	cg15490897	1	54810608		Body	II	ACOT11	14.1118	0	0.583468	0.505643	0.720539	0.517945	-0.0778249	0.137071	-0.065523	-0.214896	-0.0123019	0.202594	TRUE
210748	cg11177235	1	54861770		Body	II	ACOT11	11.474	0	0.309019	0.732829	0.806462	0.178707	0.42381	0.497443	-0.130311	-0.0736332	0.554121	0.627755	TRUE
221824	cg11837749	1	54819920		Body	II	ACOT11	14.0325	0	0.546428	0.786679	0.725253	0.630259	0.240251	0.178825	0.0838315	0.061426	0.15642	0.0949936	TRUE
191026	cg10022295	1	54862983		Body	II	ACOT11	10.9196	0	0.568846	0.796675	0.800197	0.673709	0.227828	0.231351	0.104863	-0.0035222	0.122966	0.126488	TRUE
399357	cg22619910	1	54869210		Body	I	ACOT11	10.9794	0	0.245392	0.799249	0.773826	0.227399	0.553857	0.528434	-0.0179935	0.025423	0.571851	0.546428	TRUE
437660	cg24954121	1	54847928		Body	II	ACOT11	11.9434	0	0.719822	0.805024	0.780702	0.890096	0.085202	0.0608795	0.170274	0.0243225	-0.085072	-0.109394	TRUE
30087	cg01445479	1	54787727		Body	II	ACOT11	14.291	0	0.603133	0.845742	0.821666	0.686186	0.242609	0.218532	0.0830524	0.0240763	0.159556	0.13548	TRUE
98190	cg04919581	1	54861953		Body	II	ACOT11	12.1805	0	0.631148	0.853327	0.796259	0.106283	0.222179	0.165111	-0.524865	0.0570679	0.747044	0.689976	TRUE
463369	cg26552897	1	54869079		Body	II	ACOT11	11.0815	0		0.861494	0.689493	0.814286	#VALUE!	#VALUE!	#VALUE!	0.172	0.0472078	-0.124792	TRUE
287077	cg15543534	1	54808493		Body	II	ACOT11	11.5905	0	0.866419	0.868368	0.818656	0.917668	0.0019487	-0.0477631	0.0512484	0.0497118	-0.0492997	-0.0990115	TRUE
197455	cg10380762	1	54862702		Body	II	ACOT11	10.6926	0	0.829043	0.873161	0.783651	0.838771	0.0441179	-0.0453924	0.0097278	0.0895103	0.0343901	-0.0551202	TRUE
330950	cg18180407	1	54820324		Body	II	ACOT11	13.1998	0	0.799258	0.882911	0.859735	0.857128	0.0836531	0.0604771	0.05787	0.023176	0.0257831	0.0026071	TRUE
248139	cg13458781	1	54861960		Body	II	ACOT11	12.2479	0	0.657386	0.884693	0.833259	0.0899139	0.227306	0.175873	-0.567472	0.0514336	0.794779	0.743345	TRUE
227703	cg12179353	1	54861692		Body	II	ACOT11	12.397	0	0.718505	0.904656	0.884678	0.153203	0.186151	0.166173	-0.565301	0.0199779	0.751453	0.731475	TRUE
237302	cg12794131	1	54797432		Body	II	ACOT11	13.2367	0	0.921647	0.91783	0.921654	0.93908	-0.0038178	6.7e-06	0.0174328	-0.0038245	-0.0212506	-0.0174261	TRUE
454491	cg26045205	1	54861572		Body	II	ACOT11	11.9166	0	0.924807	0.925583	0.883109	0.786918	0.000776	-0.0416981	-0.137889	0.0424741	0.138665	0.0961909	TRUE
59099	cg02905900	1	54786105		TSS1500	II	ACOT11	14.3678	0	0.59418	0.665645	0.590441	0.687028	0.0714648	-0.0037398	0.0928478	0.0752046	-0.021383	-0.0965876	TRUE
203098	cg10710218	1	54785577		TSS1500	II	ACOT11	12.6073	0	0.851967	0.929339	0.914126	0.917155	0.0773723	0.0621596	0.0651885	0.0152127	0.0121838	-0.0030289	TRUE
383318	cg21527621	1	54786007		TSS1500	I	ACOT11	12.5957	0	0.870914	0.95166	0.94333	0.913261	0.0807459	0.0724162	0.0423474	0.0083297	0.0383985	0.0300688	TRUE
195494	cg10266490	1	54786297		TSS200	II	ACOT11	12.2626	0	0.851614	0.900816	0.784786	0.770509	0.0492016	-0.0668283	-0.0811052	0.11603	0.130307	0.0142769	TRUE
395430	cg22346119	1	6376039	Island	1stExon	I	ACOT7	13.187	0	0.0148224	0.0305657	0.0187881	0.0122721	0.0157433	0.00396568	-0.00255032	0.0117776	0.0182936	0.006516	TRUE
348036	cg19267259	1	6376014	Island	1stExon	I	ACOT7	12.6398	0	0.0425206	0.0368782	0.023317	0.0282552	-0.00564237	-0.0192036	-0.0142654	0.0135612	0.00862301	-0.00493822	TRUE
52267	cg02568911	1	6376394	Island	1stExon	II	ACOT7	13.9987	0	0.254466	0.11936	0.224991	0.198348	-0.135106	-0.0294753	-0.0561181	-0.105631	-0.078988	0.0266428	TRUE
102050	cg05127153	1	6375529	Island	Body	I	ACOT7	13.8395	0	0.0644747	0.086369	0.0752201	0.0708639	0.0218943	0.0107454	0.00638913	0.0111489	0.0155051	0.00435627	TRUE
431067	cg24563804	1	6375469	Island	Body	II	ACOT7	13.028	0	0.16551	0.138015	0.206824	0.315705	-0.0274953	0.0413142	0.150196	-0.0688095	-0.177691	-0.108881	TRUE
241452	cg13066938	1	6263727	Island	Body	II	ACOT7	13.284	0	0.586105	0.846704	0.846396	0.730663	0.2606	0.260291	0.144558	0.0003086	0.116042	0.115733	TRUE
10781	cg00506442	1	6262641	Island	Body	II	ACOT7	13.5819	0	0.78977	0.913044	0.834084	0.905694	0.123274	0.0443143	0.115924	0.0789592	0.0073491	-0.0716101	TRUE
314475	cg17162028	1	6262697	Island	Body	II	ACOT7	13.0731	0	0.756811	0.937712	0.903881	0.904015	0.180901	0.147071	0.147204	0.0338304	0.0336969	-0.0001335	TRUE
219117	cg11690194	1	6262541	Island	Body	I	ACOT7	13.7335	0	0.90547	0.960667	0.959682	0.959168	0.055197	0.0542121	0.0536981	0.0009849	0.0014989	0.000514	TRUE
378976	cg21220721	1	6263817	Island	Body	I	ACOT7	13.7222	0	0.932558	0.965897	0.907341	0.96805	0.033339	-0.0252172	0.0354916	0.0585562	-0.0021526	-0.0607088	TRUE
177656	cg09249800	1	6263874	Island	Body	I	ACOT7	14.4122	0	0.917612	0.983225	0.972915	0.986638	0.0656133	0.0553029	0.0690259	0.0103104	-0.0034126	-0.013723	TRUE
219281	cg11699125	1	6263914	Island	Body	I	ACOT7	14.0268	0	0.918854		0.96829	0.985836	#VALUE!	0.0494351	0.0669816	#VALUE!	#VALUE!	-0.0175465	TRUE
171561	cg08889373	1	6376696	Island	TSS1500	I	ACOT7	12.8414	0	0.025641	0.0441682	0.0660456	0.0537634	0.0185272	0.0404046	0.0281224	-0.0218774	-0.00959523	0.0122822	TRUE
444136	cg25370592	1	6376684	Island	TSS1500	I	ACOT7	12.851	0	0.0844444	0.0856972	0.0715798	0.0956532	0.00125279	-0.0128646	0.0112087	0.0141174	-0.00995593	-0.0240733	TRUE
318900	cg17429065	1	6376497	Island	TSS200	I	ACOT7	13.5278	0	0.0435242	0.0687691	0.0659932	0.0764484	0.0252449	0.022469	0.0329242	0.00277586	-0.00767936	-0.0104552	TRUE
469326	cg26896160	1	6376591	Island	TSS200	II	ACOT7	14.2201	0	0.182602	0.0927304	0.142028	0.128307	-0.0898716	-0.0405744	-0.0542947	-0.0492973	-0.035577	0.0137203	TRUE
476552	cg27316808	1	6376582	Island	TSS200	II	ACOT7	14.2995	0	0.191077	0.134648	0.131661	0.176628	-0.0564289	-0.0594159	-0.0144482	0.002987	-0.0419807	-0.0449677	TRUE
295349	cg16034168	1	6259298	N_Shelf	Body	I	ACOT7	11.3337	0	0.0301015	0.257687	0.942295	0.937833	0.227585	0.912194	0.907731	-0.684608	-0.680146	0.0044625	TRUE
437196	cg24927687	1	6259106	N_Shelf	Body	II	ACOT7	12.9643	0	0.127407	0.310653	0.90979	0.915883	0.183246	0.782383	0.788476	-0.599137	-0.60523	-0.0060925	TRUE
443684	cg25345603	1	6372761	N_Shelf	Body	II	ACOT7	13.6829	0	0.892637	0.922658	0.89309	0.913179	0.0300207	0.0004529	0.0205419	0.0295678	0.0094788	-0.020089	TRUE
167716	cg08679807	1	6261181	N_Shore	Body	II	ACOT7	11.7317	0	0.628914	0.580302	0.759027	0.741201	-0.0486125	0.130113	0.112287	-0.178725	-0.1609	0.0178259	TRUE
114198	cg05786314	1	6374683	N_Shore	Body	II	ACOT7	12.4392	0	0.508182	0.811363	0.640541	0.849719	0.303181	0.132359	0.341537	0.170822	-0.0383559	-0.209178	TRUE
87463	cg04354126	1	6261399	N_Shore	Body	II	ACOT7	11.973	0	0.775138	0.875445	0.911679	0.929894	0.100307	0.13654	0.154756	-0.0362338	-0.0544489	-0.0182151	TRUE
78792	cg03915541	1	6263030	N_Shore	Body	II	ACOT7	13.6268	0	0.908086	0.916949	0.853957	0.866895	0.0088629	-0.0541291	-0.0411917	0.062992	0.0500546	-0.0129374	TRUE
218509	cg11654006	1	6247015	S_Shelf	3'UTR	II	ACOT7	13.1425	0	0.859653	0.916724	0.931794	0.925818	0.0570713	0.072141	0.0661655	-0.0150697	-0.0090942	0.0059755	TRUE
1357	cg00057114	1	6266949	S_Shelf	Body	II	ACOT7	13.5766	0	0.888572	0.923315	0.863033	0.894992	0.0347425	-0.0255389	0.0064195	0.0602814	0.028323	-0.0319584	TRUE
170709	cg08848865	1	6247484	S_Shelf	Body	I	ACOT7	14.0776	0	0.925521	0.949923	0.93341	0.931435	0.024402	0.0078886	0.005914	0.0165134	0.018488	0.0019746	TRUE
194533	cg10210448	1	6265022	S_Shore	Body	II	ACOT7	14.1917	0	0.630206	0.854558	0.767067	0.775114	0.224352	0.136861	0.144908	0.0874913	0.0794444	-0.0080469	TRUE
315729	cg17236617	1	6376789	S_Shore	TSS1500	II	ACOT7	13.4135	0	0.118307	0.0893864	0.171292	0.104177	-0.0289208	0.0529848	-0.0141303	-0.0819056	-0.0147905	0.0671151	TRUE
207315	cg10967178	1	6376865	S_Shore	TSS1500	II	ACOT7	11.5742	0	0.27979	0.166791	0.128848	0.15184	-0.112998	-0.150941	-0.12795	0.037943	0.0149513	-0.0229917	TRUE
441011	cg25165880	1	6376913	S_Shore	TSS1500	II	ACOT7	11.4495	0	0.735445	0.693076	0.800179	0.446553	-0.0423688	0.0647337	-0.288893	-0.107102	0.246524	0.353626	TRUE
178121	cg09273516	1	6376926	S_Shore	TSS1500	II	ACOT7	11.4622	0	0.136271		0.26422	0.238174	#VALUE!	0.127949	0.101902	#VALUE!	#VALUE!	0.0260466	TRUE
366369	cg20414935	1	6368459		Body	II	ACOT7	13.7427	0	0.214429	0.178748	0.188109	0.741931	-0.0356814	-0.0263199	0.527502	-0.0093615	-0.563184	-0.553822	TRUE
458001	cg26250989	1	6256089		Body	II	ACOT7	14.0761	0	0.258279	0.209662	0.426539	0.904867	-0.0486179	0.168259	0.646588	-0.216877	-0.695206	-0.478329	TRUE
407338	cg23095988	1	6368391		Body	II	ACOT7	14.1299	0	0.3009	0.222853	0.241223	0.83563	-0.0780466	-0.0596773	0.53473	-0.0183693	-0.612777	-0.594408	TRUE
9023	cg00425213	1	6368682		Body	II	ACOT7	12.6141	0	0.180669	0.600372	0.168146	0.928302	0.419702	-0.0125235	0.747632	0.432226	-0.32793	-0.760156	TRUE
17336	cg00821310	1	6343320		Body	II	ACOT7	10.6726	0	0.804219	0.658451	0.889119	0.768549	-0.145768	0.0848999	-0.03567	-0.230668	-0.110098	0.12057	TRUE
409496	cg23230478	1	6283207		Body	I	ACOT7	10.5744	0	0.805204	0.692235	0.849902	0.870281	-0.11297	0.0446971	0.0650762	-0.157667	-0.178046	-0.0203791	TRUE
302121	cg16429975	1	6368219		Body	II	ACOT7	11.1671	0	0.784737	0.718319	0.623472	0.920451	-0.0664171	-0.161265	0.135714	0.0948476	-0.202132	-0.296979	TRUE
133393	cg06834177	1	6256430		Body	I	ACOT7	10.9919	0	0.882325	0.747153	0.903624	0.936163	-0.135172	0.0212991	0.0538384	-0.156471	-0.189011	-0.0325393	TRUE
295593	cg16049283	1	6342193		Body	I	ACOT7	12.1801	0	0.773638	0.751922	0.869492	0.193915	-0.0217161	0.0958537	-0.579724	-0.11757	0.558008	0.675577	TRUE
197361	cg10375954	1	6342195		Body	II	ACOT7	12.6343	0	0.880815	0.754451	0.830943	0.388608	-0.126365	-0.0498718	-0.492207	-0.0764929	0.365843	0.442335	TRUE
212205	cg11257164	1	6306734		Body	II	ACOT7	10.6221	0	0.852032	0.76663	0.778252	0.908455	-0.0854022	-0.0737809	0.0564229	-0.0116213	-0.141825	-0.130204	TRUE
204014	cg10770046	1	6369374		Body	II	ACOT7	12.3756	0	0.776261	0.776836	0.672361	0.954473	0.0005748	-0.103901	0.178211	0.104475	-0.177636	-0.282112	TRUE
377685	cg21156684	1	6334199		Body	II	ACOT7	11.6155	0	0.863256	0.777177	0.892754	0.879762	-0.0860793	0.0294979	0.0165051	-0.115577	-0.102584	0.0129928	TRUE
307750	cg16733136	1	6326645		Body	II	ACOT7	14.6488	0	0.4963	0.781511	0.585144	0.622116	0.28521	0.0888434	0.125815	0.196367	0.159395	-0.0369718	TRUE
299625	cg16293838	1	6253108		Body	II	ACOT7	14.0653	0	0.441075	0.785911	0.760267	0.827002	0.344836	0.319192	0.385926	0.025644	-0.0410905	-0.0667345	TRUE
299835	cg16306654	1	6342354		Body	II	ACOT7	13.8126	0	0.656975	0.797063	0.704217	0.297453	0.140088	0.0472427	-0.359521	0.0928453	0.499609	0.406764	TRUE
171501	cg08886676	1	6251414		Body	I	ACOT7	12.5846	0	0.597716	0.808304	0.903785	0.888598	0.210589	0.30607	0.290882	-0.0954808	-0.080293	0.0151878	TRUE
348648	cg19308185	1	6286183		Body	II	ACOT7	11.8484	0	0.880344	0.816257	0.9064	0.916895	-0.0640878	0.0260559	0.0365504	-0.0901437	-0.100638	-0.0104945	TRUE
426902	cg24312879	1	6344705		Body	II	ACOT7	12.1978	0	0.569559	0.820417	0.853085	0.840145	0.250858	0.283525	0.270586	-0.0326677	-0.019728	0.0129397	TRUE
369575	cg20630887	1	6340410		Body	II	ACOT7	11.967	0	0.389692	0.834379	0.662101	0.794621	0.444688	0.272409	0.404929	0.172278	0.0397588	-0.132519	TRUE
1877	cg00081799	1	6313380		Body	I	ACOT7	11.7291	0	0.907054	0.839153	0.91288	0.930192	-0.0679007	0.0058254	0.0231378	-0.0737261	-0.0910385	-0.0173124	TRUE
278523	cg14992217	1	6286149		Body	II	ACOT7	11.9161	0	0.8366	0.839963	0.898164	0.949032	0.0033637	0.0615643	0.112432	-0.0582006	-0.109068	-0.0508676	TRUE
175141	cg09106198	1	6289177		Body	II	ACOT7	12.4267	0	0.846329	0.840868	0.879642	0.935407	-0.0054607	0.0333132	0.0890783	-0.0387739	-0.094539	-0.0557651	TRUE
330392	cg18148314	1	6347906		Body	II	ACOT7	11.8012	0	0.43447	0.848469	0.90542	0.891041	0.413998	0.47095	0.456571	-0.0569517	-0.0425724	0.0143793	TRUE
333324	cg18324862	1	6251542		Body	I	ACOT7	14.0091	0	0.651745	0.852627	0.73955	0.792501	0.200882	0.0878048	0.140756	0.113077	0.0601258	-0.0529516	TRUE
226059	cg12082302	1	6343833		Body	II	ACOT7	11.4039	0	0.740812	0.855466	0.860078	0.761304	0.114655	0.119266	0.020492	-0.0046113	0.0941628	0.0987741	TRUE
313114	cg17080913	1	6251320		Body	II	ACOT7	12.7274	0	0.360609	0.855885	0.774042	0.90032	0.495276	0.413433	0.539711	0.0818438	-0.044435	-0.126279	TRUE
61025	cg02995045	1	6342493		Body	II	ACOT7	11.8705	0	0.570242	0.859593	0.84802	0.174225	0.28935	0.277778	-0.396017	0.0115725	0.685368	0.673795	TRUE
330728	cg18167466	1	6313060		Body	II	ACOT7	12.0837	0	0.899714	0.859801	0.92213	0.94092	-0.0399126	0.0224168	0.0412063	-0.0623294	-0.0811189	-0.0187895	TRUE
16434	cg00777636	1	6368803		Body	I	ACOT7	12.885	0	0.11657	0.866637	0.150278	0.978873	0.750067	0.0337081	0.862304	0.716359	-0.112237	-0.828595	TRUE
79660	cg03961030	1	6256383		Body	II	ACOT7	13.3167	0	0.849141	0.867733	0.840278	0.919552	0.0185921	-0.0088627	0.0704109	0.0274548	-0.0518188	-0.0792736	TRUE
331642	cg18222440	1	6289245		Body	II	ACOT7	11.7844	0	0.893823	0.872293	0.916961	0.900798	-0.02153	0.0231379	0.0069749	-0.0446679	-0.0285049	0.016163	TRUE
47535	cg02328793	1	6368821		Body	I	ACOT7	12.5333	0	0.175748	0.87714	0.111422	0.972884	0.701392	-0.064326	0.797135	0.765718	-0.0957438	-0.861461	TRUE
431629	cg24599624	1	6300733		Body	II	ACOT7	12.2083	0	0.887761	0.879153	0.931034	0.939652	-0.0086078	0.0432737	0.0518913	-0.0518815	-0.0604991	-0.0086176	TRUE
194695	cg10219223	1	6343300		Body	II	ACOT7	13.8625	0	0.847992	0.883623	0.819902	0.744481	0.0356308	-0.0280902	-0.103511	0.063721	0.139142	0.0754213	TRUE
182358	cg09513469	1	6344089		Body	II	ACOT7	12.5258	0	0.871199	0.888506	0.869638	0.780111	0.0173073	-0.0015608	-0.0910877	0.0188681	0.108395	0.0895269	TRUE
243631	cg13209388	1	6277647		Body	II	ACOT7	12.8414	0	0.914003	0.891645	0.923393	0.945818	-0.0223575	0.0093907	0.0318148	-0.0317482	-0.0541723	-0.0224241	TRUE
219713	cg11723698	1	6247645		Body	II	ACOT7	13.6409	0	0.842518	0.892909	0.80908	0.878607	0.0503911	-0.0334383	0.0360889	0.0838294	0.0143022	-0.0695272	TRUE
463688	cg26570804	1	6274944		Body	I	ACOT7	12.4791	0	0.871916	0.895409	0.925819	0.953061	0.0234924	0.0539021	0.0811442	-0.0304097	-0.0576518	-0.0272421	TRUE
438902	cg25029657	1	6277595		Body	II	ACOT7	12.7936	0	0.929057	0.89764	0.925018	0.926579	-0.0314175	-0.0040397	-0.0024789	-0.0273778	-0.0289386	-0.0015608	TRUE
42376	cg02065192	1	6344001		Body	II	ACOT7	13.0142	0	0.815246	0.898275	0.881709	0.544609	0.0830287	0.0664628	-0.270638	0.0165659	0.353667	0.337101	TRUE
340780	cg18786324	1	6332324		Body	II	ACOT7	13.7074	0	0.828815	0.9018	0.882433	0.882706	0.0729848	0.0536178	0.0538904	0.019367	0.0190944	-0.0002726	TRUE
110725	cg05591235	1	6328259		Body	II	ACOT7	13.0607	0	0.775071	0.90835	0.917611	0.84592	0.133278	0.14254	0.0708488	-0.0092614	0.0624297	0.0716911	TRUE
280387	cg15100947	1	6256454		Body	II	ACOT7	12.9981	0	0.881255	0.91001	0.929571	0.923204	0.028755	0.0483162	0.0419491	-0.0195612	-0.0131941	0.0063671	TRUE
297481	cg16170708	1	6313417		Body	II	ACOT7	13.159	0	0.938186	0.910199	0.920615	0.919638	-0.0279867	-0.0175709	-0.0185474	-0.0104158	-0.0094393	0.0009765	TRUE
60236	cg02957924	1	6288894		Body	II	ACOT7	13.4541	0	0.880695	0.911664	0.895958	0.93496	0.0309695	0.0152636	0.0542654	0.0157059	-0.0232959	-0.0390018	TRUE
188756	cg09887323	1	6271047		Body	II	ACOT7	13.8199	0	0.894686	0.914479	0.836538	0.880534	0.0197928	-0.0581476	-0.0141518	0.0779404	0.0339446	-0.0439958	TRUE
387157	cg21781706	1	6360937		Body	I	ACOT7	12.6857	0	0.612054	0.914783	0.897665	0.954917	0.302729	0.285611	0.342863	0.0171181	-0.040134	-0.0572521	TRUE
213462	cg11335203	1	6321181		Body	II	ACOT7	13.494	0	0.899822	0.916667	0.870875	0.914255	0.0168449	-0.0289472	0.0144328	0.0457921	0.0024121	-0.04338	TRUE
86574	cg04309375	1	6286473		Body	II	ACOT7	13.2531	0	0.303365	0.917472	0.871711	0.891859	0.614107	0.568346	0.588494	0.0457616	0.0256132	-0.0201484	TRUE
393011	cg22171613	1	6318721		Body	II	ACOT7	13.0788	0	0.882758	0.920509	0.918367	0.938827	0.0377511	0.0356093	0.0560688	0.0021418	-0.0183177	-0.0204595	TRUE
207463	cg10976772	1	6313182		Body	II	ACOT7	12.4962	0	0.862053	0.924093	0.913521	0.939006	0.0620407	0.0514681	0.0769532	0.0105726	-0.0149125	-0.0254851	TRUE
431669	cg24601967	1	6289083		Body	II	ACOT7	13.2339	0	0.859395	0.929652	0.906538	0.944406	0.0702567	0.0471423	0.0850107	0.0231144	-0.014754	-0.0378684	TRUE
100608	cg05045598	1	6341108		Body	II	ACOT7	13.5026	0	0.608011	0.931732	0.871491	0.921206	0.323721	0.26348	0.313195	0.0602409	0.0105256	-0.0497153	TRUE
219551	cg11714702	1	6285060		Body	I	ACOT7	13.3079	0	0.975547	0.938418	0.969261	0.977561	-0.0371297	-0.0062863	0.0020133	-0.0308434	-0.039143	-0.0082996	TRUE
449344	cg25706257	1	6313117		Body	I	ACOT7	13.3271	0	0.930481	0.941018	0.969801	0.969487	0.010537	0.0393197	0.0390055	-0.0287827	-0.0284685	0.0003142	TRUE
250070	cg13549940	1	6312640		Body	I	ACOT7	13.4867	0	0.937288	0.965544	0.972615	0.974422	0.0282557	0.0353268	0.0371334	-0.0070711	-0.0088777	-0.0018066	TRUE
339496	cg18709479	1	145609097	Island	5'UTR	II	ACP6	13.0143	0	0.0853132	0.0577829	0.118769	0.0750262	-0.0275303	0.0334555	-0.010287	-0.0609858	-0.0172433	0.0437425	TRUE
174511	cg09066439	1	145608855	Island	5'UTR	I	ACP6	13.8172	0	0.100981	0.0747357	0.111847	0.0832619	-0.0262452	0.0108665	-0.017719	-0.0371117	-0.0085262	0.0285855	TRUE
475243	cg27244432	1	145608906	Island	5'UTR	II	ACP6	13.4839	0	0.110571	0.111249	0.125843	0.136386	0.000678	0.0152717	0.0258151	-0.0145937	-0.0251371	-0.0105434	TRUE
117664	cg05968052	1	145608808	Island	5'UTR	II	ACP6	14.0092	0	0.130857	0.125945	0.155488	0.153156	-0.004912	0.0246303	0.0222982	-0.0295423	-0.0272102	0.0023321	TRUE
113615	cg05755010	1	145609541	Island	TSS1500	I	ACP6	12.8915	0	0.0173894	0.0284821	0.0243476	0.0165127	0.0110926	0.00695816	-0.00087671	0.00413449	0.0119694	0.00783487	TRUE
308704	cg16790610	1	145609535	Island	TSS1500	II	ACP6	12.2751	0	0.0790151	0.0635115	0.0738074	0.123283	-0.0155035	-0.00520769	0.0442682	-0.0102959	-0.0597718	-0.0494759	TRUE
11527	cg00543196	1	145609365	Island	TSS200	I	ACP6	13.5808	0	0.0119048	0.0174545	0.0187225	0.020706	0.00554972	0.00681771	0.00880119	-0.00126799	-0.00325147	-0.00198348	TRUE
234565	cg12614442	1	145609289	Island	TSS200	I	ACP6	13.881	0	0.0328141	0.0270012	0.0325268	0.0447277	-0.00581289	-0.00028729	0.0119135	-0.0055256	-0.0177264	-0.0122008	TRUE
68829	cg03401580	1	145609277	Island	TSS200	I	ACP6	13.7951	0	0.0531791	0.0323987	0.0652916	0.0460095	-0.0207805	0.0121125	-0.00716961	-0.032893	-0.0136109	0.0192821	TRUE
288713	cg15636040	1	145609297	Island	TSS200	II	ACP6	13.3652	0	0.0959914	0.0459215	0.0601768	0.0645532	-0.0500698	-0.0358145	-0.0314381	-0.0142553	-0.0186317	-0.0043764	TRUE
136506	cg06988368	1	145609397	Island	TSS200	I	ACP6	13.532	0	0.0689655	0.0745151	0.0812686	0.0517335	0.00554954	0.0123031	-0.0172321	-0.00675353	0.0227816	0.0295351	TRUE
354812	cg19693476	1	145609363	Island	TSS200	I	ACP6	13.9285	0	0.0883056	0.0813573	0.0882575	0.110868	-0.00694836	-4.812e-05	0.0225623	-0.00690024	-0.0295106	-0.0226104	TRUE
37666	cg01834614	1	145609636	S_Shore	TSS1500	II	ACP6	12.5039	0	0.244762	0.33187	0.529517	0.198588	0.0871083	0.284756	-0.0461743	-0.197647	0.133283	0.33093	TRUE
253016	cg13688186	1	145610676	S_Shore	TSS1500	II	ACP6	10.716	0	0.882505	0.432414	0.729955	0.867442	-0.450091	-0.15255	-0.0150634	-0.297541	-0.435028	-0.137487	TRUE
177954	cg09264377	1	145609870	S_Shore	TSS1500	II	ACP6	11.2809	0	0.654412	0.798299	0.826168	0.400949	0.143887	0.171756	-0.253462	-0.0278693	0.39735	0.425219	TRUE
167296	cg08652487	1	227636418	Island	5'UTR	I	ACTA1	14.2829	0	0.281989	0.309345	0.473727	0.726841	0.0273559	0.191738	0.444852	-0.164382	-0.417496	-0.253114	TRUE
250021	cg13547644	1	227636231	Island	5'UTR	II	ACTA1	13.4755	0	0.495454	0.631028	0.791603	0.880778	0.135574	0.296149	0.385324	-0.160575	-0.24975	-0.0891754	TRUE
415360	cg23597629	1	227636293	Island	5'UTR	I	ACTA1	13.5031	0	0.439737	0.676203	0.830447	0.901062	0.236465	0.390709	0.461324	-0.154244	-0.224859	-0.070615	TRUE
189430	cg09926178	1	227635724	Island	5'UTR	II	ACTA1	12.2097	0	0.82433	0.82615	0.857073	0.665605	0.0018198	0.0327424	-0.158725	-0.0309226	0.160545	0.191468	TRUE
475032	cg27229613	1	227635669	Island	5'UTR	II	ACTA1	12.954	0	0.713145	0.910218	0.908181	0.498593	0.197073	0.195036	-0.214552	0.0020369	0.411625	0.409588	TRUE
106442	cg05353133	1	227634537	Island	Body	I	ACTA1	13.7836	0	0.12277	0.163443	0.577568	0.671416	0.0406727	0.454798	0.548646	-0.414125	-0.507973	-0.0938484	TRUE
60498	cg02970384	1	227634183	Island	Body	II	ACTA1	14.2485	0	0.231532	0.210308	0.896988	0.540862	-0.0212237	0.665456	0.30933	-0.68668	-0.330554	0.356126	TRUE
858	cg00034468	1	227634700	Island	Body	II	ACTA1	13.428	0	0.25963	0.239478	0.923734	0.721392	-0.0201522	0.664104	0.461762	-0.684256	-0.481915	0.202342	TRUE
423729	cg24104241	1	227634249	Island	Body	II	ACTA1	12.9629	0	0.42423	0.308139	0.82582	0.887437	-0.116091	0.40159	0.463207	-0.517681	-0.579298	-0.0616174	TRUE
91500	cg04568492	1	227634875	Island	Body	I	ACTA1	11.8002	0	0.0622865	0.344382	0.937069	0.894076	0.282095	0.874782	0.831789	-0.592687	-0.549694	0.0429929	TRUE
218775	cg11668749	1	227634983	Island	Body	I	ACTA1	14.1609	0	0.584162	0.752235	0.825242	0.815044	0.168072	0.24108	0.230882	-0.0730075	-0.06281	0.0101975	TRUE
230109	cg12341314	1	227635090	Island	Body	II	ACTA1	13.6753	0	0.757743	0.840851	0.89795	0.726737	0.0831082	0.140207	-0.0310059	-0.057099	0.114114	0.171213	TRUE
219114	cg11689813	1	227636675	Island	TSS1500	I	ACTA1	14.0552	0	0.141861	0.127514	0.54824	0.947956	-0.0143473	0.406379	0.806095	-0.420727	-0.820442	-0.399716	TRUE
239069	cg12908399	1	227636911	Island	TSS1500	II	ACTA1	14.2517	0	0.155169	0.14288	0.450908	0.427365	-0.0122887	0.295738	0.272196	-0.308027	-0.284485	0.0235422	TRUE
97793	cg04900080	1	227637288	Island	TSS1500	I	ACTA1	13.6807	0	0.0901288	0.189224	0.413364	0.511324	0.0990948	0.323235	0.421195	-0.224141	-0.3221	-0.0979597	TRUE
151385	cg07777790	1	227636811	Island	TSS1500	II	ACTA1	13.2584	0	0.261973	0.196398	0.369141	0.841819	-0.0655752	0.107169	0.579846	-0.172744	-0.645421	-0.472678	TRUE
1523	cg00064261	1	227636680	Island	TSS1500	II	ACTA1	13.7388	0	0.217975	0.199151	0.589856	0.836543	-0.0188236	0.371881	0.618569	-0.390705	-0.637392	-0.246688	TRUE
360605	cg20025656	1	227636853	Island	TSS1500	II	ACTA1	13.5941	0	0.378699	0.323206	0.480855	0.879457	-0.0554927	0.102156	0.500759	-0.157649	-0.556251	-0.398602	TRUE
106317	cg05347845	1	227636515	Island	TSS200	I	ACTA1	13.6081	0	0.0470024	0.0521191	0.684103	0.969005	0.00511664	0.637101	0.922003	-0.631984	-0.916886	-0.284902	TRUE
81062	cg04030615	1	227636525	Island	TSS200	I	ACTA1	14.0599	0	0.0895242	0.0698509	0.565283	0.619132	-0.0196733	0.475759	0.529608	-0.495433	-0.549281	-0.0538488	TRUE
456569	cg26163852	1	227636592	Island	TSS200	I	ACTA1	11.0098	0	0.148292	0.119147	0.398863	0.719764	-0.0291451	0.25057	0.571472	-0.279716	-0.600617	-0.320901	TRUE
450719	cg25792990	1	227636588	Island	TSS200	II	ACTA1	11.4218	0	0.322742	0.172334	0.472371	0.759786	-0.150409	0.149628	0.437044	-0.300037	-0.587452	-0.287415	TRUE
56370	cg02767613	1	227636517	Island	TSS200	II	ACTA1	13.5095	0	0.206508	0.177328	0.659098	0.902781	-0.0291794	0.45259	0.696274	-0.48177	-0.725453	-0.243683	TRUE
276261	cg14852384	1	227636500	Island	TSS200	I	ACTA1	14.3712	0	0.18478	0.217015	0.411929	0.918991	0.0322358	0.22715	0.734212	-0.194914	-0.701976	-0.507062	TRUE
139137	cg07121807	1	18025337	Island	Body	I	ACTL8	14.1731	0	0.159424	0.518714	0.391708	0.0669693	0.359291	0.232284	-0.0924543	0.127006	0.451745	0.324739	TRUE
370788	cg20699305	1	18024990	Island	Body	I	ACTL8	12.0682	0	0.493911	0.814659	0.831428	0.224126	0.320748	0.337517	-0.269785	-0.0167685	0.590533	0.607302	TRUE
372355	cg20796611	1	18025226	Island	Body	II	ACTL8	13.3495	0	0.25106	0.870778	0.738528	0.209908	0.619718	0.487468	-0.0411523	0.13225	0.66087	0.52862	TRUE
167284	cg08651730	1	18022301	N_Shelf	Body	II	ACTL8	12.7999	0	0.817722	0.902614	0.910408	0.216719	0.0848922	0.092686	-0.601003	-0.0077938	0.685895	0.693689	TRUE
314109	cg17142039	1	18022238	N_Shelf	Body	II	ACTL8	13.4812	0	0.713122	0.923237	0.879768	0.231607	0.210114	0.166645	-0.481515	0.043469	0.69163	0.648161	TRUE
56495	cg02772379	1	18022186	N_Shelf	Body	II	ACTL8	13.3021	0	0.894728	0.954214	0.910702	0.147537	0.0594863	0.0159742	-0.747191	0.0435121	0.806678	0.763166	TRUE
187540	cg09821328	1	18024731	N_Shore	Body	II	ACTL8	13.7688	0	0.717356	0.878275	0.855385	0.208238	0.160919	0.138029	-0.509118	0.0228904	0.670037	0.647147	TRUE
65354	cg03220543	1	17965517		5'UTR	II	ACTL8	11.7245	0	0.299849	0.835086	0.844905	0.197774	0.535237	0.545056	-0.102075	-0.0098193	0.637312	0.647131	TRUE
168737	cg08734527	1	17965422		5'UTR	II	ACTL8	11.9084	0	0.619651	0.915369	0.926283	0.10817	0.295718	0.306632	-0.511481	-0.0109141	0.807199	0.818113	TRUE
354691	cg19685066	1	17954590		5'UTR	II	ACTL8	13.4765	0	0.934004	0.925246	0.884122	0.456115	-0.008758	-0.0498822	-0.477889	0.0411242	0.469131	0.428007	TRUE
189709	cg09941542	1	17953612		TSS1500	II	ACTL8	11.5214	0	0.908944	0.858136	0.902275	0.325742	-0.0508073	-0.0066688	-0.583202	-0.0441385	0.532395	0.576533	TRUE
340521	cg18770350	1	234916589	Island	1stExon	I	ACTN2	14.36	0	0.0207758	0.0156555	0.276727	0.152995	-0.00512036	0.255952	0.132219	-0.261072	-0.13734	0.123732	TRUE
367438	cg20482698	1	234916617	Island	1stExon	I	ACTN2	14.1421	0	0.0532566	0.0400136	0.278007	0.069686	-0.0132431	0.22475	0.0164294	-0.237993	-0.0296725	0.208321	TRUE
211450	cg11215976	1	234916565	Island	1stExon	I	ACTN2	13.7934	0	0.0680245	0.0804733	0.308556	0.0796511	0.0124487	0.240532	0.0116266	-0.228083	0.00082219	0.228905	TRUE
381092	cg21376883	1	234916855	Island	Body	II	ACTN2	12.8576	0	0.191176	0.350635	0.388107	0.163666	0.159459	0.19693	-0.0275104	-0.0374717	0.186969	0.224441	TRUE
329854	cg18119735	1	234916931	Island	Body	II	ACTN2	13.3692	0	0.449404	0.7089	0.600372	0.439348	0.259497	0.150968	-0.0100551	0.108528	0.269552	0.161024	TRUE
197292	cg10372476	1	234916096	Island	TSS1500	II	ACTN2	11.1209	0	0.696346	0.785918	0.782222	0.690425	0.0895725	0.0858762	-0.0059209	0.0036963	0.0954934	0.0917971	TRUE
277542	cg14932016	1	234916276	Island	TSS200	II	ACTN2	13.3346	0	0.262903	0.128903	0.262599	0.214865	-0.134	-0.000304	-0.0480375	-0.133696	-0.0859625	0.0477335	TRUE
309638	cg16853982	1	234916012	N_Shore	TSS1500	II	ACTN2	13.4084	0	0.841877	0.806126	0.761706	0.78149	-0.0357511	-0.0801716	-0.0603878	0.0444205	0.0246367	-0.0197838	TRUE
280535	cg15109151	1	234915333	N_Shore	TSS1500	II	ACTN2	11.75	0	0.924705	0.904049	0.882535	0.807747	-0.0206565	-0.04217	-0.116958	0.0215135	0.0963017	0.0747882	TRUE
121330	cg06177278	1	234915076	N_Shore	TSS1500	II	ACTN2	11.1038	0	0.578565	0.905873	0.756957	0.843247	0.327308	0.178392	0.264682	0.148916	0.0626259	-0.0862899	TRUE
136158	cg06968741	1	234915305	N_Shore	TSS1500	II	ACTN2	12.5609	0	0.91381	0.918716	0.915522	0.891005	0.0049059	0.0017119	-0.0228045	0.003194	0.0277104	0.0245164	TRUE
190884	cg10014470	1	234915323	N_Shore	TSS1500	I	ACTN2	11.8323	0	0.939016	0.952414	0.933971	0.890809	0.0133978	-0.0050452	-0.0482071	0.018443	0.0616049	0.0431619	TRUE
83156	cg04138198	1	234920579	S_Shelf	Body	II	ACTN2	12.5566	0	0.87609	0.921991	0.94053	0.915073	0.0459015	0.0644399	0.0389838	-0.0185384	0.0069177	0.0254561	TRUE
204915	cg10819259	1	234916984	S_Shore	Body	II	ACTN2	13.7282	0	0.212705	0.493422	0.585329	0.229701	0.280717	0.372624	0.0169953	-0.0919071	0.263722	0.355629	TRUE
146357	cg07504040	1	234992588		3'UTR	II	ACTN2	11.5816	0	0.897551	0.90074	0.872018	0.89407	0.0031896	-0.0255324	-0.0034806	0.028722	0.0066702	-0.0220518	TRUE
395625	cg22360317	1	234969047		Body	II	ACTN2	10.8717	0	0.861832	0.834341	0.855832	0.850279	-0.0274902	-0.0059995	-0.0115528	-0.0214907	-0.0159374	0.0055533	TRUE
334714	cg18412431	1	234992533		Body	II	ACTN2	10.9905	0	0.887127	0.861997	0.832915	0.872524	-0.0251296	-0.0542119	-0.0146028	0.0290823	-0.0105268	-0.0396091	TRUE
319821	cg17482237	1	234967005		Body	II	ACTN2	12.2799	0	0.836145	0.871941	0.863205	0.926833	0.035796	0.0270598	0.0906878	0.0087362	-0.0548918	-0.063628	TRUE
229525	cg12297935	1	234969330		Body	II	ACTN2	13.4401	0	0.883333	0.895555	0.911572	0.923762	0.0122212	0.028239	0.0404287	-0.0160178	-0.0282075	-0.0121897	TRUE
320353	cg17513477	1	234967780		Body	II	ACTN2	12.311	0	0.946619	0.91179	0.920067	0.930571	-0.034829	-0.0265519	-0.0160478	-0.0082771	-0.0187812	-0.0105041	TRUE
334175	cg18381395	1	234990946		Body	II	ACTN2	12.9357	0	0.688728	0.912346	0.886125	0.933443	0.223618	0.197396	0.244714	0.0262213	-0.0210967	-0.047318	TRUE
211091	cg11197458	1	234965636		Body	II	ACTN2	13.5171	0	0.907872	0.91489	0.915737	0.933428	0.007018	0.0078655	0.0255565	-0.0008475	-0.0185385	-0.017691	TRUE
409433	cg23227149	1	234981450		Body	II	ACTN2	13.2697	0	0.728695	0.926332	0.92477	0.936543	0.197637	0.196075	0.207848	0.0015614	-0.0102109	-0.0117723	TRUE
189520	cg09932312	1	234969388		Body	II	ACTN2	13.0173	0	0.904959	0.930284	0.890385	0.916712	0.0253247	-0.0145742	0.0117533	0.0398989	0.0135714	-0.0263275	TRUE
306573	cg16672668	1	234965497		Body	II	ACTN2	12.5282	0	0.81528	0.930658		0.967401	0.115379	#VALUE!	0.152121	#VALUE!	-0.0367426	#VALUE!	TRUE
366309	cg20410675	1	234985160		Body	II	ACTN2	11.5543	0	0.845924	0.932665	0.881165		0.0867413	0.0352411	#VALUE!	0.0515002	#VALUE!	#VALUE!	TRUE
54225	cg02659402	1	234992500		Body	II	ACTN2	12.1613	0	0.916188	0.932959	0.923529	0.946997	0.0167702	0.0073411	0.0308089	0.0094291	-0.0140387	-0.0234678	TRUE
6919	cg00328597	1	234981650		Body	II	ACTN2	12.8898	0	0.803105	0.940569	0.928291	0.93857	0.137464	0.125186	0.135465	0.0122783	0.0019989	-0.0102794	TRUE
460817	cg26406150	1	234969275		Body	II	ACTN2	13.5117	0	0.910072	0.941893	0.930125	0.955346	0.031821	0.0200532	0.045274	0.0117678	-0.013453	-0.0252208	TRUE
409560	cg23233975	1	234974580		Body	II	ACTN2	13.1394	0	0.932902	0.942008	0.928871	0.9434	0.0091052	-0.0040315	0.0104977	0.0131367	-0.0013925	-0.0145292	TRUE
194845	cg10228323	1	234992466		Body	I	ACTN2	13.2386	0	0.700588	0.944048	0.92733	0.95563	0.24346	0.226743	0.255043	0.0167175	-0.0115824	-0.0282999	TRUE
287676	cg15578091	1	234974687		Body	I	ACTN2	13.3235	0	0.887962	0.950428	0.932672	0.944617	0.0624658	0.0447091	0.0566542	0.0177567	0.0058116	-0.0119451	TRUE
364403	cg20282303	1	234991015		Body	I	ACTN2	12.5167	0	0.955771	0.964054	0.947925	0.963331	0.0082825	-0.007846	0.0075596	0.0161285	0.0007229	-0.0154056	TRUE
315490	cg17219656	1	234991066		Body	I	ACTN2	13.2064	0	0.944998	0.965736	0.928272	0.974719	0.0207383	-0.016726	0.0297211	0.0374643	-0.0089828	-0.0464471	TRUE
139432	cg07135408	1	234974625		Body	I	ACTN2	13.3728	0	0.95542	0.971097	0.963497	0.96705	0.0156775	0.0080775	0.0116303	0.0076	0.0040472	-0.0035528	TRUE
121207	cg06169627	1	2928679	Island	1stExon	II	ACTRT2	13.6359	0	0.716268	0.903681	0.815802	0.285473	0.187412	0.099534	-0.430795	0.0878783	0.618208	0.530329	TRUE
206034	cg10888031	1	2928659	Island	1stExon	I	ACTRT2	14.3984	0	0.799409	0.956091	0.876036	0.281352	0.156682	0.0766274	-0.518057	0.0800544	0.674739	0.594685	TRUE
432711	cg24669191	1	2928506	Island	1stExon	I	ACTRT2	13.5289	0	0.931341	0.963903	0.957863	0.592407	0.0325619	0.026522	-0.338934	0.0060399	0.371496	0.365456	TRUE
151701	cg07795402	1	2928814	Island	1stExon	I	ACTRT2	14.1553	0	0.915981	0.979308	0.943248	0.190215	0.0633272	0.0272674	-0.725766	0.0360598	0.789093	0.753033	TRUE
57483	cg02828779	1	2926445	N_Shelf	TSS1500	II	ACTRT2	13.4639	0	0.647656	0.911242	0.874947	0.203486	0.263585	0.227291	-0.444171	0.0362948	0.707756	0.671461	TRUE
329938	cg18123385	1	2927982	N_Shore	1stExon	II	ACTRT2	14.1329	0	0.517101	0.457292	0.800365	0.179599	-0.0598091	0.283264	-0.337501	-0.343073	0.277692	0.620765	TRUE
266988	cg14365123	1	2928106	N_Shore	1stExon	II	ACTRT2	13.9707	0	0.75003	0.718229	0.827535	0.303528	-0.0318003	0.077506	-0.446501	-0.109306	0.414701	0.524007	TRUE
282166	cg15211996	1	2926628	N_Shore	TSS1500	II	ACTRT2	13.5502	0	0.584681	0.897229	0.830654	0.15692	0.312549	0.245973	-0.427761	0.0665757	0.740309	0.673734	TRUE
106352	cg05348888	1	2927138	N_Shore	TSS1500	II	ACTRT2	12.8701	0	0.856535	0.914255	0.883808	0.345856	0.0577203	0.0272733	-0.510678	0.030447	0.568399	0.537952	TRUE
256644	cg13871495	1	2927106	N_Shore	TSS1500	I	ACTRT2	11.7104	0	0.927297	0.92266	0.950153	0.648993	-0.0046371	0.0228559	-0.278305	-0.027493	0.273668	0.301161	TRUE
94162	cg04716261	1	2927859	N_Shore	TSS200	II	ACTRT2	13.4851	0	0.183122	0.16357	0.700733	0.122206	-0.0195513	0.517611	-0.0609156	-0.537162	0.0413643	0.578527	TRUE
258272	cg13947317	1	2929323	S_Shore	1stExon	II	ACTRT2	12.9342	0	0.932482	0.932362	0.942878	0.561037	-0.00012	0.010396	-0.371445	-0.010516	0.371325	0.381841	TRUE
102768	cg05162202	1	2928977	S_Shore	1stExon	I	ACTRT2	13.3538	0	0.872981	0.933445	0.920668	0.180608	0.0604633	0.0476864	-0.692374	0.0127769	0.752837	0.74006	TRUE
403978	cg22900705	1	153290527	Island	1stExon	II	ADAM15;ADAM15;ADAM15;ADAM15;ADAM15;ADAM15	13.7057	0	0.184708	0.1549	0.149586	0.181865	-0.0298075	-0.0351214	-0.0028424	0.0053139	-0.0269651	-0.032279	FALSE
341581	cg18832152	1	153301807	Island	3'UTR	II	ADAM15;ADAM15;ADAM15;ADAM15;ADAM15;ADAM15	14.0736	0	0.197937	0.139657	0.130088	0.161299	-0.05828	-0.0678482	-0.0366372	0.0095682	-0.0216428	-0.031211	FALSE
241481	cg13069100	1	153301632	Island	3'UTR	I	ADAM15;ADAM15;ADAM15;ADAM15;ADAM15;ADAM15	14.4051	0	0.0632781	0.543033	0.129045	0.335122	0.479754	0.0657669	0.271843	0.413988	0.207911	-0.206077	FALSE
457693	cg26232102	1	153290852	Island	Body	II	ADAM15;ADAM15;ADAM15;ADAM15;ADAM15;ADAM15	14.1445	0	0.154797	0.178835	0.25622	0.168634	0.0240382	0.101423	0.0138373	-0.0773851	0.0102009	0.087586	FALSE
68398	cg03379131	1	153290905	Island	Body	II	ADAM15;ADAM15;ADAM15;ADAM15;ADAM15;ADAM15	13.8583	0	0.748102	0.303944	0.487299	0.17748	-0.444158	-0.260803	-0.570622	-0.183355	0.126464	0.309819	FALSE
296281	cg16095542	1	153289983	Island	TSS1500	I	ADAM15;ADAM15;ADAM15;ADAM15;ADAM15;ADAM15	13.7638	0	0.0415398	0.0104777	0.0196783	0.0449658	-0.0310622	-0.0218616	0.00342596	-0.0092006	-0.0344881	-0.0252875	FALSE
459088	cg26310319	1	153289872	Island	TSS1500	I	ADAM15;ADAM15;ADAM15;ADAM15;ADAM15;ADAM15	13.8188	0	0.0102575	0.0109627	0.00825821	0.0144424	0.00070522	-0.0019993	0.00418489	0.00270452	-0.00347967	-0.00618419	FALSE
289707	cg15694180	1	153290059	Island	TSS1500	I	ADAM15;ADAM15;ADAM15;ADAM15;ADAM15;ADAM15	13.6384	0	0.0151661	0.0178202	0.0153175	0.00821793	0.00265411	0.00015133	-0.00694821	0.00250278	0.00960232	0.00709954	FALSE
419967	cg23890506	1	153289974	Island	TSS1500	I	ADAM15;ADAM15;ADAM15;ADAM15;ADAM15;ADAM15	13.3498	0	0.0416268	0.0322148	0.0413579	0.0850084	-0.00941203	-0.00026889	0.0433816	-0.00914314	-0.0527937	-0.0436505	FALSE
20137	cg00958409	1	153289686	Island	TSS1500	I	ADAM15;ADAM15;ADAM15;ADAM15;ADAM15;ADAM15	13.6158	0	0.0743205	0.0511539	0.051141	0.0711022	-0.0231666	-0.0231795	-0.00321834	1.296e-05	-0.0199482	-0.0199612	FALSE
80823	cg04018299	1	153290274	Island	TSS200	I	ADAM15;ADAM15;ADAM15;ADAM15;ADAM15;ADAM15	12.707	0	0.0162082	0.023299	0.0271835	0.0231719	0.00709085	0.0109754	0.00696374	-0.0038845	0.00012711	0.00401161	FALSE
132714	cg06803573	1	153297864	N_Shelf	Body	II	ADAM15;ADAM15;ADAM15;ADAM15;ADAM15;ADAM15	12.1424	0	0.667033	0.88792	0.877556	0.931294	0.220886	0.210523	0.26426	0.0103634	-0.0433738	-0.0537372	FALSE
480898	cg27576241	1	153301194	N_Shore	Body	II	ADAM15;ADAM15;ADAM15;ADAM15;ADAM15;ADAM15	14.0215	0	0.340781	0.830437	0.596115	0.894574	0.489657	0.255334	0.553794	0.234322	-0.064137	-0.298459	FALSE
285966	cg15466245	1	153294848	S_Shelf	Body	II	ADAM15;ADAM15;ADAM15;ADAM15;ADAM15;ADAM15	13.9198	0	0.868728	0.861627	0.886864	0.869336	-0.0071017	0.0181356	0.0006082	-0.0252373	-0.0077099	0.0175274	FALSE
236216	cg12719510	1	153291018	S_Shore	Body	II	ADAM15;ADAM15;ADAM15;ADAM15;ADAM15;ADAM15	13.3674	0	0.26016	0.288544	0.410093	0.305592	0.0283837	0.149933	0.0454319	-0.121549	-0.0170482	0.104501	FALSE
195232	cg10249703	1	153291925	S_Shore	Body	II	ADAM15;ADAM15;ADAM15;ADAM15;ADAM15;ADAM15	12.8855	0	0.419278	0.908841	0.879007	0.92105	0.489563	0.459729	0.501772	0.0298339	-0.0122092	-0.0420431	FALSE
246563	cg13383912	1	153296720		Body	II	ADAM15;ADAM15;ADAM15;ADAM15;ADAM15;ADAM15	13.9055	0	0.617207	0.816976	0.82999	0.851719	0.199769	0.212783	0.234512	-0.0130141	-0.0347433	-0.0217292	FALSE
326945	cg17949364	1	153297218		Body	II	ADAM15;ADAM15;ADAM15;ADAM15;ADAM15;ADAM15	12.4439	0	0.863832	0.884698	0.867054	0.908895	0.020866	0.0032222	0.0450629	0.0176438	-0.0241969	-0.0418407	FALSE
120995	cg06156448	1	153296372		Body	II	ADAM15;ADAM15;ADAM15;ADAM15;ADAM15;ADAM15	13.2912	0	0.875162	0.904064	0.901881	0.930261	0.028902	0.0267193	0.0550994	0.0021827	-0.0261974	-0.0283801	FALSE
401776	cg22774211	1	120240537	Island	1stExon	II	ADAM30	13.6754	0	0.686801	0.879166	0.869792	0.731942	0.192365	0.182991	0.0451411	0.0093738	0.147224	0.13785	TRUE
297414	cg16166968	1	120240559	Island	1stExon	II	ADAM30	13.0323	0	0.587405	0.921782	0.757584	0.640135	0.334378	0.170179	0.05273	0.164199	0.281648	0.117449	TRUE
407876	cg23131777	1	120240448	N_Shore	1stExon	II	ADAM30	13.721	0	0.620206	0.855378	0.904438	0.404271	0.235173	0.284232	-0.215934	-0.0490595	0.451107	0.500166	TRUE
152110	cg07814932	1	120238613	N_Shore	1stExon	II	ADAM30	12.2996	0	0.850538	0.937855	0.907412	0.807572	0.0873169	0.0568737	-0.0429666	0.0304432	0.130284	0.0998403	TRUE
82713	cg04117480	1	120241045	S_Shore	TSS1500	II	ADAM30	11.186	0	0.803922	0.809331	0.806163	0.696789	0.0054098	0.0022414	-0.107133	0.0031684	0.112542	0.109374	TRUE
470001	cg26933147	1	120240919	S_Shore	TSS1500	II	ADAM30	10.7628	0	0.900262	0.860741	0.793325	0.505706	-0.0395211	-0.106938	-0.394556	0.0674166	0.355035	0.287619	TRUE
248506	cg13474124	1	120241753	S_Shore	TSS1500	II	ADAM30	11.2718	0	0.860116	0.862174	0.836931	0.66917	0.0020577	-0.0231855	-0.190946	0.0252432	0.193004	0.167761	TRUE
411164	cg23326301	1	120241335	S_Shore	TSS1500	II	ADAM30	13.7542	0	0.867631	0.894836	0.87638	0.630163	0.0272049	0.0087485	-0.237468	0.0184564	0.264673	0.246217	TRUE
77629	cg03852045	1	120241393	S_Shore	TSS1500	I	ADAM30	13.6601	0	0.886176	0.967616	0.957089	0.694243	0.0814394	0.0709122	-0.191933	0.0105272	0.273373	0.262845	TRUE
427154	cg24329783	1	159427511		3'UTR	II	ADAMTS4	14.0702	0	0.513187	0.812848	0.766837	0.541328	0.299661	0.253651	0.0281413	0.046011	0.27152	0.225509	TRUE
214455	cg11395536	1	148788582	Island	1stExon	I	ADAMTSL4	13.919	0	0.0688848	0.0611915	0.0583153	0.0638829	-0.00769328	-0.0105695	-0.00500196	0.0028762	-0.00269132	-0.00556752	TRUE
304418	cg16559275	1	148788745	Island	5'UTR	I	ADAMTSL4	11.9747	0	0.096563	0.0999053	0.150974	0.152469	0.00334229	0.0544106	0.0559061	-0.0510683	-0.0525638	-0.0014955	TRUE
240055	cg12974394	1	148788890	Island	5'UTR	II	ADAMTSL4	13.1879	0	0.3057	0.600736	0.450647	0.558759	0.295036	0.144947	0.253059	0.150089	0.0419763	-0.108113	TRUE
260213	cg14037218	1	148788991	Island	5'UTR	II	ADAMTSL4	14.1951	0	0.320889	0.777821	0.376504	0.608505	0.456932	0.0556155	0.287616	0.401317	0.169316	-0.232001	TRUE
210712	cg11175032	1	148796515	Island	Body	II	ADAMTSL4	13.4272	0	0.779332	0.902955	0.891917	0.912805	0.123623	0.112584	0.133473	0.0110388	-0.00985	-0.0208888	TRUE
305449	cg16612995	1	148796466	Island	Body	II	ADAMTSL4	13.326	0	0.914925	0.941751	0.94181	0.942892	0.0268254	0.0268853	0.0279666	-5.99e-05	-0.0011412	-0.0010813	TRUE
39363	cg01922433	1	148796385	Island	Body	I	ADAMTSL4	13.6987	0	0.771016	0.952936	0.871414	0.935578	0.18192	0.100398	0.164562	0.0815223	0.0173583	-0.064164	TRUE
121498	cg06185850	1	148796452	Island	Body	I	ADAMTSL4	13.9552	0	0.942424	0.966628	0.970135	0.95133	0.0242045	0.0277114	0.0089063	-0.0035069	0.0152982	0.0188051	TRUE
232173	cg12471789	1	148796288	Island	Body	I	ADAMTSL4	13.5738	0	0.792746	0.973089	0.952722	0.973606	0.180343	0.159976	0.18086	0.020367	-0.0005173	-0.0208843	TRUE
48261	cg02362686	1	148788028	Island	TSS1500	I	ADAMTSL4	13.4191	0	0.0517057	0.0378571	0.0435549	0.0389794	-0.0138486	-0.00815085	-0.0127263	-0.00569772	-0.00112225	0.00457547	TRUE
277624	cg14938410	1	148788186	Island	TSS1500	II	ADAMTSL4	14.0208	0	0.137099	0.141454	0.10618	0.184879	0.0043551	-0.0309186	0.0477802	0.0352737	-0.0434251	-0.0786988	TRUE
444810	cg25410842	1	148788271	Island	TSS1500	I	ADAMTSL4	13.8126	0	0.161397	0.17358	0.161193	0.174442	0.0121828	-0.0002045	0.0130449	0.0123873	-0.0008621	-0.0132494	TRUE
291768	cg15823180	1	148788460	Island	TSS200	I	ADAMTSL4	13.086	0	0.0140953	0.0158897	0.0184094	0.0204914	0.00179443	0.00431415	0.00639608	-0.00251972	-0.00460165	-0.00208193	TRUE
16593	cg00785522	1	148788390	Island	TSS200	I	ADAMTSL4	12.732	0	0.0354463	0.0348009	0.0498619	0.0329883	-0.00064532	0.0144156	-0.002458	-0.015061	0.00181268	0.0168736	TRUE
82820	cg04122467	1	148788401	Island	TSS200	II	ADAMTSL4	10.9952	0	0.307259	0.326617	0.376636	0.287192	0.0193573	0.0693761	-0.0200677	-0.0500188	0.039425	0.0894438	TRUE
377701	cg21157353	1	148792536	N_Shelf	Body	II	ADAMTSL4	13.454	0	0.90642	0.937449	0.929617	0.942796	0.0310295	0.0231971	0.0363762	0.0078324	-0.0053467	-0.0131791	TRUE
481800	cg27630771	1	148799747	N_Shore	3'UTR	II	ADAMTSL4	13.4818	0	0.752046	0.885639	0.83989	0.871808	0.133594	0.087845	0.119763	0.0457489	0.0138313	-0.0319176	TRUE
280491	cg15107203	1	148795794	N_Shore	Body	II	ADAMTSL4	12.7012	0	0.451663	0.863682	0.84804	0.196937	0.412019	0.396377	-0.254726	0.0156417	0.666745	0.651103	TRUE
184238	cg09622957	1	148787814	N_Shore	TSS1500	II	ADAMTSL4	13.5619	0	0.19874	0.160567	0.186948	0.144147	-0.038173	-0.0117913	-0.0545928	-0.0263817	0.0164198	0.0428015	TRUE
177235	cg09229181	1	148787865	N_Shore	TSS1500	II	ADAMTSL4	10.7307	0	0.171126	0.187148	0.247333	0.175669	0.0160217	0.0762073	0.0045433	-0.0601856	0.0114784	0.071664	TRUE
97030	cg04863713	1	148787825	N_Shore	TSS1500	II	ADAMTSL4	13.9119	0	0.262255	0.262985	0.374632	0.256346	0.0007301	0.112377	-0.0059091	-0.111647	0.0066392	0.118286	TRUE
390337	cg21996039	1	148792048	S_Shelf	Body	II	ADAMTSL4	12.6806	0	0.745928	0.866921	0.860933	0.852492	0.120993	0.115004	0.106564	0.0059888	0.0144293	0.0084405	TRUE
429026	cg24441324	1	148789855	S_Shore	5'UTR	I	ADAMTSL4	12.9348	0	0.656232	0.852144	0.767768	0.898657	0.195912	0.111536	0.242425	0.0843763	-0.0465129	-0.130889	TRUE
468930	cg26875450	1	148797155	S_Shore	Body	I	ADAMTSL4	14.1035	0	0.872348	0.960987	0.929769	0.771541	0.0886388	0.0574212	-0.100807	0.0312176	0.189446	0.158228	TRUE
443694	cg25346059	1	152866518	Island	5'UTR	I	ADAR	13.5843	0	0.0177722	0.0128483	0.0146813	0.0207055	-0.00492381	-0.00309081	0.00293336	-0.001833	-0.00785717	-0.00602417	TRUE
363715	cg20239527	1	152847259	Island	5'UTR	I	ADAR	13.1481	0	0.0286401	0.0329478	0.0183756	0.0246926	0.00430767	-0.0102645	-0.00394751	0.0145722	0.00825518	-0.00631699	TRUE
122930	cg06269322	1	152847084	Island	5'UTR	I	ADAR	13.9621	0	0.0448714	0.0493864	0.0612963	0.0499593	0.004515	0.0164249	0.00508791	-0.0119099	-0.00057291	0.011337	TRUE
370930	cg20705565	1	152847323	Island	5'UTR	II	ADAR	13.328	0	0.16965	0.058358	0.104387	0.0897086	-0.111292	-0.0652625	-0.079941	-0.0460291	-0.0313506	0.0146785	TRUE
345365	cg19085023	1	152866755	Island	5'UTR	II	ADAR	13.0431	0	0.127772	0.0630068	0.0681122	0.113719	-0.0647648	-0.0596594	-0.0140528	-0.00510545	-0.050712	-0.0456065	TRUE
31421	cg01517273	1	152866592	Island	5'UTR	II	ADAR	13.2467	0	0.134642	0.0894482	0.10531	0.0731972	-0.0451937	-0.0293322	-0.0614446	-0.0158614	0.016251	0.0321124	TRUE
396199	cg22396279	1	152847363	Island	5'UTR	I	ADAR	13.0756	0	0.114561	0.120415	0.130181	0.113715	0.0058544	0.0156201	-0.0008459	-0.0097657	0.0067003	0.016466	TRUE
197882	cg10409799	1	152867111	Island	TSS200	I	ADAR	13.1473	0	0.0272	0.0264654	0.0240184	0.0291177	-0.00073456	-0.00318157	0.00191773	0.00244701	-0.00265229	-0.0050993	TRUE
155025	cg07976390	1	152867080	Island	TSS200	I	ADAR	13.6545	0	0.0538896	0.0593286	0.0686902	0.0646924	0.00543901	0.0148006	0.0108028	-0.00936158	-0.0053638	0.00399778	TRUE
197635	cg10392840	1	152867104	Island	TSS200	II	ADAR	12.3648	0	0.171423	0.132426	0.114978	0.170279	-0.0389969	-0.056445	-0.0011443	0.0174481	-0.0378526	-0.0553007	TRUE
426740	cg24304309	1	152844519	N_Shelf	5'UTR	II	ADAR	14.0196	0	0.696788	0.840152	0.810938	0.836305	0.143364	0.11415	0.139517	0.0292143	0.0038471	-0.0253672	TRUE
187956	cg09844687	1	152864171	N_Shelf	5'UTR	II	ADAR	12.4067	0	0.877109	0.903214	0.895042	0.919299	0.0261048	0.0179335	0.0421905	0.0081713	-0.0160857	-0.024257	TRUE
416733	cg23674107	1	152846717	N_Shore	5'UTR	II	ADAR	12.8435	0	0.0964548	0.0877964	0.0944525	0.152089	-0.00865842	-0.0020023	0.0556345	-0.00665612	-0.0642929	-0.0576368	TRUE
325845	cg17877990	1	152846971	N_Shore	5'UTR	II	ADAR	13.9853	0	0.143322	0.115684	0.128333	0.139557	-0.0276384	-0.0149895	-0.0037657	-0.0126489	-0.0238727	-0.0112238	TRUE
61900	cg03040522	1	152866276	N_Shore	5'UTR	II	ADAR	10.7039	0	0.201402	0.186179	0.120747	0.100755	-0.0152229	-0.080655	-0.100648	0.0654321	0.0854247	0.0199926	TRUE
186903	cg09786420	1	152850013	S_Shelf	5'UTR	II	ADAR	12.1271	0	0.807717	0.882005	0.870488	0.908938	0.0742873	0.0627703	0.10122	0.011517	-0.0269332	-0.0384502	TRUE
78883	cg03920003	1	152848631	S_Shore	5'UTR	II	ADAR	12.7223	0	0.141035	0.0731636	0.198816	0.343902	-0.0678711	0.0577814	0.202867	-0.125653	-0.270738	-0.145086	TRUE
315464	cg17218026	1	152848780	S_Shore	5'UTR	II	ADAR	11.9214	0	0.408406	0.231489	0.211701	0.908368	-0.176918	-0.196705	0.499962	0.0197879	-0.676879	-0.696667	TRUE
438548	cg25012577	1	152867306	S_Shore	TSS1500	II	ADAR	10.5396	0	0.440033	0.551311	0.427446	0.42666	0.111278	-0.0125873	-0.0133736	0.123865	0.124652	0.0007863	TRUE
218445	cg11650704	1	152823199		3'UTR	II	ADAR	13.253	0	0.888421	0.937069	0.891749	0.911711	0.0486472	0.0033271	0.0232896	0.0453201	0.0253576	-0.0199625	TRUE
480066	cg27530370	1	152855912		5'UTR	II	ADAR	13.0557	0	0.586827	0.848861	0.855255	0.913287	0.262034	0.268428	0.326459	-0.0063944	-0.0644259	-0.0580315	TRUE
1173	cg00048381	1	152854131		5'UTR	II	ADAR	11.3232	0	0.885257	0.884244	0.820584	0.919757	-0.0010129	-0.0646732	0.0344997	0.0636603	-0.0355126	-0.0991729	TRUE
363815	cg20246707	1	152830653		Body	II	ADAR	12.8835	0	0.928119	0.91462	0.93344	0.945838	-0.0134995	0.0053205	0.0177188	-0.01882	-0.0312183	-0.0123983	TRUE
320129	cg17500915	1	33319305	Island	1stExon	I	ADC	11.8741	0	0.027907	0.0368192	0.0409234	0.0467875	0.00891225	0.0130164	0.0188806	-0.00410417	-0.00996832	-0.00586415	TRUE
416499	cg23661309	1	33319330	Island	1stExon	I	ADC	11.7485	0	0.0285352	0.0458865	0.0557539	0.00624152	0.0173513	0.0272187	-0.0222937	-0.0098674	0.039645	0.0495124	TRUE
5336	cg00249030	1	33319458	Island	1stExon	I	ADC	13.2854	0	0.0704588	0.0560674	0.0570196	0.0689981	-0.0143913	-0.0134392	-0.00146064	-0.00095212	-0.0129307	-0.0119786	TRUE
241982	cg13099847	1	33319337	Island	1stExon	I	ADC	11.7631	0	0.200156	0.172876	0.15584	0.222661	-0.0272808	-0.0443159	0.0225047	0.0170351	-0.0497855	-0.0668206	TRUE
468183	cg26833830	1	33319512	Island	5'UTR	I	ADC	12.3354	0	0.0452555	0.0255976	0.0177537	0.0306432	-0.0196579	-0.0275018	-0.0146123	0.0078439	-0.00504556	-0.0128895	TRUE
234018	cg12585759	1	33319752	Island	5'UTR	II	ADC	14.4346	0	0.125853	0.162129	0.343701	0.161828	0.0362758	0.217849	0.0359752	-0.181573	0.0003006	0.181874	TRUE
433823	cg24724877	1	33319260	Island	TSS200	I	ADC	12.3514	0	0.0317745	0.0269506	0.0382237	0.0315348	-0.00482386	0.00644927	-0.00023963	-0.0112731	-0.00458423	0.0066889	TRUE
154123	cg07926531	1	33319282	Island	TSS200	I	ADC	12.3362	0	0.0518345	0.0460594	0.069112	0.0635039	-0.0057751	0.0172775	0.0116695	-0.0230526	-0.0174446	0.00560805	TRUE
324917	cg17826324	1	33319238	Island	TSS200	I	ADC	11.2177	0	0.0354197	0.0484164	0.04468	0.0645943	0.0129968	0.00926034	0.0291746	0.00373641	-0.0161778	-0.0199142	TRUE
393237	cg22189725	1	33319112	Island	TSS200	II	ADC	12.1336	0	0.1773	0.0872128	0.122657	0.11892	-0.0900873	-0.0546434	-0.0583801	-0.035444	-0.0317073	0.0037367	TRUE
79688	cg03962411	1	33319120	Island	TSS200	II	ADC	11.0014	0	0.192983	0.136879	0.274536	0.18925	-0.0561037	0.0815539	-0.0037323	-0.137658	-0.0523714	0.0852862	TRUE
48014	cg02350320	1	33318738	N_Shore	TSS1500	II	ADC	14.1081	0	0.296897	0.527632	0.667395	0.214341	0.230734	0.370498	-0.0825561	-0.139764	0.31329	0.453054	TRUE
236387	cg12731430	1	33319004	N_Shore	TSS1500	II	ADC	14.4835	0	0.312232	0.602603	0.66401	0.293566	0.290371	0.351777	-0.0186658	-0.0614064	0.309037	0.370443	TRUE
262464	cg14150071	1	33318569	N_Shore	TSS1500	II	ADC	13.0559	0	0.732403	0.867154	0.893222	0.548908	0.134751	0.160818	-0.183495	-0.0260673	0.318246	0.344313	TRUE
82812	cg04122081	1	33318102	N_Shore	TSS1500	I	ADC	11.0843	0	0.896517	0.926958	0.888046	0.908698	0.0304404	-0.0084719	0.0121801	0.0389123	0.0182603	-0.020652	TRUE
260209	cg14037114	1	33322144	S_Shelf	Body	II	ADC	12.0452	0	0.745625	0.881911	0.847973	0.902384	0.136286	0.102348	0.156759	0.0339377	-0.0204732	-0.0544109	TRUE
286769	cg15522171	1	33320213	S_Shore	5'UTR	II	ADC	12.5729	0	0.147362	0.550146	0.564195	0.377361	0.402784	0.416833	0.23	-0.0140482	0.172785	0.186833	TRUE
116734	cg05923595	1	33320300	S_Shore	5'UTR	I	ADC	12.7898	0	0.0251355	0.814277	0.628812	0.358683	0.789142	0.603677	0.333548	0.185465	0.455594	0.270129	TRUE
63996	cg03149157	1	33358491		3'UTR	II	ADC	12.878	0	0.700637	0.867875	0.872291	0.855916	0.167238	0.171654	0.155279	-0.0044161	0.0119586	0.0163747	TRUE
177356	cg09234571	1	33335868		Body	II	ADC	11.5731	0	0.81144	0.84477	0.8394	0.92206	0.0333303	0.0279604	0.11062	0.0053699	-0.0772897	-0.0826596	TRUE
102060	cg05127548	1	33358334		Body	II	ADC	13.8031	0	0.729257	0.880896	0.816767	0.78781	0.151639	0.0875099	0.0585527	0.0641286	0.0930858	0.0289572	TRUE
43104	cg02098923	1	166056270	Island	Body	II	ADCY10;ADCY10	11.8866	0	0.439964	0.819414	0.556478	0.537184	0.37945	0.116514	0.0972204	0.262936	0.28223	0.0192936	FALSE
88409	cg04405332	1	166056233	Island	Body	I	ADCY10;ADCY10	12.7567	0	0.211545	0.831463	0.131355	0.524662	0.619918	-0.0801903	0.313117	0.700108	0.306801	-0.393307	FALSE
207823	cg10994639	1	166056079	Island	Body	I	ADCY10;ADCY10	11.812	0	0.231683	0.899906	0.166428	0.780498	0.668223	-0.0652556	0.548814	0.733478	0.119408	-0.61407	FALSE
257796	cg13925014	1	166054695	N_Shore	Body	II	ADCY10;ADCY10	12.4952	0	0.919621	0.892034	0.887117	0.896404	-0.0275873	-0.0325043	-0.0232167	0.004917	-0.0043706	-0.0092876	FALSE
179896	cg09372808	1	166057654	S_Shore	Body	II	ADCY10;ADCY10	10.7217	0	0.767241	0.695677	0.664417	0.590244	-0.0715642	-0.102824	-0.176997	0.03126	0.105433	0.0741733	FALSE
468650	cg26859666	1	166149922		1stExon	II	ADCY10;ADCY10	12.1676	0	0.899655	0.861231	0.870858	0.921579	-0.0384241	-0.0287966	0.0219242	-0.0096275	-0.0603483	-0.0507208	FALSE
159263	cg08205865	1	166150003		1stExon	II	ADCY10;ADCY10	12.2797	0	0.534625	0.871206	0.877951	0.869473	0.336581	0.343326	0.334848	-0.006745	0.0017327	0.0084777	FALSE
135414	cg06933072	1	166149575		5'UTR	II	ADCY10;ADCY10	11.3518	0	0.465814	0.866592	0.837898	0.760586	0.400778	0.372085	0.294773	0.0286934	0.106006	0.0773122	FALSE
348637	cg19307406	1	166140882		5'UTR	II	ADCY10;ADCY10	12.3117	0	0.621082	0.872975	0.831988	0.828584	0.251893	0.210907	0.207503	0.0409865	0.0443903	0.0034038	FALSE
429344	cg24461337	1	166149064		5'UTR	II	ADCY10;ADCY10	12.089	0	0.881877	0.91981	0.916189	0.918355	0.0379335	0.0343122	0.0364787	0.0036213	0.0014548	-0.0021665	FALSE
459725	cg26344392	1	166092088		Body	II	ADCY10;ADCY10	12.5464	0	0.746471	0.652938	0.838577	0.330322	-0.0935324	0.0921061	-0.416149	-0.185639	0.322617	0.508255	FALSE
91248	cg04556393	1	166116555		Body	II	ADCY10;ADCY10	11.9106	0	0.853211	0.832199	0.799173	0.863049	-0.021012	-0.0540377	0.0098376	0.0330257	-0.0308496	-0.0638753	FALSE
11533	cg00543456	1	166097788		Body	II	ADCY10;ADCY10	12.4782	0	0.914822	0.905283	0.764594	0.923017	-0.0095389	-0.150228	0.0081948	0.140689	-0.0177337	-0.158423	FALSE
316663	cg17296053	1	166151219		TSS1500	II	ADCY10;ADCY10	11.8755	0	0.871814	0.890274	0.869897	0.90808	0.0184595	-0.001917	0.0362655	0.0203765	-0.017806	-0.0381825	FALSE
35370	cg01723710	1	201194068	Island	1stExon	I	ADIPOR1;ADIPOR1	12.9942	0	0.0108998	0.0131821	0.0387162	0.0157339	0.00228235	0.0278164	0.00483413	-0.025534	-0.00255178	0.0229823	FALSE
290387	cg15730680	1	201194056	Island	1stExon	I	ADIPOR1;ADIPOR1	12.688	0	0.0154553	0.0267873	0.0286619	0.0221261	0.011332	0.0132066	0.00667084	-0.00187462	0.00466113	0.00653575	FALSE
127271	cg06525051	1	201194096	Island	1stExon	I	ADIPOR1;ADIPOR1	13.2834	0	0.0476046	0.0668998	0.0364348	0.034563	0.0192953	-0.0111697	-0.0130415	0.030465	0.0323368	0.00187181	FALSE
438755	cg25023057	1	201194098	Island	1stExon	II	ADIPOR1;ADIPOR1	12.8268	0	0.133493	0.0711085	0.0839587	0.101302	-0.0623841	-0.0495339	-0.032191	-0.0128503	-0.0301932	-0.0173429	FALSE
238763	cg12888039	1	201193889	Island	5'UTR	I	ADIPOR1;ADIPOR1	13.0892	0	0.0144033	0.0251171	0.0144947	0.0214114	0.0107138	9.137e-05	0.00700814	0.0106224	0.00370564	-0.00691677	FALSE
91456	cg04566392	1	201193696	Island	5'UTR	I	ADIPOR1;ADIPOR1	13.0138	0	0.0252632	0.043259	0.0450754	0.0474888	0.0179959	0.0198122	0.0222256	-0.00181635	-0.00422976	-0.00241341	FALSE
403584	cg22876327	1	201193745	Island	5'UTR	I	ADIPOR1;ADIPOR1	13.8043	0	0.0833442	0.070769	0.0496633	0.0684528	-0.0125752	-0.0336809	-0.0148914	0.0211057	0.00231624	-0.0187895	FALSE
423763	cg24106215	1	201193789	Island	5'UTR	II	ADIPOR1;ADIPOR1	13.9959	0	0.159872	0.110015	0.156373	0.181261	-0.0498566	-0.0034989	0.0213892	-0.0463577	-0.0712458	-0.0248881	FALSE
477813	cg27392775	1	201190916	N_Shelf	5'UTR	II	ADIPOR1;ADIPOR1	11.3663	0	0.888053	0.89663	0.842105	0.932608	0.0085773	-0.0459476	0.0445552	0.0545249	-0.0359779	-0.0905028	FALSE
348858	cg19322228	1	201191929	N_Shore	5'UTR	II	ADIPOR1;ADIPOR1	12.1865	0	0.519615	0.886314	0.848681	0.888769	0.366699	0.329066	0.369154	0.0376333	-0.0024552	-0.0400885	FALSE
252968	cg13686104	1	201194255	S_Shore	1stExon	I	ADIPOR1;ADIPOR1	11.5175	0	0.0198309	0.0253259	0.0927652	0.0340384	0.00549494	0.0729343	0.0142075	-0.0674393	-0.00871252	0.0587268	FALSE
243439	cg13198269	1	201194260	S_Shore	1stExon	I	ADIPOR1;ADIPOR1	12.1851	0	0.0310728	0.0264307	0.0479835	0.0165746	-0.00464214	0.0169107	-0.0144983	-0.0215528	0.00985612	0.0314089	FALSE
108372	cg05460030	1	201194600	S_Shore	TSS1500	II	ADIPOR1;ADIPOR1	13.3596	0	0.24062	0.485778	0.569703	0.158639	0.245158	0.329083	-0.0819812	-0.0839243	0.32714	0.411064	FALSE
315476	cg17218466	1	201195187	S_Shore	TSS1500	II	ADIPOR1;ADIPOR1	11.6919	0	0.464256	0.769106	0.761768	0.5	0.304849	0.297512	0.0357436	0.0073374	0.269106	0.261768	FALSE
3713	cg00165011	1	201194158	S_Shore	TSS200	I	ADIPOR1;ADIPOR1	12.4261	0	0.0395356	0.0625285	0.0569491	0.0479746	0.0229929	0.0174135	0.00843895	0.00557938	0.014554	0.00897459	FALSE
43303	cg02108436	1	201194421	S_Shore	TSS200	II	ADIPOR1;ADIPOR1	14.4151	0	0.186852	0.150267	0.163791	0.145057	-0.0365858	-0.0230619	-0.041795	-0.0135239	0.0052092	0.0187331	FALSE
379686	cg21262504	1	201177079		3'UTR	II	ADIPOR1;ADIPOR1	11.5803	0	0.814277	0.79364	0.769405	0.842938	-0.0206373	-0.044872	0.028661	0.0242347	-0.0492983	-0.073533	FALSE
176063	cg09157008	1	201182348		Body	II	ADIPOR1;ADIPOR1	12.1806	0	0.831121	0.891273	0.874357	0.909344	0.0601519	0.0432359	0.0782227	0.016916	-0.0180708	-0.0349868	FALSE
299629	cg16293981	1	201363985	Island	5'UTR	I	ADORA1;ADORA1	13.0166	0	0.0377294	0.0251072	0.0345133	0.0330905	-0.0126222	-0.00321608	-0.00463889	-0.00940612	-0.00798331	0.00142281	FALSE
401191	cg22730967	1	201364077	Island	5'UTR	I	ADORA1;ADORA1	13.4871	0	0.0610103	0.0667643	0.0636373	0.0671869	0.00575393	0.00262701	0.00617658	0.00312692	-0.00042265	-0.00354957	FALSE
91399	cg04563290	1	201363919	Island	5'UTR	II	ADORA1;ADORA1	13.3147	0	0.107748	0.0991353	0.113198	0.124851	-0.00861287	0.0054503	0.0171028	-0.0140632	-0.0257157	-0.0116525	FALSE
237312	cg12794758	1	201363857	Island	5'UTR	II	ADORA1;ADORA1	13.2766	0	0.195308	0.266457	0.0771154	0.158123	0.0711487	-0.118193	-0.0371856	0.189342	0.108334	-0.0810073	FALSE
5507	cg00256767	1	201363522	N_Shore	1stExon	I	ADORA1;ADORA1	13.832	0	0.0863525	0.0542734	0.0654281	0.0708114	-0.0320791	-0.0209244	-0.0155411	-0.0111547	-0.0165381	-0.0053833	FALSE
424425	cg24141663	1	201362370	N_Shore	TSS1500	II	ADORA1;ADORA1	12.2759	0	0.180204	0.47199	0.647189	0.180615	0.291786	0.466985	0.0004104	-0.175199	0.291375	0.466574	FALSE
23867	cg01133446	1	201362900	N_Shore	TSS1500	II	ADORA1;ADORA1	13.9291	0	0.550753	0.824485	0.796662	0.363788	0.273732	0.24591	-0.186964	0.0278227	0.460697	0.432874	FALSE
213580	cg11341981	1	201362671	N_Shore	TSS1500	II	ADORA1;ADORA1	11.9675	0	0.687952	0.89723	0.831585	0.444421	0.209278	0.143633	-0.243531	0.0656448	0.452809	0.387164	FALSE
71717	cg03547181	1	201363306	N_Shore	TSS200	II	ADORA1;ADORA1	11.8272	0	0.279493	0.455302	0.273453	0.163071	0.175809	-0.0060396	-0.116422	0.181848	0.292231	0.110382	FALSE
88286	cg04398759	1	201367689	S_Shelf	Body	II	ADORA1;ADORA1	13.1699	0	0.842992	0.878618	0.89656	0.901601	0.0356254	0.0535679	0.0586086	-0.0179425	-0.0229832	-0.0050407	FALSE
362370	cg20142535	1	201364251	S_Shore	5'UTR	II	ADORA1;ADORA1	13.1198	0	0.329773	0.350171	0.135256	0.126494	0.0203979	-0.194517	-0.203279	0.214915	0.223677	0.008762	FALSE
114535	cg05803596	1	201364708	S_Shore	Body	II	ADORA1;ADORA1	13.4333	0	0.875733	0.923607	0.92218	0.91787	0.0478737	0.0464471	0.0421367	0.0014266	0.005737	0.0043104	FALSE
428498	cg24408776	1	201364690	S_Shore	Body	I	ADORA1;ADORA1	14.3851	0	0.932086	0.987209	0.923458	0.985933	0.0551235	-0.0086277	0.0538473	0.0637512	0.0012762	-0.062475	FALSE
102729	cg05160197	1	201402513		3'UTR	II	ADORA1;ADORA1	13.5172	0	0.166336	0.883924	0.749926	0.72104	0.717588	0.58359	0.554704	0.133998	0.162884	0.0288859	FALSE
167147	cg08644365	1	201386817		Body	II	ADORA1;ADORA1	13.4395	0	0.375058	0.80877	0.663671	0.798011	0.433711	0.288613	0.422953	0.145098	0.0107581	-0.13434	FALSE
410054	cg23257225	1	201389767		Body	I	ADORA1;ADORA1	13.3769	0	0.398737	0.85675	0.20035	0.637678	0.458013	-0.198387	0.238941	0.656399	0.219072	-0.437327	FALSE
354586	cg19678564	1	201382541		Body	I	ADORA1;ADORA1	13.442	0	0.859922	0.902908	0.920906	0.926692	0.0429862	0.0609842	0.0667695	-0.017998	-0.0237833	-0.0057853	FALSE
183512	cg09579061	1	201401177		Body	II	ADORA1;ADORA1	13.7087	0	0.839606	0.922575	0.921855	0.884262	0.0829693	0.0822485	0.0446553	0.0007208	0.038314	0.0375932	FALSE
3958	cg00176672	1	201401292		Body	I	ADORA1;ADORA1	13.1154	0	0.969536	0.971238	0.963495	0.983563	0.0017013	-0.0060419	0.0140264	0.0077432	-0.0123251	-0.0200683	FALSE
142932	cg07314829	1	111859920	Island	Body	II	ADORA3	13.9158	0	0.806384	0.754162	0.920355	0.880502	-0.0522223	0.113971	0.0741179	-0.166193	-0.12634	0.0398533	TRUE
160217	cg08256939	1	111859759	Island	Body	II	ADORA3	13.7566	0	0.801394	0.839495	0.819675	0.841536	0.0381009	0.0182804	0.0401419	0.0198205	-0.002041	-0.0218615	TRUE
273197	cg14669379	1	111860082	Island	Body	I	ADORA3	12.6174	0	0.944057	0.865037	0.951224	0.938846	-0.07902	0.0071673	-0.0052112	-0.0861873	-0.0738088	0.0123785	TRUE
217193	cg11574975	1	111859827	Island	Body	I	ADORA3	14.0659	0	0.906635	0.923495	0.851118	0.894817	0.0168599	-0.0555173	-0.0118183	0.0723772	0.0286782	-0.043699	TRUE
367541	cg20490088	1	111856520	N_Shelf	Body	II	ADORA3	11.7639	0	0.691238	0.82206	0.872183	0.444185	0.130822	0.180946	-0.247053	-0.0501237	0.377875	0.427999	TRUE
197368	cg10376161	1	111859402	N_Shore	Body	II	ADORA3	12.8097	0	0.905515	0.910011	0.892953	0.905738	0.0044958	-0.0125621	0.0002229	0.0170579	0.0042729	-0.012785	TRUE
11550	cg00543976	1	111860273	S_Shore	Body	II	ADORA3	13.2005	0	0.887011	0.840927	0.874129	0.78827	-0.0460845	-0.0128817	-0.0987412	-0.0332028	0.0526567	0.0858595	TRUE
152460	cg07833779	1	111852295		Body	II	ADORA3	12.7398	0	0.148398	0.100706	0.0607375	0.072987	-0.047692	-0.0876607	-0.0754112	0.0399687	0.0277192	-0.0122495	TRUE
397969	cg22521522	1	111886379		Body	II	ADORA3	12.636	0	0.713735	0.782061	0.421187	0.868319	0.0683259	-0.292548	0.154584	0.360874	-0.0862584	-0.447132	TRUE
216538	cg11533385	1	111843855		Body	II	ADORA3	10.6262	0	0.615051	0.820316	0.720692	0.159107	0.205265	0.105641	-0.455944	0.0996236	0.661209	0.561585	TRUE
427417	cg24342094	1	111849019		Body	II	ADORA3	12.7265	0	0.732279	0.858274	0.857463	0.443722	0.125995	0.125184	-0.288557	0.0008105	0.414552	0.413742	TRUE
381667	cg21419003	1	111849728		Body	II	ADORA3	11.6905	0	0.824921	0.875994	0.87138	0.699525	0.0510733	0.0464596	-0.125396	0.0046137	0.176469	0.171856	TRUE
100458	cg05038243	1	111844381		Body	II	ADORA3	11.4597	0	0.777537	0.895929	0.877743	0.267737	0.118392	0.100206	-0.5098	0.018186	0.628192	0.610006	TRUE
289333	cg15673896	1	111847549		Body	II	ADORA3	12.7874	0	0.895514	0.905958	0.907022	0.632173	0.0104445	0.0115083	-0.263341	-0.0010638	0.273785	0.274849	TRUE
59990	cg02947253	1	111848223		Body	II	ADORA3	13.0633	0	0.859884	0.945959	0.915715	0.70646	0.0860751	0.0558309	-0.153424	0.0302442	0.239499	0.209255	TRUE
229614	cg12302718	1	36327493	Island	Body	I	ADPRHL2	13.602	0	0.042301	0.0149754	0.0247397	0.0098474	-0.0273256	-0.0175613	-0.0324536	-0.00976435	0.00512795	0.0148923	TRUE
430854	cg24547948	1	36327488	Island	Body	II	ADPRHL2	13.5665	0	0.16913	0.099236	0.122034	0.103619	-0.069894	-0.0470961	-0.0655109	-0.0227979	-0.0043831	0.0184148	TRUE
229220	cg12277532	1	36326913	Island	TSS200	II	ADPRHL2	11.1599	0	0.194009	0.303301	0.437182	0.19301	0.109292	0.243173	-0.0009983	-0.133881	0.110291	0.244171	TRUE
132939	cg06814637	1	36326864	N_Shore	TSS200	II	ADPRHL2	12.4819	0	0.324833	0.209325	0.319512	0.187393	-0.115507	-0.0053207	-0.13744	-0.110187	0.0219322	0.132119	TRUE
190933	cg10017619	1	36329707	S_Shelf	Body	II	ADPRHL2	13.6216	0	0.859932	0.908093	0.88311	0.914966	0.048161	0.0231785	0.0550341	0.0249825	-0.0068731	-0.0318556	TRUE
258826	cg13976370	1	36327902	S_Shore	Body	II	ADPRHL2	14.0074	0	0.121597	0.121081	0.110624	0.0980644	-0.0005165	-0.0109733	-0.0235331	0.0104568	0.0230166	0.0125598	TRUE
182202	cg09506001	1	36332093		3'UTR	II	ADPRHL2	11.3737	0	0.909772	0.87392	0.858254	0.900086	-0.0358518	-0.0515175	-0.0096855	0.0156657	-0.0261663	-0.041832	TRUE
113145	cg05725080	1	242681899	Island	5'UTR	I	ADSS	13.2837	0	0.0140435	0.0202514	0.0151136	0.0220024	0.00620786	0.00107005	0.00795888	0.00513781	-0.00175102	-0.00688883	TRUE
262697	cg14160632	1	242681870	Island	5'UTR	I	ADSS	13.2264	0	0.0162368	0.0254096	0.0198876	0.0239983	0.00917282	0.00365078	0.00776149	0.00552204	0.00141133	-0.00411071	TRUE
349647	cg19375676	1	242681796	Island	5'UTR	II	ADSS	13.5375	0	0.142846	0.102079	0.112365	0.232798	-0.0407673	-0.0304814	0.0899515	-0.0102859	-0.130719	-0.120433	TRUE
324819	cg17821079	1	242681492	Island	Body	II	ADSS	14.1269	0	0.193143	0.132115	0.168949	0.219923	-0.0610276	-0.0241942	0.0267802	-0.0368334	-0.0878078	-0.0509744	TRUE
363274	cg20207310	1	242681412	Island	Body	II	ADSS	13.9058	0	0.187996	0.137484	0.236063	0.179264	-0.0505116	0.0480672	-0.008732	-0.0985788	-0.0417796	0.0567992	TRUE
110703	cg05590267	1	242682208	Island	TSS200	I	ADSS	13.3679	0	0.0506993	0.0394409	0.047094	0.0567044	-0.0112584	-0.00360532	0.00600505	-0.0076531	-0.0172635	-0.00961037	TRUE
465312	cg26670485	1	242682172	Island	TSS200	I	ADSS	13.6573	0	0.0749397	0.0721337	0.0930483	0.111836	-0.00280597	0.0181086	0.0368958	-0.0209146	-0.0397018	-0.0187872	TRUE
32539	cg01571579	1	242682220	Island	TSS200	II	ADSS	12.5041	0	0.151682	0.0892857	0.0913969	0.167933	-0.0623961	-0.060285	0.0162508	-0.00211113	-0.0786469	-0.0765357	TRUE
119871	cg06090351	1	242682223	Island	TSS200	II	ADSS	12.8283	0	0.150438	0.0902235	0.0893034	0.110392	-0.0602145	-0.0611346	-0.0400457	0.00092009	-0.0201688	-0.0210889	TRUE
311675	cg16991858	1	242678736	N_Shelf	Body	II	ADSS	11.4926	0	0.744393	0.881141	0.648023	0.882121	0.136748	-0.0963708	0.137728	0.233119	-0.0009801	-0.234099	TRUE
212145	cg11253425	1	242681076	N_Shore	Body	II	ADSS	13.1431	0	0.0909091	0.0687874	0.130648	0.151319	-0.0221216	0.0397386	0.0604096	-0.0618603	-0.0825313	-0.020671	TRUE
21314	cg01012879	1	242679986	N_Shore	Body	II	ADSS	12.2711	0	0.462726	0.911139	0.589086	0.930764	0.448413	0.126361	0.468038	0.322053	-0.019625	-0.341678	TRUE
8848	cg00418219	1	242683469	S_Shore	TSS1500	II	ADSS	11.1509	0	0.866997	0.81987	0.851814	0.836687	-0.0471268	-0.0151833	-0.0303095	-0.0319435	-0.0168173	0.0151262	TRUE
46746	cg02290264	1	242682800	S_Shore	TSS1500	II	ADSS	10.983	0	0.866136	0.866373	0.84943	0.866044	0.0002367	-0.0167066	-9.27e-05	0.0169433	0.0003294	-0.0166139	TRUE
272800	cg14649566	1	242675689		Body	II	ADSS	11.2706	0	0.449058	0.369951	0.837209	0.876531	-0.0791072	0.388151	0.427473	-0.467259	-0.50658	-0.0393216	TRUE
242098	cg13108049	1	242670165		Body	II	ADSS	11.2575	0	0.814373	0.878939	0.866063	0.82323	0.064566	0.0516896	0.008857	0.0128764	0.055709	0.0428326	TRUE
281048	cg15138236	1	113268012		Body	II	AFARP1;SLC16A1;SLC16A1	13.092	0	0.890949	0.885456	0.838927	0.878423	-0.0054928	-0.052022	-0.0125258	0.0465292	0.007033	-0.0394962	FALSE
20385	cg00969680	1	113267610		Body	I	AFARP1;SLC16A1;SLC16A1	11.7541	0	0.904704	0.927956	0.910049	0.915726	0.0232515	0.0053452	0.0110217	0.0179063	0.0122298	-0.0056765	FALSE
356439	cg19777710	1	113266239		TSS1500	II	AFARP1;SLC16A1;SLC16A1	13.2322	0	0.728836	0.856188	0.823706	0.8912	0.127351	0.0948692	0.162363	0.0324819	-0.0350124	-0.0674943	FALSE
36689	cg01792145	1	113267002		TSS1500	II	AFARP1;SLC16A1;SLC16A1	11.7854	0	0.903447	0.890236	0.903272	0.932589	-0.0132105	-0.0001744	0.0291425	-0.0130361	-0.042353	-0.0293169	FALSE
434069	cg24738650	1	113266987		TSS1500	II	AFARP1;SLC16A1;SLC16A1	12.5419	0	0.940815	0.897917	0.902497	0.923066	-0.0428984	-0.0383183	-0.0177494	-0.0045801	-0.025149	-0.0205689	FALSE
444488	cg25391143	1	113267487		TSS200	II	AFARP1;SLC16A1;SLC16A1	12.4531	0	0.906276	0.86962	0.85789	0.890506	-0.0366564	-0.0483861	-0.0157702	0.0117297	-0.0208862	-0.0326159	FALSE
207615	cg10983938	1	113267485		TSS200	II	AFARP1;SLC16A1;SLC16A1	12.3673	0	0.882945	0.898455	0.873665	0.912709	0.0155099	-0.0092797	0.0297638	0.0247896	-0.0142539	-0.0390435	FALSE
110879	cg05598781	1	113267491		TSS200	II	AFARP1;SLC16A1;SLC16A1	12.3341	0	0.940619	0.911864	0.882696	0.940482	-0.0287554	-0.0579232	-0.0001366	0.0291678	-0.0286188	-0.0577866	FALSE
113696	cg05759718	1	50262183	Island	1stExon	I	AGBL4	13.7955	0	0.027907	0.019749	0.0175465	0.255163	-0.00815794	-0.0103605	0.227256	0.00220257	-0.235414	-0.237617	TRUE
272157	cg14615336	1	50262154	Island	1stExon	II	AGBL4	13.601	0	0.0950197	0.0783216	0.108565	0.180988	-0.0166981	0.0135449	0.0859679	-0.030243	-0.102666	-0.072423	TRUE
153849	cg07913294	1	50262161	Island	1stExon	II	AGBL4	13.5374	0	0.0632317	0.0924673	0.142742	0.201028	0.0292357	0.0795104	0.137797	-0.0502747	-0.108561	-0.0582863	TRUE
374128	cg20931033	1	50262164	Island	1stExon	II	AGBL4	13.9947	0	0.207347	0.128807	0.157912	0.369604	-0.0785402	-0.0494356	0.162257	-0.0291046	-0.240797	-0.211693	TRUE
72883	cg03603214	1	49015344	Island	Body	I	AGBL4	13.4402	0	0.0336926	0.0276999	0.0272853	0.220796	-0.00599267	-0.00640734	0.187104	0.00041467	-0.193096	-0.193511	TRUE
336906	cg18540492	1	50262005	Island	Body	I	AGBL4	13.4273	0	0.0406786	0.0836453	0.0829131	0.0603304	0.0429667	0.0422345	0.0196518	0.00073222	0.023315	0.0225827	TRUE
368741	cg20570682	1	49137298	Island	Body	I	AGBL4	14.3276	0	0.595054	0.614258	0.541642	0.356239	0.0192039	-0.0534115	-0.238814	0.0726154	0.258018	0.185403	TRUE
194859	cg10229899	1	49137384	Island	Body	I	AGBL4	13.8731	0	0.677084	0.704877	0.671123	0.4071	0.0277924	-0.0059608	-0.269984	0.0337532	0.297777	0.264023	TRUE
17487	cg00829645	1	49137244	Island	Body	I	AGBL4	11.9093	0	0.777254	0.741675	0.307271	0.308874	-0.0355788	-0.469983	-0.46838	0.434404	0.432801	-0.0016031	TRUE
133457	cg06836740	1	49137145	Island	Body	II	AGBL4	11.0605	0	0.837253	0.875219	0.815109	0.75	0.0379655	-0.0221436	-0.087253	0.0601091	0.125219	0.0651094	TRUE
387947	cg21834207	1	50262414	Island	TSS1500	I	AGBL4	13.645	0	0.0468365	0.0523892	0.0751818	0.375522	0.0055527	0.0283454	0.328686	-0.0227927	-0.323133	-0.300341	TRUE
465579	cg26682094	1	50262301	Island	TSS200	I	AGBL4	13.1116	0	0.02093	0.0164144	0.0264063	0.0753928	-0.00451554	0.00547631	0.0544628	-0.00999185	-0.0589783	-0.0489865	TRUE
107206	cg05387519	1	50262317	Island	TSS200	I	AGBL4	13.2541	0	0.0483563	0.0529576	0.0576904	0.145017	0.00460128	0.00933412	0.0966607	-0.00473284	-0.0920594	-0.0873266	TRUE
75424	cg03732087	1	50262241	Island	TSS200	I	AGBL4	13.3739	0	0.0195597	0.0532692	0.037234	0.132638	0.0337095	0.0176744	0.113078	0.0160352	-0.0793685	-0.0954037	TRUE
65301	cg03217897	1	50262306	Island	TSS200	II	AGBL4	12.6878	0	0.112801	0.0859831	0.109215	0.208568	-0.0268179	-0.003586	0.0957669	-0.0232319	-0.122585	-0.0993529	TRUE
457970	cg26249046	1	50262410	Island	TSS200	II	AGBL4	13.0695	0	0.120467	0.124716	0.131521	0.379042	0.0042492	0.0110543	0.258575	-0.0068051	-0.254326	-0.247521	TRUE
247367	cg13424673	1	50262331	Island	TSS200	II	AGBL4	13.6362	0	0.183548	0.144242	0.118438	0.225954	-0.0393058	-0.06511	0.0424055	0.0258042	-0.0817113	-0.107516	TRUE
380228	cg21302480	1	50259480	N_Shelf	Body	II	AGBL4	12.1415	0	0.339874	0.684847	0.674241	0.135661	0.344973	0.334367	-0.204213	0.0106069	0.549186	0.538579	TRUE
72804	cg03599618	1	49133784	N_Shelf	Body	II	AGBL4	11.8381	0	0.852439	0.902517	0.877436	0.30321	0.0500784	0.0249966	-0.549229	0.0250818	0.599308	0.574226	TRUE
299037	cg16260421	1	50261906	N_Shore	Body	II	AGBL4	12.0333	0	0.166308	0.509909	0.281782	0.227478	0.343601	0.115473	0.0611702	0.228127	0.282431	0.0543032	TRUE
226830	cg12127196	1	50261827	N_Shore	Body	I	AGBL4	11.3439	0	0.0919085	0.823981	0.742204	0.143119	0.732073	0.650295	0.0512101	0.0817774	0.680863	0.599085	TRUE
313035	cg17076795	1	49017436	S_Shelf	Body	II	AGBL4	11.5404	0	0.86836	0.901699	0.900133	0.344091	0.0333391	0.0317735	-0.524269	0.0015656	0.557608	0.556042	TRUE
151594	cg07790169	1	49015519	S_Shore	Body	II	AGBL4	12.5224	0	0.121123	0.0926588	0.0790385	0.226061	-0.0284641	-0.0420844	0.104938	0.0136204	-0.133402	-0.147023	TRUE
61845	cg03038003	1	49015487	S_Shore	Body	II	AGBL4	12.3629	0	0.173804	0.0957312	0.0722234	0.341855	-0.0780729	-0.101581	0.168051	0.0235078	-0.246124	-0.269632	TRUE
46745	cg02290238	1	49015521	S_Shore	Body	II	AGBL4	12.3192	0	0.130086	0.108671	0.0875772	0.197328	-0.0214146	-0.0425088	0.067242	0.0210942	-0.0886566	-0.109751	TRUE
430926	cg24553170	1	49016059	S_Shore	Body	II	AGBL4	12.6429	0	0.567697	0.717463	0.36593	0.675584	0.149766	-0.201767	0.107888	0.351532	0.0418782	-0.309654	TRUE
114671	cg05812697	1	49137959	S_Shore	Body	II	AGBL4	11.0825	0	0.838757	0.817163	0.79689	0.343519	-0.0215943	-0.0418672	-0.495237	0.0202729	0.473643	0.45337	TRUE
168411	cg08716372	1	50262541	S_Shore	TSS1500	II	AGBL4	13.8057	0	0.196322	0.284712	0.331248	0.298638	0.08839	0.134926	0.102317	-0.0465364	-0.0139267	0.0326097	TRUE
62942	cg03093843	1	50263540	S_Shore	TSS1500	II	AGBL4	11.3959	0	0.855072	0.890383	0.819508	0.891102	0.0353109	-0.0355646	0.0360294	0.0708755	-0.0007185	-0.071594	TRUE
263017	cg14175771	1	50263293	S_Shore	TSS1500	II	AGBL4	11.1066	0	0.484425	0.895479	0.855169	0.936999	0.411054	0.370743	0.452574	0.0403102	-0.04152	-0.0818302	TRUE
42184	cg02057755	1	48771410		3'UTR	II	AGBL4	10.6948	0	0.366055	0.499733	0.637296	0.220779	0.133678	0.271242	-0.145275	-0.137564	0.278953	0.416517	TRUE
278821	cg15009232	1	48858093		Body	II	AGBL4	11.5314	0	0.225843	0.610113	0.179372	0.343725	0.384271	-0.0464705	0.117882	0.430741	0.266388	-0.164353	TRUE
325867	cg17879116	1	48884059		Body	II	AGBL4	10.6234	0	0.260673	0.645856	0.427706	0.285642	0.385183	0.167034	0.0249696	0.218149	0.360213	0.142064	TRUE
90360	cg04509365	1	49521067		Body	I	AGBL4	12.8678	0	0.542379	0.786107	0.624903	0.650596	0.243728	0.0825235	0.108217	0.161205	0.135511	-0.0256936	TRUE
211252	cg11204987	1	49495777		Body	I	AGBL4	14.4668	0	0.620448	0.793737	0.690504	0.617331	0.17329	0.0700563	-0.0031168	0.103233	0.176406	0.0731731	TRUE
246912	cg13401071	1	48834349		Body	II	AGBL4	12.6491	0	0.610633	0.843091	0.831742	0.583107	0.232458	0.221109	-0.0275257	0.0113486	0.259984	0.248635	TRUE
456291	cg26150621	1	49121996		Body	II	AGBL4	11.2488	0	0.813862	0.857335	0.832538	0.355436	0.0434726	0.0186758	-0.458426	0.0247968	0.501898	0.477102	TRUE
423513	cg24089936	1	49114181		Body	II	AGBL4	12.1924	0	0.567779	0.864032	0.762575	0.428422	0.296253	0.194795	-0.139357	0.101457	0.43561	0.334152	TRUE
422609	cg24037647	1	48948358		Body	II	AGBL4	12.7252	0	0.629548	0.894515	0.871077	0.362331	0.264967	0.241529	-0.267217	0.0234376	0.532183	0.508746	TRUE
303549	cg16515477	1	49283919		Body	II	AGBL4	11.3629	0	0.796824	0.896899	0.84225	0.863926	0.100075	0.0454261	0.0671018	0.0546487	0.032973	-0.0216757	TRUE
442528	cg25271930	1	49795148		Body	I	AGBL4	13.8534	0	0.749326	0.930652	0.906851	0.698387	0.181326	0.157525	-0.050939	0.0238008	0.232264	0.208464	TRUE
353732	cg19624489	1	49795027		Body	I	AGBL4	12.9532	0	0.781884	0.95396	0.948406	0.10632	0.172075	0.166521	-0.675565	0.0055541	0.84764	0.842086	TRUE
243988	cg13229494	1	100088249	Island	TSS1500	I	AGL;AGL;AGL;AGL;AGL	13.6284	0	0.00739817	0.00889904	0.0273005	0.0109565	0.00150087	0.0199023	0.00355836	-0.0184014	-0.00205749	0.0163439	FALSE
301123	cg16376691	1	100088073	Island	TSS1500	I	AGL;AGL;AGL;AGL;AGL	13.2763	0	0.0192126	0.0199715	0.0247981	0.0200585	0.0007589	0.00558552	0.00084597	-0.00482662	-8.707e-05	0.00473955	FALSE
163749	cg08457409	1	100088317	Island	TSS1500	I	AGL;AGL;AGL;AGL;AGL	13.7669	0	0.0174532	0.0215892	0.0190498	0.0291206	0.00413598	0.00159657	0.0116674	0.00253941	-0.00753144	-0.0100708	FALSE
182992	cg09551172	1	100088015	Island	TSS1500	I	AGL;AGL;AGL;AGL;AGL	13.3873	0	0.107652	0.0606031	0.0886009	0.112627	-0.0470486	-0.0190508	0.0049752	-0.0279977	-0.0520238	-0.024026	FALSE
251493	cg13614946	1	100088009	Island	TSS1500	II	AGL;AGL;AGL;AGL;AGL	13.8169	0	0.115564	0.10047	0.114205	0.0983673	-0.0150944	-0.0013593	-0.0171968	-0.0137351	0.00210237	0.0158375	FALSE
144784	cg07420507	1	100088303	Island	TSS1500	I	AGL;AGL;AGL;AGL;AGL	13.569	0	0.0984971	0.101323	0.10884	0.0884607	0.00282569	0.0103433	-0.0100364	-0.0075176	0.0128621	0.0203797	FALSE
331221	cg18194353	1	100088254	Island	TSS1500	I	AGL;AGL;AGL;AGL;AGL	13.8194	0	0.13057	0.133983	0.152004	0.146208	0.0034124	0.0214336	0.0156376	-0.0180212	-0.0122252	0.005796	FALSE
319683	cg17474694	1	100088559	Island	TSS200	I	AGL;AGL;AGL;AGL;AGL	13.0133	0	0.0272406	0.019278	0.0186141	0.019413	-0.00796253	-0.00862646	-0.00782756	0.00066393	-0.00013497	-0.0007989	FALSE
83271	cg04143346	1	100088515	Island	TSS200	I	AGL;AGL;AGL;AGL;AGL	12.9485	0	0.058414	0.034512	0.033504	0.0205445	-0.023902	-0.02491	-0.0378694	0.00100806	0.0139675	0.0129594	FALSE
286223	cg15481227	1	100087946	N_Shore	TSS1500	II	AGL;AGL;AGL;AGL;AGL	12.5476	0	0.1375	0.0815296	0.130957	0.105313	-0.0559704	-0.0065432	-0.0321875	-0.0494272	-0.0237829	0.0256443	FALSE
268720	cg14453641	1	100087914	N_Shore	TSS1500	II	AGL;AGL;AGL;AGL;AGL	12.178	0	0.151856	0.0867558	0.0985758	0.104093	-0.0650998	-0.0532798	-0.0477622	-0.01182	-0.0173376	-0.00551758	FALSE
204040	cg10772169	1	100087801	N_Shore	TSS1500	II	AGL;AGL;AGL;AGL;AGL	12.4386	0	0.330213	0.465243	0.58885	0.106868	0.13503	0.258637	-0.223345	-0.123607	0.358375	0.481981	FALSE
450225	cg25758167	1	100087678	N_Shore	TSS1500	II	AGL;AGL;AGL;AGL;AGL	12.3857	0	0.324143	0.790888	0.902716	0.183153	0.466746	0.578573	-0.14099	-0.111828	0.607735	0.719563	FALSE
416139	cg23641635	1	100092099	S_Shelf	Body	II	AGL;AGL;AGL;AGL;AGL	11.0926	0	0.834518	0.793316	0.83046	0.857506	-0.041202	-0.004058	0.0229878	-0.037144	-0.0641898	-0.0270458	FALSE
434954	cg24794734	1	100088702	S_Shore	1stExon	II	AGL;AGL;AGL;AGL;AGL	12.0624	0	0.101673	0.0778146	0.0640024	0.0798935	-0.0238588	-0.037671	-0.0217799	0.0138122	-0.00207891	-0.0158911	FALSE
284587	cg15383719	1	100088618	S_Shore	TSS200	I	AGL;AGL;AGL;AGL;AGL	13.8208	0	0.0246561	0.0305082	0.0185089	0.0451708	0.00585204	-0.00614722	0.0205147	0.0119993	-0.0146626	-0.0266619	FALSE
36673	cg01791524	1	100161852		3'UTR	II	AGL;AGL;AGL;AGL;AGL	11.242	0	0.865691	0.85765	0.845286	0.917808	-0.008041	-0.0204054	0.0521173	0.0123644	-0.0601583	-0.0725227	FALSE
390635	cg22017303	1	100099614		5'UTR	II	AGL;AGL;AGL;AGL;AGL	10.6227	0	0.799204	0.426036	0.534409	0.891639	-0.373168	-0.264795	0.0924349	-0.108373	-0.465603	-0.35723	FALSE
395530	cg22353495	1	100099399		5'UTR	II	AGL;AGL;AGL;AGL;AGL	11.551	0	0.855426	0.837435	0.83172	0.921946	-0.0179908	-0.0237056	0.0665199	0.0057148	-0.0845107	-0.0902255	FALSE
334129	cg18377446	1	100108239		Body	II	AGL;AGL;AGL;AGL;AGL	11.0405	0	0.864751	0.874808	0.816225	0.799628	0.0100578	-0.0485254	-0.0651223	0.0585832	0.0751801	0.0165969	FALSE
119808	cg06086933	1	100099079		TSS1500	II	AGL;AGL;AGL;AGL;AGL	10.7836	0	0.776988	0.816757	0.801003	0.922925	0.0397694	0.0240156	0.145938	0.0157538	-0.106168	-0.121922	FALSE
307604	cg16724148	1	100098926		TSS1500	II	AGL;AGL;AGL;AGL;AGL	11.8482	0	0.821715	0.903539	0.907621	0.927048	0.0818242	0.0859067	0.105334	-0.0040825	-0.0235096	-0.0194271	FALSE
323860	cg17759086	1	15784022	Island	1stExon	I	AGMAT	13.1865	0	0.026196	0.0213366	0.92918	0.0185712	-0.00485936	0.902984	-0.00762484	-0.907843	0.00276548	0.910609	TRUE
58974	cg02900441	1	15783721	Island	Body	I	AGMAT	12.9265	0	0.0280444	0.023647	0.924415	0.0365365	-0.00439743	0.896371	0.00849215	-0.900769	-0.0128896	0.887879	TRUE
31879	cg01540571	1	15783676	Island	Body	II	AGMAT	14.0295	0	0.102536	0.0959017	0.768588	0.12198	-0.00663461	0.666052	0.0194436	-0.672686	-0.0260782	0.646608	TRUE
380028	cg21288716	1	15781552	N_Shelf	Body	II	AGMAT	11.9534	0	0.843537	0.88963	0.898926	0.908158	0.0460922	0.0553889	0.0646206	-0.0092967	-0.0185284	-0.0092317	TRUE
219435	cg11706911	1	15783576	N_Shore	Body	II	AGMAT	11.1961	0	0.315636	0.143966	0.71418	0.187477	-0.17167	0.398545	-0.128158	-0.570215	-0.0435116	0.526703	TRUE
18800	cg00894481	1	15784788	S_Shore	TSS1500	I	AGMAT	13.6515	0	0.735235	0.742772	0.764448	0.690754	0.0075369	0.0292131	-0.0444812	-0.0216762	0.0520181	0.0736943	TRUE
102365	cg05141711	1	15784800	S_Shore	TSS1500	II	AGMAT	11.4967	0	0.870806	0.872775	0.856699	0.792926	0.0019695	-0.0141071	-0.0778801	0.0160766	0.0798496	0.063773	TRUE
218553	cg11656262	1	15785382	S_Shore	TSS1500	II	AGMAT	11.2838	0	0.867101	0.876284	0.852951	0.884752	0.0091829	-0.0141494	0.0176511	0.0233323	-0.0084682	-0.0318005	TRUE
318197	cg17385448	1	15784289	S_Shore	TSS200	II	AGMAT	13.441	0	0.610141	0.465023	0.856326	0.221463	-0.145118	0.246185	-0.388677	-0.391303	0.243559	0.634862	TRUE
287517	cg15568998	1	15771964		3'UTR	II	AGMAT	11.3997	0	0.875	0.851393	0.857194	0.910003	-0.0236068	-0.0178055	0.0350032	-0.0058013	-0.05861	-0.0528087	TRUE
196424	cg10321393	1	15777974		Body	II	AGMAT	13.5712	0	0.425757	0.921593	0.787732	0.928659	0.495836	0.361975	0.502902	0.133861	-0.007066	-0.140927	TRUE
136897	cg07008945	1	945583	Island	1stExon	I	AGRN	14.1038	0	0.0106208	0.00935216	0.0174022	0.0121434	-0.00126861	0.00678141	0.00152265	-0.00805002	-0.00279126	0.00525876	TRUE
159592	cg08223393	1	945564	Island	1stExon	II	AGRN	13.8038	0	0.137042	0.144001	0.1667	0.1775	0.0069587	0.0296578	0.0404578	-0.0226991	-0.0334991	-0.0108	TRUE
264733	cg14252395	1	980420	Island	3'UTR	II	AGRN	13.6643	0	0.831135	0.883866	0.842253	0.868194	0.0527313	0.0111186	0.0370589	0.0416127	0.0156724	-0.0259403	TRUE
49336	cg02415349	1	980333	Island	3'UTR	II	AGRN	12.8957	0	0.928227	0.909727	0.90652	0.912892	-0.0184994	-0.0217065	-0.0153346	0.0032071	-0.0031648	-0.0063719	TRUE
415820	cg23625715	1	966035	Island	Body	I	AGRN	12.7292	0	0.0308613	0.0253356	0.0344186	0.971748	-0.00552575	0.00355726	0.940886	-0.00908301	-0.946412	-0.937329	TRUE
191429	cg10046671	1	946162	Island	Body	I	AGRN	12.4173	0	0.0320046	0.0278239	0.0376546	0.0217456	-0.00418068	0.00565005	-0.010259	-0.00983073	0.00607827	0.015909	TRUE
357038	cg19813362	1	945971	Island	Body	I	AGRN	13.0194	0	0.0168654	0.0344155	0.0165966	0.0250312	0.0175501	-0.00026881	0.00816576	0.0178189	0.00938431	-0.00843457	TRUE
219780	cg11726631	1	945620	Island	Body	I	AGRN	13.4684	0	0.0561465	0.0358533	0.0367258	0.0545073	-0.0202932	-0.0194207	-0.00163918	-0.00087252	-0.018654	-0.0177815	TRUE
457503	cg26222311	1	966090	Island	Body	I	AGRN	13.0316	0	0.0674646	0.0596344	0.141906	0.941313	-0.00783018	0.074441	0.873849	-0.0822711	-0.881679	-0.799408	TRUE
177620	cg09248054	1	959120	Island	Body	I	AGRN	11.8363	0	0.411366	0.0694981	0.0510204	0.95634	-0.341868	-0.360346	0.544973	0.0184777	-0.886842	-0.905319	TRUE
6308	cg00299257	1	946080	Island	Body	II	AGRN	12.373	0	0.116615	0.0751913	0.102141	0.0529928	-0.0414238	-0.0144745	-0.0636223	-0.0269493	0.0221984	0.0491478	TRUE
300062	cg16318112	1	959117	Island	Body	I	AGRN	12.6681	0	0.468243	0.085129	0.13595	0.974681	-0.383114	-0.332293	0.506438	-0.0508208	-0.889552	-0.838731	TRUE
24231	cg01150641	1	966031	Island	Body	II	AGRN	12.2796	0	0.151777	0.100818	0.223201	0.910651	-0.0509583	0.071425	0.758875	-0.122383	-0.809833	-0.68745	TRUE
273100	cg14663984	1	958905	Island	Body	II	AGRN	10.7115	0	0.390226	0.219059	0.291667	0.919118	-0.171167	-0.0985594	0.528891	-0.0726073	-0.700058	-0.627451	TRUE
326583	cg17928920	1	958421	Island	Body	II	AGRN	11.8572	0	0.336929	0.259718	0.255961	0.8629	-0.0772107	-0.0809674	0.525972	0.0037567	-0.603182	-0.606939	TRUE
130868	cg06712559	1	958258	Island	Body	I	AGRN	14.4237	0	0.107727	0.261878	0.326857	0.983424	0.154152	0.21913	0.875697	-0.0649786	-0.721545	-0.656567	TRUE
292133	cg15840462	1	959607	Island	Body	I	AGRN	14.2938	0	0.477711	0.456366	0.61728	0.954197	-0.0213448	0.139569	0.476486	-0.160914	-0.497831	-0.336917	TRUE
450250	cg25759916	1	965530	Island	Body	II	AGRN	12.7983	0	0.408563	0.701347	0.830302	0.928066	0.292784	0.421739	0.519503	-0.128955	-0.226718	-0.0977633	TRUE
433037	cg24685837	1	972088	Island	Body	II	AGRN	14.1309	0	0.81277	0.793103	0.77931	0.814933	-0.0196668	-0.0334607	0.0021632	0.0137939	-0.02183	-0.0356239	TRUE
431615	cg24598973	1	959688	Island	Body	II	AGRN	13.4977	0	0.818129	0.809013	0.728792	0.831508	-0.0091155	-0.0893362	0.0133797	0.0802207	-0.0224952	-0.102716	TRUE
35092	cg01711077	1	971085	Island	Body	II	AGRN	13.2772	0	0.579297	0.81731	0.782321	0.856955	0.238013	0.203023	0.277658	0.0349894	-0.0396454	-0.0746348	TRUE
303312	cg16502826	1	960100	Island	Body	II	AGRN	13.6507	0	0.707097	0.818832	0.751585	0.852962	0.111735	0.0444884	0.145865	0.0672467	-0.0341296	-0.101376	TRUE
175645	cg09134969	1	970167	Island	Body	II	AGRN	14.0019	0	0.7761	0.831848	0.7991	0.851696	0.0557478	0.0230004	0.0755963	0.0327474	-0.0198485	-0.0525959	TRUE
43858	cg02138082	1	968436	Island	Body	II	AGRN	11.503	0	0.785644	0.846886	0.729856	0.869356	0.0612422	-0.0557885	0.0837116	0.117031	-0.0224694	-0.1395	TRUE
62248	cg03055733	1	969131	Island	Body	II	AGRN	12.8776	0	0.869716	0.868682	0.908575	0.923377	-0.0010344	0.0388592	0.053661	-0.0398936	-0.0546954	-0.0148018	TRUE
144589	cg07407159	1	969347	Island	Body	II	AGRN	12.1336	0	0.930613	0.879924	0.898226	0.908102	-0.0506892	-0.0323875	-0.0225115	-0.0183017	-0.0281777	-0.009876	TRUE
76554	cg03790440	1	967759	Island	Body	II	AGRN	13.5707	0	0.874663	0.884946	0.903898	0.94157	0.0102831	0.0292344	0.0669066	-0.0189513	-0.0566235	-0.0376722	TRUE
286009	cg15469001	1	973474	Island	Body	II	AGRN	13.428	0	0.797185	0.886826	0.824443	0.921074	0.0896408	0.0272577	0.123888	0.0623831	-0.0342473	-0.0966304	TRUE
286143	cg15475967	1	968261	Island	Body	II	AGRN	13.0209	0	0.926584	0.895985	0.889915	0.919707	-0.0305986	-0.0366685	-0.0068763	0.0060699	-0.0237223	-0.0297922	TRUE
287593	cg15574137	1	953759	Island	Body	II	AGRN	11.872	0	0.914603	0.898143	0.875812	0.919235	-0.0164605	-0.0387917	0.0046319	0.0223312	-0.0210924	-0.0434236	TRUE
310372	cg16903000	1	980156	Island	Body	II	AGRN	12.2278	0	0.858381	0.90133	0.84721	0.919268	0.0429492	-0.0111703	0.0608871	0.0541195	-0.0179379	-0.0720574	TRUE
207609	cg10983617	1	968527	Island	Body	I	AGRN	11.9871	0	0.938387	0.905738	0.936829	0.938858	-0.0326495	-0.0015579	0.0004704	-0.0310916	-0.0331199	-0.0020283	TRUE
312174	cg17021880	1	954369	Island	Body	II	AGRN	12.8747	0	0.911042	0.90926	0.905169	0.902326	-0.0017821	-0.0058731	-0.0087161	0.004091	0.006934	0.002843	TRUE
287549	cg15571556	1	968077	Island	Body	II	AGRN	12.9006	0	0.916561	0.9094	0.891042	0.921972	-0.0071609	-0.025519	0.0054111	0.0183581	-0.012572	-0.0309301	TRUE
480265	cg27541454	1	965414	Island	Body	I	AGRN	12.475	0	0.754224	0.913516	0.942362	0.974731	0.159292	0.188138	0.220508	-0.0288458	-0.0612155	-0.0323697	TRUE
232381	cg12483930	1	980204	Island	Body	II	AGRN	13.6459	0	0.896903	0.915841	0.893959	0.91588	0.0189376	-0.0029448	0.0189768	0.0218824	-3.92e-05	-0.0219216	TRUE
334156	cg18380070	1	973123	Island	Body	II	AGRN	13.2517	0	0.910349	0.919864	0.918425	0.934799	0.0095152	0.0080759	0.0244504	0.0014393	-0.0149352	-0.0163745	TRUE
375129	cg20988802	1	972354	Island	Body	II	AGRN	13.4481	0	0.887117	0.928657	0.882941	0.915241	0.0415396	-0.0041765	0.0281238	0.0457161	0.0134158	-0.0323003	TRUE
162592	cg08387293	1	974246	Island	Body	II	AGRN	13.3051	0	0.743431	0.931147	0.872532	0.915866	0.187716	0.129101	0.172436	0.0586149	0.0152805	-0.0433344	TRUE
187018	cg09792712	1	973408	Island	Body	II	AGRN	13.178	0	0.929516	0.934131	0.922899	0.949075	0.0046146	-0.006617	0.0195585	0.0112316	-0.0149439	-0.0261755	TRUE
144421	cg07396477	1	953750	Island	Body	II	AGRN	13.2469	0	0.933075	0.947606	0.918484	0.935057	0.0145315	-0.014591	0.0019822	0.0291225	0.0125493	-0.0165732	TRUE
232140	cg12469361	1	972052	Island	Body	I	AGRN	13.6121	0	0.953745	0.952442	0.931771	0.96083	-0.0013029	-0.0219735	0.0070854	0.0206706	-0.0083883	-0.0290589	TRUE
113052	cg05719911	1	969975	Island	Body	I	AGRN	14.683	0	0.869261	0.958255	0.903979	0.928416	0.0889945	0.0347185	0.0591551	0.054276	0.0298394	-0.0244366	TRUE
53595	cg02630349	1	968530	Island	Body	I	AGRN	12.6794	0	0.953109	0.962066	0.968413	0.963055	0.0089571	0.0153038	0.0099458	-0.0063467	-0.0009887	0.005358	TRUE
450469	cg25774148	1	954360	Island	Body	I	AGRN	13.2509	0	0.966586	0.962095	0.950908	0.944773	-0.0044917	-0.0156789	-0.021813	0.0111872	0.0173213	0.0061341	TRUE
369076	cg20594982	1	966570	Island	Body	I	AGRN	13.6357	0	0.904494	0.962228	0.88306	0.971653	0.0577341	-0.021434	0.0671592	0.0791681	-0.0094251	-0.0885932	TRUE
433922	cg24730157	1	974291	Island	Body	I	AGRN	12.8352	0	0.76986	0.962438	0.95818	0.978297	0.192578	0.18832	0.208436	0.0042582	-0.0158585	-0.0201167	TRUE
53735	cg02635644	1	971027	Island	Body	I	AGRN	12.8867	0	0.975205	0.963294	0.947453	0.961447	-0.0119111	-0.0277524	-0.0137585	0.0158413	0.0018474	-0.0139939	TRUE
50833	cg02494066	1	973249	Island	Body	I	AGRN	13.4718	0	0.96307	0.965326	0.96101	0.971403	0.0022561	-0.0020597	0.0083336	0.0043158	-0.0060775	-0.0103933	TRUE
306285	cg16657578	1	969452	Island	Body	I	AGRN	13.2361	0	0.967114	0.969715	0.964988	0.975951	0.0026005	-0.0021259	0.0088362	0.0047264	-0.0062357	-0.0109621	TRUE
314535	cg17165303	1	972171	Island	Body	I	AGRN	13.4491	0	0.932595	0.972095	0.918662	0.974543	0.0394992	-0.0139331	0.0419474	0.0534323	-0.0024482	-0.0558805	TRUE
146303	cg07501049	1	971255	Island	Body	I	AGRN	13.7563	0	0.957918	0.973465	0.926659	0.979976	0.015547	-0.0312585	0.0220583	0.0468055	-0.0065113	-0.0533168	TRUE
133064	cg06819605	1	966866	Island	Body	I	AGRN	14.0623	0	0.973914	0.976271	0.901309	0.985912	0.0023576	-0.0726046	0.0119988	0.0749622	-0.0096412	-0.0846034	TRUE
397304	cg22482746	1	945026	Island	TSS1500	I	AGRN	13.9201	0	0.0437771	0.0323208	0.0385287	0.0269126	-0.0114563	-0.00524847	-0.0168645	-0.00620781	0.00540824	0.011616	TRUE
281301	cg15153791	1	944946	Island	TSS1500	I	AGRN	13.0002	0	0.0350671	0.0331711	0.0224742	0.0258444	-0.00189603	-0.012593	-0.00922272	0.0106969	0.00732669	-0.00337024	TRUE
87063	cg04336684	1	945010	Island	TSS1500	II	AGRN	13.9681	0	0.16276	0.124136	0.128826	0.150054	-0.0386244	-0.0339346	-0.0127067	-0.0046898	-0.0259177	-0.0212279	TRUE
441127	cg25177113	1	945326	Island	TSS200	I	AGRN	13.5777	0	0.0555556	0.0656092	0.0603405	0.0600356	0.0100536	0.00478495	0.00448002	0.00526865	0.00557358	0.00030493	TRUE
332506	cg18272461	1	950624	N_Shelf	Body	I	AGRN	14.1991	0	0.401326	0.818002	0.693631	0.853921	0.416676	0.292305	0.452595	0.124371	-0.0359187	-0.16029	TRUE
63422	cg03120284	1	976757	N_Shelf	Body	II	AGRN	13.3202	0	0.8588	0.900915	0.85743	0.888316	0.0421148	-0.0013695	0.0295162	0.0434843	0.0125986	-0.0308857	TRUE
164248	cg08480609	1	976423	N_Shelf	Body	II	AGRN	13.2482	0	0.871447	0.919285	0.92012	0.934851	0.0478381	0.0486725	0.0634036	-0.0008344	-0.0155655	-0.0147311	TRUE
199214	cg10490668	1	977365	N_Shelf	Body	II	AGRN	13.5929	0	0.949884	0.936213	0.904711	0.915319	-0.0136716	-0.0451734	-0.0345656	0.0315018	0.020894	-0.0106078	TRUE
91322	cg04559824	1	979087	N_Shore	Body	II	AGRN	13.8336	0	0.832512	0.839175	0.739244	0.843631	0.0066636	-0.0932675	0.0111189	0.0999311	-0.0044553	-0.104386	TRUE
53646	cg02632261	1	953462	N_Shore	Body	II	AGRN	13.8549	0	0.886702	0.865055	0.827495	0.870665	-0.0216468	-0.0592073	-0.0160369	0.0375605	-0.0056099	-0.0431704	TRUE
46717	cg02288964	1	957424	N_Shore	Body	II	AGRN	11.4153	0	0.816918	0.865207	0.899459	0.942039	0.0482892	0.0825413	0.125121	-0.0342521	-0.0768317	-0.0425796	TRUE
399493	cg22627753	1	978486	N_Shore	Body	II	AGRN	12.0481	0	0.858605	0.879963	0.905866	0.958325	0.021358	0.0472612	0.0997202	-0.0259032	-0.0783622	-0.052459	TRUE
151562	cg07787977	1	952514	N_Shore	Body	II	AGRN	13.621	0	0.796913	0.886121	0.807271	0.883791	0.0892073	0.0103581	0.0868777	0.0788492	0.0023296	-0.0765196	TRUE
11180	cg00525597	1	963458	N_Shore	Body	II	AGRN	12.9585	0	0.748829	0.888712	0.879685	0.445867	0.139883	0.130856	-0.302962	0.0090266	0.442845	0.433818	TRUE
295219	cg16026189	1	972902	N_Shore	Body	II	AGRN	13.5323	0	0.906466	0.896633	0.894857	0.907377	-0.0098332	-0.0116091	0.0009104	0.0017759	-0.0107436	-0.0125195	TRUE
85866	cg04274259	1	979255	N_Shore	Body	II	AGRN	13.8198	0	0.868292	0.900336	0.807165	0.901973	0.0320434	-0.0611274	0.0336811	0.0931708	-0.0016377	-0.0948085	TRUE
395970	cg22379708	1	972781	N_Shore	Body	I	AGRN	12.0441	0	0.733806	0.902716	0.867265	0.946512	0.168909	0.133459	0.212705	0.0354504	-0.043796	-0.0792464	TRUE
453879	cg26007962	1	963750	N_Shore	Body	II	AGRN	13.5994	0	0.841414	0.911532	0.838295	0.835311	0.0701177	-0.0031197	-0.0061039	0.0732374	0.0762216	0.0029842	TRUE
264747	cg14253035	1	971429	N_Shore	Body	II	AGRN	13.9567	0	0.899322	0.936313	0.801245	0.911079	0.0369914	-0.0980774	0.0117566	0.135069	0.0252348	-0.109834	TRUE
153829	cg07912402	1	979168	N_Shore	Body	I	AGRN	13.7527	0	0.979639	0.954684	0.935481	0.97713	-0.024955	-0.0441573	-0.0025084	0.0192023	-0.0224466	-0.0416489	TRUE
64688	cg03185752	1	944494	N_Shore	TSS1500	II	AGRN	12.7834	0	0.266922	0.513855	0.275355	0.358044	0.246933	0.0084332	0.0911215	0.2385	0.155811	-0.0826883	TRUE
179711	cg09363892	1	944482	N_Shore	TSS1500	II	AGRN	12.2392	0	0.218583	0.669372	0.518105	0.466266	0.450789	0.299522	0.247683	0.151267	0.203106	0.051839	TRUE
241992	cg13100600	1	948214	S_Shelf	Body	II	AGRN	13.4767	0	0.644046	0.933475	0.878287	0.929102	0.289429	0.23424	0.285056	0.0551883	0.0043725	-0.0508158	TRUE
433436	cg24704476	1	946662	S_Shore	Body	I	AGRN	14.2001	0	0.317519	0.696094	0.755048	0.791493	0.378575	0.437529	0.473974	-0.0589539	-0.0953987	-0.0364448	TRUE
371553	cg20741620	1	962088	S_Shore	Body	II	AGRN	12.977	0	0.800261	0.834783	0.905122	0.901868	0.0345216	0.104861	0.101607	-0.0703394	-0.0670856	0.0032538	TRUE
222141	cg11853970	1	975900	S_Shore	Body	II	AGRN	13.7293	0	0.742006	0.898868	0.801305	0.908535	0.156862	0.0592991	0.166528	0.097563	-0.0096662	-0.107229	TRUE
330369	cg18147233	1	960157	S_Shore	Body	II	AGRN	13.7789	0	0.798229	0.899455	0.798334	0.923077	0.101226	0.0001052	0.124848	0.101121	-0.0236223	-0.124743	TRUE
257624	cg13917577	1	946982	S_Shore	Body	II	AGRN	13.6684	0	0.300673	0.915043	0.790309	0.822353	0.61437	0.489636	0.52168	0.124734	0.0926899	-0.0320443	TRUE
136361	cg06978943	1	974855	S_Shore	Body	I	AGRN	13.0172	0	0.97077	0.93474	0.913034	0.962224	-0.0360302	-0.0577363	-0.0085465	0.0217061	-0.0274837	-0.0491898	TRUE
244209	cg13244315	1	975256	S_Shore	Body	I	AGRN	12.7127	0	0.916487	0.941158	0.948251	0.976765	0.0246707	0.0317641	0.0602782	-0.0070934	-0.0356075	-0.0285141	TRUE
324463	cg17801765	1	948137	S_Shore	Body	I	AGRN	13.1195	0	0.895236	0.964963	0.965211	0.970078	0.0697275	0.0699758	0.0748423	-0.0002483	-0.0051148	-0.0048665	TRUE
418630	cg23801338	1	975102	S_Shore	Body	I	AGRN	13.6361	0	0.968759	0.973455	0.919869	0.979228	0.0046953	-0.0488905	0.0104684	0.0535858	-0.0057731	-0.0593589	TRUE
22879	cg01083716	1	228916479		1stExon	II	AGT	13.2496	0	0.74391	0.80474	0.866519	0.349478	0.0608302	0.122609	-0.394432	-0.0617788	0.455262	0.517041	TRUE
429552	cg24474852	1	228916673		1stExon	II	AGT	13.3515	0	0.825498	0.920896	0.884165	0.14284	0.0953983	0.0586672	-0.682658	0.0367311	0.778057	0.741326	TRUE
345994	cg19125606	1	228916922		1stExon	II	AGT	12.9194	0	0.839595	0.926732	0.929928	0.407434	0.0871373	0.090333	-0.432161	-0.0031957	0.519299	0.522494	TRUE
146328	cg07502417	1	228916424		5'UTR	II	AGT	13.6023	0	0.780858	0.875919	0.853294	0.43256	0.0950614	0.0724361	-0.348298	0.0226253	0.44336	0.420734	TRUE
399771	cg22647018	1	228916142		5'UTR	II	AGT	13.4581	0	0.831041	0.916034	0.901098	0.849255	0.0849934	0.0700567	0.0182139	0.0149367	0.0667795	0.0518428	TRUE
270204	cg14523948	1	228913042		Body	II	AGT	13.6225	0	0.873616	0.90551	0.860932	0.907315	0.0318945	-0.0126836	0.0336991	0.0445781	-0.0018046	-0.0463827	TRUE
469083	cg26882410	1	228918125		TSS1500	II	AGT	11.0873	0	0.429929	0.835057	0.805414	0.838484	0.405128	0.375485	0.408556	0.0296429	-0.0034279	-0.0330708	TRUE
477958	cg27401395	1	228917776		TSS1500	II	AGT	11.5891	0	0.874	0.847222	0.856147	0.88466	-0.0267783	-0.017853	0.0106599	-0.0089253	-0.0374382	-0.0285129	TRUE
347762	cg19251740	1	11718755	Island	5'UTR	I	AGTRAP;AGTRAP;AGTRAP;AGTRAP;AGTRAP	12.927	0	0.0306414	0.0167718	0.01844	0.0268204	-0.0138696	-0.0122014	-0.00382106	-0.00166825	-0.0100486	-0.00838033	FALSE
123758	cg06322619	1	11718759	Island	5'UTR	I	AGTRAP;AGTRAP;AGTRAP;AGTRAP;AGTRAP	12.2999	0	0.0393295	0.0370537	0.0238822	0.0524262	-0.0022758	-0.0154473	0.0130967	0.0131715	-0.0153725	-0.028544	FALSE
317153	cg17324198	1	11718666	Island	TSS200	I	AGTRAP;AGTRAP;AGTRAP;AGTRAP;AGTRAP	13.9204	0	0.0126541	0.0160756	0.0143387	0.0121665	0.00342152	0.0016846	-0.00048758	0.00173692	0.0039091	0.00217218	FALSE
256487	cg13862210	1	11718663	Island	TSS200	I	AGTRAP;AGTRAP;AGTRAP;AGTRAP;AGTRAP	12.8602	0	0.0143235	0.0249825	0.0195297	0.0169349	0.010659	0.0052062	0.00261136	0.00545279	0.00804763	0.00259484	FALSE
285662	cg15449870	1	11718572	Island	TSS200	II	AGTRAP;AGTRAP;AGTRAP;AGTRAP;AGTRAP	12.5025	0	0.146492	0.0966981	0.146558	0.20727	-0.0497939	6.59e-05	0.0607778	-0.0498598	-0.110572	-0.0607119	FALSE
362736	cg20164720	1	11718650	Island	TSS200	II	AGTRAP;AGTRAP;AGTRAP;AGTRAP;AGTRAP	12.4116	0	0.0988514	0.102362	0.0638568	0.0858037	0.00351082	-0.0349946	-0.0130477	0.0385054	0.0165585	-0.0219469	FALSE
445680	cg25467652	1	11718563	Island	TSS200	II	AGTRAP;AGTRAP;AGTRAP;AGTRAP;AGTRAP	13.486	0	0.115777	0.116451	0.153413	0.0857802	0.0006734	0.0376358	-0.029997	-0.0369624	0.0306704	0.0676328	FALSE
387814	cg21826784	1	11718524	N_Shore	TSS1500	I	AGTRAP;AGTRAP;AGTRAP;AGTRAP;AGTRAP	13.6192	0	0.0614809	0.105471	0.118966	0.0854801	0.0439901	0.0574851	0.0239992	-0.013495	0.0199909	0.0334859	FALSE
89157	cg04444949	1	11718333	N_Shore	TSS1500	II	AGTRAP;AGTRAP;AGTRAP;AGTRAP;AGTRAP	12.7408	0	0.102836	0.201379	0.157183	0.1167	0.0985429	0.054347	0.0138637	0.0441959	0.0846792	0.0404833	FALSE
172544	cg08945450	1	11718492	N_Shore	TSS1500	II	AGTRAP;AGTRAP;AGTRAP;AGTRAP;AGTRAP	13.5947	0	0.17031	0.284954	0.523695	0.317874	0.114644	0.353385	0.147563	-0.238741	-0.0329193	0.205822	FALSE
163200	cg08425760	1	11718484	N_Shore	TSS1500	II	AGTRAP;AGTRAP;AGTRAP;AGTRAP;AGTRAP	13.4005	0	0.521506	0.720112	0.765071	0.72276	0.198606	0.243565	0.201254	-0.0449595	-0.0026482	0.0423113	FALSE
333365	cg18327319	1	11717996	N_Shore	TSS1500	II	AGTRAP;AGTRAP;AGTRAP;AGTRAP;AGTRAP	12.112	0	0.822434	0.882053	0.892782	0.817214	0.0596187	0.0703477	-0.00522	-0.010729	0.0648387	0.0755677	FALSE
286841	cg15527643	1	11718533	N_Shore	TSS200	II	AGTRAP;AGTRAP;AGTRAP;AGTRAP;AGTRAP	13.6948	0	0.0873861	0.164845	0.1644	0.206948	0.0774586	0.0770136	0.119562	0.000445	-0.0421032	-0.0425482	FALSE
397625	cg22501942	1	11720865	S_Shelf	Body	II	AGTRAP;AGTRAP;AGTRAP;AGTRAP;AGTRAP	13.4341	0	0.438577	0.852114	0.788766	0.822692	0.413537	0.350189	0.384115	0.0633485	0.029422	-0.0339265	FALSE
137707	cg07049998	1	11719566	S_Shore	Body	I	AGTRAP;AGTRAP;AGTRAP;AGTRAP;AGTRAP	11.4637	0	0.0765449	0.0742064	0.0850295	0.093512	-0.00233859	0.00848461	0.0169671	-0.0108232	-0.0193057	-0.00848248	FALSE
446906	cg25550184	1	11719160	S_Shore	Body	II	AGTRAP;AGTRAP;AGTRAP;AGTRAP;AGTRAP	13.6208	0	0.180894	0.120637	0.160703	0.179341	-0.0602574	-0.0201909	-0.0015536	-0.0400665	-0.0587038	-0.0186373	FALSE
317655	cg17350448	1	11718884	S_Shore	Body	II	AGTRAP;AGTRAP;AGTRAP;AGTRAP;AGTRAP	11.4186	0	0.160048	0.149954	0.155541	0.134959	-0.0100937	-0.0045063	-0.0250888	-0.0055874	0.0149951	0.0205825	FALSE
225347	cg12046793	1	11720495	S_Shore	Body	II	AGTRAP;AGTRAP;AGTRAP;AGTRAP;AGTRAP	13.0311	0	0.620847	0.931295	0.891195	0.901292	0.310449	0.270348	0.280446	0.0401001	0.030003	-0.0100971	FALSE
271126	cg14565440	1	11732877		3'UTR	I	AGTRAP;AGTRAP;AGTRAP;AGTRAP;AGTRAP	13.5067	0	0.893323	0.938913	0.936676	0.915619	0.0455893	0.043353	0.0222956	0.0022363	0.0232937	0.0210574	FALSE
31510	cg01520563	1	11731120		Body	I	AGTRAP;AGTRAP;AGTRAP;AGTRAP;AGTRAP	14.165	0	0.77864	0.856714	0.842927	0.831153	0.0780737	0.0642866	0.0525127	0.0137871	0.025561	0.0117739	FALSE
287478	cg15566448	1	11730817		Body	II	AGTRAP;AGTRAP;AGTRAP;AGTRAP;AGTRAP	12.6047	0	0.861636	0.917155	0.913675	0.907909	0.055519	0.0520392	0.0462729	0.0034798	0.0092461	0.0057663	FALSE
376943	cg21112485	1	11731000		Body	I	AGTRAP;AGTRAP;AGTRAP;AGTRAP;AGTRAP	13.7525	0	0.918386	0.975052	0.967515	0.957962	0.0566658	0.0491289	0.0395761	0.0075369	0.0170897	0.0095528	FALSE
113702	cg05760417	1	245161317	Island	1stExon	I	AHCTF1	12.5443	0	0.0969341	0.238142	0.211755	0.378145	0.141208	0.114821	0.281211	0.026387	-0.140003	-0.16639	TRUE
453983	cg26013412	1	245161109	Island	Body	II	AHCTF1	14.0215	0	0.187422	0.132706	0.113515	0.173244	-0.0547154	-0.0739069	-0.0141773	0.0191915	-0.0405381	-0.0597296	TRUE
362389	cg20143895	1	245161849	Island	TSS1500	I	AHCTF1	13.2133	0	0.0141812	0.0141597	0.015777	0.0135319	-2.149e-05	0.0015958	-0.00064926	-0.00161729	0.00062777	0.00224506	TRUE
311598	cg16987804	1	245162230	Island	TSS1500	I	AHCTF1	11.8641	0	0.0224475	0.0257205	0.0337079	0.0335508	0.00327298	0.0112604	0.0111033	-0.00798738	-0.00783031	0.00015707	TRUE
172414	cg08938976	1	245162283	Island	TSS1500	II	AHCTF1	13.9415	0	0.236259	0.127096	0.270065	0.246224	-0.109163	0.0338061	0.0099657	-0.142969	-0.119129	0.0238404	TRUE
367951	cg20518750	1	245162106	Island	TSS1500	II	AHCTF1	11.5461	0	0.187416	0.154246	0.116292	0.156875	-0.0331696	-0.0711232	-0.0305407	0.0379536	-0.0026289	-0.0405825	TRUE
188414	cg09867115	1	245157614	N_Shelf	Body	II	AHCTF1	12.3435	0	0.69412	0.911152	0.90823	0.913764	0.217032	0.214111	0.219645	0.0029215	-0.0026126	-0.0055341	TRUE
451315	cg25832598	1	245160766	N_Shore	Body	II	AHCTF1	12.4477	0	0.194823	0.129406	0.151257	0.292407	-0.0654173	-0.043566	0.0975839	-0.0218513	-0.163001	-0.14115	TRUE
36294	cg01773951	1	245161009	N_Shore	Body	II	AHCTF1	13.8804	0	0.159902	0.134309	0.161242	0.137651	-0.0255937	0.0013399	-0.0222513	-0.0269336	-0.0033424	0.0235912	TRUE
250074	cg13550148	1	245160176	N_Shore	Body	II	AHCTF1	12.7942	0	0.248301	0.748011	0.695673	0.745711	0.499709	0.447372	0.497409	0.0523377	0.0022997	-0.050038	TRUE
418607	cg23799440	1	245162711	S_Shore	TSS1500	II	AHCTF1	11.3298	0	0.293756	0.840287	0.827964	0.3328	0.546531	0.534207	0.0390436	0.0123231	0.507487	0.495164	TRUE
146445	cg07507951	1	245162648	S_Shore	TSS1500	II	AHCTF1	11.8152	0	0.367304	0.862233	0.863978	0.398641	0.494929	0.496674	0.0313368	-0.0017447	0.463592	0.465337	TRUE
224423	cg11988531	1	245070053		3'UTR	II	AHCTF1	11.7427	0	0.874529	0.900831	0.904	0.868848	0.0263017	0.0294705	-0.0056814	-0.0031688	0.0319831	0.0351519	TRUE
33209	cg01605517	1	245148496		Body	II	AHCTF1	11.341	0	0.854148	0.844242	0.837423	0.867623	-0.0099061	-0.0167247	0.0134751	0.0068186	-0.0233812	-0.0301998	TRUE
437317	cg24933174	1	245149364		Body	II	AHCTF1	11.7648	0	0.879253	0.884852	0.871749	0.886992	0.0055988	-0.0075041	0.0077392	0.0131029	-0.0021404	-0.0152433	TRUE
280986	cg15134161	1	245104255		Body	II	AHCTF1	12.9095	0	0.882328	0.910563	0.904264	0.943484	0.0282347	0.0219355	0.0611559	0.0062992	-0.0329212	-0.0392204	TRUE
472011	cg27050763	1	245148217		Body	II	AHCTF1	12.5903	0	0.458956	0.923973	0.901668	0.712302	0.465017	0.442712	0.253346	0.0223046	0.211671	0.189367	TRUE
281985	cg15201110	1	110328885	Island	1stExon	I	AHCYL1	13.8712	0	0.00507875	0.0163268	0.0113416	0.00822823	0.011248	0.00626288	0.00314948	0.00498516	0.00809856	0.0031134	TRUE
57890	cg02849769	1	110329064	Island	1stExon	I	AHCYL1	13.5371	0	0.0172992	0.0208276	0.0147456	0.0204373	0.00352834	-0.00255366	0.00313807	0.006082	0.00039027	-0.00569173	TRUE
432258	cg24640001	1	110328965	Island	1stExon	I	AHCYL1	12.9678	0	0.0218346	0.0262967	0.0240155	0.0244631	0.00446203	0.00218087	0.00262846	0.00228116	0.00183357	-0.00044759	TRUE
86593	cg04310489	1	110329269	Island	1stExon	II	AHCYL1	13.5317	0	0.179487	0.119889	0.129526	0.146151	-0.0595986	-0.0499607	-0.033336	-0.0096379	-0.0262626	-0.0166247	TRUE
288373	cg15617137	1	110329321	Island	Body	I	AHCYL1	13.3997	0	0.0900627	0.0881365	0.0845041	0.053019	-0.00192624	-0.00555862	-0.0370437	0.00363238	0.0351174	0.0314851	TRUE
43962	cg02145411	1	110329548	Island	Body	II	AHCYL1	13.9465	0	0.167096	0.128978	0.150059	0.180225	-0.0381187	-0.0170373	0.0131284	-0.0210814	-0.0512471	-0.0301657	TRUE
144832	cg07423155	1	110328782	Island	TSS200	I	AHCYL1	14.2456	0	0.0610829	0.0545351	0.0255136	0.0642097	-0.0065478	-0.0355693	0.00312686	0.0290215	-0.00967466	-0.0386961	TRUE
224876	cg12020639	1	110328772	Island	TSS200	II	AHCYL1	13.8184	0	0.142817	0.0683415	0.102786	0.0582332	-0.074475	-0.0400309	-0.0845833	-0.0344441	0.0101083	0.0445524	TRUE
44127	cg02152578	1	110328422	N_Shore	TSS1500	II	AHCYL1	12.7634	0	0.17367	0.387169	0.447598	0.194849	0.213499	0.273928	0.0211789	-0.0604289	0.19232	0.252749	TRUE
182363	cg09513758	1	110327891	N_Shore	TSS1500	II	AHCYL1	10.7995	0	0.760047	0.875749	0.804266	0.809395	0.115702	0.0442194	0.0493482	0.0714825	0.0663537	-0.0051288	TRUE
353242	cg19595244	1	110327681	N_Shore	TSS1500	II	AHCYL1	12.618	0	0.877171	0.895263	0.879098	0.862136	0.0180913	0.0019266	-0.0150349	0.0161647	0.0331262	0.0169615	TRUE
432945	cg24681307	1	110327714	N_Shore	TSS1500	II	AHCYL1	12.6895	0	0.755953	0.910695	0.878147	0.783145	0.154742	0.122193	0.0271914	0.0325484	0.12755	0.0950019	TRUE
463715	cg26572163	1	110328679	N_Shore	TSS200	I	AHCYL1	13.1226	0	0.0421634	0.0281936	0.0437956	0.0269473	-0.0139699	0.00163217	-0.0152161	-0.0156021	0.00124623	0.0168483	TRUE
350123	cg19406040	1	110328692	N_Shore	TSS200	I	AHCYL1	13.9388	0	0.0968002	0.063698	0.0670678	0.0441576	-0.0331022	-0.0297324	-0.0526426	-0.00336984	0.0195403	0.0229102	TRUE
42840	cg02085805	1	110328635	N_Shore	TSS200	II	AHCYL1	12.9397	0	0.121136	0.122955	0.213438	0.217931	0.0018191	0.0923019	0.0967947	-0.0904828	-0.0949756	-0.0044928	TRUE
37231	cg01814898	1	110331950	S_Shelf	Body	II	AHCYL1	12.1853	0	0.914374	0.878123	0.874317	0.914367	-0.0362511	-0.0400568	-6.4e-06	0.0038057	-0.0362447	-0.0400504	TRUE
73108	cg03612060	1	110329600	S_Shore	Body	II	AHCYL1	12.0083	0	0.176144	0.0713261	0.172752	0.0759613	-0.104818	-0.0033915	-0.100183	-0.101426	-0.00463522	0.0967911	TRUE
307043	cg16698212	1	110366265		3'UTR	II	AHCYL1	12.8174	0	0.87278	0.904985	0.905515	0.908269	0.0322052	0.0327345	0.0354889	-0.0005293	-0.0032837	-0.0027544	TRUE
172186	cg08925917	1	110340463		Body	II	AHCYL1	11.4555	0	0.815885	0.883829	0.905675	0.915249	0.0679445	0.089791	0.0993648	-0.0218465	-0.0314203	-0.0095738	TRUE
330909	cg18177826	1	110365628		Body	II	AHCYL1	11.8312	0	0.822925	0.910652	0.886569	0.921756	0.0877273	0.0636446	0.098831	0.0240827	-0.0111037	-0.0351864	TRUE
478335	cg27424995	1	27775142	Island	5'UTR	I	AHDC1	13.3459	0	0.0147401	0.0136898	0.0121848	0.125305	-0.00105035	-0.00255528	0.110565	0.00150493	-0.111615	-0.11312	TRUE
200112	cg10533011	1	27802574	Island	5'UTR	I	AHDC1	13.6584	0	0.015523	0.0169046	0.0151243	0.0301085	0.00138155	-0.00039866	0.0145854	0.00178021	-0.0132039	-0.0149841	TRUE
429048	cg24442740	1	27774656	Island	5'UTR	I	AHDC1	13.2075	0	0.0147762	0.0172318	0.0450496	0.0262556	0.00245567	0.0302734	0.0114794	-0.0278178	-0.00902372	0.018794	TRUE
225849	cg12073495	1	27802408	Island	5'UTR	I	AHDC1	13.2199	0	0.0277778	0.0343738	0.0413141	0.028259	0.00659602	0.0135363	0.00048122	-0.00694029	0.0061148	0.0130551	TRUE
214245	cg11382799	1	27802684	Island	5'UTR	I	AHDC1	11.7147	0	0.0516923	0.0620487	0.0667651	0.0466859	0.0103564	0.0150728	-0.00500643	-0.00471646	0.0153628	0.0200793	TRUE
480307	cg27543538	1	27775274	Island	5'UTR	II	AHDC1	13.4828	0	0.190489	0.0878903	0.130106	0.1668	-0.102599	-0.0603838	-0.0236897	-0.0422153	-0.0789094	-0.0366941	TRUE
197146	cg10364249	1	27774285	Island	5'UTR	II	AHDC1	13.2048	0	0.130967	0.168534	0.127333	0.124483	0.0375665	-0.0036342	-0.0064843	0.0412007	0.0440508	0.0028501	TRUE
396571	cg22429121	1	27774392	Island	5'UTR	II	AHDC1	13.4128	0	0.144541	0.222149	0.147846	0.102465	0.0776078	0.0033046	-0.0420769	0.0743032	0.119685	0.0453815	TRUE
234493	cg12610832	1	27767542	Island	5'UTR	II	AHDC1	11.9247	0	0.147823	0.283562	0.197641	0.239254	0.135739	0.0498183	0.0914305	0.0859207	0.0443085	-0.0416122	TRUE
116668	cg05920908	1	27767959	Island	5'UTR	II	AHDC1	13.1018	0	0.136657	0.461418	0.254061	0.160872	0.324761	0.117404	0.0242148	0.207356	0.300546	0.0931896	TRUE
98030	cg04911680	1	27768077	Island	5'UTR	II	AHDC1	13.9996	0	0.0753126	0.635719	0.385228	0.776302	0.560406	0.309915	0.70099	0.250491	-0.140584	-0.391074	TRUE
286746	cg15519670	1	27747161	Island	Body	II	AHDC1	14.2856	0	0.650777	0.768051	0.767104	0.819662	0.117273	0.116326	0.168885	0.0009471	-0.0516112	-0.0525583	TRUE
364640	cg20298199	1	27747155	Island	Body	II	AHDC1	12.6375	0	0.7543	0.879328	0.857313	0.908285	0.125028	0.103013	0.153984	0.0220146	-0.0289564	-0.050971	TRUE
174408	cg09060489	1	27747113	Island	Body	II	AHDC1	13.1668	0	0.925947	0.922296	0.932098	0.918582	-0.0036515	0.0061506	-0.0073655	-0.0098021	0.003714	0.0135161	TRUE
110718	cg05590948	1	27747017	Island	Body	I	AHDC1	13.1294	0	0.967032	0.96869	0.95203	0.961553	0.0016585	-0.0150016	-0.0054786	0.0166601	0.0071371	-0.009523	TRUE
355749	cg19741500	1	27803430	Island	TSS1500	I	AHDC1	13.6154	0	0.0139231	0.00994591	0.0134195	0.0117324	-0.00397722	-0.00050361	-0.00219069	-0.00347361	-0.00178653	0.00168708	TRUE
216510	cg11531628	1	27803230	Island	TSS1500	I	AHDC1	13.0289	0	0.0297293	0.0221375	0.0255705	0.0350698	-0.00759184	-0.00415883	0.00534043	-0.00343301	-0.0129323	-0.00949926	TRUE
295113	cg16020249	1	27803227	Island	TSS1500	I	AHDC1	12.9517	0	0.0446584	0.0453496	0.0627912	0.0556786	0.00069129	0.0181328	0.0110203	-0.0174416	-0.010329	0.00711258	TRUE
382157	cg21455485	1	27803244	Island	TSS1500	I	AHDC1	12.8911	0	0.0979233	0.0614376	0.0494414	0.114705	-0.0364857	-0.0484819	0.0167812	0.0119962	-0.0532669	-0.0652631	TRUE
213963	cg11364364	1	27802932	Island	TSS1500	II	AHDC1	14.3211	0	0.114939	0.079602	0.108225	0.131516	-0.0353366	-0.0067139	0.0165774	-0.0286227	-0.051914	-0.0232913	TRUE
444976	cg25421855	1	27803452	Island	TSS1500	II	AHDC1	14.1408	0	0.140486	0.0871197	0.0761554	0.0806252	-0.0533665	-0.0643308	-0.059861	0.0109643	0.00649454	-0.0044698	TRUE
278830	cg15009810	1	27743333	N_Shelf	3'UTR	II	AHDC1	12.2613	0	0.917556	0.921911	0.913071	0.929537	0.004355	-0.0044854	0.011981	0.0088404	-0.007626	-0.0164664	TRUE
257687	cg13920090	1	27744890	N_Shelf	3'UTR	II	AHDC1	12.7841	0	0.802992	0.928608	0.916115	0.900849	0.125616	0.113123	0.097857	0.0124925	0.0277587	0.0152662	TRUE
232387	cg12484113	1	27771344	N_Shelf	5'UTR	II	AHDC1	13.3755	0	0.284372	0.159301	0.322962	0.192091	-0.125071	0.0385901	-0.0922812	-0.163661	-0.0327899	0.130871	TRUE
390661	cg22019158	1	27799270	N_Shelf	5'UTR	II	AHDC1	13.5728	0	0.473293	0.781996	0.804502	0.906137	0.308703	0.331209	0.432844	-0.0225059	-0.124141	-0.101635	TRUE
415603	cg23613162	1	27764003	N_Shelf	5'UTR	II	AHDC1	13.4844	0	0.480516	0.841252	0.739239	0.856533	0.360735	0.258723	0.376016	0.102013	-0.0152811	-0.117294	TRUE
399497	cg22627866	1	27801847	N_Shore	5'UTR	I	AHDC1	10.6099	0	0.0866455	0.111	0.0981973	0.113619	0.0243545	0.0115519	0.0269732	0.0128027	-0.0026187	-0.0154214	TRUE
12704	cg00594099	1	27766473	N_Shore	5'UTR	II	AHDC1	12.9318	0	0.461335	0.459528	0.767108	0.89979	-0.0018073	0.305773	0.438455	-0.30758	-0.440263	-0.132682	TRUE
313625	cg17110920	1	27766512	N_Shore	5'UTR	II	AHDC1	13.5804	0	0.554736	0.523194	0.840473	0.922845	-0.0315419	0.285737	0.368109	-0.317279	-0.399651	-0.0823721	TRUE
246357	cg13373315	1	27772286	N_Shore	5'UTR	II	AHDC1	13.6899	0	0.85875	0.862793	0.849354	0.361843	0.0040436	-0.0093959	-0.496907	0.0134395	0.50095	0.487511	TRUE
269860	cg14510299	1	27801081	N_Shore	5'UTR	I	AHDC1	12.718	0	0.886803	0.95304	0.930829	0.944103	0.0662367	0.0440253	0.0572991	0.0222114	0.0089376	-0.0132738	TRUE
4017	cg00178877	1	27746845	N_Shore	Body	II	AHDC1	13.1417	0	0.935375	0.922277	0.92842	0.94085	-0.0130977	-0.0069549	0.0054749	-0.0061428	-0.0185726	-0.0124298	TRUE
290083	cg15714221	1	27779049	S_Shelf	5'UTR	II	AHDC1	12.9171	0	0.830517	0.879545	0.903298	0.922024	0.0490272	0.0727804	0.091507	-0.0237532	-0.0424798	-0.0187266	TRUE
420677	cg23931121	1	27750681	S_Shelf	Body	II	AHDC1	14.605	0	0.761031	0.720109	0.777377	0.772132	-0.0409212	0.0163459	0.0111009	-0.0572671	-0.0520221	0.005245	TRUE
151650	cg07792636	1	27750996	S_Shelf	Body	I	AHDC1	11.3051	0	0.874069	0.905438	0.867465	0.918512	0.0313692	-0.0066041	0.044443	0.0379733	-0.0130738	-0.0510471	TRUE
133195	cg06825309	1	27749855	S_Shelf	Body	II	AHDC1	13.3139	0	0.938809	0.907825	0.927719	0.944797	-0.0309839	-0.0110902	0.0059882	-0.0198937	-0.0369721	-0.0170784	TRUE
7293	cg00345792	1	27750359	S_Shelf	Body	I	AHDC1	13.5442	0	0.974746	0.972532	0.968154	0.966773	-0.0022139	-0.0065917	-0.0079729	0.0043778	0.005759	0.0013812	TRUE
211704	cg11229315	1	27749605	S_Shelf	Body	I	AHDC1	14.3758	0	0.986309	0.991301	0.97857	0.990922	0.0049918	-0.007739	0.0046126	0.0127308	0.0003792	-0.0123516	TRUE
279899	cg15072832	1	27775326	S_Shore	5'UTR	II	AHDC1	13.3349	0	0.191253	0.133669	0.18511	0.242481	-0.0575841	-0.006144	0.0512272	-0.0514401	-0.108811	-0.0573712	TRUE
121727	cg06198312	1	27768530	S_Shore	5'UTR	II	AHDC1	13.9002	0	0.898292	0.883577	0.831466	0.848777	-0.0147147	-0.0668258	-0.0495151	0.0521111	0.0348004	-0.0173107	TRUE
357133	cg19818016	1	27748270	S_Shore	Body	II	AHDC1	11.242	0	0.772023	0.859208	0.836758	0.751394	0.0871855	0.0647356	-0.0206288	0.0224499	0.107814	0.0853644	TRUE
140480	cg07181257	1	27748620	S_Shore	Body	II	AHDC1	13.8464	0	0.903113	0.903211	0.88274	0.929976	9.81e-05	-0.020373	0.0268627	0.0204711	-0.0267646	-0.0472357	TRUE
247796	cg13443661	1	27747652	S_Shore	Body	II	AHDC1	13.8386	0	0.87219	0.904863	0.918122	0.92916	0.0326731	0.0459326	0.0569699	-0.0132595	-0.0242968	-0.0110373	TRUE
219236	cg11697038	1	27803871	S_Shore	TSS1500	II	AHDC1	12.6521	0	0.21608	0.839056	0.363474	0.112275	0.622976	0.147394	-0.103806	0.475582	0.726781	0.2512	TRUE
46471	cg02277710	1	27804090	S_Shore	TSS1500	II	AHDC1	11.7053	0	0.557976	0.845277	0.583088	0.275375	0.287302	0.0251124	-0.282601	0.262189	0.569902	0.307713	TRUE
314525	cg17164905	1	27803897	S_Shore	TSS1500	II	AHDC1	12.2581	0	0.291521	0.895386	0.440878	0.172112	0.603866	0.149357	-0.119409	0.454508	0.723274	0.268766	TRUE
305324	cg16604035	1	27735886		3'UTR	II	AHDC1	13.1091	0	0.300133	0.265936	0.441548	0.381086	-0.0341963	0.141415	0.0809532	-0.175612	-0.115149	0.0604623	TRUE
480605	cg27559747	1	27788695		5'UTR	II	AHDC1	14.2964	0	0.711235	0.723728	0.693388	0.758878	0.0124933	-0.0178475	0.047643	0.0303408	-0.0351497	-0.0654905	TRUE
430607	cg24534743	1	27756932		5'UTR	II	AHDC1	14.4084	0	0.450315	0.757792	0.639128	0.8236	0.307477	0.188813	0.373285	0.118664	-0.0658072	-0.184472	TRUE
52442	cg02576395	1	27756766		5'UTR	I	AHDC1	14.5642	0	0.481063	0.839012	0.781229	0.887919	0.35795	0.300167	0.406856	0.0577829	-0.0489062	-0.106689	TRUE
356267	cg19768125	1	27790570		5'UTR	II	AHDC1	13.3455	0	0.854883	0.874336	0.832807	0.904833	0.0194532	-0.0220754	0.04995	0.0415286	-0.0304968	-0.0720254	TRUE
456506	cg26161057	1	27754187		5'UTR	II	AHDC1	11.4957	0	0.666947	0.884326	0.879578	0.893475	0.21738	0.212631	0.226529	0.0047488	-0.0091491	-0.0138979	TRUE
84595	cg04212092	1	27761848		5'UTR	II	AHDC1	13.275	0	0.812089	0.900193	0.912014	0.761285	0.0881039	0.0999251	-0.0508043	-0.0118212	0.138908	0.150729	TRUE
96629	cg04844391	1	220952457	Island	1stExon	I	AIDA;C1orf58	13.2251	0	0.0329822	0.0365026	0.0382106	0.0268222	0.00352033	0.0052284	-0.00616006	-0.00170807	0.00968039	0.0113885	FALSE
82515	cg04108127	1	220952404	Island	1stExon	I	AIDA;C1orf58	11.7861	0	0.093082	0.0831709	0.130149	0.142586	-0.00991116	0.0370668	0.0495035	-0.0469779	-0.0594146	-0.0124367	FALSE
235969	cg12700102	1	220952414	Island	1stExon	II	AIDA;C1orf58	12.2589	0	0.139118	0.103996	0.129484	0.144261	-0.0351218	-0.0096338	0.005143	-0.025488	-0.0402648	-0.0147768	FALSE
69615	cg03442540	1	220952422	Island	1stExon	II	AIDA;C1orf58	11.428	0	0.14485	0.126892	0.134231	0.189411	-0.0179584	-0.010619	0.0445606	-0.0073394	-0.062519	-0.0551796	FALSE
210090	cg11138318	1	220952389	Island	1stExon	I	AIDA;C1orf58	12.9378	0	0.56943	0.595118	0.633648	0.608682	0.0256877	0.0642184	0.0392518	-0.0385307	-0.0135641	0.0249666	FALSE
417821	cg23734759	1	220952156	Island	Body	I	AIDA;C1orf58	11.2421	0	0.0238095	0.0514056	0.0317613	0.047656	0.0275961	0.00795179	0.0238464	0.0196443	0.00374967	-0.0158946	FALSE
58508	cg02878987	1	220952030	Island	Body	II	AIDA;C1orf58	13.0218	0	0.113493	0.108399	0.112191	0.145393	-0.0050945	-0.0013027	0.0318994	-0.0037918	-0.0369939	-0.0332021	FALSE
287373	cg15559578	1	220952543	Island	TSS200	I	AIDA;C1orf58	12.5838	0	0.0272424	0.0249763	0.0251276	0.0364678	-0.00226614	-0.00211483	0.00922532	-0.00015131	-0.0114915	-0.0113402	FALSE
312919	cg17069573	1	220952549	Island	TSS200	II	AIDA;C1orf58	12.8284	0	0.147827	0.0950847	0.176688	0.129995	-0.0527424	0.0288613	-0.0178325	-0.0816037	-0.0349099	0.0466938	FALSE
68702	cg03395198	1	220951535	N_Shore	Body	I	AIDA;C1orf58	12.4016	0	0.0347907	0.045377	0.0426288	0.056014	0.0105863	0.00783808	0.0212233	0.00274822	-0.010637	-0.0133852	FALSE
116882	cg05930166	1	220951540	N_Shore	Body	II	AIDA;C1orf58	13.336	0	0.102992	0.0723213	0.0725195	0.120628	-0.0306705	-0.0304723	0.017636	-0.00019816	-0.0483065	-0.0481083	FALSE
20688	cg00983637	1	26535702	Island	Body	I	AIM1L	13.5401	0	0.0220353	0.0276347	0.0210752	0.0180134	0.00559948	-0.0009601	-0.00402183	0.00655958	0.00962131	0.00306173	TRUE
406567	cg23053573	1	26535154	Island	Body	I	AIM1L	12.5279	0	0.0327225	0.0338048	0.034158	0.0291151	0.0010823	0.00143549	-0.00360738	-0.00035319	0.00468968	0.00504287	TRUE
184688	cg09649799	1	26535828	Island	Body	II	AIM1L	13.2738	0	0.11686	0.181873	0.10668	0.155492	0.0650132	-0.0101798	0.0386325	0.075193	0.0263807	-0.0488123	TRUE
417789	cg23732845	1	26536013	Island	Body	I	AIM1L	13.546	0	0.0795455	0.971359	0.945254	0.317405	0.891813	0.865708	0.23786	0.0261051	0.653954	0.627849	TRUE
204813	cg10813720	1	26542961	N_Shelf	1stExon	II	AIM1L	13.5571	0	0.612812	0.877749	0.864717	0.90205	0.264937	0.251905	0.289238	0.0130323	-0.0243012	-0.0373335	TRUE
8188	cg00387941	1	26534273	N_Shore	Body	II	AIM1L	10.8975	0	0.828165	0.860168	0.86625	0.17069	0.0320031	0.0380853	-0.657475	-0.0060822	0.689478	0.69556	TRUE
422015	cg24004139	1	26543290	N_Shore	TSS1500	II	AIM1L	13.2308	0	0.689284	0.812334	0.808085	0.806329	0.12305	0.118801	0.117045	0.0042495	0.0060053	0.0017558	TRUE
270029	cg14517454	1	26544505	N_Shore	TSS1500	II	AIM1L	10.6414	0	0.759212	0.849425	0.795958	0.862069	0.0902125	0.0367461	0.102857	0.0534664	-0.0126443	-0.0661107	TRUE
178239	cg09279616	1	26544526	N_Shore	TSS1500	II	AIM1L	11.578	0	0.735117	0.885454	0.839714	0.864388	0.150337	0.104597	0.129271	0.0457405	0.021066	-0.0246745	TRUE
161671	cg08332163	1	26543196	N_Shore	TSS200	II	AIM1L	13.7735	0	0.860852	0.883063	0.86081	0.875812	0.0222112	-4.19e-05	0.0149602	0.0222531	0.007251	-0.0150021	TRUE
303143	cg16491530	1	26538493	S_Shelf	Body	II	AIM1L	11.0566	0	0.728705	0.81574	0.83551	0.817321	0.0870349	0.106805	0.0886166	-0.0197705	-0.0015817	0.0181888	TRUE
393942	cg22237937	1	26536089	S_Shore	Body	II	AIM1L	12.8825	0	0.766916	0.938417	0.934813	0.938297	0.171501	0.167897	0.171381	0.0036038	0.0001202	-0.0034836	TRUE
97662	cg04893145	1	26521054		Body	II	AIM1L	12.5236	0	0.862517	0.863221	0.863364	0.904506	0.0007049	0.0008476	0.0419894	-0.0001427	-0.0412845	-0.0411418	TRUE
480269	cg27541604	1	157313075		5'UTR	II	AIM2	12.6873	0	0.125671	0.736677	0.623425	0.176679	0.611006	0.497754	0.0510084	0.113252	0.559998	0.446745	TRUE
432552	cg24659501	1	157310175		5'UTR	II	AIM2	10.7541	0	0.728938	0.861455	0.830438	0.565823	0.132517	0.1015	-0.163114	0.0310169	0.295631	0.264614	TRUE
207971	cg11003133	1	157313015		5'UTR	II	AIM2	12.0607	0	0.105616	0.871297	0.805542	0.131086	0.765682	0.699926	0.0254702	0.0657558	0.740211	0.674456	TRUE
315447	cg17217296	1	157313561		TSS1500	II	AIM2	11.6554	0	0.828929	0.886364	0.873802	0.748697	0.0574345	0.0448728	-0.0802319	0.0125617	0.137666	0.125105	TRUE
140737	cg07195224	1	157313658		TSS1500	II	AIM2	11.9913	0	0.720793	0.90425	0.867451	0.495063	0.183457	0.146657	-0.22573	0.0367995	0.409187	0.372387	TRUE
201952	cg10636246	1	157313597		TSS1500	II	AIM2	12.6574	0	0.741138	0.925547	0.875399	0.559435	0.184408	0.134261	-0.181703	0.0501471	0.366112	0.315965	TRUE
10378	cg00490406	1	157313397		TSS200	II	AIM2	11.5103	0	0.806433	0.880934	0.852531	0.64756	0.0745001	0.046098	-0.158874	0.0284021	0.233374	0.204972	TRUE
81011	cg04027805	1	4615339	Island	5'UTR	II	AJAP1	14.1267	0	0.143389	0.0589409	0.0954077	0.151345	-0.0844481	-0.0479813	0.007956	-0.0364668	-0.0924041	-0.0559373	TRUE
176403	cg09175749	1	4615327	Island	5'UTR	II	AJAP1	13.4857	0	0.123524	0.102743	0.0976952	0.22467	-0.0207814	-0.0258291	0.101146	0.00504768	-0.121927	-0.126975	TRUE
50586	cg02483484	1	4616397	Island	Body	I	AJAP1	12.2719	0	0.0690608	0.0371397	0.0195113	0.031551	-0.0319211	-0.0495495	-0.0375098	0.0176284	0.00558871	-0.0120397	TRUE
235468	cg12665669	1	4616173	Island	Body	I	AJAP1	13.6927	0	0.067059	0.0449457	0.0625779	0.061413	-0.0221133	-0.00448109	-0.00564604	-0.0176322	-0.0164673	0.00116495	TRUE
422274	cg24019371	1	4616414	Island	Body	II	AJAP1	13.8644	0	0.240977	0.0718819	0.131107	0.138898	-0.169095	-0.10987	-0.102079	-0.0592248	-0.0670158	-0.007791	TRUE
158376	cg08159291	1	4615475	Island	Body	I	AJAP1	13.7781	0	0.176918	0.124345	0.102169	0.380616	-0.0525733	-0.0747492	0.203698	0.0221759	-0.256271	-0.278447	TRUE
320591	cg17525406	1	4615380	Island	Body	II	AJAP1	12.7076	0	0.163505	0.161167	0.130463	0.244043	-0.0023375	-0.0330421	0.0805389	0.0307046	-0.0828764	-0.113581	TRUE
281958	cg15198793	1	4616182	Island	Body	II	AJAP1	13.4281	0	0.211525	0.185669	0.158905	0.207037	-0.0258563	-0.0526202	-0.0044882	0.0267639	-0.0213681	-0.048132	TRUE
57666	cg02837536	1	4671542	Island	Body	I	AJAP1	11.5225	0	0.94068	0.864853	0.951049	0.255583	-0.0758267	0.0103689	-0.685097	-0.0861956	0.60927	0.695466	TRUE
369477	cg20624157	1	4672123	Island	Body	II	AJAP1	14.0572	0	0.728563	0.869505	0.831955	0.862889	0.140942	0.103392	0.134327	0.0375496	0.0066152	-0.0309344	TRUE
220887	cg11791914	1	4672117	Island	Body	II	AJAP1	13.6773	0	0.884376	0.883038	0.84276	0.888842	-0.0013376	-0.0416158	0.0044665	0.0402782	-0.0058041	-0.0460823	TRUE
234881	cg12631713	1	4671845	Island	Body	II	AJAP1	13.316	0	0.855306	0.888942	0.82646	0.875829	0.0336365	-0.0288457	0.0205239	0.0624822	0.0131126	-0.0493696	TRUE
223335	cg11926510	1	4732240	Island	Body	II	AJAP1	13.5628	0	0.949042	0.942534	0.94961	0.890101	-0.0065082	0.0005678	-0.0589413	-0.007076	0.0524331	0.0595091	TRUE
197744	cg10400362	1	4732409	Island	Body	I	AJAP1	13.3664	0	0.876806	0.959136	0.923538	0.807759	0.0823297	0.0467318	-0.0690466	0.0355979	0.151376	0.115778	TRUE
390772	cg22025570	1	4732212	Island	Body	I	AJAP1	13.123	0	0.939539	0.959323	0.954377	0.835786	0.0197837	0.0148372	-0.103753	0.0049465	0.123537	0.11859	TRUE
136111	cg06966242	1	4732292	Island	Body	I	AJAP1	13.7335	0	0.95356	0.969457	0.968926	0.810231	0.0158973	0.0153659	-0.143329	0.0005314	0.159226	0.158695	TRUE
232236	cg12475759	1	4614532	Island	TSS1500	I	AJAP1	12.9512	0	0.0352407	0.0513162	0.0606024	0.108538	0.0160755	0.0253617	0.0732972	-0.00928622	-0.0572217	-0.0479355	TRUE
323566	cg17741689	1	4614434	Island	TSS1500	I	AJAP1	13.9778	0	0.0584163	0.0628109	0.0615006	0.0810696	0.00439467	0.00308435	0.0226533	0.00131032	-0.0182586	-0.0195689	TRUE
286281	cg15484532	1	4614031	Island	TSS1500	I	AJAP1	13.2851	0	0.149302	0.161891	0.0901964	0.525278	0.0125897	-0.0591054	0.375976	0.071695	-0.363386	-0.435081	TRUE
374608	cg20959866	1	4613868	Island	TSS1500	II	AJAP1	13.704	0	0.385265	0.325616	0.261942	0.53552	-0.059649	-0.123324	0.150254	0.0636746	-0.209903	-0.273578	TRUE
248977	cg13495205	1	4613893	Island	TSS1500	I	AJAP1	12.079	0	0.498212	0.467679	0.177917	0.692355	-0.0305327	-0.320295	0.194143	0.289763	-0.224676	-0.514438	TRUE
304497	cg16563230	1	4614851	Island	TSS200	I	AJAP1	12.9839	0	0.0205177	0.0307641	0.0272765	0.0651603	0.0102465	0.00675882	0.0446426	0.00348764	-0.0343961	-0.0378838	TRUE
221766	cg11835068	1	4614834	Island	TSS200	I	AJAP1	12.5653	0	0.0656652	0.0647091	0.0562639	0.326456	-0.00095609	-0.00940128	0.260791	0.00844519	-0.261747	-0.270192	TRUE
287174	cg15549700	1	4622550	N_Shelf	Body	I	AJAP1	11.0721	0	0.818425	0.881035	0.833799	0.765662	0.0626099	0.0153748	-0.0527624	0.0472351	0.115372	0.0681372	TRUE
430410	cg24525286	1	4668264	N_Shelf	Body	II	AJAP1	13.0577	0	0.90691	0.903338	0.878389	0.803102	-0.0035727	-0.0285215	-0.103809	0.0249488	0.100236	0.0752874	TRUE
219930	cg11735846	1	4670795	N_Shore	Body	II	AJAP1	12.5192	0	0.531663	0.227946	0.647376	0.071814	-0.303716	0.115713	-0.459849	-0.41943	0.156132	0.575562	TRUE
225675	cg12065138	1	4671061	N_Shore	Body	II	AJAP1	12.2865	0	0.611757	0.274319	0.725279	0.175992	-0.337438	0.113522	-0.435765	-0.45096	0.0983267	0.549287	TRUE
7278	cg00345083	1	4625444	N_Shore	Body	II	AJAP1	11.7787	0	0.0532842	0.473647	0.890798	0.526625	0.420362	0.837514	0.47334	-0.417151	-0.0529781	0.364173	TRUE
11388	cg00535618	1	4670021	N_Shore	Body	II	AJAP1	14.3452	0	0.616916	0.674317	0.66425	0.608157	0.0574009	0.0473334	-0.0087595	0.0100675	0.0661604	0.0560929	TRUE
405880	cg23015920	1	4730304	N_Shore	Body	II	AJAP1	12.8667	0	0.562009	0.816893	0.843406	0.303704	0.254884	0.281397	-0.258305	-0.0265129	0.513189	0.539702	TRUE
49267	cg02411275	1	4731060	N_Shore	Body	II	AJAP1	12.3648	0	0.840212	0.88167	0.909228	0.461397	0.0414583	0.069016	-0.378814	-0.0275577	0.420273	0.447831	TRUE
288164	cg15605704	1	4670536	N_Shore	Body	I	AJAP1	11.6985	0	0.852098	0.886851	0.889974	0.885516	0.0347528	0.0378759	0.0334176	-0.0031231	0.0013352	0.0044583	TRUE
287723	cg15580684	1	4670571	N_Shore	Body	I	AJAP1	12.679	0	0.916923	0.936137	0.903079	0.902233	0.0192147	-0.0138439	-0.0146897	0.0330586	0.0339044	0.0008458	TRUE
356121	cg19760464	1	4735272	S_Shelf	3'UTR	I	AJAP1	10.5889	0	0.832993	0.677616	0.875361	0.85066	-0.155377	0.0423679	0.0176671	-0.197745	-0.173045	0.0247008	TRUE
18086	cg00859330	1	4735158	S_Shelf	3'UTR	II	AJAP1	11.3302	0	0.680089	0.823165	0.851839	0.785739	0.143077	0.17175	0.10565	-0.0286735	0.0374263	0.0660998	TRUE
56472	cg02771577	1	4734820	S_Shelf	3'UTR	II	AJAP1	12.8052	0	0.920999	0.903111	0.900446	0.709788	-0.0178875	-0.0205529	-0.211211	0.0026654	0.193323	0.190658	TRUE
395747	cg22367872	1	4618433	S_Shelf	Body	II	AJAP1	11.4511	0	0.672595	0.824988	0.818573	0.524514	0.152394	0.145978	-0.14808	0.0064154	0.300474	0.294059	TRUE
301291	cg16386806	1	4630588	S_Shelf	Body	II	AJAP1	11.5517	0	0.905774	0.828547	0.894753	0.685731	-0.0772276	-0.0110209	-0.220043	-0.0662067	0.142816	0.209022	TRUE
264013	cg14218042	1	4616438	S_Shore	Body	I	AJAP1	11.7414	0	0.0463918	0.0544243	0.0517161	0.0417548	0.00803254	0.00532439	-0.00463699	0.00270815	0.0126695	0.00996138	TRUE
334414	cg18395150	1	4628702	S_Shore	Body	II	AJAP1	12.7386	0	0.404551	0.642869	0.887545	0.411056	0.238318	0.482994	0.0065048	-0.244676	0.231813	0.476489	TRUE
14619	cg00692462	1	4672949	S_Shore	Body	II	AJAP1	12.9416	0	0.767763	0.83476	0.801859	0.748462	0.0669976	0.0340957	-0.0193007	0.0329019	0.0862983	0.0533964	TRUE
377745	cg21159274	1	4672672	S_Shore	Body	II	AJAP1	11.3903	0	0.796149	0.877676	0.886026	0.819377	0.0815263	0.0898763	0.0232274	-0.00835	0.0582989	0.0666489	TRUE
225547	cg12058478	1	4618392	S_Shore	Body	II	AJAP1	13.086	0	0.625809	0.899483	0.875806	0.551433	0.273674	0.249997	-0.0743761	0.0236769	0.34805	0.324373	TRUE
300826	cg16360868	1	4732453	S_Shore	Body	II	AJAP1	13.9375	0	0.701799	0.916829	0.889067	0.758941	0.21503	0.187268	0.0571422	0.0277619	0.157888	0.130126	TRUE
381236	cg21386545	1	4732725	S_Shore	Body	II	AJAP1	11.9908	0	0.910186	0.933802	0.918858	0.857572	0.0236168	0.0086727	-0.0526138	0.0149441	0.0762306	0.0612865	TRUE
464131	cg26599630	1	4618072	S_Shore	Body	I	AJAP1	13.5636	0	0.817064	0.945033	0.932176	0.656137	0.127968	0.115111	-0.160928	0.0128571	0.288896	0.276039	TRUE
432245	cg24639469	1	4737322		3'UTR	II	AJAP1	12.7622	0	0.710919	0.863406	0.841211	0.832311	0.152487	0.130292	0.121392	0.0221951	0.0310952	0.0089001	TRUE
29511	cg01418817	1	4741773		3'UTR	II	AJAP1	13.7745	0	0.766244	0.867144	0.825002	0.66793	0.1009	0.0587577	-0.098314	0.0421426	0.199214	0.157072	TRUE
400422	cg22687211	1	4741819		3'UTR	II	AJAP1	14.0824	0	0.86353	0.887075	0.876784	0.771832	0.0235452	0.0132541	-0.0916973	0.0102911	0.115243	0.104951	TRUE
194752	cg10222674	1	4736982		3'UTR	II	AJAP1	11.8578	0	0.880757	0.899397	0.910041	0.905033	0.0186396	0.0292833	0.0242755	-0.0106437	-0.0056359	0.0050078	TRUE
10737	cg00504341	1	4742578		3'UTR	II	AJAP1	12.4712	0	0.814763	0.902121	0.94762	0.877267	0.0873579	0.132857	0.0625039	-0.0454991	0.024854	0.0703531	TRUE
459911	cg26353694	1	4741800		3'UTR	II	AJAP1	12.5858	0	0.920411	0.905489	0.916654	0.835338	-0.0149219	-0.0037566	-0.0850725	-0.0111653	0.0701506	0.0813159	TRUE
102324	cg05139761	1	4742389		3'UTR	II	AJAP1	12.9938	0	0.640813	0.911754	0.917957	0.811489	0.270941	0.277145	0.170676	-0.0062032	0.100265	0.106469	TRUE
135350	cg06929152	1	4736972		3'UTR	II	AJAP1	12.7234	0	0.942981	0.929591	0.926129	0.923327	-0.0133901	-0.0168524	-0.0196546	0.0034623	0.0062645	0.0028022	TRUE
446953	cg25552937	1	4742332		3'UTR	I	AJAP1	13.8198	0	0.931684	0.977025	0.979746	0.797248	0.0453407	0.0480626	-0.134436	-0.0027219	0.179777	0.182499	TRUE
86223	cg04292104	1	4716580		Body	II	AJAP1	13.3827	0	0.73298	0.626064	0.718628	0.381786	-0.106916	-0.0143518	-0.351193	-0.0925638	0.244278	0.336841	TRUE
63496	cg03124858	1	4684532		Body	II	AJAP1	14.1326	0	0.521883	0.791516	0.76447	0.603251	0.269633	0.242586	0.0813673	0.0270463	0.188265	0.161219	TRUE
20594	cg00979527	1	4649593		Body	II	AJAP1	12.6085	0	0.908942	0.842038	0.910158	0.747592	-0.0669037	0.001216	-0.16135	-0.0681197	0.0944461	0.162566	TRUE
241295	cg13056990	1	4635959		Body	I	AJAP1	10.7288	0	0.835991	0.847769	0.887883	0.596144	0.0117781	0.0518925	-0.239847	-0.0401144	0.251625	0.29174	TRUE
379750	cg21267167	1	4686175		Body	II	AJAP1	11.9991	0	0.875819	0.877292	0.859793	0.720762	0.0014728	-0.0160254	-0.155057	0.0174982	0.156529	0.139031	TRUE
461319	cg26435172	1	4635986		Body	II	AJAP1	11.7294	0	0.622156	0.881696	0.86732	0.694844	0.259539	0.245163	0.072688	0.0143762	0.186851	0.172475	TRUE
465143	cg26662102	1	4657939		Body	II	AJAP1	12.7651	0	0.888684	0.892371	0.904145	0.863361	0.0036872	0.0154612	-0.0253236	-0.011774	0.0290108	0.0407848	TRUE
474276	cg27181471	1	4693971		Body	II	AJAP1	11.7415	0	0.844075	0.90599	0.896576	0.595211	0.0619152	0.0525008	-0.248864	0.0094144	0.310779	0.301365	TRUE
214210	cg11380667	1	4649025		Body	I	AJAP1	13.013	0	0.889962	0.92623	0.904488	0.748679	0.0362676	0.014526	-0.141283	0.0217416	0.177551	0.155809	TRUE
389237	cg21913897	1	4693932		Body	I	AJAP1	12.1591	0	0.931798	0.927865	0.931365	0.934121	-0.0039333	-0.0004329	0.0023231	-0.0035004	-0.0062564	-0.002756	TRUE
433250	cg24694502	1	4636047		Body	I	AJAP1	13.5842	0	0.926485	0.930409	0.931505	0.724893	0.0039243	0.0050202	-0.201591	-0.0010959	0.205516	0.206611	TRUE
457689	cg26231761	1	4644656		Body	II	AJAP1	12.7052	0	0.885425	0.94959	0.902479	0.581035	0.0641648	0.0170538	-0.30439	0.047111	0.368555	0.321444	TRUE
462812	cg26525076	1	4649109		Body	I	AJAP1	12.72	0	0.967048	0.955158	0.963279	0.934619	-0.0118896	-0.003769	-0.0324295	-0.0081206	0.0205399	0.0286605	TRUE
82570	cg04110918	1	4694772		Body	I	AJAP1	13.7702	0	0.898427	0.967853	0.969259	0.826374	0.0694265	0.0708324	-0.0720525	-0.0014059	0.141479	0.142885	TRUE
248633	cg13480658	1	4694872		Body	I	AJAP1	13.9516	0	0.948487	0.975968	0.91971	0.815952	0.0274809	-0.028777	-0.132536	0.0562579	0.160017	0.103759	TRUE
427546	cg24350011	1	4694974		Body	I	AJAP1	13.7492	0	0.944074	0.976987	0.972335	0.782692	0.0329133	0.0282612	-0.161382	0.0046521	0.194295	0.189643	TRUE
125038	cg06394897	1	33275051	Island	1stExon	I	AK2	12.3996	0	0.0172608	0.0250433	0.0171717	0.0214337	0.00778255	-8.907e-05	0.00417293	0.00787162	0.00360962	-0.004262	TRUE
125739	cg06438056	1	33275020	Island	1stExon	II	AK2	11.3574	0	0.234121	0.197108	0.121979	0.1618	-0.037013	-0.112142	-0.072321	0.0751293	0.035308	-0.0398213	TRUE
191285	cg10038092	1	33274896	Island	Body	I	AK2	12.2118	0	0.0378678	0.03594	0.036588	0.0573031	-0.00192779	-0.00127987	0.0194353	-0.00064792	-0.0213631	-0.0207152	TRUE
303015	cg16484018	1	33275295	Island	TSS1500	II	AK2	11.0175	0	0.225246	0.164492	0.273616	0.147524	-0.0607543	0.0483692	-0.0777221	-0.109124	0.0169678	0.126091	TRUE
354140	cg19647301	1	33275166	Island	TSS200	I	AK2	12.9281	0	0.0369896	0.0208893	0.0194519	0.0138303	-0.0161003	-0.0175377	-0.0231593	0.00143738	0.00705903	0.00562165	TRUE
101881	cg05117633	1	33275099	Island	TSS200	I	AK2	12.1135	0	0.0205836	0.028451	0.0422363	0.0254987	0.00786742	0.0216528	0.00491508	-0.0137853	0.00295234	0.0167377	TRUE
2643	cg00114084	1	33275238	Island	TSS200	I	AK2	12.0335	0	0.0850586	0.0792803	0.0634303	0.0580991	-0.00577826	-0.0216283	-0.0269596	0.0158501	0.0211813	0.00533121	TRUE
291762	cg15822908	1	33275342	S_Shore	TSS1500	I	AK2	11.1123	0	0.152004	0.153558	0.341643	0.139918	0.0015543	0.189639	-0.012086	-0.188085	0.0136403	0.201725	TRUE
418750	cg23811096	1	33275359	S_Shore	TSS1500	II	AK2	11.1941	0	0.181094	0.227287	0.330578	0.174466	0.0461921	0.149484	-0.0066282	-0.103292	0.0528203	0.156112	TRUE
436000	cg24858658	1	33275328	S_Shore	TSS1500	II	AK2	11.499	0	0.284655	0.235136	0.413068	0.139186	-0.0495194	0.128413	-0.145469	-0.177932	0.0959496	0.273882	TRUE
33523	cg01620569	1	33275397	S_Shore	TSS1500	II	AK2	12.1805	0	0.271073	0.5212	0.288685	0.226806	0.250127	0.0176117	-0.0442666	0.232515	0.294394	0.0618783	TRUE
211196	cg11202380	1	33246492		3'UTR	II	AK2	12.8959	0	0.841213	0.919189	0.926602	0.807933	0.0779765	0.0853892	-0.0332799	-0.0074127	0.111256	0.118669	TRUE
212156	cg11254053	1	33269712		Body	II	AK2	12.0951	0	0.404226	0.896336	0.877981	0.928445	0.49211	0.473755	0.524218	0.0183554	-0.0321086	-0.050464	TRUE
372434	cg20802051	1	65385991	Island	5'UTR	I	AK3L1	13.166	0	0.0135728	0.0132363	0.0299802	0.0228884	-0.00033646	0.0164074	0.00931558	-0.0167439	-0.00965204	0.00709184	TRUE
384057	cg21570528	1	65385993	Island	5'UTR	I	AK3L1	13.2151	0	0.0129383	0.0144944	0.00997224	0.0135343	0.00155612	-0.00296603	0.00059603	0.00452215	0.00096009	-0.00356206	TRUE
237	cg00009916	1	65386407	Island	5'UTR	I	AK3L1	12.6565	0	0.0197701	0.0224457	0.0149899	0.0198749	0.00267559	-0.00478025	0.00010474	0.00745584	0.00257085	-0.00488499	TRUE
408328	cg23164993	1	65385882	Island	5'UTR	I	AK3L1	13.7858	0	0.0671166	0.0615655	0.0645111	0.069805	-0.00555109	-0.00260548	0.00268838	-0.00294561	-0.00823947	-0.00529386	TRUE
31578	cg01523799	1	65386273	Island	5'UTR	I	AK3L1	11.5907	0	0.0533808	0.0641419	0.0645724	0.0843374	0.0107611	0.0111916	0.0309566	-0.00043049	-0.0201954	-0.0197649	TRUE
129959	cg06661924	1	65385971	Island	5'UTR	II	AK3L1	12.4533	0	0.129254	0.0720412	0.130902	0.0889591	-0.0572128	0.0016479	-0.0402949	-0.0588607	-0.016918	0.0419428	TRUE
193213	cg10142878	1	65385980	Island	5'UTR	I	AK3L1	12.0932	0	0.046369	0.0738497	0.0715556	0.103438	0.0274807	0.0251867	0.0570693	0.00229401	-0.0295886	-0.0318827	TRUE
389690	cg21942430	1	65385973	Island	5'UTR	II	AK3L1	12.6225	0	0.177052	0.0799694	0.0650602	0.134925	-0.097083	-0.111992	-0.0421276	0.0149092	-0.0549554	-0.0698646	TRUE
53339	cg02619167	1	65385885	Island	5'UTR	I	AK3L1	14.2131	0	0.114804	0.0814682	0.0813929	0.130313	-0.0333358	-0.0334112	0.0155089	7.537e-05	-0.0488447	-0.0489201	TRUE
188370	cg09864858	1	65385899	Island	5'UTR	II	AK3L1	14.4966	0	0.180205	0.134772	0.136123	0.166605	-0.0454329	-0.044082	-0.0136001	-0.0013509	-0.0318328	-0.0304819	TRUE
333100	cg18312587	1	65386859	Island	Body	I	AK3L1	13.4108	0	0.0250658	0.0262901	0.0408751	0.0295219	0.00122431	0.0158094	0.00445615	-0.0145851	-0.00323184	0.0113532	TRUE
333309	cg18324123	1	65387102	Island	Body	II	AK3L1	13.5166	0	0.0823413	0.0539606	0.0538504	0.0848945	-0.0283808	-0.028491	0.00255313	0.00011018	-0.0309339	-0.0310441	TRUE
414317	cg23523648	1	65387485	Island	Body	II	AK3L1	13.0167	0	0.125671	0.0704949	0.0937986	0.100025	-0.0551766	-0.0318729	-0.0256464	-0.0233037	-0.0295302	-0.00622648	TRUE
245045	cg13297881	1	65386910	Island	Body	II	AK3L1	12.8478	0	0.243576	0.128747	0.160348	0.151019	-0.114829	-0.0832276	-0.0925566	-0.0316014	-0.0222724	0.009329	TRUE
199074	cg10482024	1	65385630	Island	TSS1500	II	AK3L1	13.3707	0	0.118063	0.116935	0.0816043	0.176299	-0.0011272	-0.0364584	0.0582368	0.0353312	-0.059364	-0.0946952	TRUE
197452	cg10380652	1	65385438	N_Shore	TSS1500	II	AK3L1	11.819	0	0.383385	0.390662	0.1921	0.473432	0.0072772	-0.191285	0.0900478	0.198562	-0.0827706	-0.281332	TRUE
405848	cg23013958	1	65385453	N_Shore	TSS1500	II	AK3L1	11.605	0	0.305394	0.477062	0.136381	0.476163	0.171668	-0.169012	0.17077	0.340681	0.0008985	-0.339782	TRUE
68330	cg03373960	1	65384513	N_Shore	TSS1500	II	AK3L1	12.5172	0	0.77357	0.818577	0.758121	0.855195	0.0450079	-0.0154488	0.0816259	0.0604567	-0.036618	-0.0970747	TRUE
456303	cg26151454	1	65384620	N_Shore	TSS1500	II	AK3L1	13.8683	0	0.771282	0.853305	0.800803	0.804699	0.0820225	0.0295207	0.0334171	0.0525018	0.0486054	-0.0038964	TRUE
374621	cg20960392	1	65389919	S_Shelf	Body	II	AK3L1	11.0664	0	0.811873	0.838542	0.783408	0.882774	0.0266688	-0.028465	0.0709013	0.0551338	-0.0442325	-0.0993663	TRUE
203212	cg10716862	1	65447464		Body	II	AK3L1	12.4428	0	0.739856	0.888189	0.89773	0.899019	0.148333	0.157874	0.159163	-0.0095409	-0.01083	-0.0012891	TRUE
278507	cg14991727	1	65433362		Body	II	AK3L1	12.1891	0	0.870188	0.897489	0.90551	0.904501	0.0273007	0.0353215	0.0343126	-0.0080208	-0.0070119	0.0010089	TRUE
421619	cg23983726	1	65414805		Body	I	AK3L1	11.7366	0	0.948763	0.948875	0.883963	0.920359	0.0001115	-0.0648007	-0.0284045	0.0649122	0.028516	-0.0363962	TRUE
97118	cg04867733	1	77520575	Island	1stExon	I	AK5	13.8944	0	0.0196201	0.0104387	0.00960833	0.0090049	-0.00918142	-0.0100118	-0.0106152	0.000830378	0.00143381	0.000603431	TRUE
319848	cg17484154	1	77520463	Island	1stExon	II	AK5	13.5498	0	0.0923225	0.100343	0.154739	0.160568	0.00802041	0.062416	0.0682457	-0.0543956	-0.0602253	-0.0058297	TRUE
319137	cg17445007	1	77520809	Island	Body	I	AK5	14.0569	0	0.0282402	0.0234063	0.0185127	0.0256991	-0.00483397	-0.00972752	-0.0025411	0.00489355	-0.00229287	-0.00718642	TRUE
312046	cg17014953	1	77520724	Island	Body	I	AK5	13.3084	0	0.04294	0.0267322	0.0458177	0.0437641	-0.0162077	0.00287771	0.00082411	-0.0190854	-0.0170318	0.0020536	TRUE
461804	cg26466094	1	77520717	Island	Body	II	AK5	13.0842	0	0.161629	0.128051	0.132474	0.182304	-0.0335782	-0.029155	0.0206748	-0.0044232	-0.054253	-0.0498298	TRUE
43119	cg02099814	1	77520778	Island	Body	II	AK5	10.6698	0	0.20605	0.146211	0.202135	0.242971	-0.0598389	-0.003915	0.0369206	-0.0559239	-0.0967595	-0.0408356	TRUE
409713	cg23241335	1	77519970	Island	TSS1500	I	AK5	13.086	0	0.0375567	0.0196236	0.0126613	0.107432	-0.0179331	-0.0248954	0.0698755	0.00696224	-0.0878087	-0.0947709	TRUE
301721	cg16409049	1	77519962	Island	TSS1500	I	AK5	13.8926	0	0.078773	0.0696462	0.095607	0.147861	-0.00912674	0.0168341	0.0690884	-0.0259608	-0.0782152	-0.0522544	TRUE
447848	cg25604883	1	77519975	Island	TSS1500	II	AK5	13.5535	0	0.136812	0.104842	0.183584	0.215186	-0.0319697	0.046772	0.0783738	-0.0787417	-0.110344	-0.0316018	TRUE
314850	cg17181543	1	77519159	N_Shore	TSS1500	II	AK5	11.3978	0	0.779425	0.905296	0.865459	0.803621	0.125871	0.0860333	0.0241958	0.0398377	0.101675	0.0618375	TRUE
246717	cg13392141	1	77520979	S_Shore	Body	I	AK5	13.4111	0	0.0667185	0.0708732	0.062103	0.0996064	0.00415469	-0.00461549	0.0328879	0.00877018	-0.0287332	-0.0375034	TRUE
474157	cg27175634	1	77521316	S_Shore	Body	I	AK5	12.808	0	0.0617145	0.078761	0.058614	0.11019	0.0170465	-0.00310046	0.0484755	0.0201469	-0.031429	-0.051576	TRUE
404731	cg22949149	1	77521068	S_Shore	Body	II	AK5	13.1137	0	0.155367	0.0872548	0.178385	0.12897	-0.0681124	0.0230177	-0.0263971	-0.0911301	-0.0417153	0.0494148	TRUE
217543	cg11595082	1	77520913	S_Shore	Body	II	AK5	13.5532	0	0.155963	0.0933184	0.0814933	0.182168	-0.0626441	-0.0744692	0.0262052	0.0118252	-0.0888493	-0.100674	TRUE
318946	cg17431382	1	77797037		3'UTR	II	AK5	11.4029	0	0.851562	0.81794	0.843153	0.875325	-0.0336223	-0.0084093	0.023763	-0.025213	-0.0573853	-0.0321723	TRUE
369600	cg20632208	1	77772148		Body	II	AK5	12.6889	0	0.112645	0.0769994	0.109577	0.186825	-0.035646	-0.0030685	0.0741793	-0.0325775	-0.109825	-0.0772478	TRUE
383668	cg21546950	1	77676620		Body	II	AK5	10.5211	0	0.583576	0.834951	0.784419	0.469532	0.251376	0.200844	-0.114044	0.0505324	0.36542	0.314887	TRUE
185005	cg09667394	1	77784336		Body	II	AK5	10.9864	0	0.763978	0.856329	0.837429	0.190542	0.0923512	0.0734515	-0.573435	0.0188997	0.665786	0.646887	TRUE
475041	cg27230067	1	77706181		Body	II	AK5	12.8213	0	0.652744	0.867971	0.85384	0.242693	0.215227	0.201096	-0.410051	0.0141315	0.625278	0.611147	TRUE
218637	cg11661204	1	77737723		Body	II	AK5	11.2496	0	0.855372	0.875608	0.821048	0.848855	0.0202359	-0.0343244	-0.0065165	0.0545603	0.0267524	-0.0278079	TRUE
286567	cg15505642	1	77608988		Body	II	AK5	11.6763	0	0.791653	0.877584	0.822109	0.60951	0.0859309	0.0304563	-0.182143	0.0554746	0.268073	0.212599	TRUE
391541	cg22075924	1	77777940		Body	II	AK5	14.0138	0	0.425405	0.878833	0.76547	0.445528	0.453429	0.340066	0.0201233	0.113363	0.433305	0.319942	TRUE
7847	cg00371134	1	77685242		Body	II	AK5	13.0215	0	0.801449	0.891251	0.866786	0.580235	0.0898016	0.0653365	-0.221214	0.0244651	0.311016	0.286551	TRUE
334360	cg18392187	1	77712782		Body	II	AK5	12.8295	0	0.837589	0.895836	0.91641	0.361324	0.0582475	0.0788212	-0.476264	-0.0205737	0.534512	0.555086	TRUE
362653	cg20159871	1	77636859		Body	II	AK5	11.5303	0	0.624555	0.907529	0.876134	0.360547	0.282974	0.251579	-0.264008	0.0313952	0.546982	0.515587	TRUE
387228	cg21785245	1	77585975		Body	II	AK5	12.5379	0	0.76804	0.907636	0.876939	0.454243	0.139596	0.108899	-0.313798	0.0306966	0.453393	0.422697	TRUE
438566	cg25013138	1	77541258		Body	II	AK5	11.6297	0	0.736067	0.909811	0.900494	0.275207	0.173744	0.164427	-0.46086	0.0093171	0.634604	0.625287	TRUE
198226	cg10432364	1	77770090		Body	I	AK5	14.2916	0	0.757528	0.932479	0.902816	0.726659	0.174952	0.145288	-0.0308687	0.0296636	0.20582	0.176157	TRUE
376874	cg21107924	1	39229791	Island	1stExon	I	AKIRIN1;AKIRIN1	13.769	0	0.0083688	0.0101699	0.0115594	0.0129777	0.00180114	0.0031906	0.00460895	-0.00138946	-0.00280781	-0.00141835	FALSE
441723	cg25214684	1	39229686	Island	1stExon	I	AKIRIN1;AKIRIN1	13.9221	0	0.0139038	0.0176871	0.020734	0.0180521	0.00378326	0.00683016	0.00414825	-0.0030469	-0.00036499	0.00268191	FALSE
36998	cg01805347	1	39229715	Island	1stExon	I	AKIRIN1;AKIRIN1	13.5647	0	0.0325408	0.0271555	0.040096	0.0274077	-0.00538524	0.00755519	-0.00513308	-0.0129404	-0.00025216	0.0126883	FALSE
340443	cg18766056	1	39229773	Island	1stExon	I	AKIRIN1;AKIRIN1	13.5633	0	0.0225694	0.0293176	0.0331192	0.0308663	0.00674811	0.0105497	0.00829683	-0.00380163	-0.00154872	0.00225291	FALSE
273307	cg14676817	1	39229844	Island	1stExon	II	AKIRIN1;AKIRIN1	13.331	0	0.0925029	0.0914476	0.0847978	0.0929833	-0.0010553	-0.00770511	0.00048034	0.00664981	-0.00153564	-0.00818545	FALSE
157456	cg08113661	1	39229857	Island	1stExon	II	AKIRIN1;AKIRIN1	14.4548	0	0.148238	0.136149	0.127709	0.167108	-0.0120897	-0.0205297	0.0188701	0.00844	-0.0309598	-0.0393998	FALSE
349548	cg19370322	1	39229420	Island	TSS200	I	AKIRIN1;AKIRIN1	13.5807	0	0.0282759	0.0233466	0.0445158	0.0295218	-0.00492925	0.0162399	0.00124597	-0.0211692	-0.00617522	0.014994	FALSE
320023	cg17495092	1	39229352	Island	TSS200	I	AKIRIN1;AKIRIN1	13.4889	0	0.0501265	0.0388802	0.0462742	0.0377994	-0.0112462	-0.00385229	-0.0123271	-0.00739396	0.00108088	0.00847484	FALSE
400371	cg22684843	1	39229410	Island	TSS200	I	AKIRIN1;AKIRIN1	12.4169	0	0.0481317	0.0508858	0.0611403	0.0646738	0.00275406	0.0130086	0.0165421	-0.0102545	-0.013788	-0.00353353	FALSE
220049	cg11741421	1	39229378	Island	TSS200	II	AKIRIN1;AKIRIN1	13.7355	0	0.167939	0.135484	0.111813	0.113354	-0.032455	-0.0561262	-0.0545853	0.0236712	0.0221303	-0.0015409	FALSE
354535	cg19675684	1	39229165	N_Shore	TSS1500	II	AKIRIN1;AKIRIN1	12.2037	0	0.214945	0.10432	0.131157	0.115238	-0.110625	-0.083788	-0.0997075	-0.0268373	-0.0109178	0.0159195	FALSE
63622	cg03130816	1	39228690	N_Shore	TSS1500	II	AKIRIN1;AKIRIN1	10.7663	0	0.695077	0.759935	0.537234	0.464854	0.0648583	-0.157843	-0.230223	0.222701	0.295081	0.07238	FALSE
236866	cg12762228	1	39230258	S_Shore	Body	II	AKIRIN1;AKIRIN1	11.3426	0	0.11684	0.0968051	0.152023	0.142195	-0.0200348	0.035183	0.0253554	-0.0552178	-0.0453902	0.0098276	FALSE
156394	cg08057992	1	39230180	S_Shore	Body	II	AKIRIN1;AKIRIN1	14.2039	0	0.189803	0.137164	0.121914	0.150438	-0.0526387	-0.0678888	-0.0393648	0.0152501	-0.0132739	-0.028524	FALSE
253032	cg13688882	1	39230595	S_Shore	Body	II	AKIRIN1;AKIRIN1	10.6658	0	0.215176	0.146578	0.154949	0.182209	-0.0685981	-0.0602274	-0.0329676	-0.0083707	-0.0356305	-0.0272598	FALSE
299985	cg16314441	1	39243218		3'UTR	II	AKIRIN1;AKIRIN1	12.7029	0	0.841962	0.888803	0.89042	0.875641	0.0468413	0.0484588	0.0336792	-0.0016175	0.0131621	0.0147796	FALSE
58897	cg02896926	1	109200439		5'UTR	II	AKNAD1	11.1275	0	0.589357	0.495533	0.752357	0.87437	-0.0938236	0.163	0.285013	-0.256824	-0.378837	-0.122013	TRUE
469223	cg26889774	1	109199879		5'UTR	I	AKNAD1	11.4105	0	0.697047	0.767281	0.723475	0.571735	0.070234	0.0264279	-0.125313	0.0438061	0.195547	0.15174	TRUE
299996	cg16315020	1	109160698		Body	II	AKNAD1	12.4682	0	0.309891	0.24749	0.362312	0.812124	-0.0624016	0.0524206	0.502233	-0.114822	-0.564635	-0.449812	TRUE
78209	cg03884543	1	109174627		Body	II	AKNAD1	12.8436	0	0.849714	0.918733	0.879955	0.914627	0.0690196	0.0302413	0.0649135	0.0387783	0.0041061	-0.0346722	TRUE
401110	cg22726338	1	109201973		TSS1500	II	AKNAD1	10.6607	0	0.830843	0.831341	0.741623	0.848719	0.0004974	-0.0892199	0.0178761	0.0897173	-0.0173787	-0.107096	TRUE
160168	cg08253405	1	109202595		TSS1500	II	AKNAD1	10.933	0	0.74752	0.851684	0.756977	0.856914	0.104164	0.0094568	0.109394	0.0947076	-0.0052295	-0.0999371	TRUE
138893	cg07109430	1	109201641		TSS1500	II	AKNAD1	10.9458	0	0.880964	0.865784	0.835013	0.823639	-0.0151806	-0.045951	-0.0573254	0.0307704	0.0421448	0.0113744	TRUE
257412	cg13909826	1	109202254		TSS1500	II	AKNAD1	11.3645	0	0.856111	0.886319	0.832444	0.881539	0.0302085	-0.0236662	0.0254284	0.0538747	0.0047801	-0.0490946	TRUE
105309	cg05295584	1	109201257		TSS200	II	AKNAD1	11.3353	0	0.649468	0.836288	0.782737	0.885339	0.18682	0.133268	0.235871	0.0535515	-0.0490512	-0.102603	TRUE
431420	cg24588096	1	45789244	Island	1stExon	I	AKR1A1;AKR1A1	12.8469	0	0.039077	0.0224235	0.020333	0.027463	-0.0166535	-0.018744	-0.011614	0.00209047	-0.00503955	-0.00713002	FALSE
395480	cg22350160	1	45789161	Island	1stExon	I	AKR1A1;AKR1A1	13.6032	0	0.0328631	0.0498189	0.00993433	0.0496522	0.0169558	-0.0229287	0.0167891	0.0398846	0.00016671	-0.0397179	FALSE
79249	cg03939875	1	45789152	Island	1stExon	I	AKR1A1;AKR1A1	13.4185	0	0.070129	0.0553838	0.0660072	0.0964369	-0.0147452	-0.00412175	0.0263079	-0.0106234	-0.041053	-0.0304296	FALSE
18883	cg00900054	1	45789167	Island	1stExon	II	AKR1A1;AKR1A1	13.6473	0	0.0764644	0.0872363	0.0752506	0.0754091	0.0107719	-0.00121386	-0.00105535	0.0119858	0.0118272	-0.00015851	FALSE
21491	cg01020792	1	45789060	Island	TSS200	II	AKR1A1;AKR1A1	11.7454	0	0.153495	0.0661785	0.10989	0.113492	-0.0873161	-0.0436045	-0.0400023	-0.0437116	-0.0473138	-0.0036022	FALSE
235316	cg12656628	1	45789072	Island	TSS200	II	AKR1A1;AKR1A1	12.5932	0	0.196744	0.106485	0.164689	0.126678	-0.0902592	-0.0320557	-0.0700662	-0.0582035	-0.020193	0.0380105	FALSE
243153	cg13179880	1	45788710	N_Shore	TSS1500	II	AKR1A1;AKR1A1	10.672	0	0.151287	0.168427	0.150027	0.200498	0.0171397	-0.0012596	0.0492112	0.0183993	-0.0320715	-0.0504708	FALSE
333235	cg18319689	1	45788854	N_Shore	TSS1500	II	AKR1A1;AKR1A1	13.4492	0	0.14283	0.223539	0.191776	0.119073	0.0807091	0.0489458	-0.0237574	0.0317633	0.104466	0.0727032	FALSE
427207	cg24332710	1	45788760	N_Shore	TSS1500	II	AKR1A1;AKR1A1	12.2075	0	0.163486	0.763669	0.812206	0.632542	0.600183	0.64872	0.469056	-0.0485366	0.131127	0.179664	FALSE
58963	cg02899939	1	45788918	N_Shore	TSS200	I	AKR1A1;AKR1A1	13.5633	0	0.0435874	0.0420305	0.0460011	0.0705802	-0.00155686	0.00241367	0.0269928	-0.00397053	-0.0285497	-0.0245791	FALSE
427935	cg24374462	1	45788936	N_Shore	TSS200	II	AKR1A1;AKR1A1	13.5918	0	0.193004	0.115184	0.134127	0.12451	-0.0778204	-0.0588768	-0.0684945	-0.0189436	-0.0093259	0.0096177	FALSE
1053	cg00042254	1	45792550	S_Shelf	5'UTR	I	AKR1A1;AKR1A1	11.5833	0	0.809878	0.859918	0.822617	0.857052	0.05004	0.012739	0.0471743	0.037301	0.0028657	-0.0344353	FALSE
213276	cg11323731	1	45789355	S_Shore	1stExon	II	AKR1A1;AKR1A1	13.1973	0	0.179208	0.084975	0.108189	0.0896155	-0.0942332	-0.0710187	-0.0895927	-0.0232145	-0.00464047	0.018574	FALSE
132788	cg06807126	1	45789449	S_Shore	5'UTR	II	AKR1A1;AKR1A1	13.4291	0	0.158313	0.139806	0.0885203	0.197341	-0.0185073	-0.0697928	0.0390279	0.0512855	-0.0575352	-0.108821	FALSE
89904	cg04486013	1	45807874		Body	II	AKR1A1;AKR1A1	13.9357	0	0.563492	0.851018	0.860933	0.843234	0.287527	0.297441	0.279743	-0.0099147	0.0077838	0.0176985	FALSE
304891	cg16582352	1	45802661		Body	II	AKR1A1;AKR1A1	11.6831	0	0.836828	0.860479	0.892665	0.917752	0.0236506	0.0558365	0.0809237	-0.0321859	-0.0572731	-0.0250872	FALSE
228344	cg12219123	1	19510998	Island	1stExon	I	AKR7A2	13.5392	0	0.0284235	0.0249875	0.0348837	0.0419535	-0.00343609	0.00646017	0.01353	-0.00989626	-0.0169661	-0.00706983	TRUE
123501	cg06305312	1	19510917	Island	1stExon	II	AKR7A2	12.8995	0	0.208654	0.107917	0.160517	0.196015	-0.100737	-0.0481363	-0.012639	-0.0526005	-0.0880978	-0.0354973	TRUE
476426	cg27311654	1	19511022	Island	1stExon	I	AKR7A2	13.4173	0	0.0924448	0.140856	0.206522	0.204034	0.048411	0.114077	0.11159	-0.0656659	-0.0631785	0.0024874	TRUE
164225	cg08479603	1	19511047	Island	1stExon	I	AKR7A2	13.4502	0	0.0878165	0.271483	0.309604	0.305779	0.183666	0.221788	0.217963	-0.0381214	-0.0342967	0.0038247	TRUE
16571	cg00784105	1	19508652	N_Shelf	Body	II	AKR7A2	12.3544	0	0.884565	0.878842	0.867418	0.925654	-0.0057227	-0.0171472	0.041089	0.0114245	-0.0468117	-0.0582362	TRUE
306626	cg16675581	1	19509843	N_Shore	Body	II	AKR7A2	12.4165	0	0.818262	0.520084	0.840142	0.893409	-0.298178	0.0218799	0.0751469	-0.320058	-0.373325	-0.053267	TRUE
187378	cg09812541	1	19512025	S_Shore	TSS1500	II	AKR7A2	13.6972	0	0.241227	0.352965	0.531025	0.120374	0.111737	0.289798	-0.120853	-0.17806	0.23259	0.410651	TRUE
248957	cg13494428	1	19512081	S_Shore	TSS1500	II	AKR7A2	12.5568	0	0.752429	0.814662	0.726351	0.262313	0.0622327	-0.0260784	-0.490116	0.0883111	0.552349	0.464038	TRUE
447794	cg25601830	1	19503111		3'UTR	II	AKR7A2	11.6835	0	0.88978	0.854832	0.885867	0.892763	-0.0349478	-0.0039125	0.0029834	-0.0310353	-0.0379312	-0.0068959	TRUE
173887	cg09028008	1	19487667	Island	1stExon	I	AKR7A3	14.0708	0	0.195787	0.97652	0.975109	0.981998	0.780733	0.779322	0.786211	0.0014109	-0.0054778	-0.0068887	TRUE
59206	cg02910873	1	19488239	Island	TSS1500	II	AKR7A3	13.8679	0	0.24936	0.520522	0.555189	0.55134	0.271162	0.305829	0.30198	-0.0346668	-0.0308182	0.0038486	TRUE
363942	cg20253350	1	19488246	Island	TSS1500	II	AKR7A3	13.6963	0	0.217187	0.907994	0.852359	0.938823	0.690807	0.635172	0.721636	0.0556346	-0.030829	-0.0864636	TRUE
117032	cg05937630	1	19488067	Island	TSS1500	I	AKR7A3	13.1514	0	0.0704586	0.953067	0.955186	0.969284	0.882609	0.884727	0.898825	-0.0021182	-0.0162164	-0.0140982	TRUE
422113	cg24008908	1	19488040	Island	TSS200	II	AKR7A3	12.4732	0	0.254754	0.861044	0.846291	0.930786	0.606289	0.591536	0.676032	0.0147529	-0.0697428	-0.0844957	TRUE
82135	cg04091063	1	19487969	Island	TSS200	II	AKR7A3	13.6863	0	0.149844	0.86307	0.869739	0.89507	0.713225	0.719894	0.745225	-0.0066691	-0.0320002	-0.0253311	TRUE
296816	cg16126458	1	19487957	Island	TSS200	II	AKR7A3	13.1913	0	0.227566	0.917372	0.906424	0.899508	0.689805	0.678857	0.671941	0.0109478	0.0178637	0.0069159	TRUE
14579	cg00690710	1	19488025	Island	TSS200	II	AKR7A3	13.51	0	0.355754	0.934425	0.908897	0.909706	0.578671	0.553143	0.553953	0.0255279	0.0247182	-0.0008097	TRUE
321594	cg17594860	1	19487945	Island	TSS200	I	AKR7A3	13.1762	0	0.0707595	0.956768	0.954061	0.973835	0.886008	0.883302	0.903076	0.0027065	-0.0170676	-0.0197741	TRUE
152547	cg07838106	1	19488030	Island	TSS200	I	AKR7A3	14.0246	0	0.231491	0.962137	0.970761	0.979082	0.730646	0.73927	0.747591	-0.0086234	-0.0169449	-0.0083215	TRUE
172057	cg08917933	1	19487890	Island	TSS200	I	AKR7A3	13.8879	0	0.234549	0.976676	0.971754	0.984702	0.742127	0.737205	0.750153	0.0049218	-0.0080263	-0.0129481	TRUE
83233	cg04141520	1	19484214	N_Shelf	Body	II	AKR7A3	11.6974	0	0.831198	0.859673	0.893685	0.918435	0.0284755	0.0624872	0.0872369	-0.0340117	-0.0587614	-0.0247497	TRUE
216534	cg11532863	1	19486017	N_Shore	Body	II	AKR7A3	10.9549	0	0.851969	0.833858	0.859567	0.864073	-0.0181114	0.007598	0.012104	-0.0257094	-0.0302154	-0.004506	TRUE
137486	cg07037032	1	19487016	N_Shore	Body	II	AKR7A3	13.4281	0	0.839684	0.859804	0.814344	0.884522	0.0201205	-0.0253402	0.0448387	0.0454607	-0.0247182	-0.0701789	TRUE
145239	cg07447773	1	19487438	N_Shore	Body	II	AKR7A3	12.2052	0	0.552014	0.885667	0.887947	0.901208	0.333654	0.335933	0.349195	-0.0022799	-0.0155411	-0.0132612	TRUE
211799	cg11233384	1	19488289	S_Shore	TSS1500	II	AKR7A3	13.2516	0	0.208694	0.910511	0.885398	0.920909	0.701818	0.676705	0.712215	0.0251132	-0.0103971	-0.0355103	TRUE
370364	cg20677058	1	19473058	Island	1stExon	I	AKR7L;AKR7L	13.2848	0	0.15249	0.856669	0.866386	0.886877	0.70418	0.713896	0.734387	-0.0097162	-0.0302074	-0.0204912	FALSE
293861	cg15948567	1	19473041	Island	1stExon	I	AKR7L;AKR7L	13.1455	0	0.249373	0.961472	0.961405	0.963454	0.712099	0.712032	0.714081	6.73e-05	-0.0019819	-0.0020492	FALSE
140460	cg07180458	1	19473499	Island	TSS1500	I	AKR7L;AKR7L	10.6253	0	0.0964187	0.790419	0.774425	0.792961	0.694	0.678007	0.696542	0.0159939	-0.0025414	-0.0185353	FALSE
174179	cg09045262	1	19473404	Island	TSS1500	II	AKR7L;AKR7L	12.8805	0	0.358522	0.926123	0.857583	0.942299	0.5676	0.49906	0.583776	0.0685401	-0.0161761	-0.0847162	FALSE
330440	cg18151012	1	19473496	Island	TSS1500	II	AKR7L;AKR7L	12.6532	0	0.558391		0.901958	0.923737	#VALUE!	0.343566	0.365346	#VALUE!	#VALUE!	-0.0217792	FALSE
331359	cg18202521	1	19473289	Island	TSS200	I	AKR7L;AKR7L	12.847	0	0.14061	0.957485	0.951019	0.963576	0.816875	0.810409	0.822966	0.0064657	-0.006091	-0.0125567	FALSE
258030	cg13935437	1	19473260	Island	TSS200	I	AKR7L;AKR7L	13.35	0	0.350608	0.968824	0.960983	0.959972	0.618216	0.610374	0.609364	0.0078413	0.008852	0.0010107	FALSE
214136	cg11376198	1	19473317	Island	TSS200	I	AKR7L;AKR7L	13.8077	0	0.252588	0.981397	0.955808	0.981746	0.72881	0.703221	0.729158	0.0255892	-0.0003483	-0.0259375	FALSE
237371	cg12798157	1	19473306	Island	TSS200	I	AKR7L;AKR7L	13.7936	0	0.214139	0.982243	0.967244	0.98811	0.768104	0.753105	0.773972	0.0149986	-0.0058678	-0.0208664	FALSE
80134	cg03985478	1	19469059	N_Shelf	Body	II	AKR7L;AKR7L	12.9626	0	0.673519	0.875927	0.898639	0.876201	0.202408	0.22512	0.202682	-0.0227123	-0.0002737	0.0224386	FALSE
415814	cg23625458	1	19472728	N_Shore	Body	II	AKR7L;AKR7L	14.0579	0	0.691551	0.897955	0.886502	0.928527	0.206404	0.19495	0.236976	0.0114532	-0.0305721	-0.0420253	FALSE
190459	cg09990584	1	19473656	S_Shore	TSS1500	II	AKR7L;AKR7L	13.1745	0	0.407077	0.900788	0.887217	0.873371	0.49371	0.48014	0.466294	0.0135703	0.0274162	0.0138459	FALSE
140070	cg07162162	1	19473613	S_Shore	TSS1500	II	AKR7L;AKR7L	12.3835	0	0.293104	0.909925	0.923372	0.928985	0.616821	0.630268	0.635881	-0.013447	-0.0190602	-0.0056132	FALSE
319346	cg17457418	1	19465199		3'UTR	II	AKR7L;AKR7L	12.6735	0	0.852739	0.900826	0.916415	0.923784	0.0480879	0.0636759	0.0710455	-0.015588	-0.0229576	-0.0073696	FALSE
294053	cg15962538	1	241970741		Body	II	AKT3;AKT3	11.2321	0	0.742221	0.706705	0.805188	0.870891	-0.0355156	0.062967	0.128671	-0.0984826	-0.164186	-0.0657036	FALSE
370527	cg20686125	1	241969601		Body	II	AKT3;AKT3	13.4755	0	0.623892	0.783776	0.842436	0.420559	0.159884	0.218545	-0.203333	-0.0586602	0.363217	0.421878	FALSE
84805	cg04221461	1	241943647		Body	II	AKT3;AKT3	13.8282	0	0.52116	0.786201	0.830308	0.712044	0.265041	0.309148	0.190885	-0.044107	0.0741566	0.118264	FALSE
313972	cg17133045	1	241944070		Body	II	AKT3;AKT3	10.5826	0	0.823723	0.789816	0.795708	0.873726	-0.0339069	-0.0280158	0.0500027	-0.0058911	-0.0839096	-0.0780185	FALSE
399528	cg22629515	1	241779577		Body	II	AKT3;AKT3	12.4972	0	0.686908	0.837999	0.807325	0.814295	0.151091	0.120417	0.127387	0.0306734	0.0237038	-0.0069696	FALSE
478564	cg27438690	1	241935693		Body	II	AKT3;AKT3	10.8025	0	0.714758	0.838742	0.825198	0.865097	0.123984	0.11044	0.15034	0.013544	-0.0263554	-0.0398994	FALSE
213125	cg11314684	1	242072911		Body	II	AKT3;AKT3	13.0466	0	0.401963	0.846658	0.777329	0.847886	0.444696	0.375366	0.445923	0.0693294	-0.0012273	-0.0705567	FALSE
215982	cg11496569	1	242073020		Body	II	AKT3;AKT3	13.8628	0	0.662865	0.853945	0.908746	0.915516	0.19108	0.245881	0.25265	-0.054801	-0.0615704	-0.0067694	FALSE
224189	cg11973514	1	242071512		Body	II	AKT3;AKT3	11.3371	0	0.847714	0.854884	0.875124	0.903788	0.00717	0.0274104	0.0560741	-0.0202404	-0.0489041	-0.0286637	FALSE
246806	cg13396060	1	241736847		Body	II	AKT3;AKT3	11.4151	0	0.81478	0.8558	0.830224	0.81943	0.0410205	0.015444	0.0046502	0.0255765	0.0363703	0.0107938	FALSE
288135	cg15604398	1	241820946		Body	II	AKT3;AKT3	11.381	0	0.717375	0.871908	0.848893	0.819832	0.154532	0.131517	0.102456	0.0230151	0.0520763	0.0290612	FALSE
434083	cg24739596	1	242034004		Body	II	AKT3;AKT3	13.0596	0	0.792691	0.877763	0.823681	0.870279	0.0850721	0.0309893	0.0775878	0.0540828	0.0074843	-0.0465985	FALSE
46715	cg02288831	1	241790208		Body	II	AKT3;AKT3	12.1482	0	0.347935	0.881487	0.812813	0.822883	0.533552	0.464878	0.474949	0.0686739	0.0586038	-0.0100701	FALSE
351689	cg19503731	1	242073926		TSS1500	II	AKT3;AKT3	11.5325	0	0.902278	0.91425	0.874061	0.905612	0.0119717	-0.0282174	0.0033338	0.0401891	0.0086379	-0.0315512	FALSE
399644	cg22637834	1	242073904		TSS1500	II	AKT3;AKT3	12.0291	0	0.853897	0.925469	0.917495	0.901784	0.0715713	0.0635973	0.0478862	0.007974	0.0236851	0.0157111	FALSE
176298	cg09170051	1	19101648	Island	1stExon	I	ALDH4A1;ALDH4A1	13.3802	0	0.0198886	0.0170427	0.0165121	0.021919	-0.00284583	-0.00337642	0.00203042	0.00053059	-0.00487625	-0.00540684	FALSE
57995	cg02853781	1	19101640	Island	1stExon	I	ALDH4A1;ALDH4A1	13.4605	0	0.0319631	0.0211928	0.0234612	0.0212364	-0.0107704	-0.00850196	-0.0107268	-0.00226839	-4.359e-05	0.0022248	FALSE
460840	cg26407146	1	19101636	Island	1stExon	I	ALDH4A1;ALDH4A1	13.2013	0	0.0177379	0.0233656	0.0159449	0.0117476	0.0056277	-0.00179304	-0.00599034	0.00742074	0.011618	0.0041973	FALSE
140439	cg07179759	1	19101678	Island	1stExon	I	ALDH4A1;ALDH4A1	12.9404	0	0.0249887	0.032605	0.0181454	0.0234714	0.0076163	-0.00684334	-0.00151732	0.0144596	0.00913362	-0.00532602	FALSE
226231	cg12092708	1	19101732	Island	1stExon	I	ALDH4A1;ALDH4A1	11.6603	0	0.0466413	0.0642438	0.0646518	0.0724553	0.0176025	0.0180105	0.025814	-0.00040801	-0.0082115	-0.00780349	FALSE
325385	cg17851730	1	19101715	Island	1stExon	II	ALDH4A1;ALDH4A1	11.9083	0	0.244398	0.107004	0.0874507	0.159961	-0.137394	-0.156948	-0.0844378	0.0195532	-0.0529566	-0.0725098	FALSE
386370	cg21728447	1	19101705	Island	1stExon	II	ALDH4A1;ALDH4A1	11.3281	0	0.126105	0.181941	0.141177	0.113377	0.055836	0.0150712	-0.0127282	0.0407648	0.0685642	0.0277994	FALSE
151534	cg07785791	1	19082296	Island	Body	II	ALDH4A1;ALDH4A1	14.0263	0	0.848359	0.847409	0.841236	0.739149	-0.0009502	-0.0071229	-0.10921	0.0061727	0.10826	0.102087	FALSE
263434	cg14193172	1	19082401	Island	Body	II	ALDH4A1;ALDH4A1	13.4228	0	0.82763	0.899087	0.860638	0.886302	0.0714568	0.033008	0.0586723	0.0384488	0.0127845	-0.0256643	FALSE
248841	cg13489553	1	19076484	Island	Body	II	ALDH4A1;ALDH4A1	12.7168	0	0.897959	0.912641	0.899872	0.932907	0.0146819	0.0019133	0.0349477	0.0127686	-0.0202658	-0.0330344	FALSE
325984	cg17886330	1	19076820	Island	Body	I	ALDH4A1;ALDH4A1	12.4167	0	0.907671	0.926662	0.910998	0.857961	0.0189905	0.0033261	-0.0497105	0.0156644	0.068701	0.0530366	FALSE
225550	cg12058507	1	19082329	Island	Body	I	ALDH4A1;ALDH4A1	13.281	0	0.959295	0.971197	0.9567	0.937801	0.0119023	-0.0025952	-0.0214941	0.0144975	0.0333964	0.0188989	FALSE
192575	cg10108612	1	19076586	Island	Body	I	ALDH4A1;ALDH4A1	13.0546	0	0.968936	0.97411	0.921176	0.980025	0.0051749	-0.0477591	0.0110899	0.052934	-0.005915	-0.058849	FALSE
186924	cg09787554	1	19082479	Island	Body	I	ALDH4A1;ALDH4A1	14.1309	0	0.989948	0.986618	0.98864	0.966117	-0.0033303	-0.0013088	-0.0238312	-0.0020215	0.0205009	0.0225224	FALSE
364157	cg20266883	1	19102168	Island	TSS1500	I	ALDH4A1;ALDH4A1	13.404	0	0.0640385	0.0856403	0.0640523	0.0779697	0.0216019	1.383e-05	0.0139312	0.021588	0.00767068	-0.0139174	FALSE
428267	cg24395907	1	19102220	Island	TSS1500	II	ALDH4A1;ALDH4A1	11.0881	0	0.203453	0.180067	0.151899	0.230085	-0.0233857	-0.0515544	0.0266316	0.0281687	-0.0500173	-0.078186	FALSE
40484	cg01972394	1	19102115	Island	TSS1500	I	ALDH4A1;ALDH4A1	13.7476	0	0.218324	0.206538	0.229058	0.202912	-0.0117861	0.0107344	-0.0154122	-0.0225205	0.0036261	0.0261466	FALSE
158489	cg08164334	1	19102040	Island	TSS200	I	ALDH4A1;ALDH4A1	11.9227	0	0.0411134	0.055414	0.030303	0.0275758	0.0143006	-0.0108103	-0.0135375	0.025111	0.0278382	0.0027272	FALSE
433311	cg24698537	1	19101951	Island	TSS200	II	ALDH4A1;ALDH4A1	13.2051	0	0.178437	0.0943543	0.141655	0.096787	-0.0840832	-0.0367821	-0.0816505	-0.0473011	-0.00243267	0.0448684	FALSE
79723	cg03963900	1	19101909	Island	TSS200	II	ALDH4A1;ALDH4A1	11.6372	0	0.110613	0.108769	0.154893	0.121996	-0.0018436	0.0442805	0.0113834	-0.0461241	-0.013227	0.0328971	FALSE
221964	cg11844800	1	19074447	N_Shelf	Body	II	ALDH4A1;ALDH4A1	13.9452	0	0.400599	0.382165	0.476557	0.371353	-0.0184334	0.0759585	-0.0292453	-0.0943919	0.0108119	0.105204	FALSE
396135	cg22390041	1	19098906	N_Shelf	Body	II	ALDH4A1;ALDH4A1	10.5214	0	0.746313	0.822667	0.8861	0.464094	0.0763539	0.139787	-0.282218	-0.0634329	0.358572	0.422005	FALSE
309242	cg16823064	1	19079146	N_Shelf	Body	I	ALDH4A1;ALDH4A1	13.4859	0	0.411458	0.926475	0.906761	0.924768	0.515017	0.495303	0.51331	0.0197143	0.0017072	-0.0180071	FALSE
406085	cg23028755	1	19097876	N_Shelf	Body	I	ALDH4A1;ALDH4A1	14.0049	0	0.933023	0.96187	0.933174	0.970422	0.0288467	0.0001514	0.0373994	0.0286953	-0.0085527	-0.037248	FALSE
342639	cg18895413	1	19101203	N_Shore	Body	II	ALDH4A1;ALDH4A1	14.494	0	0.111609	0.0784676	0.081239	0.137278	-0.0331412	-0.0303698	0.025669	-0.00277145	-0.0588102	-0.0560388	FALSE
75852	cg03754153	1	19074617	N_Shore	Body	II	ALDH4A1;ALDH4A1	13.0406	0	0.124248	0.0970946	0.457418	0.0628386	-0.0271534	0.33317	-0.0614094	-0.360324	0.034256	0.39458	FALSE
444374	cg25384423	1	19081284	N_Shore	Body	II	ALDH4A1;ALDH4A1	14.2285	0	0.811153	0.835853	0.752126	0.834567	0.0247006	-0.0590265	0.0234146	0.0837271	0.001286	-0.0824411	FALSE
214648	cg11406134	1	19075538	N_Shore	Body	I	ALDH4A1;ALDH4A1	11.4375	0	0.688995	0.946654	0.941418	0.615756	0.257659	0.252423	-0.0732396	0.005236	0.330899	0.325663	FALSE
422639	cg24039294	1	19084574	S_Shelf	Body	II	ALDH4A1;ALDH4A1	13.4856	0	0.78581	0.915169	0.875573	0.906349	0.129359	0.0897629	0.120539	0.0395965	0.0088205	-0.030776	FALSE
148096	cg07592775	1	19082604	S_Shore	Body	II	ALDH4A1;ALDH4A1	12.4207	0	0.322275	0.872896	0.284271	0.8646	0.550622	-0.0380036	0.542325	0.588625	0.0082961	-0.580329	FALSE
82084	cg04088289	1	19078577	S_Shore	Body	I	ALDH4A1;ALDH4A1	11.5384	0	0.804654	0.887124	0.917846	0.8951	0.0824694	0.113191	0.0904459	-0.0307218	-0.0079765	0.0227453	FALSE
165273	cg08538976	1	19102361	S_Shore	TSS1500	II	ALDH4A1;ALDH4A1	12.8884	0	0.162106	0.127948	0.265044	0.174582	-0.0341581	0.102938	0.0124758	-0.137096	-0.0466339	0.0904618	FALSE
28399	cg01366338	1	19103047	S_Shore	TSS1500	II	ALDH4A1;ALDH4A1	10.9871	0	0.573499	0.796591	0.831311	0.685299	0.223092	0.257812	0.1118	-0.0347203	0.111292	0.146012	FALSE
65446	cg03224850	1	19071742		3'UTR	II	ALDH4A1;ALDH4A1	14.1899	0	0.355909	0.853582	0.768836	0.546424	0.497673	0.412927	0.190515	0.0847457	0.307158	0.222412	FALSE
239094	cg12909523	1	19090059		Body	II	ALDH4A1;ALDH4A1	13.8567	0	0.693496	0.856444	0.818511	0.740672	0.162948	0.125015	0.0471758	0.0379329	0.115772	0.077839	FALSE
232010	cg12461099	1	19090381		TSS1500	II	ALDH4A1;ALDH4A1	12.4762	0	0.890921	0.866238	0.877798	0.896935	-0.0246828	-0.0131234	0.0060137	-0.0115594	-0.0306965	-0.0191371	FALSE
470016	cg26933869	1	19090594		TSS1500	II	ALDH4A1;ALDH4A1	13.8321	0	0.901864	0.871077	0.866449	0.905743	-0.0307869	-0.0354156	0.0038787	0.0046287	-0.0346656	-0.0392943	FALSE
369606	cg20632537	1	19091426		TSS1500	II	ALDH4A1;ALDH4A1	11.6555	0	0.777877	0.874459	0.891521	0.880267	0.0965816	0.113644	0.102389	-0.0170624	-0.0058078	0.0112546	FALSE
469501	cg26907429	1	163934367	Island	1stExon	I	ALDH9A1	13.3353	0	0.0322785	0.0455531	0.0449015	0.0511967	0.0132746	0.0126229	0.0189182	0.00065166	-0.00564361	-0.00629527	TRUE
86703	cg04316593	1	163934208	Island	Body	I	ALDH9A1	13.2478	0	0.039458	0.0472544	0.0430896	0.0629397	0.0077964	0.00363159	0.0234817	0.00416481	-0.0156853	-0.0198501	TRUE
326739	cg17937102	1	163934189	Island	Body	I	ALDH9A1	13.5549	0	0.0603771	0.0583661	0.0523845	0.0609708	-0.00201097	-0.00799256	0.00059375	0.00598159	-0.00260472	-0.00858631	TRUE
87465	cg04354317	1	163934169	Island	Body	II	ALDH9A1	13.8066	0	0.100544	0.0811229	0.100723	0.102017	-0.0194208	0.0001794	0.0014736	-0.0196002	-0.0208944	-0.0012942	TRUE
406524	cg23051879	1	163934180	Island	Body	I	ALDH9A1	13.6213	0	0.082536	0.115949	0.123133	0.105522	0.0334126	0.0405968	0.0229861	-0.0071842	0.0104265	0.0176107	TRUE
356452	cg19778201	1	163934074	N_Shore	Body	I	ALDH9A1	11.7996	0	0.0430871	0.0522314	0.0370237	0.06828	0.00914428	-0.0060634	0.0251929	0.0152077	-0.0160486	-0.0312563	TRUE
306711	cg16680018	1	163934494	S_Shore	1stExon	I	ALDH9A1	13.4983	0	0.0475581	0.0360698	0.0494598	0.0473108	-0.0114884	0.00190163	-0.00024733	-0.01339	-0.011241	0.00214896	TRUE
161848	cg08343943	1	163934740	S_Shore	TSS1500	II	ALDH9A1	11.6555	0	0.228728	0.106748	0.19241	0.264981	-0.12198	-0.0363185	0.036253	-0.0856617	-0.158233	-0.0725715	TRUE
82006	cg04084052	1	163934973	S_Shore	TSS1500	I	ALDH9A1	10.7368	0	0.56044	0.617011	0.53929	0.538247	0.0565716	-0.0211494	-0.0221928	0.077721	0.0787644	0.0010434	TRUE
80121	cg03984859	1	163934690	S_Shore	TSS200	II	ALDH9A1	10.9464	0	0.136938	0.0961538	0.0924138	0.135802	-0.0407846	-0.0445247	-0.001136	0.00374006	-0.0396486	-0.0433887	TRUE
50089	cg02459951	1	163934668	S_Shore	TSS200	II	ALDH9A1	12.0207	0	0.126277	0.0983854	0.0894175	0.0987352	-0.0278918	-0.0368597	-0.027542	0.00896781	-0.00034985	-0.00931766	TRUE
147491	cg07564188	1	163934530	S_Shore	TSS200	I	ALDH9A1	13.1757	0	0.114957	0.112837	0.122998	0.111603	-0.0021206	0.0080404	-0.0033537	-0.010161	0.0012331	0.0113941	TRUE
141195	cg07217151	1	95311033	Island	1stExon	I	ALG14	11.708	0	0.0536091	0.0461309	0.0398714	0.0201358	-0.00747817	-0.0137377	-0.0334733	0.00625957	0.0259951	0.0197356	TRUE
458390	cg26272228	1	95311072	Island	5'UTR	I	ALG14	12.5452	0	0.0543664	0.0490455	0.0310301	0.0386928	-0.00532096	-0.0233363	-0.0156736	0.0180154	0.0103527	-0.00766268	TRUE
250299	cg13559495	1	95311055	Island	5'UTR	II	ALG14	11.6958	0	0.208748	0.167302	0.122974	0.147106	-0.041445	-0.0857732	-0.0616412	0.0443282	0.0201962	-0.024132	TRUE
82364	cg04101267	1	95310882	Island	Body	I	ALG14	13.5371	0	0.0330765	0.0381918	0.0593403	0.0676411	0.00511534	0.0262638	0.0345647	-0.0211485	-0.0294493	-0.00830088	TRUE
144087	cg07379140	1	95311134	Island	TSS200	I	ALG14	13.1137	0	0.0733499	0.0238063	0.0304984	0.0200973	-0.0495436	-0.0428515	-0.0532526	-0.00669207	0.00370899	0.0104011	TRUE
369246	cg20607106	1	95311138	Island	TSS200	I	ALG14	13.4013	0	0.0454364	0.0338999	0.0322709	0.0416539	-0.0115365	-0.0131655	-0.00378257	0.00162899	-0.00775395	-0.00938294	TRUE
127672	cg06543424	1	95308058	N_Shelf	Body	II	ALG14	11.7542	0	0.794637	0.854718	0.824464	0.461705	0.060081	0.029827	-0.332932	0.030254	0.393013	0.362759	TRUE
149469	cg07670736	1	95310434	N_Shore	Body	II	ALG14	10.5911	0	0.311168	0.640586	0.562697	0.171132	0.329418	0.251529	-0.140036	0.0778886	0.469454	0.391565	TRUE
429589	cg24477193	1	95311355	S_Shore	TSS1500	I	ALG14	11.3422	0	0.0458052	0.0341095	0.0691221	0.0192935	-0.0116957	0.0233169	-0.0265117	-0.0350126	0.0148161	0.0498286	TRUE
396730	cg22441446	1	95311345	S_Shore	TSS1500	I	ALG14	11.77	0	0.0679753	0.0426977	0.0261607	0.0326155	-0.0252776	-0.0418146	-0.0353598	0.0165371	0.0100822	-0.00645486	TRUE
131702	cg06755365	1	95311374	S_Shore	TSS1500	II	ALG14	11.8581	0	0.169884	0.106423	0.144702	0.138159	-0.0634617	-0.0251822	-0.0317249	-0.0382795	-0.0317368	0.0065427	TRUE
168496	cg08721347	1	95311240	S_Shore	TSS200	II	ALG14	12.9902	0	0.111933	0.0835375	0.0469288	0.072894	-0.0283958	-0.0650045	-0.0390393	0.0366087	0.0106436	-0.0259652	TRUE
416352	cg23653667	1	95226239		Body	II	ALG14	13.8364	0	0.673914	0.809938	0.779491	0.802942	0.136024	0.105576	0.129028	0.0304475	0.006996	-0.0234515	TRUE
427744	cg24362347	1	95234293		Body	II	ALG14	10.6259	0	0.739274	0.812132	0.79387	0.812982	0.072858	0.0545958	0.0737084	0.0182622	-0.0008504	-0.0191126	TRUE
33212	cg01605789	1	95273126		Body	II	ALG14	12.7414	0	0.862016	0.834171	0.852432	0.869758	-0.0278446	-0.0095838	0.007743	-0.0182608	-0.0355876	-0.0173268	TRUE
187057	cg09795087	1	95281442		Body	II	ALG14	11.9319	0	0.785101	0.844319	0.877762	0.920408	0.0592183	0.0926609	0.135307	-0.0334426	-0.0760888	-0.0426462	TRUE
467597	cg26804315	1	95259676		Body	II	ALG14	12.4229	0	0.484135	0.895879	0.847312	0.92622	0.411744	0.363177	0.442085	0.048567	-0.030341	-0.078908	TRUE
415793	cg23624671	1	63605873	Island	1stExon	I	ALG6	13.764	0	0.0134656	0.011442	0.0104376	0.00912638	-0.00202362	-0.003028	-0.00433925	0.00100438	0.00231563	0.00131125	TRUE
406795	cg23065174	1	63606166	Island	5'UTR	II	ALG6	13.2492	0	0.127497	0.107117	0.143133	0.151247	-0.0203804	0.0156366	0.0237503	-0.036017	-0.0441307	-0.0081137	TRUE
438778	cg25023752	1	63606013	Island	5'UTR	II	ALG6	13.1996	0	0.106326	0.121717	0.122552	0.124277	0.015391	0.0162265	0.0179511	-0.0008355	-0.0025601	-0.0017246	TRUE
261697	cg14109335	1	63606408	Island	5'UTR	II	ALG6	12.726	0	0.156547	0.215045	0.266751	0.145346	0.0584982	0.110204	-0.0112007	-0.0517053	0.0696989	0.121404	TRUE
36070	cg01763236	1	63605698	Island	TSS200	II	ALG6	12.0199	0	0.1193	0.159693	0.184019	0.132426	0.0403934	0.0647194	0.0131263	-0.024326	0.0272671	0.0515931	TRUE
451597	cg25851984	1	63605647	N_Shore	TSS1500	II	ALG6	13.523	0	0.0877383	0.0578715	0.0876987	0.0682173	-0.0298668	-3.958e-05	-0.019521	-0.0298272	-0.0103458	0.0194814	TRUE
476372	cg27309287	1	63605635	N_Shore	TSS1500	II	ALG6	14.0137	0	0.167444	0.12454	0.122786	0.171057	-0.0429036	-0.044658	0.0036135	0.0017544	-0.0465171	-0.0482715	TRUE
187342	cg09809806	1	63605598	N_Shore	TSS1500	II	ALG6	13.297	0	0.15224	0.12737	0.121454	0.121871	-0.0248707	-0.030786	-0.0303691	0.0059153	0.0054984	-0.0004169	TRUE
53430	cg02623413	1	63605214	N_Shore	TSS1500	II	ALG6	13.3243	0	0.91683	0.922989	0.905498	0.837708	0.0061595	-0.0113323	-0.0791222	0.0174918	0.0852817	0.0677899	TRUE
315584	cg17225006	1	63609778	S_Shelf	Body	II	ALG6	11.5605	0	0.897356	0.86558	0.888436	0.890865	-0.0317764	-0.0089203	-0.0064909	-0.0228561	-0.0252855	-0.0024294	TRUE
332790	cg18289580	1	63676415		3'UTR	II	ALG6	11.2503	0	0.884177	0.867918	0.850739	0.865271	-0.0162591	-0.0334385	-0.0189068	0.0171794	0.0026477	-0.0145317	TRUE
469107	cg26883884	1	63647052		Body	I	ALG6	12.209	0	0.738912	0.784824	0.688555	0.68151	0.0459121	-0.0503563	-0.0574015	0.0962684	0.103314	0.0070452	TRUE
199621	cg10508557	1	63650230		Body	II	ALG6	12.0625	0	0.364381	0.88807	0.855474	0.878499	0.523689	0.491093	0.514118	0.032596	0.0095708	-0.0230252	TRUE
331904	cg18236421	1	21708720	Island	5'UTR	I	ALPL	13.0997	0	0.0180699	0.0198912	0.0131837	0.0250302	0.0018213	-0.00488624	0.00696025	0.00670754	-0.00513895	-0.0118465	TRUE
106691	cg05364759	1	21708532	Island	5'UTR	I	ALPL	13.4124	0	0.0482591	0.0418785	0.0245089	0.077279	-0.00638053	-0.0237501	0.02902	0.0173696	-0.0354005	-0.0527701	TRUE
354645	cg19682048	1	21708913	Island	5'UTR	I	ALPL	13.9899	0	0.127487	0.137741	0.114639	0.467193	0.0102539	-0.0128487	0.339705	0.0231026	-0.329451	-0.352554	TRUE
369815	cg20645065	1	21708725	Island	5'UTR	II	ALPL	12.9915	0	0.13516	0.141971	0.12255	0.275029	0.0068108	-0.0126099	0.139869	0.0194207	-0.133059	-0.152479	TRUE
312058	cg17015803	1	21708207	Island	TSS1500	II	ALPL	12.2299	0	0.108136	0.0976471	0.0983471	0.125735	-0.0104886	-0.00978859	0.0175993	-0.00070005	-0.0280879	-0.0273879	TRUE
250170	cg13554489	1	21708272	Island	TSS200	I	ALPL	13.3451	0	0.0169608	0.0219482	0.013982	0.0246248	0.00498735	-0.00297883	0.00766396	0.00796618	-0.00267661	-0.0106428	TRUE
140073	cg07162257	1	21708279	Island	TSS200	I	ALPL	12.983	0	0.00732742	0.0329809	0.0283589	0.0261975	0.0256535	0.0210314	0.0188701	0.00462202	0.00678336	0.00216134	TRUE
392702	cg22154616	1	21708290	Island	TSS200	I	ALPL	12.9837	0	0.0287509	0.0490417	0.0396215	0.0727229	0.0202908	0.0108705	0.043972	0.00942026	-0.0236812	-0.0331015	TRUE
187186	cg09801687	1	21708011	N_Shore	TSS1500	II	ALPL	14.387	0	0.175409	0.14699	0.227915	0.138082	-0.0284188	0.052506	-0.0373266	-0.0809248	0.0089078	0.0898326	TRUE
470057	cg26936593	1	21708079	N_Shore	TSS1500	II	ALPL	14.5039	0	0.15644	0.169263	0.193102	0.207532	0.0128229	0.0366619	0.0510921	-0.023839	-0.0382692	-0.0144302	TRUE
411643	cg23352747	1	21708023	N_Shore	TSS1500	II	ALPL	14.0307	0	0.238182	0.37631	0.333811	0.164379	0.138127	0.0956289	-0.0738034	0.0424984	0.211931	0.169432	TRUE
118911	cg06035250	1	21707804	N_Shore	TSS1500	II	ALPL	12.2999	0	0.585063	0.846264	0.887371	0.571546	0.261201	0.302308	-0.0135176	-0.0411078	0.274718	0.315826	TRUE
199174	cg10487998	1	21711252	S_Shelf	5'UTR	II	ALPL	12.6571	0	0.428627	0.605882	0.669652	0.326763	0.177255	0.241025	-0.101864	-0.0637696	0.279119	0.342889	TRUE
206060	cg10889825	1	21710589	S_Shore	5'UTR	II	ALPL	12.6818	0	0.923628	0.891349	0.912652	0.766279	-0.0322791	-0.0109761	-0.157349	-0.021303	0.12507	0.146373	TRUE
426803	cg24307341	1	21777071		3'UTR	II	ALPL	14.4167	0	0.457805	0.764634	0.672431	0.282382	0.306829	0.214625	-0.175424	0.0922037	0.482253	0.390049	TRUE
340844	cg18789685	1	21736907		5'UTR	II	ALPL	13.5297	0	0.560191	0.711468	0.835774	0.627871	0.151276	0.275583	0.0676798	-0.124307	0.0835967	0.207904	TRUE
65195	cg03213775	1	21739078		5'UTR	II	ALPL	12.2751	0	0.751004	0.759232	0.787934	0.291348	0.0082276	0.0369298	-0.459656	-0.0287022	0.467884	0.496586	TRUE
397696	cg22506534	1	21750179		5'UTR	I	ALPL	10.7566	0	0.793777	0.801079	0.882253	0.875325	0.0073014	0.0884755	0.0815476	-0.0811741	-0.0742462	0.0069279	TRUE
124538	cg06369076	1	21718515		5'UTR	II	ALPL	11.7487	0	0.776732	0.813785	0.898791	0.669523	0.0370533	0.12206	-0.107208	-0.0850065	0.144262	0.229268	TRUE
21871	cg01037895	1	21750368		5'UTR	II	ALPL	11.9678	0	0.786598	0.860314	0.883923	0.456172	0.0737161	0.0973249	-0.330426	-0.0236088	0.404142	0.427751	TRUE
168614	cg08727996	1	21752611		5'UTR	II	ALPL	10.719	0	0.347059	0.868447	0.455939	0.803874	0.521388	0.10888	0.456815	0.412508	0.0645725	-0.347935	TRUE
400302	cg22681190	1	21735519		5'UTR	II	ALPL	11.9831	0	0.857467	0.883402	0.881658	0.30176	0.0259345	0.0241906	-0.555708	0.0017439	0.581642	0.579898	TRUE
404641	cg22943875	1	21749909		5'UTR	II	ALPL	11.9902	0	0.768977	0.887076	0.906925	0.314567	0.118099	0.137948	-0.45441	-0.0198488	0.572509	0.592358	TRUE
400999	cg22719004	1	21737375		5'UTR	II	ALPL	13.6432	0	0.454416	0.894045	0.840669	0.444999	0.439629	0.386253	-0.0094171	0.0533761	0.449047	0.39567	TRUE
124141	cg06346857	1	21750166		5'UTR	I	ALPL	11.8926	0	0.839835	0.894282	0.912256	0.878905	0.0544471	0.0724207	0.03907	-0.0179736	0.0153771	0.0333507	TRUE
275008	cg14781605	1	21737483		5'UTR	II	ALPL	13.5743	0	0.550159	0.896795	0.899035	0.716693	0.346636	0.348876	0.166534	-0.0022402	0.180102	0.182342	TRUE
225620	cg12062270	1	21750111		5'UTR	II	ALPL	12.6094	0	0.730044	0.913122	0.919175	0.713924	0.183078	0.189131	-0.0161198	-0.0060532	0.199198	0.205251	TRUE
188251	cg09859596	1	21741211		5'UTR	II	ALPL	13.3498	0	0.872065	0.923029	0.908416	0.845582	0.0509646	0.0363507	-0.0264831	0.0146139	0.0774477	0.0628338	TRUE
225359	cg12047425	1	21750163		5'UTR	I	ALPL	11.6873	0	0.868431	0.923731	0.946567	0.895778	0.0553003	0.0781361	0.0273468	-0.0228358	0.0279535	0.0507893	TRUE
299236	cg16270485	1	21773847		Body	II	ALPL	13.0856	0	0.395107	0.802529	0.761925	0.74797	0.407423	0.366818	0.352863	0.0406046	0.0545594	0.0139548	TRUE
232093	cg12466599	1	21767119		Body	II	ALPL	13.2109	0	0.717625	0.863735	0.812546	0.276032	0.14611	0.0949211	-0.441593	0.051189	0.587703	0.536514	TRUE
433774	cg24722348	1	21773574		Body	II	ALPL	13.6382	0	0.193666	0.906874	0.893741	0.808909	0.713208	0.700075	0.615242	0.0131332	0.0979656	0.0848324	TRUE
139592	cg07142010	1	21773753		Body	I	ALPL	13.087	0	0.381416	0.954932	0.956714	0.894946	0.573516	0.575298	0.51353	-0.0017819	0.0599857	0.0617676	TRUE
111310	cg05622465	1	110414595	Island	1stExon	II	ALX3	13.7929	0	0.713677	0.125132	0.910816	0.805383	-0.588545	0.19714	0.0917062	-0.785684	-0.680251	0.105433	TRUE
340791	cg18786873	1	110412422	Island	Body	I	ALX3	13.9478	0	0.497081	0.112583	0.976403	0.97704	-0.384498	0.479322	0.479959	-0.86382	-0.864458	-0.0006376	TRUE
122051	cg06215569	1	110412988	Island	Body	II	ALX3	13.5191	0	0.488426	0.123742	0.951307	0.574701	-0.364684	0.462881	0.0862752	-0.827565	-0.45096	0.376605	TRUE
209036	cg11071207	1	110412741	Island	Body	II	ALX3	13.3904	0	0.582233	0.137325	0.911744	0.803625	-0.444908	0.329512	0.221393	-0.774419	-0.6663	0.108119	TRUE
191042	cg10023272	1	110413346	Island	Body	I	ALX3	13.7924	0	0.241595	0.160085	0.778806	0.728835	-0.0815102	0.537211	0.48724	-0.618721	-0.568751	0.0499705	TRUE
397488	cg22494858	1	110413235	Island	Body	II	ALX3	13.7855	0	0.366511	0.169675	0.899802	0.785846	-0.196836	0.533291	0.419335	-0.730127	-0.616171	0.113956	TRUE
419649	cg23871640	1	110413330	Island	Body	II	ALX3	13.9312	0	0.444775	0.195755	0.927193	0.705547	-0.24902	0.482418	0.260773	-0.731438	-0.509792	0.221645	TRUE
10263	cg00484358	1	110412518	Island	Body	II	ALX3	14.0492	0	0.502506	0.247087	0.919392	0.932804	-0.255419	0.416886	0.430297	-0.672304	-0.685716	-0.013412	TRUE
345484	cg19092096	1	110413997	Island	Body	II	ALX3	13.6041	0	0.819049	0.587608	0.885295	0.790896	-0.231441	0.066246	-0.0281529	-0.297687	-0.203288	0.0943989	TRUE
41251	cg02011351	1	110413898	Island	Body	II	ALX3	13.7339	0	0.882951	0.645788	0.846969	0.856059	-0.237163	-0.035982	-0.026892	-0.201181	-0.210271	-0.00909	TRUE
132837	cg06809252	1	110413567	Island	Body	I	ALX3	13.491	0	0.965411	0.794392	0.969272	0.979833	-0.171018	0.0038612	0.014422	-0.174879	-0.18544	-0.0105608	TRUE
32563	cg01572884	1	110411789	Island	Body	II	ALX3	14.0336	0	0.748507	0.83227	0.863371	0.862477	0.0837631	0.114864	0.11397	-0.0311012	-0.0302074	0.0008938	TRUE
255361	cg13803688	1	110411975	Island	Body	I	ALX3	14.2999	0	0.922493	0.963384	0.93637	0.814776	0.0408912	0.0138766	-0.107717	0.0270146	0.148609	0.121594	TRUE
440434	cg25131551	1	110408865	N_Shelf	Body	II	ALX3	13.0926	0	0.825189	0.898257	0.919393	0.886787	0.073068	0.0942036	0.0615977	-0.0211356	0.0114703	0.0326059	TRUE
99236	cg04975966	1	110411496	N_Shore	Body	II	ALX3	12.9871	0	0.826805	0.941979	0.914174	0.458021	0.115175	0.0873689	-0.368784	0.0278058	0.483959	0.456153	TRUE
296839	cg16127759	1	110415119	S_Shore	TSS1500	II	ALX3	14.2836	0	0.530766	0.396208	0.794995	0.481462	-0.134558	0.264229	-0.0493039	-0.398787	-0.085254	0.313533	TRUE
310214	cg16893614	1	110415973	S_Shore	TSS1500	II	ALX3	11.101	0	0.838637	0.846443	0.888412	0.566184	0.0078058	0.0497746	-0.272453	-0.0419688	0.280259	0.322228	TRUE
480785	cg27569858	1	110415684	S_Shore	TSS1500	II	ALX3	13.8965	0	0.659502	0.854485	0.861088	0.474899	0.194983	0.201586	-0.184603	-0.0066022	0.379587	0.386189	TRUE
469001	cg26878893	1	110416300	S_Shore	TSS1500	II	ALX3	12.5691	0	0.429148	0.864916	0.870833	0.331418	0.435768	0.441684	-0.0977309	-0.0059162	0.533499	0.539415	TRUE
168455	cg08719081	1	110415456	S_Shore	TSS1500	II	ALX3	13.4056	0	0.939676	0.915941	0.903543	0.769397	-0.023735	-0.0361328	-0.170279	0.0123978	0.146544	0.134146	TRUE
164191	cg08478074	1	110414920	S_Shore	TSS200	I	ALX3	12.8881	0	0.389681	0.0484063	0.794222	0.838893	-0.341275	0.404541	0.449212	-0.745815	-0.790486	-0.044671	TRUE
453346	cg25973580	1	110404536		3'UTR	II	ALX3	13.9165	0	0.452414	0.872328	0.886571	0.911197	0.419914	0.434157	0.458783	-0.0142437	-0.0388695	-0.0246258	TRUE
358470	cg19896612	1	109853723	Island	1stExon	I	AMIGO1	13.2333	0	0.0101523	0.0162294	0.0121526	0.019901	0.00607709	0.00200031	0.00974873	0.00407678	-0.00367164	-0.00774842	TRUE
314921	cg17185401	1	109853616	Island	1stExon	I	AMIGO1	13.588	0	0.0532814	0.0457375	0.0883018	0.0556791	-0.00754394	0.0350204	0.00239773	-0.0425643	-0.00994167	0.0326226	TRUE
162248	cg08367326	1	109853533	Island	5'UTR	I	AMIGO1	11.0403	0	0.071185	0.258417	0.260433	0.881112	0.187232	0.189248	0.809927	-0.0020161	-0.622695	-0.620679	TRUE
117244	cg05947402	1	109853875	Island	TSS200	I	AMIGO1	13.3034	0	0.0170116	0.0238701	0.0214408	0.0111444	0.00685857	0.00442924	-0.00586717	0.00242933	0.0127257	0.0102964	TRUE
385327	cg21646186	1	109853981	Island	TSS200	I	AMIGO1	12.877	0	0.0306522	0.0245144	0.0419124	0.0232809	-0.00613785	0.0112601	-0.00737132	-0.017398	0.00123347	0.0186314	TRUE
231273	cg12419308	1	109853987	Island	TSS200	I	AMIGO1	12.0124	0	0.0250266	0.0270217	0.056536	0.0349576	0.00199511	0.0315094	0.00993101	-0.0295143	-0.0079359	0.0215784	TRUE
131917	cg06764670	1	109854013	Island	TSS200	II	AMIGO1	13.6117	0	0.191829	0.105552	0.115892	0.133911	-0.0862769	-0.0759366	-0.0579177	-0.0103403	-0.0283592	-0.0180189	TRUE
385954	cg21692308	1	109851026	N_Shelf	3'UTR	II	AMIGO1	11.9894	0	0.6519	0.906653	0.903925	0.890305	0.254753	0.252025	0.238405	0.002728	0.0163482	0.0136202	TRUE
395703	cg22365946	1	109852244	N_Shore	Body	II	AMIGO1	13.1593	0	0.914745	0.904338	0.88897	0.917443	-0.0104072	-0.0257751	0.002698	0.0153679	-0.0131052	-0.0284731	TRUE
16713	cg00791218	1	109854067	S_Shore	TSS1500	I	AMIGO1	13.4707	0	0.0586874	0.0514312	0.0364745	0.0522167	-0.00725619	-0.022213	-0.00647069	0.0149568	-0.0007855	-0.0157423	TRUE
426739	cg24304268	1	109854161	S_Shore	TSS1500	II	AMIGO1	13.1335	0	0.13508	0.0899753	0.0966061	0.119225	-0.045105	-0.0384743	-0.015855	-0.00663074	-0.02925	-0.0226193	TRUE
290560	cg15740508	1	115040082		TSS1500	II	AMPD1	10.73	0	0.328526	0.848195	0.744898	0.558352	0.51967	0.416372	0.229827	0.103297	0.289843	0.186546	TRUE
109115	cg05499890	1	115039736		TSS200	II	AMPD1	10.5172	0	0.355878	0.856602	0.793153	0.231452	0.500725	0.437275	-0.124426	0.0634496	0.625151	0.561701	TRUE
180579	cg09414045	1	109963988	Island	1stExon	I	AMPD2;AMPD2	13.0274	0	0.0769231	0.0390654	0.0762104	0.0819869	-0.0378576	-0.00071268	0.00506382	-0.037145	-0.0429215	-0.0057765	FALSE
460105	cg26363634	1	109964008	Island	1stExon	I	AMPD2;AMPD2	13.6135	0	0.0575682	0.0451937	0.0485994	0.0411944	-0.0123744	-0.00896877	-0.0163738	-0.00340565	0.00399934	0.00740499	FALSE
288149	cg15605011	1	109964000	Island	1stExon	I	AMPD2;AMPD2	13.2995	0	0.0904126	0.0492616	0.0592172	0.0494751	-0.0411511	-0.0311954	-0.0409375	-0.00995567	-0.00021354	0.00974213	FALSE
392893	cg22164238	1	109964011	Island	1stExon	II	AMPD2;AMPD2	13.6419	0	0.105945	0.0893514	0.0891114	0.105255	-0.0165937	-0.0168337	-0.0006902	0.00023999	-0.0159035	-0.0161435	FALSE
464144	cg26600917	1	109964057	Island	1stExon	I	AMPD2;AMPD2	13.3595	0	0.0635098	0.109609	0.065305	0.121374	0.0460991	0.00179527	0.0578639	0.0443038	-0.0117649	-0.0560687	FALSE
373499	cg20885089	1	109964224	Island	1stExon	II	AMPD2;AMPD2	14.1636	0	0.137305	0.116364	0.128579	0.109868	-0.0209417	-0.0087264	-0.0274377	-0.0122153	0.006496	0.0187113	FALSE
12453	cg00584008	1	109963868	N_Shore	TSS1500	II	AMPD2;AMPD2	12.1452	0	0.143124	0.0703216	0.121302	0.114678	-0.0728024	-0.0218222	-0.0284461	-0.0509802	-0.0443563	0.0066239	FALSE
468281	cg26839284	1	109963769	N_Shore	TSS1500	II	AMPD2;AMPD2	12.6419	0	0.111595	0.133269	0.0756081	0.0882588	0.021674	-0.0359866	-0.0233359	0.0576606	0.0450099	-0.0126507	FALSE
264771	cg14254419	1	109963740	N_Shore	TSS1500	II	AMPD2;AMPD2	13.362	0	0.396533	0.426618	0.216012	0.119142	0.0300845	-0.180521	-0.277391	0.210606	0.307476	0.0968699	FALSE
297010	cg16140253	1	109968086	S_Shelf	Body	II	AMPD2;AMPD2	13.5412	0	0.676239	0.846507	0.823219	0.861931	0.170268	0.14698	0.185692	0.023288	-0.0154238	-0.0387118	FALSE
363959	cg20253872	1	109968094	S_Shelf	Body	II	AMPD2;AMPD2	13.5588	0	0.713993	0.880053	0.865083	0.909936	0.16606	0.15109	0.195943	0.0149703	-0.0298826	-0.0448529	FALSE
480723	cg27565899	1	109968187	S_Shelf	Body	I	AMPD2;AMPD2	13.7984	0	0.881918	0.948496	0.877813	0.9364	0.0665779	-0.0041057	0.0544815	0.0706836	0.0120964	-0.0585872	FALSE
463117	cg26541027	1	109964836	S_Shore	Body	I	AMPD2;AMPD2	14.2113	0	0.120324	0.0898647	0.109969	0.0860065	-0.0304589	-0.0103545	-0.0343171	-0.0201044	0.00385827	0.0239626	FALSE
238517	cg12871507	1	109964950	S_Shore	Body	II	AMPD2;AMPD2	12.4274	0	0.186074	0.111161	0.211029	0.120094	-0.074912	0.0249551	-0.0659792	-0.0998671	-0.0089328	0.0909343	FALSE
3834	cg00171084	1	109964698	S_Shore	Body	II	AMPD2;AMPD2	11.47	0	0.290991	0.161714	0.175788	0.11459	-0.129276	-0.115202	-0.176401	-0.0140742	0.0471244	0.0611986	FALSE
154609	cg07954706	1	109966070	S_Shore	Body	II	AMPD2;AMPD2	13.3459	0	0.598484	0.861162	0.773717	0.80292	0.262677	0.175232	0.204435	0.087445	0.0582419	-0.0292031	FALSE
320396	cg17515462	1	109975721		3'UTR	II	AMPD2;AMPD2	13.0788	0	0.892317	0.895254	0.905757	0.925532	0.0029369	0.0134395	0.0332147	-0.0105026	-0.0302778	-0.0197752	FALSE
312435	cg17036469	1	109969113		Body	II	AMPD2;AMPD2	10.9431	0	0.631342	0.689934	0.656846	0.764814	0.0585928	0.0255041	0.133472	0.0330887	-0.0748796	-0.107968	FALSE
324520	cg17804651	1	109974580		Body	II	AMPD2;AMPD2	13.8756	0	0.576523	0.785989	0.754446	0.821857	0.209465	0.177923	0.245334	0.0315426	-0.0358685	-0.0674111	FALSE
168825	cg08739244	1	109973153		Body	II	AMPD2;AMPD2	13.8123	0	0.760197	0.860255	0.848789	0.874421	0.100058	0.0885925	0.114225	0.0114653	-0.0141669	-0.0256322	FALSE
280578	cg15111554	1	109973551		Body	II	AMPD2;AMPD2	12.2594	0	0.830651	0.87413	0.887675	0.929094	0.0434787	0.0570245	0.0984427	-0.0135458	-0.054964	-0.0414182	FALSE
263634	cg14202937	1	109972320		Body	II	AMPD2;AMPD2	13.5241	0	0.715734	0.882402	0.890863	0.850996	0.166667	0.175129	0.135262	-0.0084616	0.0314056	0.0398672	FALSE
60882	cg02988730	1	109969032		Body	II	AMPD2;AMPD2	12.1649	0	0.667349	0.895226	0.852896	0.920545	0.227878	0.185547	0.253196	0.0423304	-0.0253187	-0.0676491	FALSE
385285	cg21644334	1	109969572		Body	I	AMPD2;AMPD2	11.2329	0	0.667412	0.93734	0.890838	0.920374	0.269928	0.223426	0.252962	0.0465016	0.0169659	-0.0295357	FALSE
450434	cg25772143	1	109969544		TSS200	II	AMPD2;AMPD2	13.0395	0	0.636041	0.890466	0.815925	0.928649	0.254424	0.179884	0.292607	0.0745402	-0.038183	-0.112723	FALSE
440095	cg25110106	1	109969506		TSS200	I	AMPD2;AMPD2	10.8622	0	0.651835	0.921602	0.816432	0.91554	0.269767	0.164597	0.263705	0.10517	0.0060617	-0.0991082	FALSE
79206	cg03937605	1	109969499		TSS200	I	AMPD2;AMPD2	11.5548	0	0.794088	0.93793	0.844388	0.918418	0.143841	0.0502994	0.12433	0.0935418	0.0195114	-0.0740304	FALSE
123735	cg06321300	1	104041219		TSS1500	II	AMY1B;AMY1C;AMY1A;AMY1A	11.7124	0	0.83364	0.884707	0.835354	0.229248	0.0510672	0.0017133	-0.604393	0.0493539	0.65546	0.606106	FALSE
393566	cg22215192	1	103961780		Body	II	AMY2A	11.4059	0	0.683956	0.918666	0.849374	0.205908	0.23471	0.165418	-0.478048	0.069292	0.712758	0.643466	TRUE
390947	cg22036057	1	103899193		5'UTR	II	AMY2B;AMY2B;RNPC3	10.7524	0	0.475618	0.80373	0.763079	0.577045	0.328112	0.287461	0.101427	0.0406508	0.226685	0.186034	FALSE
315790	cg17240499	1	211255701	Island	1stExon	I	ANGEL2	11.6785	0	0.0301472	0.0332633	0.0356513	0.0381033	0.00311608	0.00550402	0.00795607	-0.00238794	-0.00483999	-0.00245205	TRUE
276113	cg14845736	1	211255671	Island	1stExon	I	ANGEL2	11.0549	0	0.0691021	0.0761145	0.0698305	0.0553245	0.00701242	0.00072839	-0.0137777	0.00628403	0.0207901	0.014506	TRUE
327233	cg17969298	1	211255787	Island	1stExon	II	ANGEL2	13.9704	0	0.116874	0.0942454	0.08629	0.118235	-0.0226288	-0.0305842	0.0013604	0.00795536	-0.0239892	-0.0319446	TRUE
106674	cg05364211	1	211255410	Island	Body	I	ANGEL2	11.9039	0	0.102263	0.0826902	0.0861881	0.0569086	-0.0195728	-0.0160749	-0.0453545	-0.00349795	0.0257816	0.0292796	TRUE
191109	cg10027085	1	211255345	Island	Body	I	ANGEL2	14.0324	0	0.15312	0.111356	0.0830632	0.113001	-0.0417641	-0.0700573	-0.04012	0.0282932	-0.0016441	-0.0299373	TRUE
95716	cg04795350	1	211255328	Island	Body	II	ANGEL2	14.2463	0	0.245498	0.175161	0.148867	0.134397	-0.0703376	-0.0966314	-0.111101	0.0262938	0.0407636	0.0144698	TRUE
246522	cg13381753	1	211255879	Island	TSS200	II	ANGEL2	13.0634	0	0.0867033	0.0792444	0.067256	0.0919022	-0.00745892	-0.0194474	0.00519891	0.0119884	-0.0126578	-0.0246463	TRUE
40214	cg01961525	1	211255865	Island	TSS200	II	ANGEL2	13.9992	0	0.0946997	0.110087	0.114902	0.139436	0.015387	0.0202026	0.0447368	-0.0048156	-0.0293498	-0.0245342	TRUE
389828	cg21951459	1	211257194	S_Shore	TSS1500	II	ANGEL2	10.5779	0	0.866377	0.828776	0.803375	0.883315	-0.0376009	-0.0630021	0.0169375	0.0254012	-0.0545384	-0.0799396	TRUE
272055	cg14610958	1	211256264	S_Shore	TSS1500	II	ANGEL2	11.9475	0	0.358101	0.869477	0.864194	0.907183	0.511376	0.506093	0.549082	0.005283	-0.0377059	-0.0429889	TRUE
357914	cg19863073	1	211256446	S_Shore	TSS1500	II	ANGEL2	12.1904	0	0.513053	0.907327	0.894095	0.896578	0.394275	0.381043	0.383525	0.013232	0.0107494	-0.0024826	TRUE
428518	cg24410391	1	211256396	S_Shore	TSS1500	II	ANGEL2	12.8608	0	0.560661	0.915007	0.922333	0.919525	0.354346	0.361672	0.358864	-0.007326	-0.0045175	0.0028085	TRUE
36300	cg01774111	1	211232202		3'UTR	II	ANGEL2	11.1003	0	0.91421	0.891254	0.83955	0.909903	-0.022956	-0.0746601	-0.0043069	0.0517041	-0.0186491	-0.0703532	TRUE
469095	cg26883251	1	211235669		Body	II	ANGEL2	12.0705	0	0.191938	0.344104	0.386109	0.643603	0.152166	0.194171	0.451665	-0.0420054	-0.299499	-0.257493	TRUE
137599	cg07044282	1	177106760		1stExon	II	ANGPTL1;ANGPTL1;RALGPS2	12.4305	0	0.690837	0.808947	0.842276	0.905039	0.11811	0.151438	0.214202	-0.0333286	-0.0960917	-0.0627631	FALSE
356941	cg19807716	1	177099382		Body	II	ANGPTL1;ANGPTL1;RALGPS2	12.2162	0	0.425655	0.863316	0.844362	0.81055	0.437661	0.418707	0.384895	0.0189541	0.0527667	0.0338126	FALSE
379037	cg21223353	1	11172126		1stExon	II	ANGPTL7;ANGPTL7;MTOR	12.2095	0	0.910216	0.909691	0.916209	0.951429	-0.0005251	0.0059933	0.041213	-0.0065184	-0.0417381	-0.0352197	FALSE
29973	cg01441049	1	11172348		1stExon	II	ANGPTL7;ANGPTL7;MTOR	13.2535	0	0.94056	0.93326	0.909325	0.901441	-0.0073003	-0.0312355	-0.0391193	0.0239352	0.031819	0.0078838	FALSE
248836	cg13489366	1	11177321		Body	II	ANGPTL7;ANGPTL7;MTOR	12.1839	0	0.900616	0.890305	0.916061	0.92348	-0.0103104	0.0154448	0.0228642	-0.0257552	-0.0331746	-0.0074194	FALSE
113826	cg05767546	1	70589356	N_Shelf	Body	II	ANKRD13C	11.5376	0	0.858804	0.866929	0.839032	0.943443	0.0081249	-0.0197724	0.0846389	0.0278973	-0.076514	-0.104411	TRUE
415509	cg23606286	1	144181949	Island	1stExon	I	ANKRD34A	13.5627	0	0.0417905	0.0433494	0.0393485	0.0616785	0.00155882	-0.00244208	0.019888	0.0040009	-0.0183292	-0.0223301	TRUE
172104	cg08920748	1	144184362	Island	5'UTR	I	ANKRD34A	13.4325	0	0.014903	0.0227975	0.0225385	0.619048	0.00789452	0.00763544	0.604145	0.00025908	-0.59625	-0.596509	TRUE
258280	cg13947666	1	144184652	Island	5'UTR	I	ANKRD34A	12.8544	0	0.0423778	0.0317572	0.0237786	0.935711	-0.0106205	-0.0185991	0.893333	0.00797859	-0.903954	-0.911932	TRUE
186336	cg09752264	1	144184499	Island	5'UTR	I	ANKRD34A	13.076	0	0.0527429	0.0407649	0.0290113	0.613154	-0.011978	-0.0237316	0.560411	0.0117536	-0.572389	-0.584142	TRUE
381686	cg21421098	1	144184535	Island	5'UTR	II	ANKRD34A	13.1565	0	0.13842	0.115744	0.196426	0.712143	-0.0226758	0.0580068	0.573724	-0.0806826	-0.596399	-0.515717	TRUE
96077	cg04816302	1	144184570	Island	5'UTR	II	ANKRD34A	13.345	0	0.116406	0.121811	0.211736	0.683327	0.0054042	0.09533	0.566921	-0.0899258	-0.561516	-0.471591	TRUE
241202	cg13051071	1	144184749	Island	Body	I	ANKRD34A	14.2148	0	0.0228131	0.0165737	0.0664409	0.980691	-0.00623943	0.0436278	0.957878	-0.0498672	-0.964118	-0.914251	TRUE
332644	cg18280463	1	144185055	Island	Body	I	ANKRD34A	12.7613	0	0.0223298	0.0254942	0.0187456	0.966877	0.00316442	-0.00358417	0.944547	0.00674859	-0.941383	-0.948131	TRUE
193902	cg10178263	1	144184988	Island	Body	I	ANKRD34A	13.4652	0	0.0183809	0.030871	0.0322925	0.983518	0.0124901	0.0139116	0.965137	-0.00142147	-0.952647	-0.951225	TRUE
25797	cg01229562	1	144185057	Island	Body	II	ANKRD34A	12.5383	0	0.058718	0.0473192	0.0763788	0.933362	-0.0113988	0.0176608	0.874644	-0.0290596	-0.886043	-0.856983	TRUE
456169	cg26144437	1	144185826	Island	Body	I	ANKRD34A	13.2565	0	0.115098	0.107857	0.036739	0.093228	-0.0072406	-0.0783589	-0.0218699	0.0711183	0.0146293	-0.056489	TRUE
97518	cg04886407	1	144185688	Island	Body	II	ANKRD34A	13.6209	0	0.231426	0.141459	0.154524	0.189318	-0.0899663	-0.076902	-0.0421077	-0.0130643	-0.0478586	-0.0347943	TRUE
309888	cg16871828	1	144186058	Island	Body	II	ANKRD34A	12.6649	0	0.286154	0.354102	0.159305	0.149183	0.0679479	-0.126849	-0.136971	0.194796	0.204919	0.0101223	TRUE
287666	cg15577575	1	144181606	Island	TSS1500	I	ANKRD34A	13.17	0	0.0569897	0.0633916	0.044644	0.0721391	0.00640197	-0.0123456	0.0151494	0.0187476	-0.00874745	-0.0274951	TRUE
242130	cg13110034	1	144181618	Island	TSS1500	I	ANKRD34A	12.9603	0	0.0661819	0.0919848	0.0878345	0.0735493	0.0258029	0.0216526	0.00736743	0.00415028	0.0184355	0.0142852	TRUE
128983	cg06617136	1	144181654	Island	TSS1500	II	ANKRD34A	12.2091	0	0.151544	0.0929965	0.121508	0.127656	-0.0585476	-0.0300366	-0.0238882	-0.028511	-0.0346594	-0.0061484	TRUE
77633	cg03852219	1	144181746	Island	TSS200	I	ANKRD34A	13.1158	0	0.0589957	0.0354406	0.0421169	0.0504369	-0.0235551	-0.0168788	-0.00855879	-0.00667629	-0.0149963	-0.00832003	TRUE
137478	cg07036775	1	144181752	Island	TSS200	II	ANKRD34A	12.7585	0	0.113758	0.0615963	0.0642494	0.0880448	-0.0521622	-0.0495091	-0.0257137	-0.00265307	-0.0264485	-0.0237955	TRUE
458005	cg26251123	1	144183936	N_Shore	5'UTR	I	ANKRD34A	13.7976	0	0.04518	0.026652	0.0274383	0.0720494	-0.0185279	-0.0177417	0.0268694	-0.00078623	-0.0453974	-0.0446111	TRUE
228413	cg12222699	1	144181244	N_Shore	TSS1500	II	ANKRD34A	10.5677	0	0.187384	0.0848523	0.276389	0.131651	-0.102532	0.0890049	-0.0557329	-0.191537	-0.0467988	0.144738	TRUE
207468	cg10976961	1	144186256	S_Shore	3'UTR	II	ANKRD34A	11.883	0	0.571854	0.844598	0.864499	0.385613	0.272744	0.292645	-0.186241	-0.019901	0.458985	0.478886	TRUE
340380	cg18762736	1	144260640		1stExon	I	ANKRD35	13.2449	0	0.01221	0.0134535	0.0193397	0.0139449	0.00124344	0.00712966	0.00173494	-0.00588622	-0.0004915	0.00539472	TRUE
137022	cg07015079	1	144260798		Body	II	ANKRD35	14.2401	0	0.342442	0.551424	0.691782	0.374515	0.208982	0.349341	0.0320737	-0.140359	0.176908	0.317267	TRUE
210920	cg11187916	1	144274072		Body	II	ANKRD35	14.5053	0	0.744402	0.78799	0.741547	0.72687	0.043588	-0.0028542	-0.0175311	0.0464422	0.0611191	0.0146769	TRUE
21070	cg01000615	1	144274174		Body	II	ANKRD35	13.8219	0	0.725964	0.846642	0.803602	0.682909	0.120678	0.0776386	-0.0430543	0.0430393	0.163732	0.120693	TRUE
104707	cg05263666	1	144267064		Body	II	ANKRD35	12.7431	0	0.76954	0.909852	0.873504	0.480772	0.140312	0.103964	-0.288768	0.0363481	0.42908	0.392732	TRUE
312011	cg17013132	1	144260272		TSS1500	I	ANKRD35	11.2133	0	0.0517404	0.0850575	0.0589824	0.0894558	0.0333171	0.00724208	0.0377154	0.026075	-0.00439831	-0.0304733	TRUE
481030	cg27582948	1	144260302		TSS1500	I	ANKRD35	10.8244	0	0.0851293	0.109984	0.0776103	0.092827	0.0248547	-0.00751903	0.0076977	0.0323737	0.017157	-0.0152167	TRUE
231359	cg12424475	1	144260211		TSS1500	II	ANKRD35	10.6463	0	0.210788	0.130904	0.217149	0.198682	-0.0798836	0.0063614	-0.0121061	-0.086245	-0.0677775	0.0184675	TRUE
467172	cg26783464	1	144260421		TSS200	I	ANKRD35	12.0786	0	0.0303494	0.0238394	0.0305598	0.0301412	-0.00650995	0.00021049	-0.00020818	-0.00672044	-0.00630177	0.00041867	TRUE
136944	cg07011115	1	144260436		TSS200	I	ANKRD35	12.139	0	0.06565	0.0422358	0.0477332	0.0570335	-0.0234143	-0.0179168	-0.00861655	-0.00549745	-0.0147977	-0.00930027	TRUE
205009	cg10823926	1	144260546		TSS200	II	ANKRD35	11.2922	0	0.0756343	0.110214	0.0948063	0.0626019	0.0345798	0.019172	-0.0130324	0.0154078	0.0476122	0.0322044	TRUE
214550	cg11400325	1	166481937		Body	II	ANKRD36BL1	10.6533	0	0.752988	0.771412	0.728127	0.857641	0.0184237	-0.0248608	0.104653	0.0432845	-0.0862289	-0.129513	TRUE
94285	cg04722610	1	166482066		Body	II	ANKRD36BL1	11.6772	0	0.880276	0.860007	0.893923	0.915109	-0.0202694	0.0136469	0.0348325	-0.0339163	-0.0551019	-0.0211856	TRUE
124624	cg06372962	1	171905313	Island	5'UTR	I	ANKRD45	13.4911	0	0.0566158	0.348292	0.376283	0.268381	0.291676	0.319667	0.211765	-0.0279911	0.0799111	0.107902	TRUE
292807	cg15883716	1	171905324	Island	5'UTR	II	ANKRD45	12.8689	0	0.195829	0.523425	0.59375	0.46342	0.327596	0.397921	0.267591	-0.0703251	0.060005	0.13033	TRUE
259167	cg13990746	1	171905667	Island	TSS200	II	ANKRD45	13.5779	0	0.132392	0.36131	0.43392	0.332937	0.228918	0.301529	0.200545	-0.0726102	0.0283732	0.100983	TRUE
454482	cg26044223	1	171905093	N_Shore	5'UTR	II	ANKRD45	11.8464	0	0.629741	0.896608	0.877262	0.849431	0.266867	0.247521	0.21969	0.0193465	0.0471771	0.0278306	TRUE
316147	cg17267239	1	171906823	S_Shore	TSS1500	II	ANKRD45	12.0615	0	0.698858	0.799859	0.772705	0.388727	0.101001	0.0738478	-0.31013	0.0271534	0.411131	0.383978	TRUE
82170	cg04092747	1	171906003	S_Shore	TSS1500	II	ANKRD45	10.6944	0	0.804424	0.831448	0.84809	0.803458	0.0270237	0.0436652	-0.0009666	-0.0166415	0.0279903	0.0446318	TRUE
398064	cg22529184	1	171906335	S_Shore	TSS1500	II	ANKRD45	10.7908	0	0.638857	0.883801	0.795711	0.376333	0.244945	0.156854	-0.262523	0.0880901	0.507468	0.419378	TRUE
89184	cg04446579	1	171905694	S_Shore	TSS200	II	ANKRD45	13.6019	0	0.31699	0.466673	0.672701	0.373006	0.149683	0.355711	0.056016	-0.206029	0.0936668	0.299695	TRUE
289464	cg15680620	1	171905753	S_Shore	TSS200	II	ANKRD45	10.5367	0	0.550991	0.652148	0.642601	0.456364	0.101157	0.0916109	-0.0946269	0.0095462	0.195784	0.186238	TRUE
429546	cg24474279	1	171845733		3'UTR	II	ANKRD45	11.9111	0	0.89985	0.89404	0.879518	0.88303	-0.00581	-0.0203317	-0.0168195	0.0145217	0.0110095	-0.0035122	TRUE
362611	cg20157003	1	171848911		Body	I	ANKRD45	12.2085	0	0.722233	0.791574	0.689095	0.58378	0.0693408	-0.0331377	-0.138452	0.102479	0.207793	0.105315	TRUE
342338	cg18878095	1	148473758	Island	Body	I	ANP32E;ANP32E	11.9098	0	0.0396107	0.0479057	0.0422636	0.0137135	0.00829501	0.00265293	-0.0258971	0.00564208	0.0341922	0.0285501	FALSE
27110	cg01297397	1	148473596	Island	Body	II	ANP32E;ANP32E	14.4047	0	0.186193	0.142795	0.15108	0.192004	-0.0433975	-0.0351128	0.0058116	-0.0082847	-0.0492091	-0.0409244	FALSE
269180	cg14475772	1	148473760	Island	Body	I	ANP32E;ANP32E	12.8339	0	0.257682	0.225221	0.235766	0.236253	-0.0324606	-0.0219155	-0.0214288	-0.0105451	-0.0110318	-0.0004867	FALSE
438374	cg25003565	1	148474058	Island	TSS1500	I	ANP32E;ANP32E	13.6174	0	0.0199875	0.0280988	0.0345224	0.0261269	0.00811127	0.0145349	0.00613939	-0.00642366	0.00197188	0.00839554	FALSE
256074	cg13841804	1	148474091	Island	TSS1500	I	ANP32E;ANP32E	13.1058	0	0.0238071	0.0301355	0.038766	0.0403401	0.00632844	0.0149589	0.016533	-0.00863047	-0.0102046	-0.00157413	FALSE
387851	cg21828982	1	148473905	Island	TSS1500	II	ANP32E;ANP32E	11.6442	0	0.0907042	0.0572751	0.106913	0.098526	-0.0334291	0.0162086	0.00782176	-0.0496377	-0.0412509	0.00838681	FALSE
10115	cg00476580	1	148474207	Island	TSS1500	I	ANP32E;ANP32E	13.8792	0	0.0639787	0.0839875	0.0558266	0.0671398	0.0200088	-0.00815205	0.00316114	0.0281609	0.0168477	-0.0113132	FALSE
21236	cg01008834	1	148474244	Island	TSS1500	II	ANP32E;ANP32E	13.7149	0	0.157551	0.119784	0.19399	0.122617	-0.037767	0.0364384	-0.0349344	-0.0742054	-0.0028326	0.0713728	FALSE
71604	cg03541057	1	148472866	N_Shore	Body	II	ANP32E;ANP32E	10.6911	0	0.310136	0.738615	0.744369	0.482014	0.428479	0.434233	0.171878	-0.0057546	0.2566	0.262355	FALSE
47813	cg02340851	1	148472761	N_Shore	Body	II	ANP32E;ANP32E	12.8726	0	0.207223	0.758891	0.379217	0.473932	0.551668	0.171994	0.266709	0.379674	0.284959	-0.0947152	FALSE
16098	cg00762037	1	148475556	S_Shore	TSS1500	II	ANP32E;ANP32E	11.7885	0	0.122054	0.0861414	0.184666	0.130137	-0.0359122	0.0626128	0.0080834	-0.098525	-0.0439956	0.0545294	FALSE
94318	cg04724058	1	148474711	S_Shore	TSS1500	I	ANP32E;ANP32E	14.0393	0	0.0732823	0.0866471	0.0522235	0.0936692	0.0133649	-0.0210588	0.0203869	0.0344237	-0.00702205	-0.0414457	FALSE
131357	cg06738889	1	148475560	S_Shore	TSS1500	II	ANP32E;ANP32E	12.8894	0	0.169216	0.115699	0.431323	0.180513	-0.0535168	0.262107	0.0112976	-0.315624	-0.0648144	0.25081	FALSE
349263	cg19353897	1	148475143	S_Shore	TSS1500	II	ANP32E;ANP32E	11.247	0	0.13979	0.131141	0.132093	0.124883	-0.0086488	-0.0076965	-0.0149069	-0.0009523	0.0062581	0.0072104	FALSE
379984	cg21285133	1	148476088	S_Shore	TSS1500	II	ANP32E;ANP32E	13.3009	0	0.387024	0.522647	0.447018	0.570224	0.135623	0.0599932	0.1832	0.0756294	-0.047577	-0.123206	FALSE
403430	cg22868433	1	148475294	S_Shore	TSS200	I	ANP32E;ANP32E	12.7275	0	0.022235	0.0292184	0.0423117	0.0238035	0.00698344	0.0200767	0.00156852	-0.0130933	0.00541492	0.0185082	FALSE
395941	cg22377939	1	148475231	S_Shore	TSS200	II	ANP32E;ANP32E	13.4748	0	0.080779	0.0419778	0.092984	0.0742866	-0.0388012	0.012205	-0.00649241	-0.0510062	-0.0323088	0.0186974	FALSE
248132	cg13458596	1	148475289	S_Shore	TSS200	I	ANP32E;ANP32E	12.1602	0	0.0356347	0.0430575	0.0468211	0.0362959	0.00742274	0.0111864	0.00066112	-0.00376362	0.00676162	0.0105252	FALSE
200419	cg10549188	1	148475163	S_Shore	TSS200	II	ANP32E;ANP32E	11.5067	0	0.126038	0.0692864	0.112032	0.135368	-0.0567518	-0.0140067	0.0093295	-0.0427451	-0.0660814	-0.0233362	FALSE
467763	cg26812704	1	148475246	S_Shore	TSS200	II	ANP32E;ANP32E	13.7241	0	0.125604	0.09163	0.125051	0.0950811	-0.0339739	-0.0005534	-0.0305228	-0.0334205	-0.00345112	0.0299694	FALSE
286822	cg15526406	1	148475254	S_Shore	TSS200	II	ANP32E;ANP32E	13.274	0	0.197217	0.11751	0.167265	0.135873	-0.0797077	-0.0299525	-0.0613449	-0.0497552	-0.0183628	0.0313924	FALSE
366722	cg20437604	1	149221178		1stExon	II	ANXA9	12.7217	0	0.387485	0.876622	0.889915	0.170784	0.489137	0.502431	-0.216701	-0.013294	0.705837	0.719131	TRUE
245435	cg13320146	1	149221450		1stExon	II	ANXA9	12.508	0	0.81456	0.88695	0.932402	0.779599	0.0723902	0.117843	-0.0349605	-0.0454524	0.107351	0.152803	TRUE
145916	cg07479786	1	149234452		3'UTR	I	ANXA9	12.88	0	0.756523	0.928769	0.869465	0.806662	0.172246	0.112942	0.0501385	0.0593044	0.122107	0.0628031	TRUE
257496	cg13912599	1	149226004		Body	II	ANXA9	11.384	0	0.650787	0.85699	0.871303	0.86686	0.206203	0.220516	0.216074	-0.0143134	-0.0098708	0.0044426	TRUE
143333	cg07337598	1	149220567		TSS1500	II	ANXA9	12.1201	0	0.338728	0.675812	0.676119	0.283883	0.337084	0.337391	-0.0548452	-0.0003073	0.391929	0.392236	TRUE
83289	cg04144222	1	149220337		TSS1500	II	ANXA9	12.9878	0	0.425974	0.725584	0.80109	0.519612	0.29961	0.375116	0.0936383	-0.0755065	0.205971	0.281478	TRUE
445690	cg25468058	1	149220304		TSS1500	II	ANXA9	13.2848	0	0.426571	0.835166	0.689008	0.63148	0.408595	0.262437	0.204909	0.146158	0.203686	0.0575279	TRUE
305250	cg16599770	1	114249128	Island	5'UTR	I	AP4B1	11.0957	0	0.0800181	0.0703518	0.0934625	0.0747288	-0.00966632	0.0134444	-0.00528927	-0.0231107	-0.00437705	0.0187337	TRUE
56554	cg02774380	1	114249039	Island	5'UTR	I	AP4B1	11.0989	0	0.0983036	0.0977918	0.189948	0.133999	-0.00051181	0.0916442	0.035695	-0.092156	-0.0362068	0.0559492	TRUE
144454	cg07398561	1	114249094	Island	5'UTR	I	AP4B1	10.9496	0	0.115348	0.10942	0.15698	0.0822814	-0.0059275	0.0416327	-0.0330661	-0.0475602	0.0271386	0.0746988	TRUE
324437	cg17799654	1	114246277	N_Shelf	Body	I	AP4B1	13.1261	0	0.799524	0.866797	0.835819	0.84214	0.0672721	0.0362941	0.0426157	0.030978	0.0246564	-0.0063216	TRUE
97201	cg04872610	1	114250012	S_Shore	TSS1500	II	AP4B1	12.5829	0	0.442987	0.544252	0.493139	0.230484	0.101264	0.0501514	-0.212503	0.0511131	0.313768	0.262655	TRUE
380065	cg21291134	1	157825136		3'UTR	II	APCS	11.2237	0	0.819171	0.873834	0.846911	0.629186	0.0546623	0.02774	-0.189986	0.0269223	0.244648	0.217726	TRUE
77708	cg03856044	1	157824256		5'UTR	II	APCS	13.1133	0	0.455813	0.865664	0.733575	0.537886	0.409851	0.277761	0.0820728	0.132089	0.327778	0.195688	TRUE
459917	cg26353877	1	157824510		Body	II	APCS	12.5147	0	0.881354	0.871245	0.912492	0.702445	-0.0101082	0.0311386	-0.178909	-0.0412468	0.168801	0.210047	TRUE
116649	cg05919685	1	157823621		TSS1500	II	APCS	11.2793	0	0.535147	0.812668	0.815969	0.414961	0.277521	0.280822	-0.120187	-0.0033008	0.397707	0.401008	TRUE
258651	cg13968061	1	157823881		TSS1500	II	APCS	11.2728	0	0.762019	0.855953	0.828402	0.786791	0.0939342	0.0663831	0.0247719	0.0275511	0.0691623	0.0416112	TRUE
71207	cg03523603	1	148508153	Island	1stExon	I	APH1A;APH1A	13.0514	0	0.028274	0.0278379	0.0169849	0.0159506	-0.00043608	-0.0112891	-0.0123234	0.010853	0.0118873	0.00103431	FALSE
138514	cg07090989	1	148507910	Island	1stExon	I	APH1A;APH1A	13.4346	0	0.0457774	0.0507705	0.0257449	0.0269449	0.0049931	-0.0200326	-0.0188325	0.0250257	0.0238257	-0.00120002	FALSE
81033	cg04028648	1	148507726	Island	1stExon	II	APH1A;APH1A	13.144	0	0.0797497	0.0714372	0.12315	0.0991126	-0.0083125	0.0434006	0.0193628	-0.0517131	-0.0276753	0.0240377	FALSE
352324	cg19540034	1	148508066	Island	1stExon	II	APH1A;APH1A	13.3744	0	0.0996357	0.101565	0.0698786	0.109418	0.00192888	-0.0297572	0.00978188	0.031686	-0.007853	-0.039539	FALSE
422020	cg24004330	1	148508277	Island	TSS200	I	APH1A;APH1A	12.8885	0	0.0361893	0.0268387	0.030325	0.0227493	-0.00935059	-0.00586425	-0.0134399	-0.00348634	0.00408934	0.00757568	FALSE
235216	cg12651044	1	148508174	Island	TSS200	I	APH1A;APH1A	13.3379	0	0.0245857	0.0346694	0.0345759	0.0304802	0.0100838	0.00999023	0.00589449	9.353e-05	0.00418927	0.00409574	FALSE
474307	cg27182915	1	148508213	Island	TSS200	I	APH1A;APH1A	12.4849	0	0.0454308	0.0386803	0.0392796	0.0461148	-0.00675049	-0.00615126	0.00068398	-0.00059923	-0.00743447	-0.00683524	FALSE
283728	cg15324077	1	148508255	Island	TSS200	II	APH1A;APH1A	12.3473	0	0.171009	0.0761104	0.109615	0.152994	-0.0948988	-0.0613938	-0.0180155	-0.033505	-0.0768833	-0.0433783	FALSE
461131	cg26425477	1	148508261	Island	TSS200	I	APH1A;APH1A	12.4998	0	0.0524899	0.088426	0.0745105	0.0646137	0.0359361	0.0220206	0.0121238	0.0139155	0.0238123	0.00989686	FALSE
92708	cg04633021	1	148508249	Island	TSS200	II	APH1A;APH1A	11.9559	0	0.0911106	0.12239	0.0996524	0.078424	0.0312792	0.00854181	-0.0126865	0.0227374	0.0439658	0.0212284	FALSE
95597	cg04789905	1	148504530	N_Shelf	3'UTR	II	APH1A;APH1A	12.4598	0	0.864455	0.850954	0.821173	0.863767	-0.0135012	-0.0432817	-0.0006883	0.0297805	-0.0128129	-0.0425934	FALSE
132890	cg06812488	1	148507411	N_Shore	Body	I	APH1A;APH1A	12.228	0	0.0693666	0.102727	0.105223	0.102959	0.0333605	0.0358569	0.033592	-0.0024964	-0.0002315	0.0022649	FALSE
299220	cg16269716	1	148508405	S_Shore	TSS1500	II	APH1A;APH1A	13.0293	0	0.169101	0.120036	0.149069	0.255686	-0.0490649	-0.0200316	0.0865853	-0.0290333	-0.13565	-0.106617	FALSE
131955	cg06766579	1	148509042	S_Shore	TSS1500	II	APH1A;APH1A	13.0004	0	0.843904	0.900321	0.904998	0.8957	0.0564172	0.0610943	0.0517961	-0.0046771	0.0046211	0.0092982	FALSE
350007	cg19400780	1	10413083	Island	5'UTR	I	APITD1;APITD1	13.9075	0	0.017898	0.0104981	0.0108646	0.0176098	-0.00739996	-0.00703349	-0.00028827	-0.00036647	-0.00711169	-0.00674522	FALSE
208661	cg11047111	1	10412931	Island	5'UTR	II	APITD1;APITD1	12.7988	0	0.196482	0.138355	0.193534	0.116711	-0.0581271	-0.0029479	-0.0797704	-0.0551792	0.0216433	0.0768225	FALSE
183499	cg09578353	1	10412823	Island	5'UTR	I	APITD1;APITD1	12.1564	0	0.335351	0.832713	0.224536	0.498985	0.497362	-0.110815	0.163635	0.608177	0.333727	-0.274449	FALSE
315326	cg17211447	1	10413254	Island	Body	I	APITD1;APITD1	13.944	0	0.0364985	0.0162146	0.0162138	0.033137	-0.0202839	-0.0202847	-0.00336153	8.4e-07	-0.0169224	-0.0169232	FALSE
358796	cg19915020	1	10413572	Island	Body	I	APITD1;APITD1	12.9802	0	0.016771	0.0238837	0.0184222	0.00853112	0.00711274	0.00165128	-0.00823984	0.00546146	0.0153526	0.00989112	FALSE
50113	cg02461388	1	10413530	Island	Body	II	APITD1;APITD1	12.6209	0	0.0377419	0.0513804	0.0330149	0.0380939	0.0136385	-0.00472699	0.000352	0.0183655	0.0132865	-0.00507899	FALSE
232077	cg12465353	1	10413224	Island	Body	II	APITD1;APITD1	13.3103	0	0.114896	0.0929132	0.0893553	0.0689245	-0.0219829	-0.0255408	-0.0459716	0.00355792	0.0239887	0.0204308	FALSE
135272	cg06925060	1	10411875	N_Shore	TSS1500	II	APITD1;APITD1	10.7226	0	0.775081	0.759274	0.825172	0.852671	-0.015807	0.0500907	0.0775904	-0.0658977	-0.0933974	-0.0274997	FALSE
286421	cg15494174	1	10412711	N_Shore	TSS200	II	APITD1;APITD1	13.1006	0	0.0976929	0.138661	0.17637	0.111204	0.0409679	0.0786766	0.0135116	-0.0377087	0.0274563	0.065165	FALSE
130992	cg06719487	1	10412549	N_Shore	TSS200	II	APITD1;APITD1	11.2959	0	0.235872	0.726077	0.826599	0.445099	0.490205	0.590726	0.209227	-0.100521	0.280978	0.381499	FALSE
255364	cg13803915	1	10412650	N_Shore	TSS200	II	APITD1;APITD1	12.043	0	0.536716	0.786169	0.588515	0.707934	0.249453	0.0517989	0.171218	0.197655	0.0782354	-0.119419	FALSE
448007	cg25614726	1	10412645	N_Shore	TSS200	II	APITD1;APITD1	13.0032	0	0.716465	0.84382	0.72319	0.882924	0.127354	0.006724	0.166459	0.12063	-0.0391047	-0.159735	FALSE
177505	cg09242541	1	10412612	N_Shore	TSS200	II	APITD1;APITD1	12.4047	0	0.875594	0.907107	0.901612	0.933545	0.0315134	0.0260176	0.0579512	0.0054958	-0.0264378	-0.0319336	FALSE
100470	cg05038881	1	10412630	N_Shore	TSS200	II	APITD1;APITD1	12.5573	0	0.817689	0.914067	0.907288	0.930759	0.0963788	0.0895999	0.11307	0.0067789	-0.0166915	-0.0234704	FALSE
469346	cg26896979	1	10416909	S_Shelf	Body	II	APITD1;APITD1	10.6344	0	0.273431	0.751199	0.707162	0.789912	0.477768	0.433731	0.516481	0.0440373	-0.0387128	-0.0827501	FALSE
211081	cg11196904	1	10413891	S_Shore	Body	I	APITD1;APITD1	12.1611	0	0.335757	0.1174	0.202471	0.065396	-0.218356	-0.133285	-0.27036	-0.0850711	0.0520044	0.137075	FALSE
426571	cg24293507	1	10434380		3'UTR	II	APITD1;APITD1	10.7013	0	0.179666	0.205179	0.581979	0.871909	0.0255136	0.402313	0.692244	-0.376799	-0.66673	-0.289931	FALSE
187672	cg09828236	1	10425057		3'UTR	II	APITD1;APITD1	11.4544	0	0.87453	0.86575	0.834417	0.838239	-0.0087803	-0.0401137	-0.036291	0.0313334	0.0275107	-0.0038227	FALSE
461031	cg26419962	1	10432269		Body	I	APITD1;APITD1	11.6581	0	0.653548	0.808162	0.808133	0.807359	0.154614	0.154585	0.153811	2.84e-05	0.0008029	0.0007745	FALSE
331838	cg18233538	1	10432493		Body	II	APITD1;APITD1	10.8905	0	0.80785	0.830918	0.858487	0.882306	0.0230679	0.0506365	0.0744559	-0.0275686	-0.051388	-0.0238194	FALSE
3650	cg00162421	1	10431549		Body	II	APITD1;APITD1	11.6898	0	0.921888	0.847518	0.911963	0.914945	-0.0743707	-0.0099258	-0.0069437	-0.0644449	-0.067427	-0.0029821	FALSE
427804	cg24365837	1	10432522		Body	II	APITD1;APITD1	11.5298	0	0.863184	0.876007	0.882528	0.926508	0.012823	0.0193436	0.0633244	-0.0065206	-0.0505014	-0.0439808	FALSE
214830	cg11415402	1	10432320		Body	II	APITD1;APITD1	11.5448	0	0.902275	0.882777	0.911714	0.935429	-0.0194976	0.0094387	0.0331544	-0.0289363	-0.052652	-0.0237157	FALSE
121323	cg06176944	1	10418039		Body	I	APITD1;APITD1	12.8961	0	0.866048	0.885696	0.893075	0.905557	0.0196487	0.0270275	0.039509	-0.0073788	-0.0198603	-0.0124815	FALSE
153482	cg07894717	1	10431185		Body	II	APITD1;APITD1	12.9407	0	0.899076	0.937415	0.932755	0.938479	0.0383389	0.0336783	0.0394023	0.0046606	-0.0010634	-0.005724	FALSE
272039	cg14609757	1	154828270	Island	1stExon	I	APOA1BP	13.5472	0	0.0156682	0.0131468	0.0135822	0.0252636	-0.00252143	-0.00208601	0.00959545	-0.00043542	-0.0121169	-0.0116815	TRUE
341147	cg18806512	1	154828378	Island	1stExon	I	APOA1BP	13.9475	0	0.0827853	0.320166	0.312634	0.235041	0.237381	0.229849	0.152256	0.0075318	0.085125	0.0775932	TRUE
200913	cg10581263	1	154828503	Island	Body	II	APOA1BP	14.1792	0	0.110135	0.0865573	0.107316	0.154393	-0.0235782	-0.0028193	0.0442577	-0.0207589	-0.0678359	-0.047077	TRUE
334174	cg18381283	1	154827977	N_Shore	TSS1500	II	APOA1BP	11.8527	0	0.167265	0.0722681	0.195645	0.129852	-0.0949972	0.0283799	-0.0374138	-0.123377	-0.0575834	0.0657937	TRUE
187552	cg09822001	1	154827958	N_Shore	TSS1500	II	APOA1BP	11.9576	0	0.093228	0.101085	0.121588	0.0771907	0.00785681	0.0283601	-0.0160373	-0.0205033	0.0238941	0.0443974	TRUE
282098	cg15208197	1	154827770	N_Shore	TSS1500	II	APOA1BP	11.4244	0	0.197016	0.386186	0.587642	0.165223	0.18917	0.390626	-0.0317936	-0.201456	0.220964	0.42242	TRUE
304521	cg16564525	1	154827767	N_Shore	TSS1500	II	APOA1BP	11.6417	0	0.16839	0.4276	0.55804	0.151085	0.25921	0.389649	-0.0173046	-0.13044	0.276514	0.406954	TRUE
276881	cg14892118	1	154828055	N_Shore	TSS200	II	APOA1BP	13.5164	0	0.182564	0.150077	0.18905	0.202926	-0.0324866	0.0064855	0.0203622	-0.0389721	-0.0528488	-0.0138767	TRUE
297440	cg16168311	1	154828571	S_Shore	Body	II	APOA1BP	13.6525	0	0.213798	0.170218	0.183507	0.230479	-0.04358	-0.0302907	0.0166816	-0.0132893	-0.0602616	-0.0469723	TRUE
409726	cg23241914	1	159460017		1stExon	II	APOA2	13.8836	0	0.70158	0.839057	0.740243	0.148834	0.137477	0.038663	-0.552746	0.0988139	0.690223	0.591409	TRUE
382105	cg21451906	1	159459173		Body	II	APOA2	12.8475	0	0.699763	0.869419	0.871293	0.69505	0.169656	0.17153	-0.0047135	-0.0018738	0.174369	0.176243	TRUE
172126	cg08922317	1	159460589		TSS1500	II	APOA2	13.572	0	0.496429	0.823438	0.795743	0.0911944	0.32701	0.299314	-0.405234	0.0276952	0.732244	0.704549	TRUE
332662	cg18281418	1	159460557		TSS1500	II	APOA2	13.2976	0	0.659087	0.829461	0.804842	0.222693	0.170373	0.145755	-0.436395	0.0246189	0.606768	0.582149	TRUE
22200	cg01053621	1	159460615		TSS1500	II	APOA2	13.6936	0	0.630872	0.876957	0.881646	0.223198	0.246085	0.250775	-0.407674	-0.0046896	0.653758	0.658448	TRUE
165417	cg08546856	1	181886039		5'UTR	I	APOBEC4;RGL1	11.5067	0	0.810691	0.837526	0.771802	0.819667	0.026835	-0.0388889	0.0089763	0.0657239	0.0178587	-0.0478652	FALSE
368854	cg20579480	1	181888630		5'UTR	II	APOBEC4;RGL1	11.3168	0	0.538647	0.854684	0.85081	0.778854	0.316037	0.312163	0.240206	0.0038742	0.0758308	0.0719566	FALSE
295726	cg16056272	1	181883591		Body	II	APOBEC4;RGL1	13.3908	0	0.715353	0.910857	0.88101	0.85722	0.195504	0.165656	0.141867	0.0298475	0.0536374	0.0237899	FALSE
347986	cg19264170	1	181889093		TSS200	II	APOBEC4;RGL1	11.3813	0	0.533481	0.847726	0.78926	0.813635	0.314244	0.255779	0.280154	0.0584651	0.0340903	-0.0243748	FALSE
192265	cg10093805	1	152562759	N_Shelf	Body	I	AQP10	12.693	0	0.70819	0.928541	0.89802	0.168992	0.220351	0.18983	-0.539198	0.0305208	0.759549	0.729028	TRUE
28277	cg01359534	1	152560275		1stExon	II	AQP10	12.8825	0	0.756465	0.891179	0.895833	0.598921	0.134714	0.139368	-0.157544	-0.0046543	0.292258	0.296912	TRUE
79855	cg03970961	1	152558864		TSS1500	II	AQP10	12.5925	0	0.715398	0.74804	0.71692	0.469367	0.0326423	0.0015224	-0.246031	0.0311199	0.278674	0.247554	TRUE
225291	cg12044338	1	152559053		TSS1500	II	AQP10	12.5163	0	0.873034	0.882384	0.890385	0.322272	0.0093507	0.0173517	-0.550762	-0.008001	0.560113	0.568113	TRUE
371106	cg20713492	1	152560106		TSS200	II	AQP10	13.3915	0	0.294045	0.851479	0.801195	0.128818	0.557434	0.50715	-0.165227	0.0502843	0.722661	0.672377	TRUE
121417	cg06181069	1	152560118		TSS200	II	AQP10	13.4362	0	0.3259	0.882846	0.833707	0.103839	0.556945	0.507807	-0.222061	0.0491384	0.779006	0.729868	TRUE
120984	cg06155802	1	226337106	Island	5'UTR	I	ARF1;ARF1;ARF1;ARF1	13.6543	0	0.0148515	0.0113645	0.0166606	0.019416	-0.00348699	0.00180914	0.00456451	-0.00529613	-0.0080515	-0.00275537	FALSE
124148	cg06347212	1	226337299	Island	5'UTR	I	ARF1;ARF1;ARF1;ARF1	13.367	0	0.0142557	0.0187489	0.0150215	0.0183137	0.00449318	0.00076577	0.00405803	0.00372741	0.00043515	-0.00329226	FALSE
50520	cg02480931	1	226337019	Island	5'UTR	I	ARF1;ARF1;ARF1;ARF1	14.2145	0	0.0251729	0.0191268	0.0176945	0.0197083	-0.00604606	-0.00747841	-0.0054646	0.00143235	-0.00058146	-0.00201381	FALSE
876	cg00035249	1	226337104	Island	5'UTR	I	ARF1;ARF1;ARF1;ARF1	13.6318	0	0.0465431	0.0390375	0.0388207	0.0260951	-0.00750563	-0.00772242	-0.0204481	0.00021679	0.0129425	0.0127257	FALSE
111809	cg05650458	1	226337387	Island	5'UTR	I	ARF1;ARF1;ARF1;ARF1	14.0195	0	0.0810003	0.052187	0.0545707	0.0509551	-0.0288133	-0.0264297	-0.0300453	-0.00238366	0.00123198	0.00361564	FALSE
379950	cg21282883	1	226337991	Island	5'UTR	II	ARF1;ARF1;ARF1;ARF1	12.8811	0	0.107339	0.0569812	0.105458	0.0768752	-0.0503579	-0.0018813	-0.0304639	-0.0484766	-0.019894	0.0285826	FALSE
160369	cg08264704	1	226337037	Island	5'UTR	II	ARF1;ARF1;ARF1;ARF1	14.1504	0	0.152495	0.130311	0.196177	0.21032	-0.0221847	0.0436815	0.0578245	-0.0658662	-0.0800092	-0.014143	FALSE
47132	cg02308112	1	226337917	Island	5'UTR	II	ARF1;ARF1;ARF1;ARF1	14.3734	0	0.214219	0.235774	0.142453	0.18657	0.0215549	-0.0717668	-0.0276497	0.0933217	0.0492046	-0.0441171	FALSE
383515	cg21539371	1	226336647	Island	TSS1500	I	ARF1;ARF1;ARF1;ARF1	12.8982	0	0.015042	0.0138952	0.0160807	0.0183992	-0.00114687	0.00103863	0.00335711	-0.0021855	-0.00450398	-0.00231848	FALSE
461238	cg26430382	1	226336652	Island	TSS1500	I	ARF1;ARF1;ARF1;ARF1	13.1007	0	0.00941282	0.0157246	0.0191598	0.0226162	0.00631179	0.009747	0.0132034	-0.00343521	-0.0068916	-0.00345639	FALSE
461250	cg26431312	1	226336848	Island	TSS1500	I	ARF1;ARF1;ARF1;ARF1	13.3602	0	0.0408473	0.0304202	0.0186935	0.0255537	-0.0104271	-0.0221538	-0.0152937	0.0117267	0.00486653	-0.00686013	FALSE
347425	cg19233769	1	226336504	Island	TSS1500	I	ARF1;ARF1;ARF1;ARF1	12.683	0	0.0242977	0.040066	0.0471103	0.0227693	0.0157683	0.0228127	-0.00152833	-0.00704438	0.0172966	0.024341	FALSE
304890	cg16582344	1	226336830	Island	TSS1500	I	ARF1;ARF1;ARF1;ARF1	13.948	0	0.0740681	0.0538747	0.0398451	0.0466782	-0.0201934	-0.034223	-0.0273899	0.0140296	0.00719649	-0.00683309	FALSE
233082	cg12525736	1	226336538	Island	TSS1500	I	ARF1;ARF1;ARF1;ARF1	13.5148	0	0.0685318	0.0596438	0.0743566	0.0805691	-0.00888802	0.00582479	0.0120373	-0.0147128	-0.0209253	-0.00621251	FALSE
330730	cg18167715	1	226336813	Island	TSS1500	I	ARF1;ARF1;ARF1;ARF1	13.9537	0	0.0848132	0.0845948	0.0774825	0.110905	-0.00021847	-0.00733073	0.0260913	0.00711226	-0.0263097	-0.033422	FALSE
480484	cg27552960	1	226352929	N_Shelf	3'UTR	II	ARF1;ARF1;ARF1;ARF1	14.0389	0	0.835841	0.896688	0.872938	0.914782	0.0608476	0.0370975	0.0789411	0.0237501	-0.0180935	-0.0418436	FALSE
397315	cg22483742	1	226353105	N_Shelf	3'UTR	I	ARF1;ARF1;ARF1;ARF1	13.8145	0	0.9315	0.967243	0.966965	0.976665	0.0357424	0.0354642	0.0451651	0.0002782	-0.0094227	-0.0097009	FALSE
111633	cg05640322	1	226352404	N_Shelf	3'UTR	I	ARF1;ARF1;ARF1;ARF1	13.5068	0	0.925545	0.971937	0.966541	0.979713	0.0463913	0.040996	0.0541675	0.0053953	-0.0077762	-0.0131715	FALSE
132210	cg06779113	1	226340297	S_Shelf	5'UTR	II	ARF1;ARF1;ARF1;ARF1	11.8945	0	0.885194	0.884154	0.87011	0.881759	-0.0010394	-0.0150842	-0.0034353	0.0140448	0.0023959	-0.0116489	FALSE
377435	cg21142743	1	226339118	S_Shore	5'UTR	II	ARF1;ARF1;ARF1;ARF1	12.0958	0	0.524166	0.889332	0.863186	0.356195	0.365166	0.33902	-0.167971	0.0261453	0.533137	0.506991	FALSE
342420	cg18882687	1	226342451		5'UTR	II	ARF1;ARF1;ARF1;ARF1	11.4494	0	0.835913	0.891815	0.872283	0.925157	0.0559016	0.0363693	0.0892438	0.0195323	-0.0333422	-0.0528745	FALSE
129182	cg06625004	1	226345055		5'UTR	II	ARF1;ARF1;ARF1;ARF1	12.3118	0	0.83129	0.912503	0.822562	0.901113	0.0812128	-0.0087282	0.0698234	0.089941	0.0113894	-0.0785516	FALSE
139836	cg07152030	1	226352027		Body	II	ARF1;ARF1;ARF1;ARF1	13.3784	0	0.935775	0.912427	0.929347	0.950192	-0.0233486	-0.0064287	0.0144169	-0.0169199	-0.0377655	-0.0208456	FALSE
375392	cg21005525	1	226351991		Body	II	ARF1;ARF1;ARF1;ARF1	13.2574	0	0.914663	0.916272	0.917733	0.909065	0.0016095	0.0030707	-0.0055974	-0.0014612	0.0072069	0.0086681	FALSE
461263	cg26432195	1	226352187		Body	II	ARF1;ARF1;ARF1;ARF1	13.794	0	0.85793	0.926731	0.905646	0.921678	0.0688012	0.0477155	0.0637481	0.0210857	0.0050531	-0.0160326	FALSE
319947	cg17490932	1	94475760	Island	1stExon	I	ARHGAP29	13.0808	0	0.015729	0.0170973	0.0283612	0.0229597	0.00136836	0.0126322	0.00723072	-0.0112638	-0.00586236	0.00540148	TRUE
36541	cg01784852	1	94475755	Island	1stExon	I	ARHGAP29	12.9304	0	0.0172795	0.0195773	0.0213285	0.0260299	0.0022978	0.00404895	0.00875037	-0.00175115	-0.00645257	-0.00470142	TRUE
183607	cg09583777	1	94475667	Island	1stExon	I	ARHGAP29	12.9096	0	0.0240631	0.0198841	0.0331541	0.0123354	-0.00417896	0.00909106	-0.0117277	-0.01327	0.00754875	0.0208188	TRUE
404757	cg22950210	1	94475764	Island	1stExon	I	ARHGAP29	12.8474	0	0.024837	0.0359897	0.0388737	0.0291144	0.0111528	0.0140368	0.00427739	-0.00288403	0.00687537	0.0097594	TRUE
457650	cg26229607	1	94475686	Island	1stExon	II	ARHGAP29	12.2616	0	0.213181	0.199187	0.216267	0.245259	-0.0139942	0.0030857	0.0320782	-0.0170799	-0.0460724	-0.0289925	TRUE
356228	cg19765451	1	94475312	Island	5'UTR	I	ARHGAP29	12.9509	0	0.31356	0.313095	0.286361	0.13775	-0.000465	-0.027199	-0.17581	0.026734	0.175345	0.148611	TRUE
410061	cg23257569	1	94475931	Island	TSS200	II	ARHGAP29	13.1861	0	0.183052	0.113991	0.115762	0.1642	-0.0690618	-0.0672902	-0.0188519	-0.0017716	-0.0502099	-0.0484383	TRUE
248314	cg13466117	1	94475171	N_Shore	5'UTR	II	ARHGAP29	12.989	0	0.13062	0.0761466	0.121834	0.196165	-0.0544738	-0.0087864	0.0655449	-0.0456874	-0.120019	-0.0743313	TRUE
422813	cg24049050	1	94475023	N_Shore	5'UTR	II	ARHGAP29	11.3907	0	0.242956	0.157521	0.2389	0.162751	-0.0854356	-0.0040567	-0.0802054	-0.0813789	-0.0052302	0.0761487	TRUE
176151	cg09162146	1	94476095	S_Shore	TSS1500	II	ARHGAP29	12.4623	0	0.142347	0.185263	0.105216	0.170527	0.0429165	-0.0371312	0.0281803	0.0800477	0.0147362	-0.0653115	TRUE
37169	cg01812146	1	94476766	S_Shore	TSS1500	II	ARHGAP29	12.8106	0	0.546634	0.910906	0.857538	0.599098	0.364271	0.310904	0.0524642	0.053367	0.311807	0.25844	TRUE
365234	cg20335213	1	94476636	S_Shore	TSS1500	II	ARHGAP29	12.9312	0	0.591958	0.92516	0.876578	0.707378	0.333203	0.284621	0.115421	0.048582	0.217782	0.1692	TRUE
462586	cg26513192	1	94475966	S_Shore	TSS200	II	ARHGAP29	13.039	0	0.114024	0.0616275	0.0867406	0.108785	-0.0523967	-0.0272836	-0.0052396	-0.0251131	-0.0471571	-0.022044	TRUE
218079	cg11630965	1	94475999	S_Shore	TSS200	II	ARHGAP29	12.8138	0	0.0993705	0.108194	0.127348	0.120503	0.0088237	0.0279778	0.0211325	-0.0191541	-0.0123088	0.0068453	TRUE
424574	cg24150153	1	94476051	S_Shore	TSS200	II	ARHGAP29	12.0583	0	0.0650096	0.110708	0.0944292	0.125905	0.0456982	0.0294196	0.0608949	0.0162786	-0.0151967	-0.0314753	TRUE
226036	cg12081303	1	159306305		1stExon	II	ARHGAP30;ARHGAP30	13.8331	0	0.759594	0.835437	0.780071	0.425472	0.0758431	0.0204767	-0.334122	0.0553664	0.409965	0.354599	FALSE
62878	cg03089651	1	159306319		1stExon	II	ARHGAP30;ARHGAP30	13.7689	0	0.885826	0.877292	0.904336	0.625288	-0.008534	0.0185103	-0.260538	-0.0270443	0.252004	0.279048	FALSE
1123	cg00045607	1	159306314		1stExon	II	ARHGAP30;ARHGAP30	13.8541	0	0.88525	0.881153	0.855981	0.56673	-0.0040973	-0.0292695	-0.318521	0.0251722	0.314423	0.289251	FALSE
152537	cg07837534	1	159305130		Body	II	ARHGAP30;ARHGAP30	13.0064	0	0.721882	0.906683	0.899163	0.333185	0.184802	0.177281	-0.388697	0.0075204	0.573498	0.565978	FALSE
36313	cg01774645	1	159306668		TSS1500	II	ARHGAP30;ARHGAP30	12.6585	0	0.93221	0.917824	0.935239	0.386034	-0.0143866	0.0030286	-0.546176	-0.0174152	0.53179	0.549205	FALSE
35450	cg01728493	1	17739176	Island	5'UTR	I	ARHGEF10L	14.1697	0	0.136278	0.148622	0.205768	0.180422	0.0123438	0.0694895	0.0441435	-0.0571457	-0.0317997	0.025346	TRUE
430832	cg24546928	1	17822150	Island	Body	II	ARHGEF10L	13.7121	0	0.868029	0.866215	0.852866	0.904881	-0.0018141	-0.0151634	0.0368522	0.0133493	-0.0386663	-0.0520156	TRUE
214942	cg11421160	1	17822152	Island	Body	II	ARHGEF10L	13.4491	0	0.854432	0.87561	0.873858	0.90497	0.0211788	0.0194261	0.0505381	0.0017527	-0.0293593	-0.031112	TRUE
241895	cg13095091	1	17822191	Island	Body	I	ARHGEF10L	13.4712	0	0.717757	0.887825	0.792477	0.867167	0.170068	0.0747204	0.14941	0.0953477	0.0206581	-0.0746896	TRUE
279971	cg15076663	1	17896148	Island	Body	I	ARHGEF10L	13.824	0	0.982903	0.96541	0.984566	0.986674	-0.017492	0.0016631	0.0037716	-0.0191551	-0.0212636	-0.0021085	TRUE
392029	cg22111457	1	17822072	Island	Body	I	ARHGEF10L	14.2107	0	0.92935	0.966307	0.972431	0.970504	0.0369568	0.0430807	0.0411538	-0.0061239	-0.004197	0.0019269	TRUE
218680	cg11663302	1	17896255	Island	Body	I	ARHGEF10L	13.9816	0	0.949655	0.980964	0.910068	0.986712	0.0313092	-0.039587	0.0370567	0.0708962	-0.0057475	-0.0766437	TRUE
404668	cg22945605	1	17738642	Island	TSS1500	I	ARHGEF10L	12.2835	0	0.033906	0.0549429	0.0195336	0.0890229	0.021037	-0.0143723	0.055117	0.0354093	-0.03408	-0.0694893	TRUE
338480	cg18641151	1	17738626	Island	TSS1500	II	ARHGEF10L	11.1347	0	0.171971	0.201886	0.209943	0.188606	0.0299148	0.0379716	0.0166347	-0.0080568	0.0132801	0.0213369	TRUE
234739	cg12623625	1	17819510	N_Shelf	Body	II	ARHGEF10L	14.2626	0	0.709858	0.81642	0.78163	0.800431	0.106562	0.0717712	0.090573	0.0347905	0.0159887	-0.0188018	TRUE
396626	cg22433647	1	17893916	N_Shelf	Body	II	ARHGEF10L	14.1105	0	0.848479	0.868555	0.851884	0.916523	0.0200758	0.0034051	0.0680437	0.0166707	-0.0479679	-0.0646386	TRUE
245091	cg13299927	1	17892288	N_Shelf	Body	II	ARHGEF10L	13.5152	0	0.858228	0.893836	0.864688	0.879905	0.0356082	0.0064604	0.0216769	0.0291478	0.0139313	-0.0152165	TRUE
387333	cg21791023	1	17892126	N_Shelf	Body	I	ARHGEF10L	13.7105	0	0.721629	0.921846	0.833282	0.882033	0.200216	0.111653	0.160404	0.0885633	0.0398126	-0.0487507	TRUE
174678	cg09076010	1	17895434	N_Shore	Body	II	ARHGEF10L	13.7029	0	0.778954	0.818034	0.829101	0.836504	0.0390794	0.0501466	0.0575495	-0.0110672	-0.0184701	-0.0074029	TRUE
406199	cg23034802	1	17821799	N_Shore	Body	II	ARHGEF10L	13.7328	0	0.704925	0.867364	0.828481	0.888235	0.162439	0.123556	0.18331	0.0388825	-0.0208713	-0.0597538	TRUE
192701	cg10115348	1	17738240	N_Shore	TSS1500	II	ARHGEF10L	10.6373	0	0.304251	0.483501	0.689284	0.31314	0.17925	0.385034	0.0088893	-0.205784	0.170361	0.376144	TRUE
383267	cg21524424	1	17826094	S_Shelf	Body	I	ARHGEF10L	11.8672	0	0.925926	0.938466	0.968815	0.941366	0.0125399	0.0428891	0.0154405	-0.0303492	-0.0029006	0.0274486	TRUE
243967	cg13228596	1	17825011	S_Shelf	Body	II	ARHGEF10L	12.7968	0	0.951408	0.940518	0.938598	0.952425	-0.0108908	-0.0128107	0.0010168	0.0019199	-0.0119076	-0.0138275	TRUE
457431	cg26218809	1	17823206	S_Shore	Body	II	ARHGEF10L	11.7119	0	0.786623	0.799604	0.857033	0.883589	0.0129805	0.0704093	0.0969659	-0.0574288	-0.0839854	-0.0265566	TRUE
97676	cg04894027	1	17823771	S_Shore	Body	II	ARHGEF10L	14.0768	0	0.804091	0.847603	0.754832	0.850638	0.0435113	-0.0492591	0.0465468	0.0927704	-0.0030355	-0.0958059	TRUE
316493	cg17285883	1	17768877		5'UTR	II	ARHGEF10L	11.729	0	0.29889	0.295235	0.535537	0.125345	-0.0036545	0.236647	-0.173544	-0.240302	0.16989	0.410192	TRUE
221548	cg11824121	1	17758097		5'UTR	II	ARHGEF10L	11.4667	0	0.593506	0.299251	0.711778	0.12756	-0.294255	0.118271	-0.465946	-0.412527	0.17169	0.584217	TRUE
397431	cg22491111	1	17764236		5'UTR	II	ARHGEF10L	13.099	0	0.814531	0.547414	0.8819	0.316601	-0.267116	0.067369	-0.49793	-0.334485	0.230814	0.565299	TRUE
6966	cg00330455	1	17745665		5'UTR	II	ARHGEF10L	10.7413	0	0.7797	0.779523	0.883117	0.413894	-0.0001771	0.103417	-0.365806	-0.103594	0.365629	0.469223	TRUE
141619	cg07240000	1	17751125		5'UTR	II	ARHGEF10L	11.318	0	0.432904	0.792937	0.799324	0.240914	0.360033	0.36642	-0.191991	-0.0063871	0.552024	0.558411	TRUE
136388	cg06980341	1	17747189		5'UTR	II	ARHGEF10L	13.4215	0	0.874182	0.797856	0.847441	0.474766	-0.0763261	-0.0267411	-0.399417	-0.049585	0.323091	0.372676	TRUE
172585	cg08947790	1	17750038		5'UTR	II	ARHGEF10L	14.0744	0	0.22638	0.842886	0.768824	0.240865	0.616506	0.542443	0.0144845	0.0740622	0.602021	0.527959	TRUE
365238	cg20335384	1	17774186		5'UTR	II	ARHGEF10L	14.0045	0	0.802273	0.843243	0.762257	0.843498	0.0409697	-0.0400164	0.041225	0.0809861	-0.0002553	-0.0812414	TRUE
221200	cg11806633	1	17759652		5'UTR	II	ARHGEF10L	12.3433	0	0.63222	0.845929	0.839576	0.357851	0.213709	0.207356	-0.274368	0.0063527	0.488078	0.481725	TRUE
397522	cg22496437	1	17772619		5'UTR	II	ARHGEF10L	12.6113	0	0.801822	0.872148	0.853109	0.123529	0.0703253	0.0512866	-0.678293	0.0190387	0.748618	0.729579	TRUE
431650	cg24600987	1	17771461		5'UTR	II	ARHGEF10L	11.7705	0	0.924141	0.893213	0.881128	0.762956	-0.0309278	-0.0430133	-0.161186	0.0120855	0.130258	0.118172	TRUE
91389	cg04562757	1	17755585		5'UTR	II	ARHGEF10L	13.1679	0	0.845637	0.902307	0.880524	0.119213	0.0566698	0.0348867	-0.726424	0.0217831	0.783094	0.761311	TRUE
175507	cg09127170	1	17746134		5'UTR	II	ARHGEF10L	12.7987	0	0.898753	0.931952	0.927326	0.341084	0.0331984	0.0285724	-0.557669	0.004626	0.590868	0.586242	TRUE
453451	cg25979543	1	17760691		5'UTR	I	ARHGEF10L	13.237	0	0.843024	0.962804	0.947792	0.204612	0.11978	0.104767	-0.638413	0.0150128	0.758192	0.74318	TRUE
95551	cg04788390	1	17806229		Body	II	ARHGEF10L	12.9838	0	0.487481	0.604916	0.72722	0.421189	0.117434	0.239739	-0.0662925	-0.122304	0.183727	0.306031	TRUE
428235	cg24394336	1	17835292		Body	II	ARHGEF10L	11.3038	0	0.686475	0.736628	0.875143	0.885668	0.0501522	0.188668	0.199193	-0.138516	-0.149041	-0.0105251	TRUE
46737	cg02289752	1	17870852		Body	II	ARHGEF10L	13.7248	0	0.201	0.780612	0.788954	0.877596	0.579613	0.587955	0.676596	-0.0083422	-0.0969836	-0.0886414	TRUE
175835	cg09145019	1	17844786		Body	I	ARHGEF10L	10.6409	0	0.795393	0.792005	0.864247	0.859014	-0.0033875	0.0688544	0.0636214	-0.0722419	-0.0670089	0.005233	TRUE
138585	cg07093748	1	17869468		Body	II	ARHGEF10L	13.3096	0	0.71174	0.830449	0.875598	0.911923	0.118709	0.163858	0.200183	-0.0451496	-0.0814741	-0.0363245	TRUE
293541	cg15927316	1	17816943		Body	II	ARHGEF10L	10.7427	0	0.710901	0.836565	0.89613	0.88224	0.125665	0.18523	0.17134	-0.0595652	-0.0456752	0.01389	TRUE
385321	cg21645973	1	17786657		Body	II	ARHGEF10L	12.481	0	0.804599	0.839244	0.714704	0.164123	0.0346441	-0.0898949	-0.640477	0.124539	0.675121	0.550582	TRUE
112690	cg05699304	1	17828806		Body	II	ARHGEF10L	13.391	0	0.372762	0.843123	0.745013	0.77634	0.470361	0.372252	0.403578	0.0981096	0.0667834	-0.0313262	TRUE
188104	cg09852427	1	17845598		Body	II	ARHGEF10L	12.644	0	0.834346	0.848175	0.860246	0.879319	0.0138286	0.0259	0.0449727	-0.0120714	-0.0311441	-0.0190727	TRUE
300964	cg16367786	1	17812867		Body	II	ARHGEF10L	11.3502	0	0.896	0.860723	0.850697	0.873885	-0.0352771	-0.0453034	-0.0221151	0.0100263	-0.013162	-0.0231883	TRUE
364570	cg20294080	1	17805216		Body	II	ARHGEF10L	11.3133	0	0.892743	0.862805	0.885557	0.887609	-0.0299384	-0.0071864	-0.0051341	-0.022752	-0.0248043	-0.0020523	TRUE
3864	cg00172227	1	17879474		Body	II	ARHGEF10L	13.0759	0	0.724763	0.876581	0.844449	0.8777	0.151818	0.119687	0.152937	0.0321317	-0.0011186	-0.0332503	TRUE
220063	cg11742472	1	17883394		Body	II	ARHGEF10L	12.0921	0	0.854294	0.879316	0.908543	0.904762	0.0250214	0.0542486	0.0504678	-0.0292272	-0.0254464	0.0037808	TRUE
476260	cg27304549	1	17846077		Body	II	ARHGEF10L	11.7507	0	0.723033	0.87973	0.903009	0.914323	0.156697	0.179976	0.19129	-0.023279	-0.034593	-0.011314	TRUE
207072	cg10953131	1	17870252		Body	I	ARHGEF10L	12.8637	0	0.891464	0.887431	0.901066	0.922733	-0.0040332	0.0096024	0.0312694	-0.0136356	-0.0353026	-0.021667	TRUE
340307	cg18759743	1	17844926		Body	I	ARHGEF10L	11.1958	0	0.865664	0.902489	0.919839	0.914806	0.0368247	0.0541746	0.0491418	-0.0173499	-0.0123171	0.0050328	TRUE
255010	cg13788381	1	17779852		Body	II	ARHGEF10L	12.5436	0	0.930253	0.903987	0.895939	0.158859	-0.0262657	-0.0343139	-0.771394	0.0080482	0.745129	0.737081	TRUE
293111	cg15901550	1	17870206		Body	I	ARHGEF10L	13.0235	0	0.872558	0.905047	0.863513	0.925405	0.032489	-0.0090454	0.0528468	0.0415344	-0.0203578	-0.0618922	TRUE
379957	cg21283193	1	17815196		Body	II	ARHGEF10L	13.5226	0	0.904604	0.909872	0.904183	0.90699	0.005268	-0.0004203	0.0023861	0.0056883	0.0028819	-0.0028064	TRUE
135971	cg06959664	1	17888235		Body	II	ARHGEF10L	13.0251	0	0.911632	0.912645	0.896724	0.932116	0.0010135	-0.0149084	0.0204844	0.0159219	-0.0194709	-0.0353928	TRUE
141354	cg07224918	1	17817010		Body	II	ARHGEF10L	12.7127	0	0.885517	0.91487	0.950916	0.906042	0.0293529	0.0653988	0.0205252	-0.0360459	0.0088277	0.0448736	TRUE
246523	cg13381844	1	17846144		Body	II	ARHGEF10L	12.4468	0	0.452497	0.917956	0.68723	0.893587	0.465459	0.234733	0.44109	0.230726	0.0243689	-0.206357	TRUE
385999	cg21696055	1	17870161		Body	II	ARHGEF10L	13.3084	0	0.805372	0.92223	0.87811	0.930558	0.116858	0.072738	0.125186	0.0441202	-0.0083282	-0.0524484	TRUE
398001	cg22524332	1	17832940		Body	II	ARHGEF10L	12.7542	0	0.750725	0.922244	0.909214	0.933343	0.171519	0.158489	0.182617	0.0130304	-0.0110984	-0.0241288	TRUE
358927	cg19922564	1	17853317		Body	II	ARHGEF10L	12.2211	0	0.922183	0.925007	0.925104	0.895279	0.0028241	0.0029205	-0.0269045	-9.64e-05	0.0297286	0.029825	TRUE
468720	cg26863563	1	17845928		Body	I	ARHGEF10L	11.6985	0	0.920988	0.935046	0.941377	0.9416	0.0140585	0.0203896	0.0206118	-0.0063311	-0.0065533	-0.0002222	TRUE
141490	cg07233343	1	17817247		Body	II	ARHGEF10L	13.3608	0	0.924952	0.946827	0.914874	0.956682	0.021875	-0.0100776	0.0317305	0.0319526	-0.0098555	-0.0418081	TRUE
221224	cg11807529	1	17831471		Body	I	ARHGEF10L	13.6904	0	0.881046	0.949508	0.90682	0.966132	0.0684627	0.025774	0.0850864	0.0426887	-0.0166237	-0.0593124	TRUE
137231	cg07023563	1	17862220		Body	I	ARHGEF10L	12.6528	0	0.960491	0.962261	0.970225	0.963117	0.0017705	0.0097343	0.0026264	-0.0079638	-0.0008559	0.0071079	TRUE
168377	cg08714895	1	17869506		Body	I	ARHGEF10L	13.6944	0	0.945036	0.971579	0.978185	0.981084	0.0265428	0.0331494	0.0360484	-0.0066066	-0.0095056	-0.002899	TRUE
192266	cg10093833	1	17815205		Body	I	ARHGEF10L	13.5687	0	0.926202	0.974039	0.945773	0.949088	0.0478375	0.0195711	0.0228865	0.0282664	0.024951	-0.0033154	TRUE
199728	cg10513862	1	17778643		TSS1500	II	ARHGEF10L	10.9867	0	0.751004	0.784277	0.836664	0.768936	0.033273	0.0856598	0.0179317	-0.0523868	0.0153413	0.0677281	TRUE
362383	cg20143528	1	17778511		TSS1500	II	ARHGEF10L	10.5821	0	0.811231	0.812377	0.843951	0.845695	0.0011452	0.0327192	0.034464	-0.031574	-0.0333188	-0.0017448	TRUE
200319	cg10543503	1	17778929		TSS1500	II	ARHGEF10L	13.3721	0	0.528111	0.819022	0.797363	0.532442	0.290911	0.269252	0.0043306	0.0216591	0.28658	0.264921	TRUE
474090	cg27172331	1	17778892		TSS1500	II	ARHGEF10L	11.0514	0	0.785313	0.878087	0.794204	0.856041	0.092774	0.0088907	0.0707279	0.0838833	0.0220461	-0.0618372	TRUE
188138	cg09854011	1	17779611		TSS200	II	ARHGEF10L	11.4939	0	0.885486	0.871533	0.930119	0.144787	-0.0139525	0.0446326	-0.740699	-0.0585851	0.726747	0.785332	TRUE
332657	cg18281101	1	155282467	Island	TSS1500	I	ARHGEF11;ARHGEF11	11.9155	0	0.052049	0.0236955	0.0510233	0.0489511	-0.0283534	-0.00102572	-0.00309794	-0.0273277	-0.0252555	0.00207222	FALSE
255169	cg13795627	1	155282497	Island	TSS1500	I	ARHGEF11;ARHGEF11	12.1673	0	0.0831308	0.0765665	0.095966	0.123644	-0.00656425	0.0128353	0.0405135	-0.0193995	-0.0470778	-0.0276783	FALSE
279935	cg15074869	1	155282783	Island	TSS1500	II	ARHGEF11;ARHGEF11	12.0199	0	0.192403	0.105007	0.100777	0.177334	-0.0873963	-0.0916262	-0.0150693	0.0042299	-0.072327	-0.0765569	FALSE
13103	cg00615145	1	155282759	Island	TSS1500	II	ARHGEF11;ARHGEF11	12.4156	0	0.29401	0.175593	0.199026	0.209529	-0.118418	-0.0949846	-0.0844812	-0.023433	-0.0339364	-0.0105034	FALSE
157359	cg08108911	1	155281921	Island	TSS200	II	ARHGEF11;ARHGEF11	13.6593	0	0.155582	0.114141	0.119301	0.165006	-0.0414408	-0.0362803	0.0094243	-0.0051605	-0.0508651	-0.0457046	FALSE
31302	cg01511880	1	155281836	Island	TSS200	II	ARHGEF11;ARHGEF11	10.8588	0	0.315482	0.247681	0.386703	0.191388	-0.0678001	0.0712213	-0.124094	-0.139021	0.0562938	0.195315	FALSE
40181	cg01960096	1	155279590	N_Shelf	Body	II	ARHGEF11;ARHGEF11	12.6098	0	0.410556	0.902976	0.878662	0.871088	0.492419	0.468106	0.460531	0.0243138	0.031888	0.0075742	FALSE
438634	cg25017304	1	155281742	N_Shore	5'UTR	II	ARHGEF11;ARHGEF11	13.8645	0	0.198759	0.110957	0.108071	0.179748	-0.0878022	-0.0906883	-0.0190106	0.0028861	-0.0687916	-0.0716777	FALSE
234900	cg12632832	1	155279970	N_Shore	Body	II	ARHGEF11;ARHGEF11	12.6984	0	0.409669	0.741157	0.747471	0.740161	0.331488	0.337802	0.330491	-0.0063142	0.0009963	0.0073105	FALSE
265010	cg14265075	1	155283145	S_Shore	TSS1500	II	ARHGEF11;ARHGEF11	12.5378	0	0.418302	0.550225	0.648309	0.381199	0.131924	0.230007	-0.0371026	-0.0980832	0.169026	0.267109	FALSE
221149	cg11804604	1	155171480		3'UTR	II	ARHGEF11;ARHGEF11	13.6488	0	0.879183	0.855209	0.863093	0.844674	-0.0239739	-0.0160906	-0.0345096	-0.0078833	0.0105357	0.018419	FALSE
3409	cg00152117	1	155195469		Body	II	ARHGEF11;ARHGEF11	13.9393	0	0.746122	0.843929	0.748494	0.852837	0.0978074	0.0023724	0.106716	0.095435	-0.0089084	-0.104343	FALSE
164238	cg08480098	1	155173174		Body	II	ARHGEF11;ARHGEF11	13.644	0	0.620047	0.859579	0.84054	0.858966	0.239532	0.220493	0.238919	0.0190392	0.000613	-0.0184262	FALSE
176044	cg09155765	1	155244821		Body	II	ARHGEF11;ARHGEF11	11.746	0	0.903385	0.87037	0.856112	0.902767	-0.0330146	-0.0472726	-0.0006182	0.014258	-0.0323964	-0.0466544	FALSE
1023	cg00040986	1	155223263		Body	II	ARHGEF11;ARHGEF11	11.5061	0	0.913278	0.879926	0.851259	0.901984	-0.0333526	-0.0620188	-0.0112939	0.0286662	-0.0220587	-0.0507249	FALSE
463168	cg26543539	1	155173973		Body	II	ARHGEF11;ARHGEF11	13.5173	0	0.685858	0.880986	0.855576	0.869452	0.195128	0.169718	0.183594	0.0254097	0.0115339	-0.0138758	FALSE
102038	cg05126289	1	155262035		Body	II	ARHGEF11;ARHGEF11	12.0621	0	0.620409	0.904178	0.891922	0.924459	0.283769	0.271513	0.30405	0.012256	-0.0202811	-0.0325371	FALSE
7481	cg00353407	1	155240649		Body	II	ARHGEF11;ARHGEF11	13.01	0	0.764484	0.914278	0.911694	0.936879	0.149794	0.147209	0.172395	0.0025846	-0.0226011	-0.0251857	FALSE
234392	cg12604331	1	155173109		Body	II	ARHGEF11;ARHGEF11	12.4885	0	0.596863	0.916602	0.889278	0.89947	0.31974	0.292415	0.302608	0.0273246	0.017132	-0.0101926	FALSE
106270	cg05345888	1	155173581		Body	II	ARHGEF11;ARHGEF11	13.4389	0	0.92653	0.925067	0.920307	0.940057	-0.0014629	-0.0062221	0.0135271	0.0047592	-0.01499	-0.0197492	FALSE
399524	cg22629266	1	155172608		Body	I	ARHGEF11;ARHGEF11	13.5944	0	0.809972	0.956362	0.915001	0.968136	0.14639	0.105029	0.158164	0.0413609	-0.011774	-0.0531349	FALSE
307596	cg16723738	1	3361446	Island	5'UTR	II	ARHGEF16	12.0895	0	0.332275	0.168215	0.228712	0.183979	-0.16406	-0.103563	-0.148296	-0.0604966	-0.015764	0.0447326	TRUE
55638	cg02731917	1	3384620	Island	Body	II	ARHGEF16	13.888	0	0.859984	0.857034	0.807146	0.882876	-0.0029501	-0.0528378	0.0228918	0.0498877	-0.0258419	-0.0757296	TRUE
221462	cg11820021	1	3384731	Island	Body	II	ARHGEF16	13.675	0	0.799917	0.891775	0.840495	0.908682	0.0918576	0.0405779	0.108765	0.0512797	-0.0169076	-0.0681873	TRUE
176508	cg09180894	1	3384913	Island	Body	I	ARHGEF16	13.5928	0	0.871933	0.955269	0.959734	0.955545	0.0833352	0.0878001	0.0836114	-0.0044649	-0.0002762	0.0041887	TRUE
296437	cg16104263	1	3384569	Island	Body	I	ARHGEF16	13.7699	0	0.971343	0.964473	0.956966	0.950862	-0.0068698	-0.0143769	-0.0204813	0.0075071	0.0136115	0.0061044	TRUE
87387	cg04350922	1	3360797	Island	TSS1500	II	ARHGEF16	13.1375	0	0.1176	0.127183	0.156352	0.0996178	0.009583	0.0387525	-0.0179821	-0.0291695	0.0275651	0.0567346	TRUE
299248	cg16271002	1	3360964	Island	TSS200	I	ARHGEF16	13.2763	0	0.0537938	0.0456992	0.0563642	0.0348459	-0.00809463	0.00257034	-0.018948	-0.010665	0.0108533	0.0215183	TRUE
110209	cg05563388	1	3360967	Island	TSS200	II	ARHGEF16	13.0437	0	0.118343	0.153827	0.157918	0.195152	0.0354834	0.0395749	0.0768091	-0.0040915	-0.0413257	-0.0372342	TRUE
2801	cg00121374	1	3382498	N_Shelf	Body	II	ARHGEF16	13.816	0	0.837996	0.857745	0.890547	0.887395	0.0197498	0.0525509	0.0493995	-0.0328011	-0.0296497	0.0031514	TRUE
455782	cg26122063	1	3381161	N_Shelf	Body	II	ARHGEF16	12.7414	0	0.944754	0.930042	0.920449	0.9204	-0.0147124	-0.0243056	-0.0243549	0.0095932	0.0096425	4.93e-05	TRUE
26542	cg01269514	1	3383873	N_Shore	Body	II	ARHGEF16	14.0798	0	0.641919	0.748844	0.725402	0.865418	0.106924	0.0834832	0.223499	0.0234411	-0.116574	-0.140016	TRUE
323563	cg17741539	1	3384338	N_Shore	Body	II	ARHGEF16	13.4794	0	0.870696	0.884758	0.833487	0.908813	0.0140619	-0.0372089	0.0381164	0.0512708	-0.0240545	-0.0753253	TRUE
116817	cg05927460	1	3382884	N_Shore	Body	II	ARHGEF16	13.3229	0	0.834616	0.918447	0.924729	0.955942	0.083831	0.0901132	0.121327	-0.0062822	-0.0374955	-0.0312133	TRUE
460146	cg26365786	1	3383957	N_Shore	Body	I	ARHGEF16	13.9735	0	0.847406	0.920189	0.855768	0.947129	0.0727836	0.0083618	0.0997238	0.0644218	-0.0269402	-0.091362	TRUE
108418	cg05462426	1	3360696	N_Shore	TSS1500	I	ARHGEF16	13.7416	0	0.0819817	0.128368	0.320268	0.12441	0.0463863	0.238286	0.0424278	-0.1919	0.0039585	0.195858	TRUE
42289	cg02061553	1	3359970	N_Shore	TSS1500	II	ARHGEF16	13.2692	0	0.794544	0.892671	0.724878	0.67983	0.0981271	-0.0696659	-0.114714	0.167793	0.212841	0.0450484	TRUE
190972	cg10020040	1	3387481	S_Shelf	3'UTR	II	ARHGEF16	13.5032	0	0.815079	0.911065	0.885091	0.920309	0.0959865	0.0700121	0.105231	0.0259744	-0.0092442	-0.0352186	TRUE
378481	cg21197219	1	3364766	S_Shelf	5'UTR	II	ARHGEF16	14.3462	0	0.544581	0.519733	0.732932	0.783136	-0.0248486	0.188351	0.238555	-0.213199	-0.263403	-0.0502039	TRUE
39537	cg01930478	1	3363654	S_Shelf	5'UTR	II	ARHGEF16	14.0809	0	0.740835	0.873786	0.832636	0.863461	0.13295	0.0918005	0.122625	0.0411497	0.010325	-0.0308247	TRUE
480001	cg27526892	1	3362342	S_Shore	5'UTR	II	ARHGEF16	11.4506	0	0.809948	0.891633	0.890535	0.905633	0.0816845	0.0805868	0.0956846	0.0010977	-0.0140001	-0.0150978	TRUE
342461	cg18885125	1	3386203	S_Shore	Body	II	ARHGEF16	14.1008	0	0.783282	0.864653	0.834248	0.920545	0.0813712	0.0509663	0.137263	0.0304049	-0.0558919	-0.0862968	TRUE
422587	cg24036039	1	3386985	S_Shore	Body	II	ARHGEF16	13.3426	0	0.85585	0.871928	0.944389	0.952633	0.0160776	0.0885385	0.0967826	-0.0724609	-0.080705	-0.0082441	TRUE
12149	cg00571809	1	3386973	S_Shore	Body	I	ARHGEF16	13.8305	0	0.955227	0.967683	0.920035	0.97437	0.0124559	-0.0351916	0.019143	0.0476475	-0.0066871	-0.0543346	TRUE
226311	cg12097441	1	3385118	S_Shore	Body	I	ARHGEF16	14.4666	0	0.929171	0.968804	0.939591	0.974289	0.0396325	0.0104198	0.0451179	0.0292127	-0.0054854	-0.0346981	TRUE
470120	cg26940122	1	3386921	S_Shore	Body	I	ARHGEF16	13.6877	0	0.961268	0.973837	0.965457	0.982748	0.0125688	0.0041888	0.0214804	0.00838	-0.0089116	-0.0172916	TRUE
210197	cg11143876	1	3366675		5'UTR	II	ARHGEF16	13.7146	0	0.452764	0.812108	0.69832	0.790052	0.359343	0.245556	0.337288	0.113787	0.0220552	-0.0917321	TRUE
293106	cg15900998	1	3369352		5'UTR	II	ARHGEF16	14.171	0	0.756619	0.839581	0.777691	0.817175	0.0829627	0.0210726	0.0605559	0.0618901	0.0224068	-0.0394833	TRUE
136394	cg06980565	1	3368086		5'UTR	II	ARHGEF16	14.1005	0	0.798069	0.846175	0.725905	0.810189	0.0481062	-0.0721636	0.0121208	0.12027	0.0359854	-0.0842844	TRUE
157341	cg08107987	1	3367729		5'UTR	II	ARHGEF16	11.9282	0	0.868824	0.885747	0.893453	0.944252	0.0169229	0.0246287	0.0754281	-0.0077058	-0.0585052	-0.0507994	TRUE
325224	cg17841541	1	3368238		5'UTR	I	ARHGEF16	13.933	0	0.770092	0.910056	0.848639	0.823647	0.139964	0.0785473	0.0535548	0.0614169	0.0864094	0.0249925	TRUE
201805	cg10629420	1	3367778		5'UTR	I	ARHGEF16	13.0909	0	0.954686	0.968874	0.924429	0.969583	0.0141873	-0.030257	0.0148963	0.0444443	-0.000709	-0.0451533	TRUE
188134	cg09853936	1	3378056		Body	II	ARHGEF16	12.5122	0	0.243294	0.218358	0.234748	0.58143	-0.0249363	-0.0085456	0.338136	-0.0163907	-0.363073	-0.346682	TRUE
168321	cg08711320	1	3377792		Body	II	ARHGEF16	10.7715	0	0.738583	0.492278	0.248165	0.862781	-0.246305	-0.490418	0.124198	0.244113	-0.370503	-0.614616	TRUE
293132	cg15902830	1	3377773		Body	II	ARHGEF16	11.8241	0	0.871436	0.7388	0.392923	0.917823	-0.132636	-0.478512	0.0463876	0.345877	-0.179023	-0.5249	TRUE
89962	cg04488647	1	3379829		Body	II	ARHGEF16	14.1329	0	0.833988	0.824398	0.812435	0.869205	-0.0095904	-0.0215534	0.0352171	0.011963	-0.0448075	-0.0567705	TRUE
390895	cg22032563	1	3373731		Body	II	ARHGEF16	13.9992	0	0.822404	0.841721	0.761158	0.859393	0.019317	-0.0612457	0.0369894	0.0805627	-0.0176724	-0.0982351	TRUE
296315	cg16097329	1	3374687		Body	II	ARHGEF16	13.8539	0	0.819123	0.846744	0.749095	0.826489	0.0276212	-0.0700272	0.0073664	0.0976484	0.0202548	-0.0773936	TRUE
349490	cg19366986	1	3371181		Body	II	ARHGEF16	13.603	0	0.811253	0.864902	0.84852	0.886868	0.0536494	0.0372673	0.0756151	0.0163821	-0.0219657	-0.0383478	TRUE
437066	cg24919884	1	3370148		Body	II	ARHGEF16	12.9421	0	0.87723	0.867698	0.878635	0.905707	-0.0095316	0.0014053	0.0284767	-0.0109369	-0.0380083	-0.0270714	TRUE
98476	cg04934402	1	3369635		Body	II	ARHGEF16	13.4779	0	0.799459	0.867891	0.829898	0.917303	0.068432	0.0304393	0.117844	0.0379927	-0.049412	-0.0874047	TRUE
278946	cg15015996	1	3372425		Body	I	ARHGEF16	13.6268	0	0.673073	0.87111	0.823896	0.836714	0.198037	0.150823	0.163641	0.0472134	0.0343956	-0.0128178	TRUE
217395	cg11587191	1	3372097		Body	II	ARHGEF16	13.882	0	0.816555	0.877387	0.834695	0.911909	0.0608319	0.0181399	0.0953543	0.042692	-0.0345224	-0.0772144	TRUE
374170	cg20933326	1	3374865		Body	II	ARHGEF16	13.5262	0	0.875414	0.884642	0.834102	0.886974	0.0092273	-0.0413125	0.0115602	0.0505398	-0.0023329	-0.0528727	TRUE
260258	cg14039138	1	3373386		Body	II	ARHGEF16	12.4506	0	0.88508	0.885499	0.898284	0.909136	0.0004192	0.013204	0.0240559	-0.0127848	-0.0236367	-0.0108519	TRUE
55755	cg02737335	1	3369744		Body	II	ARHGEF16	13.4237	0	0.895124	0.887924	0.888208	0.891703	-0.0072007	-0.0069161	-0.0034214	-0.0002846	-0.0037793	-0.0034947	TRUE
422638	cg24039149	1	3378966		Body	II	ARHGEF16	13.7313	0	0.814379	0.900989	0.780493	0.905094	0.08661	-0.0338861	0.0907152	0.120496	-0.0041052	-0.124601	TRUE
250770	cg13580226	1	3373320		Body	II	ARHGEF16	13.1687	0	0.896867	0.917832	0.907011	0.92286	0.0209651	0.0101442	0.025993	0.0108209	-0.0050279	-0.0158488	TRUE
78816	cg03916277	1	3370110		Body	I	ARHGEF16	14.0972	0	0.836697	0.931465	0.936312	0.954499	0.0947681	0.0996158	0.117802	-0.0048477	-0.0230341	-0.0181864	TRUE
293090	cg15900221	1	3372294		Body	II	ARHGEF16	13.1738	0	0.842538	0.939179	0.898887	0.932388	0.096641	0.0563486	0.0898493	0.0402924	0.0067917	-0.0335007	TRUE
388497	cg21869174	1	3375547		Body	I	ARHGEF16	13.2324	0	0.955858	0.95557	0.941722	0.972703	-0.0002881	-0.0141357	0.0168451	0.0138476	-0.0171332	-0.0309808	TRUE
307772	cg16734017	1	3375774		Body	I	ARHGEF16	12.9679	0	0.94852	0.967089	0.95449	0.97749	0.0185688	0.0059702	0.0289704	0.0125986	-0.0104016	-0.0230002	TRUE
256200	cg13848291	1	3369971		Body	I	ARHGEF16	14.2535	0	0.919242	0.970209	0.945838	0.977974	0.0509662	0.0265956	0.0587314	0.0243706	-0.0077652	-0.0321358	TRUE
47531	cg02328660	1	3379604		Body	I	ARHGEF16	13.2777	0	0.967828	0.970381	0.97099	0.979965	0.0025536	0.0031618	0.0121367	-0.0006082	-0.0095831	-0.0089749	TRUE
427898	cg24371534	1	3374789		Body	I	ARHGEF16	14.1247	0	0.979712	0.987146	0.983355	0.987951	0.007434	0.0036428	0.0082393	0.0037912	-0.0008053	-0.0045965	TRUE
35294	cg01719793	1	16406021	Island	Body	I	ARHGEF19	13.2705	0	0.0118494	0.0104129	0.0112581	0.0105014	-0.00143654	-0.00059127	-0.001348	-0.00084527	-8.854e-05	0.00075673	TRUE
46908	cg02298360	1	16406009	Island	Body	I	ARHGEF19	13.4217	0	0.0320513	0.0323461	0.0577813	0.046619	0.00029478	0.02573	0.0145677	-0.0254353	-0.0142729	0.0111623	TRUE
63685	cg03133876	1	16405577	Island	Body	I	ARHGEF19	10.9587	0	0.217595	0.222692	0.240123	0.261755	0.0050963	0.0225273	0.0441594	-0.017431	-0.0390631	-0.0216321	TRUE
222874	cg11895451	1	16406478	Island	Body	II	ARHGEF19	14.0788	0	0.237717	0.427553	0.401704	0.51934	0.189837	0.163987	0.281624	0.0258493	-0.0917873	-0.117637	TRUE
124477	cg06365898	1	16406494	Island	Body	II	ARHGEF19	14.393	0	0.338992	0.504522	0.308825	0.493884	0.16553	-0.0301675	0.154892	0.195698	0.0106382	-0.185059	TRUE
262253	cg14138287	1	16406870	Island	Body	II	ARHGEF19	14.1524	0	0.80205	0.800867	0.611044	0.873181	-0.0011823	-0.191005	0.0711308	0.189823	-0.0723131	-0.262136	TRUE
11085	cg00521428	1	16407166	Island	Body	II	ARHGEF19	14.1858	0	0.626557	0.870303	0.805415	0.808612	0.243746	0.178858	0.182055	0.0648884	0.0616908	-0.0031976	TRUE
366607	cg20430773	1	16406744	Island	Body	I	ARHGEF19	14.3175	0	0.552431	0.933692	0.687239	0.976537	0.381261	0.134808	0.424106	0.246453	-0.0428452	-0.289298	TRUE
78262	cg03887218	1	16406936	Island	Body	I	ARHGEF19	13.5762	0	0.617317	0.946054	0.724789	0.936113	0.328737	0.107472	0.318797	0.221265	0.0099403	-0.211324	TRUE
362776	cg20167471	1	16401571	N_Shelf	Body	II	ARHGEF19	13.8167	0	0.688608	0.896931	0.81442	0.848569	0.208323	0.125812	0.159961	0.082511	0.048362	-0.034149	TRUE
1620	cg00068433	1	16412717	N_Shelf	TSS1500	II	ARHGEF19	11.7054	0	0.69025	0.762386	0.749085	0.259084	0.0721367	0.0588355	-0.431166	0.0133012	0.503303	0.490001	TRUE
377029	cg21117207	1	16412400	N_Shelf	TSS1500	II	ARHGEF19	13.4081	0	0.340184	0.848555	0.792225	0.16909	0.508371	0.45204	-0.171095	0.0563305	0.679466	0.623135	TRUE
340341	cg18761252	1	16404083	N_Shore	Body	II	ARHGEF19	13.7279	0	0.230189	0.819413	0.543882	0.75934	0.589223	0.313692	0.52915	0.275531	0.0600731	-0.215458	TRUE
113760	cg05764238	1	16409577	S_Shelf	5'UTR	II	ARHGEF19	11.3302	0	0.560943	0.884685	0.846192	0.389706	0.323742	0.285249	-0.171237	0.0384928	0.494979	0.456486	TRUE
172250	cg08929791	1	16408491	S_Shore	5'UTR	II	ARHGEF19	11.856	0	0.449932	0.799022	0.874162	0.142481	0.34909	0.42423	-0.307451	-0.0751397	0.656541	0.731681	TRUE
49990	cg02455792	1	16397565		3'UTR	II	ARHGEF19	13.8002	0	0.78431	0.88324	0.819557	0.863208	0.0989301	0.0352469	0.0788978	0.0636832	0.0200323	-0.0436509	TRUE
338882	cg18669381	1	16411675		5'UTR	II	ARHGEF19	13.8331	0	0.229702	0.737772	0.512169	0.289984	0.50807	0.282468	0.0602826	0.225602	0.447787	0.222185	TRUE
441828	cg25220781	1	16411600		5'UTR	II	ARHGEF19	13.7075	0	0.23832	0.863274	0.722935	0.328357	0.624953	0.484615	0.0900367	0.140339	0.534917	0.394578	TRUE
407510	cg23105827	1	16411706		TSS200	II	ARHGEF19	13.2634	0	0.17512	0.529547	0.705155	0.151364	0.354427	0.530035	-0.023756	-0.175608	0.378183	0.553791	TRUE
243211	cg13183282	1	154214868	Island	5'UTR	I	ARHGEF2;ARHGEF2;ARHGEF2	12.5497	0	0.0246474	0.0178505	0.030587	0.0136096	-0.00679686	0.00593963	-0.0110378	-0.0127365	0.00424094	0.0169774	FALSE
480213	cg27537937	1	154214942	Island	5'UTR	II	ARHGEF2;ARHGEF2;ARHGEF2	13.4565	0	0.218734	0.139508	0.140958	0.196029	-0.079227	-0.0777765	-0.0227051	-0.0014505	-0.0565219	-0.0550714	FALSE
369611	cg20632873	1	154214750	Island	Body	I	ARHGEF2;ARHGEF2;ARHGEF2	13.8334	0	0.0366477	0.0333098	0.0246051	0.0303462	-0.00333784	-0.0120426	-0.00630149	0.00870474	0.00296365	-0.00574109	FALSE
365784	cg20375554	1	154214753	Island	Body	II	ARHGEF2;ARHGEF2;ARHGEF2	13.4554	0	0.133838	0.121426	0.103472	0.154249	-0.0124124	-0.0303659	0.0204106	0.0179535	-0.032823	-0.0507765	FALSE
384510	cg21596742	1	154187276	Island	Body	II	ARHGEF2;ARHGEF2;ARHGEF2	13.8983	0	0.869142	0.883251	0.84671	0.887947	0.0141086	-0.0224321	0.0188053	0.0365407	-0.0046967	-0.0412374	FALSE
102034	cg05126036	1	154187282	Island	Body	II	ARHGEF2;ARHGEF2;ARHGEF2	14.0657	0	0.827412	0.90959	0.860853	0.918136	0.0821783	0.0334404	0.0907236	0.0487379	-0.0085453	-0.0572832	FALSE
270218	cg14524775	1	154187456	Island	Body	I	ARHGEF2;ARHGEF2;ARHGEF2	14.1251	0	0.987689	0.98147	0.980262	0.985057	-0.0062192	-0.0074264	-0.0026323	0.0012072	-0.0035869	-0.0047941	FALSE
2091	cg00090103	1	154187387	Island	Body	I	ARHGEF2;ARHGEF2;ARHGEF2	14.0902	0	0.982035	0.983005	0.98242	0.989192	0.0009696	0.0003852	0.0071566	0.0005844	-0.006187	-0.0067714	FALSE
331537	cg18216292	1	154187434	Island	Body	I	ARHGEF2;ARHGEF2;ARHGEF2	14.1031	0	0.969697	0.983121	0.967861	0.975043	0.0134242	-0.0018363	0.0053458	0.0152605	0.0080784	-0.0071821	FALSE
62236	cg03055158	1	154184117	N_Shelf	3'UTR	II	ARHGEF2;ARHGEF2;ARHGEF2	12.9031	0	0.862523	0.905907	0.873623	0.918727	0.0433846	0.0111001	0.056204	0.0322845	-0.0128194	-0.0451039	FALSE
211459	cg11216632	1	154211279	N_Shelf	Body	II	ARHGEF2;ARHGEF2;ARHGEF2	12.9432	0	0.864483	0.894138	0.835452	0.935949	0.0296557	-0.0290306	0.0714659	0.0586863	-0.0418102	-0.100496	FALSE
100754	cg05052384	1	154186878	N_Shore	Body	II	ARHGEF2;ARHGEF2;ARHGEF2	13.3609	0	0.916307	0.907507	0.877926	0.905659	-0.0087996	-0.0383812	-0.0106482	0.0295816	0.0018486	-0.027733	FALSE
330497	cg18154114	1	154215455	S_Shore	TSS1500	II	ARHGEF2;ARHGEF2;ARHGEF2	13.8722	0	0.126968	0.103316	0.122922	0.128148	-0.0236524	-0.0040458	0.00118	-0.0196066	-0.0248324	-0.0052258	FALSE
318936	cg17430967	1	154215174	S_Shore	TSS1500	II	ARHGEF2;ARHGEF2;ARHGEF2	10.9866	0	0.287348	0.180526	0.163482	0.23482	-0.106821	-0.123866	-0.0525279	0.0170443	-0.0542934	-0.0713377	FALSE
411057	cg23320056	1	154215366	S_Shore	TSS1500	II	ARHGEF2;ARHGEF2;ARHGEF2	13.3273	0	0.29364	0.214911	0.239261	0.287701	-0.0787292	-0.0543789	-0.0059393	-0.0243503	-0.0727899	-0.0484396	FALSE
5285	cg00246451	1	154215636	S_Shore	TSS1500	II	ARHGEF2;ARHGEF2;ARHGEF2	11.2646	0	0.554779	0.552921	0.357511	0.546183	-0.0018577	-0.197268	-0.0085954	0.19541	0.0067377	-0.188673	FALSE
263678	cg14204586	1	154198482		Body	I	ARHGEF2;ARHGEF2;ARHGEF2	13.465	0	0.657923	0.788383	0.629282	0.806424	0.13046	-0.0286409	0.148501	0.159101	-0.0180405	-0.177141	FALSE
286450	cg15496388	1	154204165		Body	II	ARHGEF2;ARHGEF2;ARHGEF2	11.9741	0	0.662173	0.792336	0.67543	0.878529	0.130163	0.0132564	0.216355	0.116907	-0.0861925	-0.203099	FALSE
257732	cg13921921	1	154198387		Body	II	ARHGEF2;ARHGEF2;ARHGEF2	13.4812	0	0.66313	0.842152	0.806627	0.877718	0.179022	0.143496	0.214588	0.0355253	-0.0355666	-0.0710919	FALSE
428455	cg24406391	1	154205535		Body	II	ARHGEF2;ARHGEF2;ARHGEF2	13.762	0	0.814796	0.860349	0.838242	0.890855	0.0455529	0.0234463	0.0760587	0.0221066	-0.0305058	-0.0526124	FALSE
373046	cg20847292	1	154198253		Body	II	ARHGEF2;ARHGEF2;ARHGEF2	14.1101	0	0.501847	0.878213	0.75528	0.859988	0.376366	0.253433	0.358141	0.122932	0.0182247	-0.104708	FALSE
290448	cg15733792	1	154202608		Body	II	ARHGEF2;ARHGEF2;ARHGEF2	13.2762	0	0.691297	0.907872	0.8393	0.851269	0.216575	0.148003	0.159972	0.0685721	0.0566027	-0.0119694	FALSE
7846	cg00371107	1	26896323	Island	1stExon	I	ARID1A;ARID1A	11.6608	0	0.0513066	0.0381232	0.0623725	0.0514682	-0.0131834	0.0110659	0.0001616	-0.0242493	-0.013345	0.0109043	FALSE
108157	cg05445839	1	26895675	Island	1stExon	I	ARID1A;ARID1A	12.1463	0	0.0846378	0.0469584	0.0502043	0.0831876	-0.0376795	-0.0344335	-0.00145023	-0.00324594	-0.0362292	-0.0329833	FALSE
366350	cg20413923	1	26895232	Island	1stExon	I	ARID1A;ARID1A	13.7574	0	0.0568341	0.0647477	0.0609739	0.0569878	0.00791366	0.00413987	0.00015371	0.00377379	0.00775995	0.00398616	FALSE
222198	cg11856093	1	26895975	Island	1stExon	II	ARID1A;ARID1A	11.9987	0	0.173454	0.138268	0.11178	0.173751	-0.0351852	-0.0616741	0.0002971	0.0264889	-0.0354823	-0.0619712	FALSE
279525	cg15050577	1	26896687	Island	Body	II	ARID1A;ARID1A	12.1757	0	0.213899	0.177051	0.210537	0.190036	-0.0368477	-0.0033618	-0.0238631	-0.0334859	-0.0129846	0.0205013	FALSE
430741	cg24542126	1	26894819	Island	TSS1500	I	ARID1A;ARID1A	13.594	0	0.0164213	0.0159433	0.0143728	0.0153995	-0.00047798	-0.00204844	-0.00102177	0.00157046	0.00054379	-0.00102667	FALSE
81963	cg04081153	1	26894466	Island	TSS1500	I	ARID1A;ARID1A	13.9987	0	0.0251489	0.0189156	0.0220458	0.020225	-0.00623337	-0.0031031	-0.00492395	-0.00313027	-0.00130942	0.00182085	FALSE
447781	cg25601319	1	26894426	Island	TSS1500	II	ARID1A;ARID1A	10.7429	0	0.227537	0.28021	0.176886	0.276407	0.052673	-0.0506517	0.0488701	0.103325	0.0038029	-0.0995218	FALSE
276250	cg14851949	1	26894432	Island	TSS1500	II	ARID1A;ARID1A	11.8439	0	0.220447	0.280656	0.205644	0.235384	0.060209	-0.0148031	0.0149369	0.0750121	0.0452721	-0.02974	FALSE
87549	cg04360147	1	26894296	N_Shore	TSS1500	II	ARID1A;ARID1A	13.1407	0	0.228004	0.246207	0.172177	0.159466	0.018203	-0.0558266	-0.0685374	0.0740296	0.0867404	0.0127108	FALSE
318203	cg17385674	1	26894291	N_Shore	TSS1500	II	ARID1A;ARID1A	12.9076	0	0.173201	0.376677	0.160909	0.126283	0.203476	-0.0122925	-0.0469181	0.215768	0.250394	0.0346256	FALSE
307130	cg16701767	1	26899428	S_Shelf	Body	II	ARID1A;ARID1A	11.8459	0	0.533898	0.852488	0.712656	0.828121	0.318589	0.178758	0.294222	0.139832	0.0243668	-0.115465	FALSE
365954	cg20385686	1	26897038	S_Shore	Body	I	ARID1A;ARID1A	13.7308	0	0.152618	0.137774	0.138311	0.158609	-0.0148439	-0.0143068	0.005991	-0.0005371	-0.0208349	-0.0202978	FALSE
226976	cg12136895	1	26980772		3'UTR	II	ARID1A;ARID1A	11.3022	0	0.874243	0.935263	0.880404	0.865962	0.0610199	0.0061604	-0.0082811	0.0548595	0.069301	0.0144415	FALSE
256586	cg13867915	1	26922626		Body	II	ARID1A;ARID1A	13.0201	0	0.563427	0.0989627	0.386369	0.442315	-0.464464	-0.177058	-0.121112	-0.287406	-0.343352	-0.0559459	FALSE
343740	cg18973247	1	26943460		Body	II	ARID1A;ARID1A	12.5028	0	0.693825	0.176631	0.860218	0.932219	-0.517193	0.166394	0.238394	-0.683587	-0.755588	-0.0720005	FALSE
482693	ch.1.893623F	1	26975188		Body	II	ARID1A;ARID1A	12.2907	0	0.217294	0.297059	0.686874	0.232586	0.0797657	0.46958	0.0152923	-0.389814	0.0644734	0.454288	FALSE
391061	cg22042546	1	26923078		Body	II	ARID1A;ARID1A	10.6627	0	0.815204	0.39774	0.731691	0.846275	-0.417465	-0.0835129	0.0310709	-0.333952	-0.448535	-0.114584	FALSE
382150	cg21454760	1	26960548		Body	II	ARID1A;ARID1A	12.1767	0	0.744575	0.858283	0.873464	0.925258	0.113708	0.128889	0.180683	-0.0151809	-0.066975	-0.0517941	FALSE
105399	cg05300440	1	26971280		Body	II	ARID1A;ARID1A	12.2589	0	0.88719	0.86487	0.887648	0.9153	-0.02232	0.0004583	0.0281103	-0.0227783	-0.0504303	-0.027652	FALSE
63466	cg03123091	1	26953185		Body	II	ARID1A;ARID1A	11.5367	0	0.754223	0.888234	0.89662	0.928356	0.134011	0.142397	0.174133	-0.0083859	-0.0401218	-0.0317359	FALSE
111802	cg05649922	1	26901877		Body	II	ARID1A;ARID1A	12.8243	0	0.876869	0.889482	0.892505	0.906013	0.0126128	0.0156363	0.0291441	-0.0030235	-0.0165313	-0.0135078	FALSE
105575	cg05307957	1	26901561		Body	II	ARID1A;ARID1A	12.7043	0	0.725542	0.895698	0.881451	0.836396	0.170155	0.155909	0.110854	0.0142463	0.0593013	0.045055	FALSE
347586	cg19242583	1	26928904		Body	II	ARID1A;ARID1A	12.3774	0	0.905718	0.903325	0.926082	0.934188	-0.0023924	0.0203642	0.0284707	-0.0227566	-0.0308631	-0.0081065	FALSE
430784	cg24544309	1	26968979		Body	I	ARID1A;ARID1A	13.8399	0	0.932085	0.959466	0.943719	0.9541	0.0273806	0.0116341	0.0220151	0.0157465	0.0053655	-0.010381	FALSE
453669	cg25994883	1	233556962	Island	5'UTR	II	ARID4B;ARID4B	14.4269	0	0.199317	0.153099	0.14383	0.222421	-0.0462176	-0.0554869	0.0231042	0.0092693	-0.0693218	-0.0785911	FALSE
77597	cg03850797	1	233553365	N_Shelf	Body	II	ARID4B;ARID4B	13.1873	0	0.919989	0.872913	0.911347	0.917093	-0.0470761	-0.0086422	-0.0028966	-0.0384339	-0.0441795	-0.0057456	FALSE
14033	cg00663739	1	233556592	N_Shore	Body	II	ARID4B;ARID4B	11.9563	0	0.229789	0.568045	0.242505	0.212318	0.338256	0.0127158	-0.0174707	0.32554	0.355727	0.0301865	FALSE
334181	cg18381955	1	233397147		3'UTR	II	ARID4B;ARID4B	12.444	0	0.8879	0.892308	0.889062	0.925542	0.0044073	0.0011621	0.0376414	0.0032452	-0.0332341	-0.0364793	FALSE
35484	cg01730064	1	233429539		Body	II	ARID4B;ARID4B	10.6475	0	0.114905	0.0752884	0.11463	0.327828	-0.0396167	-0.0002746	0.212923	-0.0393421	-0.252539	-0.213197	FALSE
433543	cg24710309	1	233490359		Body	II	ARID4B;ARID4B	10.9758	0	0.7054	0.861124	0.839264	0.870202	0.155723	0.133864	0.164802	0.0218598	-0.0090782	-0.030938	FALSE
348740	cg19314777	1	233543945		Body	II	ARID4B;ARID4B	12.5349	0	0.754973	0.908598	0.835616	0.893149	0.153625	0.0806432	0.138176	0.0729818	0.0154495	-0.0575323	FALSE
301210	cg16382158	1	233539137		Body	I	ARID4B;ARID4B	14.3151	0	0.941458	0.965151	0.945629	0.854354	0.0236934	0.004171	-0.087104	0.0195224	0.110797	0.091275	FALSE
336834	cg18536207	1	200380215	Island	1stExon	II	ARL8A	14.0209	0	0.156293	0.0750201	0.090044	0.128875	-0.0812725	-0.0662486	-0.0274178	-0.0150238	-0.0538547	-0.0388308	TRUE
475490	cg27261136	1	200380327	Island	1stExon	II	ARL8A	14.2685	0	0.148285	0.159816	0.160704	0.168568	0.0115306	0.0124192	0.0202827	-0.0008886	-0.0087521	-0.0078635	TRUE
213608	cg11343086	1	200380333	Island	1stExon	II	ARL8A	14.1731	0	0.23992	0.198577	0.224743	0.216132	-0.0413431	-0.0151763	-0.0237882	-0.0261668	-0.0175549	0.0086119	TRUE
214886	cg11418036	1	200379885	Island	Body	I	ARL8A	13.4609	0	0.0481081	0.0473456	0.0410156	0.138327	-0.00076249	-0.00709248	0.0902186	0.00632999	-0.0909811	-0.0973111	TRUE
467678	cg26808417	1	200380695	Island	TSS1500	I	ARL8A	13.4312	0	0.040524	0.0382779	0.110875	0.0435829	-0.00224607	0.0703508	0.00305891	-0.0725969	-0.00530498	0.0672919	TRUE
167244	cg08649954	1	200380756	Island	TSS1500	I	ARL8A	12.5209	0	0.102379	0.0681785	0.179879	0.122582	-0.0342007	0.0774995	0.0202024	-0.1117	-0.0544031	0.0572971	TRUE
87619	cg04364194	1	200380708	Island	TSS1500	I	ARL8A	14.1603	0	0.14963	0.109964	0.173073	0.197716	-0.039666	0.0234426	0.0480858	-0.0631086	-0.0877518	-0.0246432	TRUE
127729	cg06545845	1	200380715	Island	TSS1500	II	ARL8A	13.6739	0	0.183552	0.153898	0.145466	0.225395	-0.0296542	-0.0380858	0.0418433	0.0084316	-0.0714975	-0.0799291	TRUE
27925	cg01340314	1	200380681	Island	TSS200	II	ARL8A	13.9396	0	0.178423	0.142382	0.232978	0.243462	-0.0360408	0.0545549	0.0650387	-0.0905957	-0.10108	-0.0104838	TRUE
134311	cg06876872	1	200376913	N_Shelf	Body	II	ARL8A	12.687	0	0.862162	0.923785	0.881587	0.767943	0.0616234	0.019425	-0.0942189	0.0421984	0.155842	0.113644	TRUE
24008	cg01140101	1	200379663	N_Shore	Body	II	ARL8A	14.4962	0	0.228567	0.141051	0.154783	0.249138	-0.0875158	-0.0737835	0.0205718	-0.0137323	-0.108088	-0.0943553	TRUE
355217	cg19714595	1	200378246	N_Shore	Body	II	ARL8A	12.3567	0	0.927451	0.905568	0.924674	0.895949	-0.0218829	-0.0027778	-0.031502	-0.0191051	0.0096191	0.0287242	TRUE
377840	cg21163972	1	200381569	S_Shore	TSS1500	II	ARL8A	11.8327	0	0.881219	0.909365	0.905803	0.646723	0.0281461	0.0245849	-0.234496	0.0035612	0.262642	0.259081	TRUE
166703	cg08621778	1	200369043		3'UTR	I	ARL8A	13.2911	0	0.974778	0.954373	0.935833	0.974942	-0.0204046	-0.0389447	0.0001639	0.0185401	-0.0205685	-0.0391086	TRUE
243078	cg13174898	1	200370678		Body	II	ARL8A	13.8567	0	0.797701	0.897282	0.837726	0.734555	0.0995815	0.0400248	-0.0631457	0.0595567	0.162727	0.10317	TRUE
114583	cg05806577	1	149115784	Island	1stExon	I	ARNT;ARNT;ARNT	12.7386	0	0.0371371	0.0207469	0.0397549	0.0192129	-0.0163902	0.00261778	-0.0179241	-0.019008	0.00153396	0.0205419	FALSE
127247	cg06523891	1	149115773	Island	1stExon	I	ARNT;ARNT;ARNT	13.0087	0	0.0664006	0.0411597	0.0446032	0.0493053	-0.0252409	-0.0217974	-0.0170953	-0.00344357	-0.00814566	-0.00470209	FALSE
246610	cg13386712	1	149115790	Island	1stExon	I	ARNT;ARNT;ARNT	12.8876	0	0.0362113	0.0466423	0.0418113	0.0399646	0.010431	0.0056	0.00375326	0.00483096	0.0066777	0.00184674	FALSE
457630	cg26228696	1	149115813	Island	TSS200	I	ARNT;ARNT;ARNT	12.5087	0	0.0683184	0.0700412	0.0729446	0.0599424	0.00172277	0.00462614	-0.00837607	-0.00290337	0.0100988	0.0130022	FALSE
443070	cg25308738	1	149112741	N_Shelf	Body	II	ARNT;ARNT;ARNT	12.8396	0	0.815266	0.887364	0.900605	0.824433	0.0720977	0.0853388	0.0091669	-0.0132411	0.0629308	0.0761719	FALSE
469872	cg26926632	1	149115363	N_Shore	Body	I	ARNT;ARNT;ARNT	13.3143	0	0.0295214	0.0333879	0.0331113	0.0388925	0.00386645	0.00358988	0.00937114	0.00027657	-0.00550469	-0.00578126	FALSE
358556	cg19902519	1	149115072	N_Shore	Body	II	ARNT;ARNT;ARNT	12.188	0	0.133422	0.0939264	0.106253	0.084454	-0.0394952	-0.0271683	-0.0489676	-0.0123269	0.00947238	0.0217993	FALSE
480836	cg27572661	1	149116024	S_Shore	TSS1500	II	ARNT;ARNT;ARNT	13.4259	0	0.142259	0.0920668	0.107903	0.0868773	-0.0501923	-0.034356	-0.0553818	-0.0158363	0.00518947	0.0210258	FALSE
246060	cg13357341	1	149116588	S_Shore	TSS1500	II	ARNT;ARNT;ARNT	13.7725	0	0.519366	0.666562	0.838503	0.398906	0.147196	0.319137	-0.120461	-0.171941	0.267656	0.439598	FALSE
326828	cg17942553	1	149117004	S_Shore	TSS1500	II	ARNT;ARNT;ARNT	12.2947	0	0.764502	0.848454	0.834229	0.846038	0.0839513	0.0697262	0.0815357	0.0142251	0.0024156	-0.0118095	FALSE
217537	cg11594892	1	149115956	S_Shore	TSS200	II	ARNT;ARNT;ARNT	13.7914	0	0.183982	0.128405	0.134417	0.170664	-0.0555773	-0.0495656	-0.0133188	-0.0060117	-0.0422585	-0.0362468	FALSE
19857	cg00944785	1	149091989		Body	II	ARNT;ARNT;ARNT	11.6868	0	0.916297	0.866068	0.87018	0.919601	-0.0502297	-0.0461175	0.0033038	-0.0041122	-0.0535335	-0.0494213	FALSE
6413	cg00304076	1	149070963		Body	II	ARNT;ARNT;ARNT	11.5394	0	0.736462	0.867936	0.859014	0.899644	0.131474	0.122552	0.163182	0.0089224	-0.0317083	-0.0406307	FALSE
355913	cg19750321	1	149075597		Body	II	ARNT;ARNT;ARNT	13.5857	0	0.895666	0.924039	0.916046	0.934585	0.0283733	0.02038	0.0389189	0.0079933	-0.0105456	-0.0185389	FALSE
330837	cg18174052	1	181871453	Island	1stExon	I	ARPC5	12.6011	0	0.0164788	0.025505	0.0343128	0.0438779	0.00902625	0.017834	0.0273992	-0.0088078	-0.0183729	-0.00956513	TRUE
454083	cg26018965	1	181871412	Island	1stExon	I	ARPC5	12.9936	0	0.0617542	0.0609144	0.0614887	0.0492354	-0.00083982	-0.00026554	-0.0125188	-0.00057428	0.011679	0.0122533	TRUE
473822	cg27155653	1	181871397	Island	1stExon	II	ARPC5	12.2874	0	0.176869	0.0785079	0.0681163	0.119534	-0.0983615	-0.108753	-0.0573355	0.0103916	-0.041026	-0.0514176	TRUE
236478	cg12737363	1	181871297	Island	1stExon	II	ARPC5	13.2453	0	0.122564	0.0790297	0.0759671	0.107721	-0.0435338	-0.0465964	-0.014842	0.0030625	-0.0286918	-0.0317544	TRUE
99163	cg04972433	1	181871433	Island	1stExon	II	ARPC5	12.8082	0	0.247776	0.082531	0.0894962	0.0931892	-0.165245	-0.158279	-0.154586	-0.0069653	-0.0106583	-0.00369296	TRUE
204773	cg10811340	1	181871133	Island	Body	I	ARPC5	13.9081	0	0.0751799	0.0483	0.0708305	0.0705875	-0.0268799	-0.0043494	-0.0045924	-0.0225305	-0.0222875	0.000243	TRUE
236290	cg12725906	1	181871799	Island	TSS200	I	ARPC5	12.0277	0	0.0401392	0.0519606	0.0659933	0.046955	0.0118213	0.025854	0.00681578	-0.0140327	0.00500556	0.0190383	TRUE
356258	cg19767650	1	181871804	Island	TSS200	II	ARPC5	12.8482	0	0.121729	0.0840198	0.105389	0.135723	-0.0377089	-0.0163399	0.013994	-0.021369	-0.0517029	-0.0303339	TRUE
426956	cg24316949	1	181867640	N_Shelf	Body	II	ARPC5	11.2493	0	0.292174	0.644208	0.769688	0.679878	0.352034	0.477514	0.387704	-0.12548	-0.0356701	0.0898099	TRUE
186089	cg09735598	1	181870518	N_Shore	Body	II	ARPC5	10.611	0	0.151163	0.140274	0.13527	0.180462	-0.0108888	-0.0158931	0.0292992	0.0050043	-0.040188	-0.0451923	TRUE
428942	cg24436462	1	181862368		3'UTR	II	ARPC5	11.1651	0	0.878163	0.837375	0.813333	0.905677	-0.0407875	-0.0648294	0.0275139	0.0240419	-0.0683014	-0.0923433	TRUE
366948	cg20452714	1	44171656	Island	1stExon	I	ARTN;ARTN;ARTN	12.1559	0	0.0549213	0.0463189	0.950291	0.037662	-0.00860245	0.895369	-0.0172593	-0.903972	0.00865685	0.912629	FALSE
85586	cg04259904	1	44172079	Island	1stExon	I	ARTN;ARTN;ARTN	13.2631	0	0.167698	0.129882	0.959678	0.151283	-0.037816	0.79198	-0.0164149	-0.829796	-0.0214011	0.808395	FALSE
383185	cg21519202	1	44172121	Island	1stExon	II	ARTN;ARTN;ARTN	14.1623	0	0.150618	0.15548	0.849489	0.173072	0.0048619	0.698871	0.0224537	-0.694009	-0.0175918	0.676417	FALSE
127312	cg06526872	1	44171950	Island	1stExon	II	ARTN;ARTN;ARTN	12.2113	0	0.225154	0.157669	0.765276	0.228578	-0.0674855	0.540121	0.0034234	-0.607607	-0.0709089	0.536698	FALSE
455627	cg26114324	1	44174444	Island	1stExon	I	ARTN;ARTN;ARTN	13.6708	0	0.0397468	0.358102	0.163261	0.0373349	0.318355	0.123514	-0.00241191	0.194841	0.320767	0.125926	FALSE
329155	cg18083817	1	44174347	Island	1stExon	II	ARTN;ARTN;ARTN	13.5368	0	0.317632	0.766065	0.565637	0.356586	0.448434	0.248006	0.038955	0.200428	0.409479	0.209051	FALSE
329764	cg18115627	1	44174566	Island	Body	I	ARTN;ARTN;ARTN	13.798	0	0.0727563	0.399331	0.12114	0.0430283	0.326575	0.0483842	-0.029728	0.278191	0.356303	0.0781122	FALSE
251323	cg13606994	1	44175009	Island	Body	II	ARTN;ARTN;ARTN	13.8512	0	0.205325	0.606863	0.258517	0.196498	0.401538	0.0531912	-0.0088272	0.348347	0.410365	0.0620184	FALSE
421073	cg23954153	1	44174940	Island	Body	I	ARTN;ARTN;ARTN	13.7697	0	0.0134017	0.6402	0.0941079	0.0167696	0.626798	0.0807062	0.00336798	0.546092	0.62343	0.0773383	FALSE
121894	cg06207804	1	44171585	N_Shore	1stExon	II	ARTN;ARTN;ARTN	14.3597	0	0.253269	0.323185	0.820925	0.340032	0.0699153	0.567655	0.0867623	-0.49774	-0.016847	0.480893	FALSE
294050	cg15962314	1	44172456	N_Shore	5'UTR	II	ARTN;ARTN;ARTN	13.4341	0	0.264569	0.829118	0.874583	0.673052	0.564549	0.610014	0.408483	-0.0454656	0.156066	0.201531	FALSE
244250	cg13246856	1	44172363	N_Shore	5'UTR	II	ARTN;ARTN;ARTN	13.7726	0	0.700195	0.855836	0.881278	0.847308	0.155642	0.181083	0.147113	-0.0254413	0.0085286	0.0339699	FALSE
234304	cg12599982	1	44172481	N_Shore	5'UTR	I	ARTN;ARTN;ARTN	13.4826	0	0.232691	0.900955	0.925006	0.64789	0.668264	0.692315	0.415199	-0.0240507	0.253065	0.277116	FALSE
246712	cg13392029	1	44173336	N_Shore	TSS1500	II	ARTN;ARTN;ARTN	12.9568	0	0.202431	0.383576	0.266203	0.106777	0.181145	0.0637721	-0.0956535	0.117373	0.276799	0.159426	FALSE
86715	cg04317147	1	44170832	N_Shore	TSS1500	II	ARTN;ARTN;ARTN	14.384	0	0.709162	0.705741	0.674553	0.745352	-0.0034208	-0.0346095	0.0361895	0.0311887	-0.0396103	-0.070799	FALSE
318652	cg17414508	1	44171103	N_Shore	TSS1500	II	ARTN;ARTN;ARTN	13.8526	0	0.683074	0.788811	0.80509	0.6182	0.105737	0.122016	-0.0648745	-0.0162789	0.170611	0.18689	FALSE
21936	cg01041284	1	44170158	N_Shore	TSS1500	II	ARTN;ARTN;ARTN	13.6877	0	0.67206	0.809474	0.777298	0.659499	0.137414	0.105238	-0.0125613	0.0321761	0.149975	0.117799	FALSE
326420	cg17918314	1	44170687	N_Shore	TSS1500	II	ARTN;ARTN;ARTN	13.9715	0	0.680694	0.843234	0.830103	0.461919	0.162541	0.149409	-0.218775	0.0131313	0.381315	0.368184	FALSE
454928	cg26074140	1	44173896	N_Shore	TSS1500	II	ARTN;ARTN;ARTN	13.696	0	0.814848	0.8479	0.755667	0.456829	0.0330517	-0.0591808	-0.358019	0.0922325	0.39107	0.298838	FALSE
311740	cg16996266	1	44173455	N_Shore	TSS1500	II	ARTN;ARTN;ARTN	13.3259	0	0.851777	0.870636	0.867066	0.433822	0.0188594	0.0152895	-0.417955	0.0035699	0.436814	0.433244	FALSE
409160	cg23212751	1	44174020	N_Shore	TSS1500	II	ARTN;ARTN;ARTN	12.1407	0	0.508498	0.882432	0.663885	0.707091	0.373934	0.155387	0.198594	0.218547	0.17534	-0.0432068	FALSE
38762	cg01891209	1	44173809	N_Shore	TSS1500	II	ARTN;ARTN;ARTN	11.9496	0	0.801324	0.894701	0.865526	0.456622	0.0933763	0.0642012	-0.344702	0.0291751	0.438079	0.408903	FALSE
364315	cg20276103	1	44171455	N_Shore	TSS200	II	ARTN;ARTN;ARTN	11.7543	0	0.304555	0.14676	0.74212	0.229488	-0.157795	0.437566	-0.0750667	-0.59536	-0.0827281	0.512632	FALSE
404406	cg22930187	1	44171546	N_Shore	TSS200	II	ARTN;ARTN;ARTN	13.1653	0	0.467564	0.504288	0.897684	0.559135	0.0367237	0.43012	0.0915713	-0.393396	-0.0548476	0.338549	FALSE
239073	cg12908607	1	44175109	S_Shore	3'UTR	I	ARTN;ARTN;ARTN	13.1764	0	0.0490836	0.431449	0.103263	0.0393365	0.382365	0.0541797	-0.00974718	0.328186	0.392112	0.0639269	FALSE
136940	cg07011025	1	229181061	Island	TSS1500	I	ARV1	13.7475	0	0.0381056	0.0561962	0.0628848	0.0379668	0.0180905	0.0247791	-0.00013884	-0.00668859	0.0182294	0.0249179	TRUE
130747	cg06707168	1	229181157	Island	TSS1500	II	ARV1	14.2628	0	0.228309	0.111496	0.169624	0.194848	-0.116813	-0.0586853	-0.0334605	-0.0581277	-0.0833525	-0.0252248	TRUE
160515	cg08270913	1	229181154	Island	TSS1500	II	ARV1	14.2817	0	0.24183	0.148855	0.160828	0.133268	-0.0929747	-0.0810022	-0.108562	-0.0119725	0.0155868	0.0275593	TRUE
236550	cg12741407	1	229183557	S_Shelf	Body	II	ARV1	13.6011	0	0.842786	0.904744	0.891436	0.917871	0.0619587	0.0486505	0.0750858	0.0133082	-0.0131271	-0.0264353	TRUE
88537	cg04411337	1	229200035		3'UTR	II	ARV1	14.1582	0	0.746444	0.885546	0.778927	0.899436	0.139101	0.032483	0.152992	0.106618	-0.0138908	-0.120509	TRUE
198386	cg10440483	1	23683020	Island	Body	I	ASAP3;ASAP3	13.7359	0	0.014336	0.0117679	0.0122232	0.0090153	-0.00256812	-0.00211282	-0.0053207	-0.0004553	0.00275258	0.00320788	FALSE
312662	cg17051623	1	23682837	Island	Body	II	ASAP3;ASAP3	13.1256	0	0.105074	0.0489659	0.0750572	0.102027	-0.0561081	-0.0300168	-0.003047	-0.0260913	-0.0530611	-0.0269698	FALSE
241720	cg13083004	1	23682581	Island	Body	I	ASAP3;ASAP3	12.7067	0	0.0493267	0.0521921	0.059073	0.0781551	0.00286539	0.00974633	0.0288284	-0.00688094	-0.025963	-0.0190821	FALSE
478695	cg27447006	1	23635866	Island	Body	I	ASAP3;ASAP3	10.9805	0	0.094814	0.848191	0.536846	0.8692	0.753377	0.442032	0.774386	0.311346	-0.0210092	-0.332355	FALSE
48047	cg02351745	1	23636037	Island	Body	II	ASAP3;ASAP3	14.0922	0	0.244189	0.85377	0.436912	0.890859	0.609581	0.192723	0.64667	0.416858	-0.0370888	-0.453947	FALSE
23125	cg01095837	1	23636354	Island	Body	II	ASAP3;ASAP3	13.4201	0	0.794908	0.879179	0.868694	0.893689	0.0842717	0.0737864	0.0987814	0.0104853	-0.0145097	-0.024995	FALSE
376841	cg21105827	1	23636369	Island	Body	II	ASAP3;ASAP3	13.2766	0	0.707918	0.92444	0.852228	0.917979	0.216521	0.14431	0.210061	0.0722117	0.0064604	-0.0657513	FALSE
373042	cg20847090	1	23636546	Island	Body	I	ASAP3;ASAP3	13.8915	0	0.820426	0.95404	0.944678	0.969024	0.133614	0.124252	0.148598	0.0093615	-0.0149847	-0.0243462	FALSE
357318	cg19827787	1	23636199	Island	Body	I	ASAP3;ASAP3	14.1682	0	0.09893	0.974452	0.861059	0.980094	0.875522	0.762129	0.881164	0.113393	-0.0056422	-0.119035	FALSE
222191	cg11855842	1	23680079	N_Shelf	Body	I	ASAP3;ASAP3	10.9798	0	0.813291	0.793728	0.844564	0.900912	-0.0195629	0.0312727	0.087621	-0.0508356	-0.107184	-0.0563483	FALSE
220081	cg11743665	1	23633421	N_Shelf	Body	II	ASAP3;ASAP3	11.5485	0	0.868981	0.831025	0.869602	0.880521	-0.037956	0.0006214	0.0115405	-0.0385774	-0.0494965	-0.0109191	FALSE
243220	cg13183780	1	23682269	N_Shore	Body	II	ASAP3;ASAP3	13.4314	0	0.43439	0.530303	0.67336	0.582662	0.0959126	0.23897	0.148271	-0.143057	-0.0523586	0.0906987	FALSE
60055	cg02951134	1	23635145	N_Shore	Body	II	ASAP3;ASAP3	11.788	0	0.582812	0.855031	0.791145	0.90238	0.272219	0.208333	0.319568	0.0638854	-0.0473497	-0.111235	FALSE
431296	cg24580199	1	23635668	N_Shore	Body	II	ASAP3;ASAP3	13.2989	0	0.417225	0.932919	0.671615	0.915938	0.515694	0.25439	0.498713	0.261304	0.0169812	-0.244323	FALSE
331705	cg18225574	1	23638758	S_Shelf	Body	II	ASAP3;ASAP3	11.908	0	0.901415	0.907794	0.91186	0.909341	0.0063796	0.0104457	0.0079259	-0.0040661	-0.0015463	0.0025198	FALSE
415318	cg23595342	1	23637879	S_Shore	Body	II	ASAP3;ASAP3	13.2799	0	0.780442	0.875513	0.844372	0.914671	0.0950719	0.063931	0.13423	0.0311409	-0.0391577	-0.0702986	FALSE
319954	cg17491185	1	23683861	S_Shore	TSS1500	II	ASAP3;ASAP3	10.8908	0	0.182688	0.0969856	0.171748	0.239453	-0.0857023	-0.0109395	0.0567655	-0.0747628	-0.142468	-0.067705	FALSE
210407	cg11155265	1	23684032	S_Shore	TSS1500	II	ASAP3;ASAP3	14.0407	0	0.182842	0.534256	0.395112	0.371523	0.351414	0.212269	0.188681	0.139144	0.162733	0.0235886	FALSE
312207	cg17023648	1	23683337	S_Shore	TSS200	I	ASAP3;ASAP3	11.7534	0	0.0664184	0.100399	0.0643182	0.0713822	0.0339809	-0.00210019	0.00496385	0.0360811	0.0290171	-0.00706404	FALSE
203067	cg10708588	1	23683403	S_Shore	TSS200	I	ASAP3;ASAP3	10.7461	0	0.109365	0.143747	0.120499	0.134546	0.034382	0.0111338	0.0251807	0.0232482	0.0092013	-0.0140469	FALSE
154936	cg07971745	1	23628609		3'UTR	II	ASAP3;ASAP3	12.6188	0	0.837365	0.899137	0.823667	0.898159	0.0617714	-0.0136983	0.0607933	0.0754697	0.0009781	-0.0744916	FALSE
204685	cg10805970	1	23669210		Body	II	ASAP3;ASAP3	13.2728	0	0.789624	0.836286	0.8543	0.889728	0.046661	0.0646757	0.100103	-0.0180147	-0.0534423	-0.0354276	FALSE
148193	cg07597714	1	23672851		Body	II	ASAP3;ASAP3	11.9248	0	0.690649	0.873119	0.838479	0.864	0.18247	0.14783	0.173351	0.0346397	0.009119	-0.0255207	FALSE
312508	cg17041296	1	76170435		Body	II	ASB17;ASB17	11.1706	0	0.689866	0.883139	0.829051	0.77821	0.193273	0.139184	0.0883437	0.0540885	0.104929	0.0508407	FALSE
388248	cg21852905	1	153798723	Island	5'UTR	I	ASH1L	12.9319	0	0.0332165	0.020816	0.0362815	0.0221198	-0.0124006	0.00306496	-0.0110967	-0.0154655	-0.00130383	0.0141617	TRUE
361177	cg20064047	1	153799340	Island	TSS1500	I	ASH1L	13.2937	0	0.0210153	0.0232189	0.0211358	0.0234389	0.00220363	0.00012045	0.00242354	0.00208318	-0.00021991	-0.00230309	TRUE
418927	cg23821590	1	153799346	Island	TSS1500	I	ASH1L	12.3905	0	0.0267271	0.0353698	0.0297863	0.0250935	0.00864268	0.00305917	-0.00163358	0.00558351	0.0102763	0.00469275	TRUE
456916	cg26185843	1	153799172	Island	TSS1500	I	ASH1L	10.8418	0	0.0607861	0.0483325	0.106308	0.051616	-0.0124536	0.0455215	-0.00917009	-0.0579751	-0.00328349	0.0546916	TRUE
180496	cg09410084	1	153799640	Island	TSS1500	II	ASH1L	14.3338	0	0.184392	0.137226	0.135913	0.188839	-0.0471667	-0.0484797	0.0044468	0.001313	-0.0516135	-0.0529265	TRUE
157086	cg08095278	1	153799438	Island	TSS1500	II	ASH1L	13.9754	0	0.203066	0.141147	0.222707	0.18405	-0.0619193	0.0196403	-0.0190164	-0.0815596	-0.0429029	0.0386567	TRUE
426888	cg24312492	1	153799047	Island	TSS200	I	ASH1L	11.6322	0	0.0353017	0.0377176	0.0623003	0.0434002	0.00241593	0.0269986	0.00809851	-0.0245827	-0.00568258	0.0189001	TRUE
63399	cg03119126	1	153799044	Island	TSS200	I	ASH1L	11.5134	0	0.0772865	0.0791572	0.0830822	0.0637329	0.00187064	0.00579569	-0.0135536	-0.00392505	0.0154242	0.0193493	TRUE
384075	cg21571423	1	153795681	N_Shelf	5'UTR	II	ASH1L	12.9236	0	0.829063	0.858293	0.863657	0.881226	0.0292301	0.0345937	0.0521628	-0.0053636	-0.0229327	-0.0175691	TRUE
312464	cg17038116	1	153800029	S_Shore	TSS1500	II	ASH1L	11.1712	0	0.117526	0.120654	0.186431	0.108807	0.0031286	0.0689055	-0.0087193	-0.0657769	0.0118479	0.0776248	TRUE
390485	cg22007739	1	153571953		3'UTR	II	ASH1L	10.7492	0	0.831351	0.8335	0.756044	0.83815	0.0021492	-0.0753073	0.006799	0.0774565	-0.0046498	-0.0821063	TRUE
218594	cg11658909	1	153777388		5'UTR	II	ASH1L	13.4705	0	0.586196	0.872318	0.830087	0.79269	0.286122	0.243891	0.206494	0.042231	0.0796279	0.0373969	TRUE
155508	cg08005692	1	153772680		5'UTR	II	ASH1L	11.0846	0	0.89651	0.884366	0.872562	0.934649	-0.0121442	-0.0239484	0.0381389	0.0118042	-0.0502831	-0.0620873	TRUE
415229	cg23589035	1	153751224		Body	II	ASH1L	12.2281	0	0.918371	0.878198	0.920828	0.916623	-0.0401729	0.0024566	-0.001748	-0.0426295	-0.0384249	0.0042046	TRUE
256345	cg13855589	1	153614769		Body	II	ASH1L	11.6944	0	0.899674	0.890282	0.90494	0.930998	-0.0093916	0.0052663	0.0313243	-0.0146579	-0.0407159	-0.026058	TRUE
286683	cg15514283	1	153583272		Body	II	ASH1L	11.9567	0	0.90371	0.90233	0.914374	0.938658	-0.0013799	0.010664	0.034948	-0.0120439	-0.0363279	-0.024284	TRUE
178431	cg09292077	1	153584026		Body	II	ASH1L	12.7069	0	0.823107	0.911236	0.922663	0.916132	0.0881285	0.099556	0.0930253	-0.0114275	-0.0048968	0.0065307	TRUE
435609	cg24836396	1	153584139		Body	II	ASH1L	13.1792	0	0.857484	0.923155	0.930135	0.862384	0.0656711	0.0726512	0.0048999	-0.0069801	0.0607712	0.0677513	TRUE
311771	cg16998122	1	153584276		Body	II	ASH1L	12.5287	0	0.876885	0.938722	0.910758	0.671667	0.0618363	0.0338727	-0.205218	0.0279636	0.267055	0.239091	TRUE
199850	cg10519406	1	195382168		1stExon	I	ASPM	12.8701	0	0.0432191	0.0466789	0.0451902	0.0439896	0.00345982	0.00197116	0.00077048	0.00148866	0.00268934	0.00120068	TRUE
194577	cg10212558	1	195382435		1stExon	I	ASPM	11.9616	0	0.0262369	0.0516724	0.0357864	0.034051	0.0254355	0.00954956	0.00781409	0.015886	0.0176215	0.00173547	TRUE
252195	cg13650137	1	195382028		1stExon	II	ASPM	13.0685	0	0.0891299	0.0815831	0.0727055	0.107334	-0.00754682	-0.0164245	0.0182043	0.00887764	-0.0257511	-0.0346287	TRUE
263879	cg14212631	1	195382127		1stExon	I	ASPM	13.1576	0	0.0931654	0.0926659	0.0936918	0.0798548	-0.00049942	0.0005264	-0.0133106	-0.00102582	0.0128111	0.013837	TRUE
428375	cg24401645	1	195382378		1stExon	II	ASPM	10.8617	0	0.157788	0.130159	0.173469	0.0927921	-0.0276292	0.0156815	-0.0649959	-0.0433107	0.0373666	0.0806773	TRUE
75778	cg03750742	1	195382813		TSS1500	II	ASPM	11.2972	0	0.108487	0.346854	0.271493	0.299314	0.238367	0.163006	0.190827	0.0753611	0.0475407	-0.0278204	TRUE
102602	cg05153791	1	195383245		TSS1500	I	ASPM	12.1687	0	0.378033	0.758489	0.749328	0.748469	0.380456	0.371294	0.370436	0.0091615	0.0100199	0.0008584	TRUE
143490	cg07346077	1	195382550		TSS200	I	ASPM	13.3116	0	0.0152306	0.0170423	0.0138087	0.0201256	0.00181167	-0.00142188	0.00489497	0.00323355	-0.0030833	-0.00631685	TRUE
233142	cg12528753	1	195382517		TSS200	I	ASPM	12.2371	0	0.0168051	0.0312091	0.0276098	0.0258621	0.014404	0.0108047	0.00905697	0.0035993	0.00534701	0.00174771	TRUE
213480	cg11336294	1	195382602		TSS200	I	ASPM	11.4307	0	0.0419223	0.0643604	0.059448	0.0545405	0.0224381	0.0175257	0.0126182	0.00491244	0.00981992	0.00490748	TRUE
304279	cg16552589	1	195382457		TSS200	I	ASPM	13.2815	0	0.124496	0.0670211	0.0839846	0.107491	-0.0574745	-0.040511	-0.0170046	-0.0169635	-0.0404699	-0.0235064	TRUE
45638	cg02236668	1	195382464		TSS200	I	ASPM	11.3714	0	0.0526495	0.0687961	0.0603217	0.0524755	0.0161466	0.00767225	-0.00017392	0.00847436	0.0163205	0.00784617	TRUE
349206	cg19350340	1	195382587		TSS200	II	ASPM	11.3607	0	0.0968165	0.126669	0.157085	0.13465	0.029853	0.0602682	0.0378334	-0.0304152	-0.0079804	0.0224348	TRUE
353725	cg19623981	1	195382581		TSS200	II	ASPM	11.7462	0	0.139891	0.137064	0.0905271	0.13615	-0.0028267	-0.0493639	-0.0037408	0.0465372	0.0009141	-0.0456231	TRUE
313540	cg17105834	1	175400189	Island	1stExon	I	ASTN1	13.7577	0	0.0180967	0.0248573	0.0125547	0.0879081	0.00676063	-0.00554196	0.0698115	0.0123026	-0.0630508	-0.0753534	TRUE
6721	cg00319545	1	175400360	Island	1stExon	II	ASTN1	13.3313	0	0.145082	0.0888889	0.0787623	0.166205	-0.0561931	-0.0663197	0.0211226	0.0101266	-0.0773157	-0.0874423	TRUE
239060	cg12907702	1	175400357	Island	1stExon	II	ASTN1	13.5064	0	0.113051	0.0983172	0.0661214	0.131623	-0.0147334	-0.0469292	0.0185725	0.0321958	-0.0333059	-0.0655017	TRUE
229092	cg12268575	1	175400159	Island	1stExon	II	ASTN1	13.8172	0	0.125624	0.105529	0.145704	0.176763	-0.0200948	0.0200793	0.0511389	-0.0401741	-0.0712337	-0.0310596	TRUE
120343	cg06116757	1	175398595	N_Shore	Body	II	ASTN1	12.0396	0	0.523616	0.907889	0.887162	0.23305	0.384273	0.363547	-0.290566	0.0207264	0.674839	0.654113	TRUE
273012	cg14659404	1	175400642	S_Shore	5'UTR	II	ASTN1	10.7215	0	0.212045	0.124074	0.194466	0.320374	-0.0879711	-0.0175788	0.108329	-0.0703923	-0.1963	-0.125907	TRUE
129731	cg06650419	1	175400569	S_Shore	5'UTR	II	ASTN1	14.5908	0	0.205294	0.144442	0.142546	0.218017	-0.0608522	-0.0627476	0.0127235	0.0018954	-0.0735757	-0.0754711	TRUE
413769	cg23492043	1	175400889	S_Shore	TSS1500	II	ASTN1	11.7367	0	0.229115	0.185759	0.30423	0.463566	-0.0433556	0.0751147	0.234451	-0.11847	-0.277806	-0.159336	TRUE
157258	cg08104310	1	175097783		3'UTR	II	ASTN1	12.8508	0	0.327574	0.837597	0.850557	0.114695	0.510023	0.522983	-0.212879	-0.0129608	0.722901	0.735862	TRUE
37590	cg01831177	1	175133734		Body	II	ASTN1	12.1539	0	0.0949567	0.0753425	0.0721082	0.121367	-0.0196142	-0.0228485	0.0264105	0.00323431	-0.0460247	-0.049259	TRUE
351714	cg19504955	1	175140072		Body	II	ASTN1	12.6717	0	0.400971	0.446945	0.821991	0.12435	0.0459744	0.42102	-0.276621	-0.375046	0.322595	0.697641	TRUE
440002	cg25104727	1	175268416		Body	II	ASTN1	14.0184	0	0.311842	0.87799	0.868498	0.778611	0.566148	0.556656	0.466769	0.0094916	0.0993789	0.0898873	TRUE
209306	cg11085294	1	175324254		Body	II	ASTN1	11.6246	0	0.371569	0.884024	0.88233	0.70342	0.512455	0.510761	0.331851	0.0016945	0.180604	0.17891	TRUE
342128	cg18865685	1	175268526		Body	II	ASTN1	13.7778	0	0.242064	0.892885	0.822262	0.361598	0.650821	0.580197	0.119534	0.0706237	0.531287	0.460663	TRUE
248520	cg13474719	1	175300807		Body	II	ASTN1	12.2886	0	0.403521	0.921925	0.884155	0.278231	0.518404	0.480634	-0.12529	0.03777	0.643694	0.605924	TRUE
433913	cg24729577	1	1437430	Island	1stExon	I	ATAD3A;ATAD3A;ATAD3A	13.6895	0	0.0258729	0.0318333	0.0319631	0.0299525	0.0059604	0.00609019	0.00407956	-0.00012979	0.00188084	0.00201063	FALSE
377148	cg21124756	1	1437427	Island	1stExon	I	ATAD3A;ATAD3A;ATAD3A	13.7163	0	0.0339997	0.0327968	0.0373713	0.0351848	-0.00120282	0.00337166	0.00118516	-0.00457448	-0.00238798	0.0021865	FALSE
203143	cg10712902	1	1448591	Island	Body	II	ATAD3A;ATAD3A;ATAD3A	13.6132	0	0.513135	0.617565	0.572387	0.568001	0.10443	0.0592522	0.0548661	0.0451777	0.0495638	0.0043861	FALSE
245473	cg13321900	1	1445166	Island	Body	II	ATAD3A;ATAD3A;ATAD3A	12.3538	0	0.780411	0.757374	0.727575	0.763393	-0.0230369	-0.0528365	-0.0170184	0.0297996	-0.0060185	-0.0358181	FALSE
370327	cg20675251	1	1454666	Island	Body	II	ATAD3A;ATAD3A;ATAD3A	13.8579	0	0.811099	0.792969	0.784197	0.620736	-0.0181298	-0.0269013	-0.190362	0.0087715	0.172233	0.163461	FALSE
267566	cg14395520	1	1448891	Island	Body	II	ATAD3A;ATAD3A;ATAD3A	13.5438	0	0.761989	0.836511	0.898007	0.90023	0.0745219	0.136019	0.138241	-0.0614969	-0.063719	-0.0022221	FALSE
286231	cg15481565	1	1448039	Island	Body	II	ATAD3A;ATAD3A;ATAD3A	13.4601	0	0.905611	0.9	0.907929	0.950261	-0.0056109	0.0023185	0.04465	-0.0079294	-0.0502609	-0.0423315	FALSE
281400	cg15160081	1	1445513	Island	Body	I	ATAD3A;ATAD3A;ATAD3A	13.4716	0	0.930836	0.921835	0.96556	0.973152	-0.0090001	0.0347249	0.0423162	-0.043725	-0.0513163	-0.0075913	FALSE
132502	cg06793307	1	1445237	Island	Body	II	ATAD3A;ATAD3A;ATAD3A	12.6039	0	0.921083	0.927428	0.923077	0.94007	0.0063451	0.0019942	0.0189872	0.0043509	-0.0126421	-0.016993	FALSE
151965	cg07808701	1	1454372	Island	Body	II	ATAD3A;ATAD3A;ATAD3A	12.9256	0	0.950025	0.951501	0.881024	0.966641	0.0014758	-0.0690016	0.0166158	0.0704774	-0.01514	-0.0856174	FALSE
325319	cg17848002	1	1448260	Island	Body	I	ATAD3A;ATAD3A;ATAD3A	12.8899	0	0.872881	0.966939	0.966802	0.975551	0.0940574	0.0939202	0.10267	0.0001372	-0.0086126	-0.0087498	FALSE
321519	cg17590292	1	1448602	Island	Body	I	ATAD3A;ATAD3A;ATAD3A	13.8315	0	0.93233	0.969263	0.965217	0.971352	0.0369329	0.032887	0.0390227	0.0040459	-0.0020898	-0.0061357	FALSE
463025	cg26536460	1	1446738	Island	Body	I	ATAD3A;ATAD3A;ATAD3A	13.088	0	0.937566	0.976338	0.967495	0.977739	0.0387716	0.0299288	0.0401729	0.0088428	-0.0014013	-0.0102441	FALSE
320088	cg17498856	1	1446905	Island	Body	I	ATAD3A;ATAD3A;ATAD3A	14.2414	0	0.965821	0.982571	0.982564	0.98692	0.0167506	0.0167437	0.0210988	6.9e-06	-0.0043482	-0.0043551	FALSE
393717	cg22225258	1	1437098	Island	TSS1500	I	ATAD3A;ATAD3A;ATAD3A	13.6136	0	0.0161367	0.0266243	0.0125018	0.0479272	0.0104876	-0.00363485	0.0317905	0.0141224	-0.0213029	-0.0354253	FALSE
319470	cg17464271	1	1436910	Island	TSS1500	I	ATAD3A;ATAD3A;ATAD3A	12.7748	0	0.0219007	0.0330534	0.0343824	0.0343353	0.0111527	0.0124817	0.0124346	-0.00132895	-0.00128188	4.707e-05	FALSE
209565	cg11103442	1	1437064	Island	TSS1500	II	ATAD3A;ATAD3A;ATAD3A	13.6059	0	0.133416	0.0876012	0.0996766	0.153018	-0.0458145	-0.0337391	0.0196025	-0.0120754	-0.065417	-0.0533416	FALSE
235178	cg12648677	1	1437228	Island	TSS200	I	ATAD3A;ATAD3A;ATAD3A	13.7277	0	0.035924	0.031348	0.0312339	0.0426385	-0.00457609	-0.00469016	0.00671446	0.00011407	-0.0112905	-0.0114046	FALSE
120558	cg06128920	1	1437237	Island	TSS200	I	ATAD3A;ATAD3A;ATAD3A	13.7225	0	0.221364	0.243528	0.214689	0.207379	0.0221631	-0.0066756	-0.013985	0.0288387	0.0361481	0.0073094	FALSE
370442	cg20681653	1	1458313	N_Shelf	Body	I	ATAD3A;ATAD3A;ATAD3A	13.7512	0	0.974824	0.969615	0.954404	0.883209	-0.0052093	-0.0204202	-0.0916158	0.0152109	0.0864065	0.0711956	FALSE
415254	cg23590525	1	1459650	N_Shore	3'UTR	I	ATAD3A;ATAD3A;ATAD3A	14.4455	0	0.831936	0.892661	0.886747	0.918314	0.0607253	0.0548117	0.0863784	0.0059136	-0.0256531	-0.0315667	FALSE
220951	cg11794959	1	1440997	N_Shore	5'UTR	II	ATAD3A;ATAD3A;ATAD3A	14.1132	0	0.533305	0.809316	0.744722	0.573703	0.276011	0.211417	0.0403982	0.0645939	0.235612	0.171019	FALSE
369515	cg20627546	1	1441246	N_Shore	5'UTR	II	ATAD3A;ATAD3A;ATAD3A	14.0164	0	0.783322	0.831294	0.789604	0.831435	0.047972	0.0062823	0.0481134	0.0416897	-0.0001414	-0.0418311	FALSE
356265	cg19768036	1	1453926	N_Shore	Body	II	ATAD3A;ATAD3A;ATAD3A	14.0708	0	0.726917	0.8253	0.778729	0.698202	0.0983835	0.0518117	-0.0287149	0.0465718	0.127098	0.0805266	FALSE
319142	cg17445140	1	1452819	N_Shore	Body	II	ATAD3A;ATAD3A;ATAD3A	13.6796	0	0.872175	0.924299	0.913977	0.92217	0.0521234	0.0418012	0.0499947	0.0103222	0.0021287	-0.0081935	FALSE
351958	cg19517490	1	1444012	N_Shore	Body	I	ATAD3A;ATAD3A;ATAD3A	12.7329	0	0.955181	0.959592	0.967398	0.960816	0.0044108	0.0122171	0.0056346	-0.0078063	-0.0012238	0.0065825	FALSE
257079	cg13893866	1	1452617	N_Shore	Body	I	ATAD3A;ATAD3A;ATAD3A	13.8726	0	0.882852	0.961557	0.959512	0.922225	0.0787048	0.0766599	0.0393729	0.0020449	0.0393319	0.037287	FALSE
420717	cg23933399	1	1452836	N_Shore	Body	I	ATAD3A;ATAD3A;ATAD3A	13.9112	0	0.933221	0.974006	0.948217	0.946771	0.0407855	0.0149957	0.0135504	0.0257898	0.0272351	0.0014453	FALSE
189529	cg09932694	1	1436703	N_Shore	TSS1500	II	ATAD3A;ATAD3A;ATAD3A	10.5915	0	0.315445	0.483216	0.442798	0.395885	0.167771	0.127353	0.0804403	0.0404186	0.0873309	0.0469123	FALSE
2043	cg00088251	1	1439617	S_Shore	5'UTR	II	ATAD3A;ATAD3A;ATAD3A	14.1519	0	0.655317	0.855721	0.870748	0.915239	0.200404	0.215432	0.259923	-0.0150272	-0.0595182	-0.044491	FALSE
222202	cg11856308	1	1439819	S_Shore	5'UTR	I	ATAD3A;ATAD3A;ATAD3A	13.7388	0	0.781244	0.933393	0.9293	0.9825	0.152149	0.148056	0.201257	0.0040934	-0.0491071	-0.0532005	FALSE
272831	cg14651254	1	1439065	S_Shore	5'UTR	I	ATAD3A;ATAD3A;ATAD3A	12.5494	0	0.279981	0.933553	0.938656	0.969669	0.653572	0.658676	0.689688	-0.0051033	-0.0361154	-0.0310121	FALSE
117251	cg05947649	1	1440050	S_Shore	5'UTR	II	ATAD3A;ATAD3A;ATAD3A	12.9299	0	0.950824	0.935524	0.944818	0.951321	-0.0153002	-0.0060061	0.0004976	-0.0092941	-0.0157978	-0.0065037	FALSE
281302	cg15153800	1	1450195	S_Shore	Body	II	ATAD3A;ATAD3A;ATAD3A	13.3548	0	0.880107	0.903498	0.873758	0.90074	0.0233914	-0.0063488	0.0206336	0.0297402	0.0027578	-0.0269824	FALSE
316218	cg17271658	1	1455053	S_Shore	Body	II	ATAD3A;ATAD3A;ATAD3A	11.9529	0	0.93731	0.904354	0.913988	0.938184	-0.0329564	-0.0233221	0.0008737	-0.0096343	-0.0338301	-0.0241958	FALSE
133518	cg06839383	1	1450327	S_Shore	Body	II	ATAD3A;ATAD3A;ATAD3A	13.4919	0	0.912477	0.939598	0.914043	0.910701	0.0271209	0.0015656	-0.0017762	0.0255553	0.0288971	0.0033418	FALSE
429440	cg24466671	1	1450526	S_Shore	Body	I	ATAD3A;ATAD3A;ATAD3A	13.2364	0	0.942415	0.949187	0.951721	0.963113	0.0067727	0.009306	0.0206981	-0.0025333	-0.0139254	-0.0113921	FALSE
195055	cg10240778	1	1397043	Island	1stExon	I	ATAD3B	14.0375	0	0.0104403	0.00886084	0.0124009	0.025084	-0.00157944	0.00196065	0.0146437	-0.00354009	-0.0162232	-0.0126831	TRUE
86125	cg04286729	1	1397046	Island	1stExon	I	ATAD3B	13.839	0	0.0143075	0.0142127	0.0106027	0.0132223	-9.475e-05	-0.00370478	-0.00108516	0.00361003	0.00099041	-0.00261962	TRUE
61928	cg03041700	1	1397508	Island	Body	II	ATAD3B	13.8695	0	0.168631	0.0972402	0.135461	0.124372	-0.0713912	-0.0331703	-0.044259	-0.0382209	-0.0271322	0.0110887	TRUE
328424	cg18040125	1	1410090	Island	Body	II	ATAD3B	12.7729	0	0.850214	0.847926	0.867204	0.908684	-0.0022873	0.0169905	0.0584701	-0.0192778	-0.0607574	-0.0414796	TRUE
245973	cg13352563	1	1407183	Island	Body	II	ATAD3B	12.4818	0	0.953492	0.916871	0.879474	0.94371	-0.0366204	-0.0740181	-0.0097819	0.0373977	-0.0268385	-0.0642362	TRUE
240821	cg13025553	1	1407385	Island	Body	II	ATAD3B	13.7653	0	0.941376	0.919533	0.938939	0.955113	-0.021843	-0.0024372	0.0137374	-0.0194058	-0.0355804	-0.0161746	TRUE
285961	cg15466030	1	1410400	Island	Body	I	ATAD3B	13.9794	0	0.951424	0.957032	0.920306	0.953407	0.005608	-0.0311185	0.0019829	0.0367265	0.0036251	-0.0331014	TRUE
194849	cg10228629	1	1396818	Island	TSS1500	I	ATAD3B	13.2544	0	0.0213117	0.0243523	0.0191522	0.0193566	0.00304058	-0.00215945	-0.0019551	0.00520003	0.00499568	-0.00020435	TRUE
292682	cg15875062	1	1396708	Island	TSS1500	II	ATAD3B	11.9299	0	0.138945	0.0390059	0.0763859	0.105405	-0.0999393	-0.0625592	-0.0335398	-0.0373801	-0.0663995	-0.0290195	TRUE
146114	cg07490279	1	1396929	Island	TSS200	I	ATAD3B	13.7449	0	0.023331	0.0191599	0.0147362	0.020668	-0.00417113	-0.00859482	-0.002663	0.00442369	-0.00150813	-0.00593182	TRUE
124738	cg06377929	1	1396864	Island	TSS200	I	ATAD3B	13.1198	0	0.038621	0.0564114	0.0436658	0.0199537	0.0177904	0.00504475	-0.0186673	0.0127456	0.0364577	0.0237121	TRUE
231636	cg12439834	1	1400712	N_Shelf	Body	I	ATAD3B	12.7142	0	0.676501	0.876032	0.904843	0.908785	0.199531	0.228342	0.232285	-0.0288108	-0.0327535	-0.0039427	TRUE
145868	cg07478007	1	1401465	N_Shelf	Body	I	ATAD3B	13.527	0	0.825646	0.944483	0.925542	0.975424	0.118837	0.099896	0.149778	0.0189414	-0.030941	-0.0498824	TRUE
36184	cg01768480	1	1402718	N_Shore	Body	II	ATAD3B	11.1804	0	0.846702	0.78669	0.840035	0.894611	-0.0600119	-0.0066669	0.0479089	-0.053345	-0.107921	-0.0545758	TRUE
14681	cg00695214	1	1405731	N_Shore	Body	II	ATAD3B	13.4109	0	0.924513	0.890202	0.901321	0.901691	-0.0343108	-0.0231922	-0.0228224	-0.0111186	-0.0114884	-0.0003698	TRUE
417838	cg23735749	1	1407110	N_Shore	Body	II	ATAD3B	11.7951	0	0.925996	0.905233	0.880707	0.917667	-0.0207633	-0.0452887	-0.0083296	0.0245254	-0.0124337	-0.0369591	TRUE
219926	cg11735371	1	1403800	N_Shore	Body	II	ATAD3B	13.8741	0	0.906945	0.928814	0.890155	0.89821	0.0218683	-0.0167902	-0.0087355	0.0386585	0.0306038	-0.0080547	TRUE
114764	cg05818185	1	1402508	N_Shore	Body	I	ATAD3B	12.4951	0	0.948242	0.945805	0.926113	0.955996	-0.0024368	-0.0221294	0.0077544	0.0196926	-0.0101912	-0.0298838	TRUE
160163	cg08253264	1	1410059	N_Shore	Body	I	ATAD3B	13.168	0	0.880711	0.947654	0.890752	0.949669	0.0669435	0.0100409	0.0689584	0.0569026	-0.0020149	-0.0589175	TRUE
362624	cg20157693	1	1409242	N_Shore	Body	I	ATAD3B	14.4072	0	0.92569	0.966434	0.943342	0.965034	0.0407445	0.0176523	0.0393446	0.0230922	0.0013999	-0.0216923	TRUE
441653	cg25210378	1	1396526	N_Shore	TSS1500	II	ATAD3B	11.1475	0	0.284564	0.339209	0.394764	0.263239	0.054645	0.1102	-0.0213251	-0.0555546	0.0759701	0.131525	TRUE
294995	cg16013630	1	1396469	N_Shore	TSS1500	II	ATAD3B	12.9717	0	0.309788	0.347781	0.287297	0.272727	0.0379928	-0.0224909	-0.0370608	0.0604837	0.0750536	0.0145699	TRUE
75632	cg03742705	1	1396129	N_Shore	TSS1500	II	ATAD3B	12.7371	0	0.42701	0.502645	0.530357	0.589839	0.0756352	0.103347	0.162828	-0.0277116	-0.0871932	-0.0594816	TRUE
428029	cg24378791	1	1413647	S_Shelf	Body	II	ATAD3B	13.0256	0	0.844671	0.910626	0.909382	0.939534	0.065955	0.0647106	0.0948632	0.0012444	-0.0289082	-0.0301526	TRUE
239095	cg12909536	1	1397967	S_Shore	Body	II	ATAD3B	12.8136	0	0.12315	0.267643	0.383586	0.13625	0.144494	0.260436	0.0131005	-0.115942	0.131393	0.247335	TRUE
100683	cg05049094	1	1410961	S_Shore	Body	II	ATAD3B	12.3462	0	0.937263	0.911765	0.922713	0.901966	-0.0254987	-0.0145508	-0.0352974	-0.0109479	0.0097987	0.0207466	TRUE
448237	cg25628057	1	1411246	S_Shore	Body	II	ATAD3B	12.9638	0	0.94358	0.920999	0.902416	0.915467	-0.0225813	-0.0411643	-0.0281135	0.018583	0.0055322	-0.0130508	TRUE
334276	cg18387631	1	1421368		3'UTR	II	ATAD3B	12.9969	0	0.936118	0.864238	0.912407	0.878027	-0.0718804	-0.0237113	-0.0580907	-0.0481691	-0.0137897	0.0343794	TRUE
289610	cg15688683	1	1415678		Body	II	ATAD3B	13.1625	0	0.904132	0.893404	0.821706	0.925642	-0.0107281	-0.0824257	0.0215099	0.0716976	-0.032238	-0.103936	TRUE
454463	cg26042514	1	1415589		Body	I	ATAD3B	13.9823	0	0.979467	0.98086	0.953975	0.980611	0.0013933	-0.0254915	0.0011441	0.0268848	0.0002492	-0.0266356	TRUE
464958	cg26651722	1	1379751	Island	Body	II	ATAD3C	14.0475	0	0.853181	0.856452	0.830267	0.864073	0.0032709	-0.0229146	0.0108915	0.0261855	-0.0076206	-0.0338061	TRUE
142314	cg07280242	1	1385949	Island	Body	II	ATAD3C	13.3573	0	0.829555	0.89576	0.822979	0.82743	0.0662056	-0.0065758	-0.0021254	0.0727814	0.068331	-0.0044504	TRUE
405891	cg23016632	1	1386032	Island	Body	II	ATAD3C	13.4406	0	0.894497	0.908468	0.822183	0.521902	0.0139704	-0.0723143	-0.372595	0.0862847	0.386566	0.300281	TRUE
255237	cg13798621	1	1385988	Island	Body	II	ATAD3C	13.2619	0	0.935736	0.927131	0.912176	0.664578	-0.0086046	-0.0235591	-0.271158	0.0149545	0.262553	0.247599	TRUE
207395	cg10972351	1	1386142	Island	Body	I	ATAD3C	13.2387	0	0.969937	0.964784	0.938082	0.87056	-0.0051526	-0.0318553	-0.0993775	0.0267027	0.0942249	0.0675222	TRUE
374464	cg20951194	1	1386159	Island	Body	I	ATAD3C	13.1773	0	0.96318	0.967635	0.88737	0.845851	0.0044558	-0.0758098	-0.117329	0.0802656	0.121785	0.0415189	TRUE
248791	cg13487474	1	1386023	Island	Body	I	ATAD3C	13.617	0	0.971422	0.972991	0.971929	0.507189	0.001569	0.0005071	-0.464232	0.0010619	0.465801	0.464739	TRUE
258665	cg13969072	1	1375440	N_Shelf	1stExon	I	ATAD3C	11.2742	0	0.779767	0.829301	0.858491	0.797407	0.0495339	0.0787234	0.0176396	-0.0291895	0.0318943	0.0610838	TRUE
8265	cg00391668	1	1393936	N_Shelf	3'UTR	II	ATAD3C	12.5109	0	0.373529	0.82744	0.739994	0.512989	0.45391	0.366465	0.13946	0.0874454	0.314451	0.227005	TRUE
353680	cg19621710	1	1394033	N_Shelf	3'UTR	II	ATAD3C	13.7506	0	0.815004	0.902631	0.888149	0.748042	0.0876275	0.0731455	-0.0669615	0.014482	0.154589	0.140107	TRUE
456870	cg26182712	1	1377119	N_Shelf	Body	I	ATAD3C	10.6562	0	0.858151	0.776824	0.87913	0.820793	-0.0813274	0.0209786	-0.0373588	-0.102306	-0.0439686	0.0583374	TRUE
246629	cg13388025	1	1382210	N_Shelf	Body	I	ATAD3C	12.9593	0	0.865598	0.871187	0.908508	0.81868	0.0055889	0.0429094	-0.0469189	-0.0373205	0.0525078	0.0898283	TRUE
324828	cg17821649	1	1393720	N_Shelf	Body	II	ATAD3C	13.848	0	0.933528	0.947306	0.919114	0.934791	0.0137782	-0.0144144	0.0012626	0.0281926	0.0125156	-0.015677	TRUE
457569	cg26226110	1	1385808	N_Shore	Body	I	ATAD3C	13.6967	0	0.90044	0.928638	0.912168	0.711724	0.0281979	0.0117278	-0.188715	0.0164701	0.216913	0.200443	TRUE
480690	cg27564386	1	1378242	N_Shore	Body	I	ATAD3C	13.3286	0	0.923529	0.977078	0.967612	0.972151	0.053549	0.0440827	0.0486221	0.0094663	0.0049269	-0.0045394	TRUE
99355	cg04981940	1	1388211	S_Shelf	Body	II	ATAD3C	13.4468	0	0.873346	0.894883	0.88659	0.772109	0.021537	0.0132445	-0.101237	0.0082925	0.122773	0.114481	TRUE
354652	cg19682639	1	1380965	S_Shore	Body	II	ATAD3C	14.1897	0	0.775004	0.796009	0.808948	0.686919	0.0210049	0.0339442	-0.088085	-0.0129393	0.10909	0.122029	TRUE
199929	cg10522845	1	1387700	S_Shore	Body	II	ATAD3C	13.1083	0	0.778997	0.799015	0.770025	0.565434	0.0200175	-0.0089721	-0.213563	0.0289896	0.233581	0.204591	TRUE
423430	cg24085570	1	1387275	S_Shore	Body	II	ATAD3C	13.9686	0	0.665547	0.815369	0.736275	0.54178	0.149821	0.0707275	-0.123767	0.0790937	0.273588	0.194495	TRUE
316417	cg17282836	1	1387387	S_Shore	Body	II	ATAD3C	13.7943	0	0.701622	0.839825	0.743611	0.34336	0.138203	0.0419894	-0.358262	0.0962137	0.496465	0.400251	TRUE
82495	cg04107003	1	1387160	S_Shore	Body	II	ATAD3C	13.989	0	0.51525	0.921554	0.845076	0.551064	0.406304	0.329826	0.0358142	0.0764777	0.370489	0.294012	TRUE
433096	cg24687970	1	1387759	S_Shore	Body	II	ATAD3C	13.5468	0	0.894247	0.923812	0.862355	0.819021	0.0295645	-0.0318923	-0.0752259	0.0614568	0.10479	0.0433336	TRUE
439926	cg25101405	1	1387891	S_Shore	Body	I	ATAD3C	12.4509	0	0.957152	0.936751	0.906705	0.789975	-0.0204016	-0.050447	-0.167177	0.0300454	0.146775	0.11673	TRUE
75962	cg03760226	1	1380657	S_Shore	Body	I	ATAD3C	13.1985	0	0.972658	0.966218	0.979324	0.981097	-0.0064401	0.006666	0.0084393	-0.0131061	-0.0148794	-0.0017733	TRUE
31536	cg01521567	1	1380065	S_Shore	Body	I	ATAD3C	13.0077	0	0.947877	0.971862	0.976066	0.93063	0.0239857	0.0281896	-0.0172464	-0.0042039	0.0412321	0.045436	TRUE
375059	cg20985028	1	1380918	S_Shore	Body	I	ATAD3C	13.6348	0	0.956487	0.975796	0.977626	0.775535	0.0193086	0.0211391	-0.180952	-0.0018305	0.20026	0.202091	TRUE
11228	cg00528453	1	1375034		1stExon	II	ATAD3C	11.9208	0	0.883745	0.880442	0.903915	0.900067	-0.0033037	0.02017	0.0163214	-0.0234737	-0.0196251	0.0038486	TRUE
477649	cg27383362	1	1375234		1stExon	II	ATAD3C	13.5384	0	0.842202	0.942943	0.890279	0.763545	0.100741	0.0480774	-0.0786564	0.0526638	0.179398	0.126734	TRUE
375328	cg21001441	1	1373901		TSS1500	II	ATAD3C	12.6893	0	0.59655	0.877841	0.892764	0.168775	0.281291	0.296214	-0.427775	-0.0149228	0.709065	0.723988	TRUE
214645	cg11405695	1	1373954		TSS1500	II	ATAD3C	13.024	0	0.80269	0.918121	0.914395	0.157327	0.115431	0.111706	-0.645362	0.0037253	0.760793	0.757068	TRUE
43836	cg02136596	1	1374793		TSS200	II	ATAD3C	10.8015	0	0.873522	0.875833	0.837187	0.707017	0.002311	-0.036335	-0.166505	0.038646	0.168816	0.13017	TRUE
244192	cg13243329	1	210848830	Island	1stExon	I	ATF3	13.0246	0	0.0463139	0.0418516	0.0488019	0.0567927	-0.00446228	0.00248797	0.0104788	-0.00695025	-0.0149411	-0.00799087	TRUE
377769	cg21160472	1	210848735	Island	1stExon	I	ATF3	14.1255	0	0.13359	0.0563303	0.0491723	0.129309	-0.07726	-0.084418	-0.0042808	0.007158	-0.0729792	-0.0801372	TRUE
192473	cg10103631	1	210849401	Island	5'UTR	I	ATF3	13.2408	0	0.010612	0.0121845	0.00828729	0.0139938	0.00157255	-0.00232467	0.0033818	0.00389722	-0.00180925	-0.00570647	TRUE
381351	cg21395152	1	210846866	Island	5'UTR	I	ATF3	13.0268	0	0.0117948	0.0198772	0.484735	0.0260599	0.00808237	0.47294	0.0142651	-0.464858	-0.00618277	0.458675	TRUE
333745	cg18350796	1	210849059	Island	5'UTR	II	ATF3	14.1224	0	0.179114	0.112448	0.144482	0.151001	-0.0666664	-0.0346327	-0.0281136	-0.0320337	-0.0385528	-0.0065191	TRUE
115893	cg05880577	1	210849708	Island	5'UTR	II	ATF3	14.5145	0	0.192997	0.130545	0.133919	0.390344	-0.0624522	-0.0590785	0.197347	-0.0033737	-0.259799	-0.256426	TRUE
313106	cg17080534	1	210848075	Island	TSS1500	I	ATF3	13.7013	0	0.00752673	0.0202934	0.0175703	0.0143328	0.0127666	0.0100436	0.00680607	0.00272306	0.00596058	0.00323752	TRUE
291946	cg15831613	1	210847595	Island	TSS1500	I	ATF3	13.4219	0	0.0364836	0.0316063	0.390376	0.323933	-0.00487734	0.353892	0.287449	-0.358769	-0.292327	0.0664427	TRUE
379933	cg21281234	1	210848398	Island	TSS1500	I	ATF3	14.2114	0	0.0867554	0.0648306	0.122004	0.0660103	-0.0219248	0.035249	-0.0207451	-0.0571738	-0.00117965	0.0559941	TRUE
53753	cg02636234	1	210848089	Island	TSS1500	II	ATF3	13.0809	0	0.123979	0.088453	0.191475	0.161302	-0.0355256	0.0674964	0.0373232	-0.103022	-0.0728488	0.0301732	TRUE
34367	cg01668452	1	210847614	Island	TSS1500	II	ATF3	14.047	0	0.117942	0.0954007	0.475886	0.311106	-0.0225417	0.357943	0.193164	-0.380485	-0.215705	0.16478	TRUE
244003	cg13230348	1	210848404	Island	TSS1500	II	ATF3	13.8876	0	0.145577	0.106666	0.180278	0.148687	-0.0389117	0.0347005	0.0031095	-0.0736122	-0.0420212	0.031591	TRUE
75089	cg03717803	1	210848390	Island	TSS1500	II	ATF3	14.0481	0	0.0977118	0.113003	0.134905	0.135288	0.0152907	0.0371932	0.0375758	-0.0219025	-0.0222851	-0.0003826	TRUE
427790	cg24365042	1	210847140	Island	TSS1500	II	ATF3	11.2213	0	0.230953	0.219993	0.571825	0.355735	-0.0109607	0.340872	0.124782	-0.351833	-0.135742	0.216091	TRUE
314372	cg17156531	1	210848496	Island	TSS200	I	ATF3	12.531	0	0.0390462	0.0240012	0.0314136	0.0404127	-0.015045	-0.00763259	0.00136652	-0.0074124	-0.0164115	-0.00899911	TRUE
424420	cg24141233	1	210848518	Island	TSS200	I	ATF3	13.6539	0	0.0291578	0.0335303	0.0488947	0.0390984	0.00437245	0.0197369	0.00994061	-0.0153644	-0.00556816	0.00979629	TRUE
140819	cg07199812	1	210848608	Island	TSS200	II	ATF3	12.6222	0	0.125282	0.0991059	0.111459	0.107505	-0.026176	-0.0138232	-0.0177771	-0.0123528	-0.00839888	0.0039539	TRUE
444398	cg25386151	1	210845485	N_Shore	5'UTR	II	ATF3	11.3934	0	0.306123	0.274112	0.741715	0.220432	-0.0320108	0.435593	-0.0856904	-0.467603	0.0536796	0.521283	TRUE
139521	cg07139026	1	210853445	S_Shelf	5'UTR	II	ATF3	10.8331	0	0.833607	0.838799	0.81672	0.788755	0.0051929	-0.0168863	-0.0448519	0.0220792	0.0500448	0.0279656	TRUE
362808	cg20169506	1	210849777	S_Shore	5'UTR	I	ATF3	13.5526	0	0.0383632	0.0269175	0.0324538	0.30118	-0.0114457	-0.00590937	0.262817	-0.00553629	-0.274263	-0.268727	TRUE
100400	cg05036120	1	210859906		3'UTR	II	ATF3	13.3642	0	0.778946	0.843595	0.893131	0.804022	0.0646485	0.114185	0.0250757	-0.0495365	0.0395728	0.0891093	TRUE
330855	cg18174834	1	210807083		5'UTR	II	ATF3	10.7353	0	0.270327	0.354492	0.54273	0.241077	0.0841648	0.272402	-0.0292508	-0.188237	0.113416	0.301653	TRUE
414512	cg23534142	1	210805736		5'UTR	II	ATF3	13.899	0	0.432679	0.764372	0.717014	0.115279	0.331693	0.284336	-0.317399	0.0473575	0.649092	0.601735	TRUE
79844	cg03970567	1	210827679		5'UTR	II	ATF3	11.7269	0	0.818958	0.867362	0.877991	0.504711	0.0484044	0.0590336	-0.314247	-0.0106292	0.362651	0.37328	TRUE
351994	cg19519612	1	210855223		Body	II	ATF3	13.6077	0	0.844456	0.878616	0.892938	0.909149	0.0341594	0.0484812	0.064693	-0.0143218	-0.0305336	-0.0162118	TRUE
405952	cg23020752	1	210804400		TSS1500	II	ATF3	11.4901	0	0.897868	0.894412	0.890201	0.596861	-0.0034562	-0.0076667	-0.301007	0.0042105	0.297551	0.29334	TRUE
332488	cg18271262	1	210804725		TSS1500	II	ATF3	12.005	0	0.918793	0.918919	0.921149	0.676403	0.0001263	0.0023564	-0.242389	-0.0022301	0.242516	0.244746	TRUE
86849	cg04323713	1	210805226		TSS200	II	ATF3	13.0486	0	0.785423	0.894549	0.906258	0.242367	0.109126	0.120835	-0.543056	-0.0117086	0.652182	0.663891	TRUE
154084	cg07924819	1	160002728		1stExon	II	ATF6	13.0794	0	0.17477	0.138841	0.103069	0.115198	-0.0359287	-0.0717011	-0.0595723	0.0357724	0.0236436	-0.0121288	TRUE
69717	cg03447165	1	160002824		1stExon	II	ATF6	11.5407	0	0.135854	0.158996	0.162791	0.154835	0.0231421	0.026937	0.0189809	-0.0037949	0.0041612	0.0079561	TRUE
294619	cg15994321	1	160002722		1stExon	I	ATF6	13.433	0	0.0118707		0.0167139	0.0165108	#VALUE!	0.00484316	0.00464011	#VALUE!	#VALUE!	0.00020305	TRUE
194863	cg10230257	1	160195173		3'UTR	II	ATF6	12.0784	0	0.779136	0.884776	0.849639	0.88455	0.10564	0.070503	0.105414	0.0351366	0.0002254	-0.0349112	TRUE
355630	cg19735514	1	160029363		Body	II	ATF6	11.0145	0	0.484941	0.662175	0.701002	0.855383	0.177234	0.216061	0.370442	-0.038827	-0.193208	-0.154381	TRUE
292199	cg15844287	1	160043573		Body	II	ATF6	11.7636	0	0.617638	0.839259	0.81848	0.931062	0.221622	0.200842	0.313424	0.0207794	-0.0918029	-0.112582	TRUE
158638	cg08171933	1	160127007		Body	II	ATF6	12.4732	0	0.84233	0.865003	0.843776	0.867219	0.0226731	0.0014464	0.0248893	0.0212267	-0.0022162	-0.0234429	TRUE
235180	cg12648759	1	160079475		Body	II	ATF6	12.5846	0	0.907741	0.870618	0.894786	0.880241	-0.037123	-0.012955	-0.0275008	-0.024168	-0.0096222	0.0145458	TRUE
68622	cg03391019	1	160194571		Body	II	ATF6	12.3862	0	0.795665	0.89087	0.888602	0.898376	0.0952045	0.0929364	0.102711	0.0022681	-0.0075063	-0.0097744	TRUE
441477	cg25200096	1	160127844		Body	II	ATF6	13.0218	0	0.918509	0.892974	0.907203	0.91202	-0.0255352	-0.0113058	-0.0064888	-0.0142294	-0.0190464	-0.004817	TRUE
209213	cg11080032	1	160127483		Body	II	ATF6	13.5742	0	0.882035	0.905922	0.929356	0.934465	0.0238873	0.0473206	0.0524295	-0.0234333	-0.0285422	-0.0051089	TRUE
137634	cg07046186	1	160128002		Body	II	ATF6	11.6551	0	0.897362	0.908786	0.88905	0.920722	0.0114237	-0.0083116	0.0233598	0.0197353	-0.0119361	-0.0316714	TRUE
144039	cg07376805	1	160099773		Body	II	ATF6	12.4269	0	0.880217	0.925516	0.896683	0.924927	0.0452993	0.0164662	0.0447099	0.0288331	0.0005894	-0.0282437	TRUE
286800	cg15524381	1	160127301		Body	II	ATF6	13.2421	0	0.905064	0.931214	0.927997	0.906873	0.0261496	0.0229322	0.0018085	0.0032174	0.0243411	0.0211237	TRUE
410103	cg23260004	1	160002696		TSS200	I	ATF6	13.5173	0	0.0135407	0.0243854	0.0222666	0.0152315	0.0108448	0.00872597	0.00169083	0.00211878	0.00915392	0.00703514	TRUE
176397	cg09175582	1	160002624		TSS200	II	ATF6	11.6938	0	0.135716	0.0858525	0.0961476	0.10133	-0.0498637	-0.0395686	-0.0343859	-0.0102951	-0.0154778	-0.00518268	TRUE
[truncated: 63,536 more rows]
