# Supplementary material for: Genome-wide methylation analysis identifies genes silenced in non-seminoma cell lines
Source: NPJ Genom Med. 2016 Jan 13;1:15009–. doi: 10.1038/npjgenmed.2015.9 (PMC5685295; doi:10.1038/npjgenmed.2015.9)
Supplement: Supplementary Data 2 [file npjgenmed20159-s7.xls]

## Sheet: Methylation pivot table
				Values
UCSC_REFGENE_NAME	RELATION_TO_UCSC_CPG_ISLAND	UCSC_REFGENE_GROUP	INFINIUM_DESIGN_TYPE	Average of GCT27.AVG_Beta	Average of GCT44.AVG_Beta	Average of NT2.AVG_Beta	Average of TCAM2.AVG_Beta
JUN				0.277424	0.136746	0.246224	0.104295
NOV				0.89688	0.240008	0.240704	0.148841
A1BG				0.414206	0.4143	0.401223	0.372153
A2LD1				0.945278	0.95126	0.949161	0.92607
A4GALT				0.360414	0.243839	0.360753	0.338333
AAAS				0.0497108	0.0380931	0.0616528	0.0379047
AACS				0.495484	0.508367	0.501498	0.507671
AAGAB				0.0805717	0.0618101	0.0565063	0.0867317
AAK1				0.0982431	0.0933876	0.0775382	0.107619
AAMP				0.0674065	0.130419	0.08192	0.0813927
AANAT				0.0889727	0.120955	0.0865626	0.150556
AARS				0.071405	0.0720966	0.0763157	0.0506807
AARS2				0.0829214	0.0951533	0.0919375	0.0911899
AASDH				0.0869934	0.0862704	0.0879137	0.0953765
AASDHPPT				0.072387	0.0986785	0.0745384	0.0907499
AASS				0.105119	0.0991371	0.117194	0.116652
AATF				0.0897381	0.0902002	0.0769303	0.0983699
AATK				0.852189	0.402575	0.830527	0.694813
ABAT				0.0657973	0.0752933	0.0654143	0.195421
ABCA1				0.159595	0.24965	0.103903	0.167829
ABCA13				0.755365	0.496114	0.945341	0.0656874
ABCA17P				0.293812	0.256412	0.275008	0.216762
ABCA3				0.854201	0.437364	0.901249	0.791309
ABCA5				0.16209	0.402592	0.112903	0.131428
ABCA7				0.615667	0.658307	0.562958	0.53764
ABCB1				0.16357	0.167104	0.0810588	0.0831279
ABCB10				0.0946376	0.0838757	0.0767244	0.0969801
ABCB6				0.786823	0.132645	0.128929	0.0817762
ABCB8				0.381797	0.379556	0.358232	0.379878
ABCB9				0.276055	0.28213	0.270759	0.275504
ABCC3				0.415318	0.147902	0.0688486	0.064061
ABCC4				0.0676473	0.226363	0.069402	0.0659252
ABCC5				0.0742937	0.0753035	0.0671502	0.079722
ABCC6P2				0.271467	0.325373	0.255368	0.30753
ABCC8				0.23754	0.33445	0.223152	0.125406
ABCF2				0.060814	0.0747079	0.0576712	0.0754367
ABCF3				0.0979334	0.075551	0.0712987	0.119825
ABCG2				0.0768097	0.0796519	0.0787332	0.0831364
ABCG5				0.938993	0.55056	0.769171	0.112968
ABHD1				0.872698	0.138255	0.278186	0.161022
ABHD10				0.0627446	0.0665037	0.0560722	0.0652885
ABHD13				0.0530374	0.0453164	0.0524658	0.0559618
ABHD14A				0.54303	0.895011	0.166213	0.143157
ABHD15				0.293478	0.307232	0.145807	0.16326
ABHD3				0.132648	0.616283	0.268762	0.0925224
ABHD4				0.107454	0.0991493	0.0894652	0.125385
ABHD5				0.0782571	0.0840999	0.0790663	0.0882379
ABHD6				0.0762072	0.0891383	0.0655451	0.0889717
ABHD8				0.397	0.48655	0.428766	0.300248
ABI2				0.0866165	0.0842943	0.0592673	0.0757849
ABL1				0.307678	0.315969	0.297822	0.326136
ABLIM3				0.371255	0.572204	0.303118	0.133595
ABO				0.907746	0.601719	0.707377	0.801805
ABP1				0.905641	0.166275	0.907192	0.841156
ABR				0.664742	0.834912	0.620219	0.619603
ABT1				0.416351	0.440871	0.40095	0.313009
ABTB2				0.0884051	0.287311	0.0789781	0.0907316
ACAA2				0.125705	0.192792	0.128765	0.200397
ACACB				0.111595	0.0985623	0.103296	0.114618
ACAD11				0.0804406	0.0736286	0.0683449	0.100176
ACAD9				0.0599352	0.0640394	0.0516277	0.057365
ACADL				0.400983	0.518373	0.515296	0.0815099
ACADS				0.371264	0.289244	0.344949	0.300149
ACADSB				0.136627	0.0877165	0.103868	0.13866
ACAP1				0.604793	0.207747	0.543352	0.323162
ACAP2				0.079311	0.0929879	0.0678671	0.08791
ACAP3				0.607657	0.672457	0.656017	0.35021
ACAT1				0.059382	0.059463	0.0994972	0.0533054
ACAT2				0.232606	0.326094	0.162228	0.933247
ACBD3				0.0595341	0.0666784	0.0531817	0.0673845
ACBD6				0.140885	0.0816257	0.0608357	0.0600891
ACBD7				0.125889	0.142991	0.0993741	0.0846323
ACCN1				0.194295	0.38207	0.169398	0.190469
ACE				0.0812649	0.0969838	0.0599888	0.0825219
ACER2				0.385765	0.425887	0.373898	0.173304
ACER3				0.0550622	0.0849395	0.0521694	0.0655724
ACN9				0.0659911	0.0533755	0.0409874	0.0384762
ACO1				0.0780267	0.0995817	0.0699058	0.0885986
ACOT2				0.155286	0.959785	0.124561	0.081622
ACOT4				0.85103	0.810107	0.319722	0.134381
ACOT7				0.436414	0.446842	0.402778	0.404486
ACOXL				0.0906278	0.756972	0.195212	0.147385
ACP2				0.110018	0.14247	0.111532	0.12107
ACP6				0.0796954	0.0771853	0.0616962	0.0729406
ACPT				0.688707	0.39164	0.839856	0.377214
ACRBP				0.871314	0.944042	0.581648	0.260587
ACSF2				0.621087	0.627261	0.648101	0.502486
ACSF3				0.617733	0.662137	0.644037	0.622927
ACSL1				0.211396	0.240018	0.183561	0.202824
ACSS1				0.348834	0.305813	0.225644	0.21883
ACSS2				0.0656072	0.0713275	0.0703418	0.0733115
ACSS3				0.0817424	0.0808849	0.095669	0.10006
ACTA1				0.657892	0.76099	0.341581	0.310069
ACTB				0.0755787	0.0788482	0.0647929	0.0932708
ACTG1				0.0902504	0.099976	0.107454	0.1011
ACTL6B				0.287543	0.346407	0.165676	0.158879
ACTL7B				0.900258	0.816082	0.938544	0.90282
ACTL8				0.653888	0.167001	0.734717	0.301465
ACTL9				0.72317	0.277974	0.725769	0.337083
ACTN2				0.413799	0.258662	0.3015	0.248841
ACTN3				0.783483	0.3977	0.799294	0.416835
ACTN4				0.285904	0.284696	0.287432	0.270013
ACTR10				0.102668	0.130842	0.0764877	0.142553
ACTR1A				0.142859	0.165589	0.135212	0.137532
ACTR1B				0.0577506	0.05819	0.0524671	0.0647154
ACTR3				0.223457	0.218623	0.166698	0.174546
ACTR3C				0.89293	0.917599	0.273665	0.158277
ACTR5				0.132639	0.142943	0.109864	0.171681
ACTR6				0.0710133	0.158845	0.0700729	0.0703926
ACTR8				0.0568642	0.0685874	0.0620071	0.0741002
ACTRT2				0.898238	0.337362	0.950746	0.84075
ACVR1B				0.0657825	0.122231	0.0717302	0.0988151
ACVR2A				0.117513	0.125608	0.086203	0.145074
ACVR2B				0.119682	0.174875	0.095555	0.147901
ACVRL1				0.883653	0.906185	0.801295	0.286783
ACY1				0.0868118	0.0923398	0.0839347	0.101062
ACYP2				0.408016	0.055583	0.460599	0.0779056
ADA				0.0741636	0.0694715	0.053753	0.0897184
ADAL				0.0859546	0.121288	0.148398	0.0845291
ADAM10				0.106594	0.0952141	0.0828837	0.132141
ADAM11				0.292308	0.154643	0.274098	0.15226
ADAM12				0.257315	0.881431	0.28121	0.446196
ADAM17				0.116777	0.0926486	0.0745059	0.0958392
ADAM19				0.0957372	0.338843	0.314736	0.248409
ADAM23				0.116047	0.191524	0.139511	0.137092
ADAM30				0.813688	0.686038	0.900474	0.637103
ADAM32				0.951846	0.727558	0.964811	0.967433
ADAMTS1				0.0930353	0.0896943	0.079111	0.0940067
ADAMTS10				0.64522	0.391236	0.633669	0.409405
ADAMTS12				0.0931534	0.146059	0.0968921	0.12622
ADAMTS15				0.350238	0.269382	0.284456	0.276793
ADAMTS16				0.372824	0.370779	0.317089	0.385511
ADAMTS17				0.430692	0.53146	0.43931	0.455917
ADAMTS18				0.0632845	0.951915	0.067894	0.0871665
ADAMTS19				0.09535	0.096446	0.0954568	0.121023
ADAMTS2				0.626254	0.329482	0.621284	0.552736
ADAMTS20				0.179322	0.176317	0.198533	0.142667
ADAMTS3				0.0944476	0.100875	0.101191	0.0986424
ADAMTS5				0.17527	0.3773	0.232568	0.171437
ADAMTS7				0.531898	0.555697	0.556917	0.402841
ADAMTS8				0.102734	0.111748	0.0803129	0.0864721
ADAMTS9				0.101715	0.110754	0.0934329	0.114956
ADAMTSL1				0.87345	0.94094	0.907182	0.890266
ADAMTSL2				0.811169	0.424167	0.723792	0.810385
ADAMTSL3				0.20776	0.20493	0.125155	0.139928
ADAMTSL4				0.428018	0.45592	0.467147	0.379966
ADAMTSL5				0.423807	0.464333	0.508317	0.396438
ADAP1				0.790455	0.43352	0.817333	0.661345
ADAP2				0.253032	0.411451	0.167338	0.236343
ADAR				0.0710029	0.0749786	0.0644631	0.089042
ADARB2				0.690316	0.362476	0.694715	0.549493
ADAT1				0.103188	0.114064	0.0816848	0.0807405
ADAT2				0.0674649	0.0733669	0.0655529	0.0814329
ADC				0.110927	0.0913602	0.0768084	0.0897706
ADCK2				0.10512	0.214754	0.102366	0.105918
ADCK5				0.309119	0.317339	0.309778	0.300541
ADCY1				0.465348	0.510053	0.31203	0.22559
ADCY2				0.0706155	0.353106	0.132195	0.199103
ADCY3				0.122801	0.077053	0.0917418	0.0726704
ADCY4				0.149019	0.640491	0.128104	0.117473
ADCY5				0.34667	0.448187	0.428723	0.309943
ADCY6				0.470844	0.47649	0.473572	0.459181
ADCY8				0.114661	0.107805	0.101016	0.146328
ADCY9				0.652583	0.675157	0.694967	0.614895
ADCYAP1R1				0.277916	0.164131	0.184248	0.157751
ADD3				0.085156	0.0833368	0.0932049	0.0801147
ADH5				0.0545582	0.0748573	0.053127	0.0680219
ADHFE1				0.185419	0.766	0.709056	0.0939668
ADI1				0.447407	0.425136	0.419494	0.419286
ADIPOR2				0.0622954	0.0623079	0.055046	0.0759389
ADK				0.0876708	0.0841602	0.0870529	0.0968679
ADM				0.0944108	0.466703	0.0872002	0.107785
ADM2				0.332758	0.339789	0.266147	0.0818001
ADO				0.100293	0.0919007	0.0794131	0.114993
ADORA2B				0.217835	0.347226	0.158964	0.125098
ADORA3				0.885593	0.888925	0.845547	0.864618
ADPRH				0.150063	0.546362	0.0647145	0.08152
ADPRHL1				0.91822	0.894824	0.945624	0.914981
ADPRHL2				0.194652	0.102159	0.139171	0.135147
ADRA1A				0.561059	0.857536	0.280469	0.315205
ADRA1B				0.352021	0.352093	0.139575	0.114557
ADRA1D				0.170066	0.444049	0.188756	0.143416
ADRA2A				0.336897	0.332016	0.249467	0.219826
ADRA2B				0.572979	0.862735	0.612781	0.455897
ADRA2C				0.429804	0.557974	0.455757	0.171035
ADRB1				0.364267	0.557405	0.34811	0.150669
ADRB2				0.183253	0.204228	0.0546752	0.0704449
ADRB3				0.914156	0.853692	0.230222	0.28334
ADRBK1				0.328148	0.323138	0.314163	0.304341
ADRBK2				0.0641609	0.341341	0.0762101	0.0970291
ADSS				0.0970244	0.124983	0.0787137	0.109114
ADSSL1				0.109394	0.145034	0.131795	0.0758384
AEBP1				0.912036	0.932305	0.935386	0.749108
AEN				0.0581236	0.0862775	0.054284	0.0657026
AES				0.496768	0.161826	0.464244	0.43487
AFF1				0.0704651	0.0732761	0.0636078	0.0877011
AFF3				0.596499	0.22158	0.584495	0.581048
AFF4				0.088334	0.10218	0.0821674	0.103392
AFG3L1				0.324259	0.346	0.341048	0.318433
AFG3L2				0.0871741	0.0759978	0.069945	0.0901494
AGA				0.177478	0.125477	0.115882	0.122547
AGAP11				0.670414	0.728996	0.190207	0.235561
AGAP2				0.153559	0.137561	0.0969973	0.220369
AGAP3				0.30839	0.480178	0.273803	0.295667
AGAP4				0.866261	0.513481	0.523365	0.882642
AGAP5				0.773788	0.614144	0.77269	0.784505
AGBL2				0.945134	0.946388	0.919631	0.898193
AGBL3				0.0870377	0.0933396	0.0825138	0.0900709
AGBL4				0.201635	0.273662	0.229217	0.229825
AGBL5				0.0640543	0.0642495	0.0632927	0.0746468
AGFG2				0.0955012	0.10124	0.0910346	0.0942073
AGGF1				0.144711	0.141104	0.884177	0.853709
AGK				0.067685	0.0867546	0.0582478	0.0606225
AGMAT				0.874061	0.0590292	0.0469618	0.0522589
AGPAT3				0.877156	0.862495	0.8798	0.864192
AGPAT5				0.0844629	0.0961155	0.0661063	0.10216
AGPAT6				0.0442716	0.0526369	0.0423598	0.0496256
AGPAT9				0.0867314	0.144935	0.0837316	0.129323
AGPHD1				0.10227	0.104982	0.0808189	0.102541
AGRN				0.628291	0.771618	0.631788	0.621374
AGTPBP1				0.179122	0.225528	0.142905	0.14735
AGXT2L2				0.0909586	0.0725068	0.0873504	0.0921858
AHCTF1				0.126852	0.166929	0.115345	0.12411
AHCY				0.106807	0.118063	0.0887128	0.134785
AHCYL1				0.0678114	0.0693708	0.0654163	0.0855948
AHDC1				0.2508	0.279247	0.278451	0.223334
AHNAK				0.45225	0.159678	0.339273	0.398708
AHNAK2				0.0706579	0.0763924	0.0689119	0.0693101
AHR				0.091926	0.615812	0.0822257	0.0872885
AHRR				0.766125	0.609139	0.671779	0.602763
AHSA2				0.0929752	0.0767928	0.0757904	0.0781357
AICDA				0.830018	0.527856	0.894431	0.872567
AIF1L				0.114728	0.13828	0.0619643	0.0938377
AIFM2				0.348636	0.816156	0.404205	0.213259
AIG1				0.0678499	0.0680784	0.0867537	0.0783936
AIM1				0.455	0.540478	0.25669	0.159669
AIM1L				0.276792	0.130006	0.303668	0.0627907
AIMP2				0.0697795	0.0582693	0.0428044	0.0527554
AIP				0.0585762	0.0990223	0.0771619	0.0780728
AIRE				0.862815	0.84172	0.917478	0.793404
AJAP1				0.381835	0.434825	0.403844	0.414628
AK1				0.809311	0.0647655	0.0805004	0.1234
AK2				0.0820675	0.0693556	0.0787435	0.0938754
AK3				0.114545	0.228448	0.109503	0.124784
AK3L1				0.0733024	0.0917627	0.0676275	0.0939454
AK5				0.0950154	0.126088	0.0699216	0.0893271
AK7				0.474923	0.307672	0.449273	0.263874
AKAP1				0.0899149	0.0837675	0.0952951	0.0957332
AKAP10				0.24711	0.282453	0.247026	0.264379
AKAP11				0.0899635	0.123144	0.0855744	0.146725
AKAP12				0.58276	0.59549	0.593054	0.531165
AKAP5				0.105444	0.0859283	0.0857861	0.0811172
AKAP8				0.388275	0.390961	0.390368	0.378474
AKAP8L				0.289973	0.289094	0.287554	0.294153
AKD1				0.093781	0.0907466	0.0728022	0.0827468
AKR1B1				0.0988756	0.0941262	0.095552	0.109966
AKR1E2				0.251743	0.748745	0.173089	0.197077
AKR7A2				0.177882	0.186946	0.136311	0.104335
AKR7A3				0.887797	0.910376	0.893599	0.205228
AKT2				0.0546048	0.075915	0.0659526	0.07776
ALAD				0.121762	0.14822	0.109051	0.154927
ALCAM				0.0880066	0.108443	0.0827825	0.0832496
ALDH1A3				0.11537	0.912792	0.0841944	0.098417
ALDH1B1				0.176695	0.160847	0.148242	0.208906
ALDH1L1				0.129597	0.454166	0.0898369	0.103147
ALDH2				0.0868393	0.0655275	0.0851098	0.0851878
ALDH3A1				0.441648	0.13896	0.0497568	0.0819663
ALDH3B1				0.826359	0.7397	0.861637	0.712076
ALDH3B2				0.945746	0.840182	0.776067	0.79981
ALDH7A1				0.054937	0.0626707	0.0630476	0.0691672
ALDH9A1				0.0728463	0.0765293	0.069649	0.0630387
ALDOA				0.120409	0.167064	0.115928	0.142667
ALG1				0.0664702	0.075765	0.0845793	0.104496
ALG10				0.0825873	0.107523	0.0841241	0.102947
ALG10B				0.0836564	0.0732823	0.054823	0.0624318
ALG11				0.068126	0.0707303	0.0584286	0.0871366
ALG12				0.0878997	0.0938944	0.0810376	0.0915753
ALG14				0.0526642	0.0558879	0.0597295	0.0780976
ALG6				0.145379	0.112485	0.123003	0.104627
ALK				0.114508	0.192732	0.0670214	0.0840597
ALKBH1				0.0161677	0.0223033	0.0226834	0.0170457
ALKBH3				0.0695761	0.0626962	0.0582856	0.390778
ALKBH4				0.282721	0.305489	0.292763	0.283485
ALKBH5				0.0999921	0.120724	0.1008	0.105382
ALKBH7				0.0673166	0.0600799	0.0729289	0.084275
ALMS1				0.0716698	0.0847915	0.0727536	0.0928212
ALOX12				0.898571	0.926677	0.345776	0.302309
ALOX12B				0.119735	0.242842	0.0916376	0.156332
ALOX12P2				0.730308	0.876574	0.846326	0.46332
ALOX15				0.164935	0.188403	0.112632	0.126354
ALOX5				0.513044	0.31286	0.324235	0.302659
ALOXE3				0.600683	0.413775	0.609414	0.320536
ALPI				0.909543	0.794304	0.908597	0.83249
ALPK3				0.891661	0.252755	0.593085	0.619961
ALPL				0.0568989	0.136726	0.0678875	0.0612689
ALPP				0.858696	0.867868	0.890387	0.553604
ALPPL2				0.865585	0.855852	0.840296	0.815898
ALS2				0.120598	0.137568	0.0956853	0.122736
ALS2CL				0.240737	0.406213	0.248951	0.176126
ALX1				0.0852687	0.938686	0.0686561	0.0834059
ALX3				0.905903	0.816756	0.39191	0.628863
ALX4				0.238633	0.789691	0.23837	0.363982
AMDHD1				0.392522	0.318685	0.383737	0.38016
AMFR				0.382971	0.465303	0.399266	0.379
AMH				0.937632	0.957383	0.954712	0.937272
AMIGO1				0.0852384	0.165712	0.0716203	0.0570197
AMIGO2				0.0827436	0.0720689	0.162775	0.0668183
AMMECR1L				0.0706916	0.0754932	0.0655576	0.0894533
AMN				0.553782	0.52499	0.436156	0.242585
AMOTL1				0.0985818	0.0832356	0.0835386	0.0866317
AMOTL2				0.24902	0.252119	0.238112	0.251136
AMPD3				0.179141	0.928563	0.141668	0.170162
AMZ1				0.903573	0.438319	0.702061	0.637396
ANAPC1				0.0684517	0.0559349	0.0629529	0.0636897
ANAPC2				0.527318	0.517041	0.562008	0.510882
ANAPC4				0.0548568	0.0590304	0.0442218	0.079327
ANAPC7				0.112416	0.115604	0.106299	0.121191
ANGEL1				0.0747784	0.0685751	0.0643318	0.0524848
ANGEL2				0.0865061	0.0934134	0.0952702	0.112301
ANGPT4				0.129446	0.637364	0.185148	0.0985104
ANGPTL6				0.248504	0.295926	0.170058	0.13904
ANK1				0.462672	0.51399	0.462886	0.29198
ANKAR				0.0436943	0.936435	0.0524807	0.040061
ANKDD1A				0.65562	0.0727449	0.25807	0.155654
ANKFY1				0.338896	0.355037	0.322486	0.33983
ANKH				0.0865734	0.113119	0.0957103	0.119014
ANKHD1-EIF4EBP3				0.103192	0.11416	0.0923662	0.127259
ANKK1				0.874906	0.932236	0.613589	0.128819
ANKLE1				0.850338	0.431875	0.488898	0.23542
ANKLE2				0.615671	0.634264	0.6195	0.61977
ANKRA2				0.130995	0.104755	0.097599	0.163008
ANKRD10				0.101507	0.123542	0.0987273	0.118609
ANKRD11				0.654746	0.671297	0.656717	0.666069
ANKRD13A				0.0547218	0.0602483	0.0418768	0.0623721
ANKRD13B				0.307232	0.241641	0.283313	0.209127
ANKRD16				0.0917243	0.0921464	0.0600738	0.0898398
ANKRD19				0.441566	0.436488	0.295949	0.28902
ANKRD20A4				0.762515	0.510972	0.484959	0.37244
ANKRD20B				0.483001	0.488317	0.458728	0.389874
ANKRD23				0.901957	0.948853	0.921005	0.835236
ANKRD24				0.75256	0.757771	0.761568	0.737596
ANKRD26				0.0875449	0.0686983	0.0609761	0.0777208
ANKRD27				0.299001	0.284649	0.297868	0.282131
ANKRD28				0.0734663	0.0681878	0.0642908	0.082767
ANKRD29				0.409951	0.320333	0.22647	0.160336
ANKRD30A				0.897055	0.281495	0.93385	0.161021
ANKRD30B				0.892222	0.877719	0.497811	0.203668
ANKRD31				0.0498497	0.0670553	0.118704	0.0528952
ANKRD32				0.0917347	0.0952969	0.0784123	0.108608
ANKRD33B				0.328973	0.401247	0.346305	0.27465
ANKRD34A				0.0793121	0.462948	0.080295	0.0893905
ANKRD34B				0.163084	0.435547	0.105983	0.114192
ANKRD34C				0.148158	0.172295	0.110226	0.120831
ANKRD36				0.154617	0.213959	0.171157	0.183054
ANKRD36B				0.191161	0.205904	0.212733	0.226591
ANKRD37				0.127342	0.082909	0.0789178	0.0736057
ANKRD39				0.103095	0.107462	0.0896443	0.0901495
ANKRD40				0.125115	0.146315	0.116437	0.147322
ANKRD42				0.0811804	0.0921217	0.078955	0.0854019
ANKRD43				0.199546	0.423683	0.243189	0.187401
ANKRD44				0.862576	0.707908	0.905839	0.342089
ANKRD45				0.467985	0.354913	0.411009	0.128279
ANKRD46				0.0995659	0.10291	0.0856357	0.12212
ANKRD49				0.0753407	0.0566008	0.0707165	0.0685663
ANKRD52				0.0677133	0.0693787	0.0591256	0.0753722
ANKRD54				0.119419	0.115591	0.110401	0.129028
ANKRD56				0.14307	0.185488	0.133898	0.137833
ANKRD6				0.213357	0.0526302	0.178146	0.0598788
ANKRD9				0.458032	0.416982	0.476955	0.282735
ANKS1A				0.0935154	0.0803871	0.0908026	0.0947847
ANKS1B				0.29441	0.301228	0.216026	0.0963676
ANKS3				0.0713095	0.066564	0.0535221	0.058919
ANKS6				0.231004	0.211095	0.120022	0.188134
ANLN				0.106195	0.138863	0.103009	0.135882
ANO1				0.765691	0.47592	0.628819	0.557881
ANO10				0.0794162	0.101973	0.0614692	0.0835308
ANO2				0.821802	0.222582	0.880698	0.856683
ANO3				0.0724421	0.076318	0.0598554	0.0861327
ANO7				0.771383	0.406352	0.832203	0.796677
ANO8				0.398664	0.539572	0.434401	0.208432
ANO9				0.863888	0.557101	0.894579	0.517297
ANP32A				0.0916871	0.0876944	0.0758362	0.0921801
ANP32B				0.191242	0.178781	0.192145	0.202524
ANPEP				0.679765	0.808194	0.412564	0.415427
ANTXR1				0.0783457	0.0868143	0.0632223	0.0738066
ANTXR2				0.321047	0.337784	0.236751	0.137138
ANXA1				0.0913823	0.166717	0.0727737	0.0948554
ANXA3				0.544253	0.12784	0.0876425	0.744648
ANXA4				0.0998094	0.0770851	0.078686	0.0785464
ANXA5				0.0689087	0.0688418	0.0548338	0.0788712
AOX1				0.0947194	0.942524	0.077272	0.0990683
AP1G2				0.188264	0.140794	0.107279	0.164214
AP1M2				0.491783	0.460446	0.606919	0.132746
AP1S1				0.113721	0.121654	0.0911444	0.124693
AP1S3				0.113026	0.0982518	0.102934	0.100602
AP2A2				0.777402	0.810422	0.799158	0.754111
AP3B1				0.100215	0.0956501	0.0693233	0.0887647
AP3B2				0.136194	0.334946	0.113586	0.0983049
AP3S1				0.254802	0.27015	0.281288	0.288418
AP4B1				0.146797	0.0970029	0.0925212	0.0978897
AP4E1				0.0549507	0.068264	0.0523521	0.0657115
AP4M1				0.0160894	0.0189385	0.0190978	0.0089373
APBA1				0.555559	0.567319	0.543004	0.559125
APBA3				0.920396	0.961164	0.928031	0.912648
APBB1IP				0.630814	0.307438	0.56114	0.178159
APC				0.0985591	0.12107	0.0915163	0.128161
APC2				0.856637	0.765339	0.496136	0.289282
APCDD1				0.532696	0.35902	0.526469	0.488783
APCDD1L				0.577033	0.547914	0.569398	0.528007
APEH				0.0754103	0.0665686	0.0809643	0.0789506
APLF				0.076865	0.103603	0.0870319	0.102733
APOA1				0.401813	0.717699	0.403727	0.204293
APOA1BP				0.144511	0.138233	0.139957	0.0695297
APOA4				0.865405	0.884402	0.897749	0.8462
APOB				0.113553	0.947882	0.104181	0.30463
APOB48R				0.89693	0.359864	0.901159	0.81932
APOE				0.893984	0.93257	0.921246	0.892611
APOLD1				0.281043	0.101367	0.256311	0.1441
APPBP2				0.0619881	0.0687703	0.0708458	0.0866763
APPL1				0.0757194	0.085721	0.0793087	0.0747572
APPL2				0.0423641	0.0427976	0.0437267	0.0420498
AQP11				0.103721	0.105842	0.107938	0.0993064
AQP2				0.93414	0.969371	0.977989	0.918545
AQP5				0.89835	0.898346	0.666128	0.46481
AQR				0.065738	0.0637351	0.0628112	0.0828572
ARAP1				0.490987	0.523702	0.53163	0.453529
ARAP2				0.0914742	0.312088	0.117986	0.113089
ARC				0.716978	0.309959	0.296279	0.186289
AREG				0.0596893	0.0919277	0.111369	0.13945
ARF3				0.0635435	0.0813871	0.0627401	0.0843104
ARF4				0.0685879	0.0833465	0.0672857	0.0805976
ARF5				0.229066	0.269598	0.202339	0.178656
ARF6				0.0859815	0.0941638	0.0948016	0.0870113
ARFGAP2				0.136259	0.142331	0.123221	0.134624
ARFGEF1				0.0725273	0.118107	0.0704164	0.105696
ARFGEF2				0.106089	0.073682	0.0683822	0.0708714
ARFIP2				0.0865316	0.0811042	0.0730078	0.101102
ARG2				0.0553501	0.0587646	0.0946318	0.0468567
ARGLU1				0.0658745	0.0605	0.0512686	0.0763127
ARHGAP1				0.0575533	0.0614722	0.060282	0.0515541
ARHGAP10				0.0813863	0.0912539	0.0867673	0.108582
ARHGAP11B				0.100995	0.113497	0.094805	0.126847
ARHGAP12				0.0828547	0.0844231	0.083459	0.0892506
ARHGAP19				0.111338	0.107332	0.095203	0.117564
ARHGAP20				0.191904	0.122979	0.0944346	0.106274
ARHGAP21				0.0847281	0.0929733	0.0720218	0.11468
ARHGAP22				0.700961	0.632737	0.439997	0.298932
ARHGAP23				0.581885	0.485668	0.457625	0.411054
ARHGAP27				0.768032	0.552374	0.741012	0.442376
ARHGAP29				0.10573	0.0910928	0.102689	0.1131
ARHGDIA				0.324863	0.32668	0.308322	0.197251
ARHGDIG				0.665603	0.548377	0.658297	0.623975
ARHGEF10				0.474506	0.364086	0.478818	0.439857
ARHGEF10L				0.646834	0.67544	0.660865	0.627142
ARHGEF12				0.0794772	0.0693869	0.0547649	0.0689049
ARHGEF16				0.520461	0.526445	0.520434	0.515649
ARHGEF17				0.294319	0.399255	0.261442	0.220813
ARHGEF18				0.571247	0.581487	0.576304	0.573964
ARHGEF19				0.427575	0.547394	0.527605	0.38184
ARHGEF3				0.148697	0.117496	0.130575	0.118421
ARID2				0.111397	0.124803	0.0850444	0.158823
ARID3A				0.593703	0.624205	0.603989	0.582589
ARID3B				0.0906554	0.125809	0.107003	0.085858
ARID3C				0.588814	0.44297	0.574385	0.479374
ARID5A				0.33848	0.434716	0.436117	0.192583
ARID5B				0.0910164	0.0799405	0.0614887	0.0613244
ARIH1				0.0669557	0.0932541	0.0668612	0.0879496
ARIH2				0.121988	0.0774957	0.0694496	0.094313
ARL1				0.0768189	0.0734151	0.0704702	0.0929091
ARL10				0.121152	0.142064	0.11397	0.110846
ARL15				0.0938556	0.082412	0.080688	0.0892666
ARL16				0.0454661	0.0212084	0.0348913	0.0238168
ARL2				0.228517	0.192558	0.272358	0.174705
ARL2BP				0.0828261	0.0830373	0.0764288	0.106656
ARL3				0.0956446	0.118426	0.0979982	0.104288
ARL4C				0.284307	0.370493	0.347633	0.293679
ARL4D				0.36908	0.192362	0.36568	0.278609
ARL5B				0.0513736	0.0455912	0.06056	0.0536551
ARL5C				0.879773	0.924052	0.912119	0.613575
ARL6IP1				0.0920415	0.096009	0.105613	0.105052
ARL6IP5				0.106252	0.0973465	0.0857962	0.106999
ARL8A				0.150975	0.16496	0.110384	0.138568
ARL8B				0.0993256	0.0864197	0.0768703	0.0842472
ARL9				0.124698	0.656857	0.0751264	0.0543193
ARMC1				0.129496	0.124825	0.0973835	0.133
ARMC2				0.100254	0.108379	0.0735456	0.0948765
ARMC4				0.0794686	0.281297	0.0704916	0.120204
ARMC7				0.354648	0.326127	0.315686	0.259997
ARMC9				0.245386	0.26268	0.243535	0.231928
ARNT2				0.0551492	0.179334	0.0567511	0.0851684
ARNTL2				0.0637661	0.077472	0.0480529	0.0592625
ARPC1A				0.0659071	0.0673431	0.0579656	0.061049
ARPC1B				0.142918	0.652551	0.167378	0.134682
ARPC3				0.0776307	0.100663	0.0825354	0.08351
ARPC5				0.0714492	0.0833529	0.063846	0.107811
ARPC5L				0.0792178	0.0699103	0.0582009	0.0774721
ARPM1				0.195914	0.321436	0.288065	0.202901
ARPP19				0.0782727	0.0973259	0.0659169	0.1071
ARRDC1				0.126554	0.105392	0.120322	0.0965056
ARRDC2				0.317699	0.285276	0.326375	0.300176
ARRDC4				0.0851733	0.0949056	0.0776869	0.105995
ARRDC5				0.854294	0.723803	0.88298	0.814765
ARSB				0.0758265	0.0664973	0.0615165	0.0945244
ARSG				0.0892915	0.0871897	0.0624827	0.0752603
ARSI				0.645076	0.611529	0.668685	0.631414
ARSJ				0.0816651	0.0928975	0.0793737	0.108453
ARSK				0.0866016	0.103583	0.0827305	0.104277
ARV1				0.131112	0.122028	0.105516	0.169415
ARVCF				0.345294	0.404275	0.357805	0.311216
AS3MT				0.106167	0.113689	0.151733	0.125848
ASAH2B				0.0878836	0.0886933	0.078981	0.0852742
ASAM				0.131551	0.516522	0.451506	0.531325
ASAP1				0.0848535	0.139884	0.151993	0.12479
ASB1				0.313352	0.321592	0.304259	0.307
ASB18				0.872206	0.359984	0.726321	0.715608
ASB2				0.929566	0.464535	0.937629	0.281282
ASB7				0.141584	0.128502	0.125113	0.141057
ASB8				0.111754	0.10549	0.0873353	0.107905
ASCC1				0.10614	0.113474	0.0852005	0.116955
ASCC2				0.0707031	0.0684325	0.0742275	0.0834608
ASCC3				0.0881379	0.114815	0.0952047	0.440187
ASCL1				0.0972472	0.180924	0.0840507	0.111014
ASCL2				0.886418	0.697634	0.717081	0.552657
ASCL4				0.461264	0.537389	0.30588	0.138572
ASF1B				0.0860124	0.0865413	0.0675205	0.0901399
ASGR1				0.848399	0.861422	0.912489	0.803498
ASH1L				0.0871891	0.0752863	0.0653731	0.080224
ASIP				0.952301	0.97805	0.630582	0.64957
ASNA1				0.120472	0.138863	0.151679	0.149485
ASNSD1				0.0807803	0.094669	0.0825002	0.104883
ASPG				0.876935	0.547687	0.785863	0.569269
ASPHD1				0.890603	0.90694	0.848276	0.676043
ASPHD2				0.499876	0.466262	0.501102	0.49195
ASPRV1				0.902887	0.896097	0.930048	0.904124
ASPSCR1				0.621851	0.634205	0.614486	0.586382
ASTN1				0.0757855	0.140625	0.0793982	0.100463
ASXL2				0.0690027	0.144163	0.064208	0.10477
ATAD1				0.0990428	0.135058	0.0889202	0.110649
ATAD2				0.0878125	0.0798214	0.0761724	0.0947857
ATAD2B				0.0702705	0.0684848	0.0676855	0.0899034
ATAD3B				0.356212	0.371725	0.354601	0.373827
ATAD3C				0.883569	0.728797	0.927603	0.916787
ATAD5				0.0554792	0.0600501	0.0464034	0.0639967
ATCAY				0.514219	0.221474	0.543354	0.272297
ATF1				0.104049	0.120086	0.0790687	0.105167
ATF2				0.0748182	0.0648431	0.060175	0.0665712
ATF3				0.185028	0.145348	0.0747129	0.0949905
ATF7IP				0.153313	0.211721	0.461152	0.23874
ATG12				0.0671349	0.0793987	0.0531457	0.0648465
ATG16L2				0.181049	0.146737	0.133113	0.102761
ATG2A				0.295511	0.316616	0.295849	0.246802
ATG2B				0.0559046	0.0655744	0.0509671	0.0594713
ATG3				0.0630292	0.0733393	0.0518687	0.0581249
ATG4D				0.0895283	0.0838395	0.0766979	0.0920137
ATG5				0.0922734	0.0972606	0.0896505	0.0915871
ATG9B				0.862073	0.766071	0.664348	0.418956
ATHL1				0.622333	0.605863	0.61129	0.60127
ATIC				0.0988682	0.0671705	0.0665467	0.0718615
ATL1				0.130796	0.141365	0.0931929	0.126825
ATL3				0.366979	0.43889	0.0849862	0.0954991
ATM				0.0578634	0.0649376	0.0655679	0.0620388
ATMIN				0.0808841	0.105543	0.0865657	0.100446
ATN1				0.236365	0.415069	0.302946	0.298606
ATOH1				0.122676	0.121898	0.114	0.128477
ATOH7				0.0832782	0.0660642	0.123873	0.106511
ATOH8				0.107813	0.104129	0.086788	0.127334
ATOX1				0.0640654	0.0539736	0.0482049	0.055111
ATP10A				0.389121	0.252447	0.371843	0.355653
ATP11B				0.109343	0.102581	0.0829308	0.0989822
ATP12A				0.113579	0.557327	0.091629	0.0801505
ATP13A1				0.262757	0.288515	0.265771	0.282681
ATP1A3				0.36084	0.197824	0.161935	0.243981
ATP1B2				0.21269	0.074566	0.0881484	0.0908738
ATP1B3				0.0895937	0.101081	0.0911069	0.114236
ATP2C2				0.136705	0.216526	0.117657	0.14199
ATP4A				0.308092	0.45499	0.194134	0.131072
ATP5A1				0.124065	0.102583	0.105477	0.118148
ATP5B				0.10811	0.159121	0.0982406	0.127064
ATP5G2				0.0478541	0.0494803	0.0501459	0.0523195
ATP5G3				0.0457274	0.0631087	0.0547981	0.0677935
ATP5I				0.0671124	0.062217	0.0580866	0.0662543
ATP5L				0.0876782	0.090865	0.0740894	0.0712199
ATP5O				0.0821269	0.103425	0.093067	0.117866
ATP6V0A2				0.0377798	0.0436568	0.044535	0.0515914
ATP6V0C				0.125994	0.12985	0.0923606	0.081783
ATP6V0D1				0.0647641	0.0585289	0.0490124	0.0658836
ATP6V0E1				0.0986154	0.0733528	0.0920355	0.0870367
ATP6V1A				0.130707	0.123966	0.0951766	0.128583
ATP6V1B1				0.125342	0.477233	0.180566	0.115093
ATP6V1B2				0.0439524	0.0499649	0.0396323	0.0456709
ATP6V1C1				0.160615	0.18735	0.0942589	0.0795115
ATP6V1F				0.103366	0.106029	0.080128	0.101375
ATP6V1G1				0.103896	0.108879	0.0678951	0.113431
ATP8A2				0.445492	0.522855	0.432059	0.438858
ATP8B1				0.941517	0.958287	0.958842	0.947689
ATP8B2				0.47599	0.468744	0.45544	0.201435
ATP8B3				0.622815	0.390291	0.598771	0.404336
ATP9A				0.21535	0.206674	0.193261	0.202434
ATP9B				0.546165	0.567705	0.514511	0.560708
ATPAF2				0.0762451	0.0841192	0.0779139	0.100899
ATR				0.0709346	0.0612503	0.0599383	0.0704377
ATRNL1				0.0936877	0.112711	0.0800367	0.105437
ATXN1L				0.120443	0.122309	0.11205	0.106148
ATXN2				0.0816709	0.0963886	0.0831103	0.0844613
ATXN7L1				0.109277	0.119849	0.103188	0.143855
ATXN7L2				0.0536743	0.0724169	0.0472262	0.0565225
AUH				0.123788	0.0607414	0.0532024	0.0966089
AURKAIP1				0.317953	0.33435	0.352012	0.258466
AURKB				0.0609798	0.0793838	0.071293	0.0896276
AVEN				0.106753	0.130035	0.0740218	0.115218
AVL9				0.0490822	0.0633737	0.0538596	0.0503609
AVP				0.878993	0.746346	0.478352	0.325111
AVPI1				0.0605939	0.057782	0.0464862	0.0627562
AVPR1A				0.737518	0.678565	0.361266	0.278726
AVPR1B				0.092229	0.14476	0.0726928	0.0950518
AXIN2				0.514206	0.548438	0.52303	0.498994
B2M				0.0885207	0.0772205	0.0732717	0.0873334
B3GALNT2				0.0979552	0.0965608	0.0719428	0.0990187
B3GALT4				0.397447	0.24124	0.160014	0.247266
B3GALTL				0.0837419	0.0652645	0.0728434	0.079533
B3GAT2				0.147056	0.108638	0.107802	0.112973
B3GAT3				0.118139	0.115166	0.17394	0.160085
B3GNT1				0.27845	0.269722	0.269728	0.221711
B3GNT2				0.256466	0.392354	0.201735	0.119368
B3GNT3				0.61372	0.232157	0.542876	0.477751
B3GNT4				0.162965	0.140519	0.125096	0.132363
B3GNT6				0.914772	0.789364	0.776855	0.624673
B3GNT7				0.487072	0.945064	0.550081	0.371687
B3GNT9				0.854562	0.472196	0.446708	0.255947
B3GNTL1				0.670575	0.685185	0.678465	0.653576
B4GALNT1				0.365071	0.452495	0.378734	0.409139
B4GALNT2				0.849873	0.935306	0.0994261	0.208495
B4GALNT3				0.207363	0.199784	0.159278	0.212235
B4GALNT4				0.892124	0.687752	0.917661	0.908044
B4GALT1				0.177838	0.115432	0.188077	0.141441
B4GALT2				0.130563	0.11786	0.103187	0.134306
B4GALT3				0.0502503	0.0587355	0.0519242	0.067832
B4GALT5				0.0992362	0.101666	0.0897366	0.103093
B4GALT6				0.0188489	0.0185866	0.021125	0.0219796
B4GALT7				0.517626	0.536631	0.516431	0.458244
B9D1				0.0869375	0.0704974	0.05769	0.0623945
B9D2				0.0922554	0.0827739	0.0648495	0.0882109
BAG2				0.0427674	0.0463698	0.042463	0.046143
BAG3				0.0906324	0.108194	0.0953608	0.108686
BAHCC1				0.652096	0.668674	0.644292	0.552202
BAHD1				0.125522	0.132068	0.0935348	0.102629
BAI1				0.735882	0.20435	0.758629	0.634267
BAI2				0.340809	0.441582	0.328361	0.31857
BAI3				0.148923	0.191209	0.152858	0.20198
BAIAP2L1				0.100392	0.0827032	0.0759215	0.0801195
BAIAP2L2				0.849524	0.922634	0.900203	0.55271
BAIAP3				0.690269	0.465497	0.577523	0.365761
BAMBI				0.105886	0.157856	0.0918536	0.139706
BAP1				0.0698885	0.0865338	0.0546021	0.0823077
BARD1				0.105979	0.107717	0.100934	0.128535
BARHL1				0.77915	0.598337	0.366831	0.485788
BARHL2				0.646898	0.153875	0.112476	0.177604
BARX1				0.620834	0.382261	0.732713	0.76233
BARX2				0.436011	0.190986	0.259517	0.216269
BASP1				0.311663	0.683857	0.314134	0.335277
BAT2				0.326548	0.334721	0.330147	0.33752
BAT2L1				0.895413	0.86312	0.888393	0.715525
BAT2L2				0.0531907	0.0581746	0.0389924	0.0551663
BAT4				0.0995823	0.0955757	0.0927827	0.103833
BAT5				0.0780733	0.0636743	0.0694257	0.0651495
BATF				0.91521	0.594159	0.926244	0.914355
BATF3				0.102068	0.301528	0.128493	0.12645
BAZ1B				0.0876152	0.0977839	0.0846014	0.103262
BAZ2A				0.117898	0.115661	0.0904002	0.108691
BAZ2B				0.129692	0.139667	0.1383	0.150704
BBS10				0.13316	0.13122	0.103019	0.150425
BBS2				0.0834064	0.0856846	0.0720956	0.092973
BBS5				0.239791	0.118172	0.0954958	0.120824
BCAM				0.816403	0.824192	0.817972	0.778948
BCAN				0.553359	0.430315	0.556262	0.468641
BCAR1				0.318594	0.315205	0.320675	0.302683
BCAR3				0.129502	0.117153	0.0937496	0.10797
BCAT1				0.0978083	0.79458	0.479319	0.125133
BCDIN3D				0.397657	0.056568	0.0492872	0.0663698
BCL10				0.0934498	0.0836242	0.0929878	0.0972135
BCL2				0.260853	0.377986	0.170474	0.146462
BCL2L10				0.908364	0.884085	0.751837	0.204509
BCL2L13				0.112101	0.105777	0.0865238	0.11337
BCL3				0.230348	0.41866	0.410792	0.258742
BCL6				0.0963081	0.177576	0.0978349	0.106011
BCL6B				0.590545	0.720957	0.427445	0.2311
BCL7B				0.0597202	0.0704953	0.065489	0.0751652
BCL7C				0.115864	0.068179	0.172684	0.103184
BCL9				0.100961	0.0777873	0.0839035	0.0817233
BCL9L				0.12652	0.0785495	0.197617	0.0920628
BDH1				0.733667	0.428528	0.137623	0.121398
BDNF				0.0989652	0.186124	0.110805	0.130067
BDNFOS				0.07461	0.0898912	0.0945506	0.0937454
BDP1				0.0966899	0.0990063	0.0874615	0.104693
BEAN				0.322212	0.157527	0.159123	0.155559
BECN1				0.0566706	0.0566163	0.0628568	0.0648543
BEGAIN				0.570735	0.579695	0.541943	0.542524
BEND3				0.451114	0.447081	0.434383	0.424279
BEND6				0.0619174	0.115926	0.0629051	0.0768805
BEND7				0.793343	0.597639	0.744973	0.795241
BEST2				0.400557	0.549001	0.436557	0.248429
BEST4				0.672217	0.445568	0.160916	0.196804
BET1				0.0947017	0.109966	0.0813431	0.0915071
BFAR				0.066428	0.0946731	0.0626149	0.0887034
BFSP1				0.154112	0.112438	0.121111	0.124939
BHLHA15				0.913505	0.929053	0.799886	0.711541
BHLHA9				0.855137	0.882441	0.884671	0.256934
BHLHE22				0.214697	0.200958	0.12178	0.125616
BHLHE23				0.911611	0.53063	0.181242	0.115528
BHLHE40				0.341858	0.339316	0.330113	0.339017
BHLHE41				0.0797092	0.0885749	0.0675886	0.0818725
BHMT2				0.944347	0.608606	0.957889	0.511247
BICC1				0.0546841	0.0657915	0.0703087	0.0741617
BIK				0.156622	0.26433	0.13251	0.119168
BIN3				0.0758301	0.0871749	0.0564936	0.0970199
BIRC2				0.0776564	0.081803	0.0692833	0.0740853
BIRC6				0.0965863	0.122348	0.0981509	0.111522
BIRC8				0.912126	0.379401	0.919249	0.917126
BLK				0.575322	0.303018	0.310191	0.253418
BLM				0.0797487	0.0943007	0.0762844	0.106632
BLMH				0.0893491	0.113332	0.0979297	0.106572
BLOC1S1				0.0850244	0.0777303	0.0759557	0.0754627
BLOC1S3				0.145619	0.171454	0.128255	0.124487
BLVRA				0.22666	0.408536	0.27873	0.119001
BMF				0.0829053	0.0943274	0.0717028	0.0956851
BMI1				0.124773	0.142767	0.102193	0.142214
BMP1				0.87748	0.932684	0.892217	0.286481
BMP2				0.100008	0.110625	0.122754	0.111997
BMP2K				0.0724547	0.0502905	0.0541889	0.0727843
BMP3				0.0839656	0.312188	0.0712983	0.0946168
BMP6				0.274432	0.282562	0.101503	0.0796446
BMP7				0.193392	0.0939746	0.363832	0.311316
BMP8A				0.26956	0.33249	0.261126	0.114689
BMP8B				0.196784	0.568471	0.20281	0.109478
BMPER				0.314397	0.3268	0.310313	0.186574
BMPR1A				0.0783312	0.0809593	0.074115	0.104466
BMPR1B				0.0492219	0.0541848	0.0526703	0.060632
BMPR2				0.128676	0.124247	0.0987254	0.137459
BMS1				0.0520345	0.0534015	0.045572	0.0551373
BMS1P4				0.100316	0.108309	0.114704	0.12333
BNC1				0.154773	0.618929	0.413966	0.1603
BNC2				0.239634	0.178419	0.25283	0.144083
BNIP2				0.169321	0.175175	0.181901	0.199656
BNIP3				0.310625	0.49328	0.462222	0.273551
BNIP3L				0.0792184	0.0969325	0.0745598	0.0933363
BOC				0.113432	0.10292	0.0868993	0.0990075
BOD1L				0.0838121	0.124066	0.0671919	0.100593
BOK				0.17149	0.263643	0.153942	0.107202
BOLA1				0.605148	0.572075	0.886496	0.312993
BOLL				0.918342	0.797696	0.541925	0.373546
BOP1				0.634406	0.655027	0.645116	0.594272
BRAF				0.069706	0.0629623	0.0487006	0.0620354
BRCA2				0.0921609	0.126323	0.11236	0.124316
BRD1				0.906912	0.9343	0.918124	0.904028
BRD2				0.0846158	0.0887701	0.0793704	0.102054
BRD3				0.865951	0.923449	0.909054	0.881089
BRD8				0.114961	0.119073	0.118314	0.118849
BRDT				0.904282	0.65616	0.914079	0.884052
BRF1				0.541062	0.558503	0.414205	0.397008
BRF2				0.0859657	0.0876036	0.0743266	0.0895724
BRI3BP				0.319261	0.327881	0.323035	0.307653
BRIP1				0.147342	0.143207	0.201741	0.168859
BRIX1				0.090271	0.109909	0.0993883	0.1233
BRMS1L				0.0682231	0.0820168	0.0749259	0.0766186
BRP44L				0.0885149	0.120791	0.0816358	0.103102
BRPF3				0.121422	0.12113	0.117788	0.115165
BRSK1				0.755097	0.784117	0.770851	0.602412
BRSK2				0.769798	0.745415	0.706341	0.637379
BRUNOL5				0.163136	0.156546	0.157979	0.116552
BRUNOL6				0.340316	0.341521	0.347824	0.32708
BRWD1				0.131801	0.127784	0.107557	0.162311
BSCL2				0.192298	0.561894	0.294687	0.182277
BSG				0.605635	0.637439	0.611163	0.593052
BSN				0.224154	0.221304	0.209467	0.205182
BSPRY				0.0824699	0.383314	0.142148	0.0792668
BST1				0.89908	0.92283	0.655049	0.152457
BSX				0.242523	0.158927	0.239349	0.149881
BTAF1				0.0531553	0.0604697	0.051528	0.0458383
BTBD10				0.109631	0.10389	0.107161	0.135471
BTBD11				0.185992	0.139282	0.160797	0.0955407
BTBD12				0.218639	0.237354	0.207418	0.214613
BTBD17				0.901011	0.511816	0.626638	0.322589
BTBD18				0.935571	0.966116	0.952806	0.943784
BTBD19				0.913397	0.910882	0.917649	0.271512
BTBD2				0.869745	0.914352	0.889082	0.733411
BTBD3				0.031958	0.043349	0.0321357	0.052145
BTBD7				0.13481	0.105501	0.113166	0.0730035
BTBD8				0.0800929	0.0727512	0.0864136	0.0905822
BTC				0.237652	0.405003	0.144709	0.196109
BTD				0.071618	0.0694386	0.0502594	0.0554487
BTG1				0.110032	0.117363	0.106382	0.118996
BTG2				0.124486	0.111364	0.121612	0.105593
BTG4				0.263545	0.117213	0.139792	0.196863
BTN1A1				0.938919	0.93729	0.885064	0.0915869
BTNL9				0.520596	0.367839	0.245463	0.171665
BUB1				0.117729	0.103132	0.0899212	0.113364
BUB1B				0.0963585	0.109697	0.0832948	0.106745
BUD31				0.17515	0.191154	0.179085	0.190807
BVES				0.109388	0.103654	0.0785744	0.101943
BYSL				0.235607	0.111217	0.120326	0.132448
BZW1				0.0733803	0.0726679	0.0505976	0.07069
C10orf107				0.132249	0.182158	0.0969748	0.0710098
C10orf11				0.894137	0.127802	0.907515	0.526956
C10orf114				0.0772871	0.0824909	0.0610566	0.106488
C10orf116				0.902286	0.781454	0.925255	0.680508
C10orf118				0.0911488	0.111071	0.1046	0.0987252
C10orf119				0.130096	0.0777281	0.0823339	0.0806035
C10orf131				0.104218	0.107095	0.13803	0.100435
C10orf137				0.0862795	0.0902327	0.0785844	0.0964881
C10orf140				0.12247	0.139594	0.102149	0.167257
C10orf18				0.0478489	0.0564901	0.0481055	0.0479094
C10orf28				0.0727405	0.0756247	0.0648074	0.0961554
C10orf35				0.0805535	0.0959105	0.0622234	0.0872838
C10orf4				0.0780163	0.0817092	0.0722432	0.0713932
C10orf46				0.0658871	0.0819402	0.0664509	0.0837304
C10orf47				0.656526	0.447142	0.498466	0.4196
C10orf58				0.188697	0.0966706	0.0928708	0.0817008
C10orf72				0.129196	0.249797	0.15257	0.12431
C10orf75				0.118967	0.111765	0.110346	0.125635
C10orf76				0.0722226	0.0695817	0.0758449	0.110735
C10orf79				0.0809467	0.0772639	0.0734539	0.0931108
C10orf82				0.623062	0.615308	0.530991	0.211243
C10orf88				0.17809	0.160154	0.170661	0.0811849
C10orf90				0.842175	0.807421	0.901585	0.295
C10orf93				0.729653	0.456552	0.452487	0.123462
C10orf95				0.119215	0.131776	0.137001	0.0724651
C11orf10				0.0399197	0.0486772	0.0336001	0.0520554
C11orf2				0.666823	0.676084	0.690468	0.660284
C11orf20				0.649245	0.623475	0.212598	0.202794
C11orf24				0.078073	0.13892	0.0929806	0.112566
C11orf30				0.0651938	0.0927004	0.066911	0.0727667
C11orf31				0.125347	0.426067	0.0758378	0.0961547
C11orf35				0.509421	0.575451	0.362606	0.335739
C11orf36				0.881216	0.222774	0.295345	0.817291
C11orf41				0.926831	0.834845	0.925375	0.655794
C11orf46				0.0406173	0.057954	0.0473743	0.0495911
C11orf48				0.113879	0.101922	0.294092	0.107974
C11orf49				0.151631	0.15677	0.126939	0.12232
C11orf51				0.0743321	0.100172	0.0733105	0.0796146
C11orf54				0.0844168	0.0899595	0.0639044	0.0888979
C11orf61				0.0288634	0.0405955	0.0302981	0.0420369
C11orf63				0.0731311	0.0756502	0.0483075	0.056485
C11orf64				0.920802	0.143728	0.941945	0.396622
C11orf67				0.0582778	0.0549151	0.0603504	0.0450214
C11orf70				0.920966	0.102419	0.637205	0.0750086
C11orf75				0.132701	0.111941	0.0930363	0.117611
C11orf80				0.404647	0.420021	0.411495	0.423778
C11orf82				0.136759	0.127421	0.147961	0.138472
C11orf84				0.138256	0.12861	0.0921435	0.112327
C11orf87				0.465471	0.426365	0.156076	0.162659
C11orf9				0.644353	0.52491	0.695224	0.22498
C11orf90				0.914389	0.586105	0.861645	0.187476
C11orf91				0.13811	0.0762494	0.136152	0.0724515
C11orf92				0.0622342	0.558106	0.0482132	0.0560527
C11orf93				0.346984	0.703466	0.42955	0.158895
C11orf95				0.335094	0.524741	0.43825	0.343055
C12orf10				0.0653454	0.0863317	0.0684715	0.0720665
C12orf11				0.0669855	0.0890394	0.069917	0.089955
C12orf12				0.711326	0.79036	0.884052	0.514339
C12orf23				0.0665212	0.058679	0.0565199	0.0692832
C12orf26				0.0871579	0.0900924	0.0881369	0.117582
C12orf29				0.129855	0.145026	0.112739	0.130205
C12orf34				0.100579	0.109632	0.0840344	0.118595
C12orf35				0.0773439	0.0930791	0.0716907	0.108729
C12orf39				0.0733447	0.0774206	0.0596779	0.069607
C12orf41				0.0882444	0.0695652	0.0581134	0.0753389
C12orf43				0.05052	0.0581318	0.0461341	0.0711299
C12orf45				0.118612	0.132493	0.0968452	0.160058
C12orf48				0.104101	0.0801985	0.0807767	0.0816615
C12orf49				0.0718623	0.0770418	0.0633804	0.0888731
C12orf5				0.580643	0.588414	0.588464	0.588061
C12orf51				0.912951	0.944327	0.918989	0.917777
C12orf52				0.0993428	0.0915111	0.0810218	0.0971913
C12orf53				0.149906	0.175483	0.103469	0.171015
C12orf57				0.117286	0.154783	0.108917	0.156292
C12orf60				0.0556048	0.0817926	0.0464955	0.0634222
C12orf61				0.082053	0.10131	0.0793669	0.0948634
C12orf62				0.073814	0.0657705	0.109986	0.0974587
C12orf66				0.10343	0.0890889	0.0872901	0.0974493
C12orf68				0.356203	0.361699	0.250101	0.121475
C12orf73				0.107328	0.0987348	0.102137	0.106057
C12orf75				0.0390442	0.0471347	0.0373819	0.0339703
C12orf76				0.0909749	0.0897327	0.0810774	0.107513
C13orf15				0.307865	0.299188	0.198436	0.116179
C13orf16				0.806211	0.265709	0.833938	0.772435
C13orf18				0.0795185	0.10286	0.09073	0.126208
C13orf27				0.453194	0.931439	0.596052	0.157843
C13orf33				0.895792	0.41064	0.849893	0.220782
C13orf34				0.0374382	0.0458312	0.0525009	0.0615648
C13orf35				0.906339	0.834439	0.939761	0.908325
C13orf36				0.186546	0.355782	0.0410589	0.0358439
C14orf1				0.0830931	0.0676403	0.0846942	0.0876558
C14orf101				0.0505094	0.0656535	0.0548187	0.0553233
C14orf106				0.0725571	0.75858	0.1454	0.0600634
C14orf115				0.938686	0.952223	0.917569	0.941484
C14orf119				0.0856454	0.0504794	0.0824165	0.0756005
C14orf126				0.10742	0.0919478	0.121692	0.117406
C14orf132				0.198064	0.299258	0.111312	0.119011
C14orf133				0.0640383	0.0712483	0.0574725	0.0702288
C14orf135				0.0784902	0.065657	0.0513742	0.0604055
C14orf143				0.760139	0.761465	0.692407	0.766153
C14orf149				0.0957075	0.107446	0.0805122	0.111497
C14orf156				0.0944778	0.0939638	0.0843828	0.093372
C14orf162				0.593136	0.689026	0.310819	0.219224
C14orf166				0.0688829	0.0465567	0.0659196	0.0695068
C14orf180				0.866619	0.23221	0.886144	0.819041
C14orf181				0.0837471	0.113406	0.10518	0.0821376
C14orf182				0.419411	0.0893237	0.46427	0.14945
C14orf184				0.192082	0.113364	0.123905	0.0846552
C14orf23				0.212511	0.478675	0.251526	0.177166
C14orf28				0.0991429	0.138994	0.0794662	0.12852
C14orf33				0.156048	0.192275	0.153003	0.155575
C14orf37				0.0906737	0.0728971	0.054914	0.0748473
C14orf38				0.13005	0.687631	0.724103	0.00931825
C14orf39				0.246426	0.518361	0.8248	0.168773
C14orf4				0.0944544	0.158275	0.263217	0.108559
C14orf43				0.0995693	0.106284	0.0920573	0.100186
C14orf45				0.253321	0.135988	0.162587	0.117319
C14orf50				0.640516	0.223951	0.269443	0.167686
C14orf68				0.910858	0.897314	0.943673	0.897647
C14orf73				0.763992	0.798031	0.769839	0.52474
C14orf79				0.601319	0.519417	0.517061	0.520806
C14orf80				0.30251	0.300662	0.291041	0.252389
C15orf17				0.205841	0.144196	0.113707	0.127339
C15orf2				0.91919	0.938025	0.898148	0.915708
C15orf21				0.10428	0.108197	0.0741661	0.0774681
C15orf26				0.101423	0.137951	0.0725873	0.135488
C15orf27				0.461123	0.469521	0.475813	0.453244
C15orf29				0.207879	0.149728	0.163732	0.106259
C15orf33				0.0871275	0.0896489	0.0711521	0.0874932
C15orf38				0.214193	0.0567573	0.0575122	0.0500516
C15orf39				0.239068	0.244951	0.234832	0.247681
C15orf41				0.134726	0.225991	0.0881024	0.107651
C15orf42				0.048129	0.0581937	0.0616255	0.0758484
C15orf51				0.83229	0.600508	0.924636	0.47399
C15orf58				0.165537	0.163106	0.154271	0.21243
C15orf59				0.021491	0.017437	0.0170888	0.0167634
C15orf60				0.926675	0.497101	0.928878	0.911586
C15orf61				0.125599	0.127345	0.116482	0.080497
C16orf11				0.867146	0.557302	0.613486	0.535644
C16orf38				0.907864	0.65596	0.918168	0.905408
C16orf42				0.0644405	0.0537976	0.0820906	0.0524116
C16orf45				0.0684999	0.0765731	0.0764365	0.0787727
C16orf5				0.0672543	0.0602643	0.096244	0.145376
C16orf52				0.157874	0.177538	0.125165	0.194285
C16orf53				0.102443	0.15366	0.0971537	0.121984
C16orf55				0.484822	0.523174	0.495998	0.499366
C16orf57				0.159455	0.174446	0.124776	0.168788
C16orf58				0.0919257	0.10839	0.0780817	0.129169
C16orf59				0.116762	0.12946	0.100014	0.129557
C16orf61				0.0211461	0.025293	0.0212495	0.0270151
C16orf62				0.111009	0.104903	0.0988287	0.127469
C16orf63				0.0662702	0.0720613	0.0692875	0.0917146
C16orf67				0.0461716	0.0407044	0.046527	0.0451253
C16orf68				0.02652	0.0370986	0.0325775	0.0371228
C16orf7				0.45771	0.561359	0.309275	0.282739
C16orf70				0.107922	0.0621118	0.0665711	0.0639621
C16orf71				0.43679	0.40037	0.435686	0.441679
C16orf72				0.0912651	0.195257	0.0816963	0.0951847
C16orf74				0.572402	0.541078	0.605082	0.5545
C16orf75				0.079003	0.0972024	0.0728535	0.110899
C16orf80				0.0836893	0.0842677	0.0767431	0.078871
C16orf81				0.870538	0.326438	0.875591	0.728486
C16orf87				0.13183	0.115897	0.0976521	0.119362
C16orf88				0.087499	0.104916	0.0735225	0.0898133
C16orf90				0.878435	0.87943	0.894731	0.839785
C16orf91				0.347333	0.317626	0.312171	0.204703
C17orf102				0.0661442	0.112255	0.047163	0.112624
C17orf104				0.548404	0.875577	0.285698	0.13983
C17orf105				0.0786531	0.110254	0.0988791	0.126297
C17orf106				0.0506848	0.0477249	0.0475588	0.0540512
C17orf108				0.224615	0.144495	0.124426	0.136159
C17orf28				0.107262	0.173494	0.111258	0.0802058
C17orf37				0.0777815	0.0929171	0.0893277	0.0931308
C17orf42				0.0853911	0.10243	0.0717399	0.0887865
C17orf44				0.103976	0.152985	0.0932426	0.126235
C17orf50				0.178451	0.144728	0.119875	0.142608
C17orf51				0.0798101	0.078989	0.0765996	0.0837657
C17orf55				0.897291	0.914231	0.961431	0.746724
C17orf56				0.0336741	0.0487735	0.0414863	0.0511078
C17orf57				0.0770826	0.86678	0.0741971	0.0789648
C17orf59				0.0943649	0.16981	0.106807	0.0865337
C17orf61				0.0854274	0.0896847	0.0816242	0.0994314
C17orf64				0.324517	0.585986	0.203424	0.191562
C17orf65				0.865534	0.933126	0.935092	0.941418
C17orf68				0.0315433	0.0369946	0.0614754	0.0565128
C17orf70				0.0810551	0.0737583	0.0614641	0.0861102
C17orf71				0.136006	0.159317	0.211505	0.111465
C17orf75				0.161879	0.105687	0.0523257	0.0811075
C17orf79				0.106364	0.104918	0.106275	0.126579
C17orf82				0.102998	0.477264	0.10137	0.11497
C17orf89				0.0928304	0.103009	0.099621	0.120105
C17orf90				0.0720673	0.0640293	0.0532056	0.055389
C17orf93				0.177886	0.108653	0.20801	0.213622
C17orf95				0.117807	0.101117	0.0954345	0.117126
C17orf96				0.121255	0.0751211	0.104226	0.0860198
C17orf97				0.112888	0.102623	0.101063	0.119315
C17orf98				0.945163	0.895481	0.937367	0.170743
C18orf10				0.0446295	0.0608675	0.0432539	0.0539379
C18orf21				0.0636027	0.057105	0.0603046	0.0639952
C18orf22				0.146173	0.112114	0.148341	0.107165
C18orf32				0.121469	0.101273	0.152352	0.122811
C18orf45				0.05563	0.064345	0.0677936	0.0842337
C18orf54				0.16421	0.149394	0.147648	0.189814
C18orf55				0.111036	0.185485	0.106618	0.152571
C18orf8				0.0524825	0.0454428	0.047263	0.0384623
C19orf10				0.111926	0.095534	0.0680668	0.0938982
C19orf12				0.0464032	0.0509889	0.0417141	0.0543564
C19orf20				0.225317	0.200892	0.182689	0.145572
C19orf21				0.859301	0.607786	0.87671	0.826444
C19orf22				0.521175	0.563282	0.534654	0.490058
C19orf23				0.885822	0.532551	0.855268	0.504666
C19orf24				0.162559	0.18679	0.101736	0.0883667
C19orf25				0.113725	0.104893	0.0856878	0.109413
C19orf26				0.432651	0.387433	0.381162	0.385717
C19orf35				0.884574	0.831306	0.908078	0.862616
C19orf39				0.0704708	0.0786014	0.0702147	0.0738644
C19orf40				0.0838804	0.0905168	0.0867122	0.100562
C19orf41				0.798802	0.375744	0.824147	0.461938
C19orf42				0.0267749	0.0195561	0.0199658	0.0197687
C19orf43				0.0414032	0.0498743	0.0414107	0.0342944
C19orf44				0.0557056	0.0605021	0.0702009	0.0849163
C19orf45				0.227069	0.150267	0.119718	0.127968
C19orf47				0.0484284	0.0508792	0.0525106	0.0463967
C19orf50				0.111594	0.131381	0.0969673	0.143571
C19orf51				0.275879	0.289519	0.244291	0.152532
C19orf53				0.0794267	0.091786	0.0768829	0.104517
C19orf54				0.102331	0.106568	0.0865295	0.112387
C19orf55				0.0473555	0.0466434	0.0506563	0.0313253
C19orf57				0.272462	0.213613	0.292591	0.10963
C19orf61				0.0506821	0.0559473	0.0662465	0.0421173
C19orf66				0.179905	0.211852	0.252031	0.167374
C19orf76				0.92068	0.932015	0.923708	0.525614
C19orf77				0.840376	0.0905018	0.892666	0.77313
C1GALT1				0.070024	0.0794851	0.0623167	0.0929612
C1orf105				0.0715304	0.113561	0.0801525	0.1122
C1orf106				0.337712	0.3983	0.415934	0.375041
C1orf107				0.135889	0.134513	0.117836	0.141281
C1orf109				0.0677397	0.0748962	0.0600247	0.0853517
C1orf112				0.0371032	0.0194902	0.0256056	0.020896
C1orf113				0.10095	0.166319	0.163715	0.118774
C1orf114				0.159919	0.118539	0.078242	0.100031
C1orf115				0.122037	0.12399	0.123309	0.0809108
C1orf123				0.157679	0.17789	0.160357	0.197481
C1orf125				0.0931479	0.0982485	0.0891188	0.109985
C1orf128				0.0562152	0.0618189	0.0551161	0.0741045
C1orf131				0.0678028	0.0808896	0.049989	0.05984
C1orf135				0.0866082	0.070927	0.0696403	0.10238
C1orf14				0.933966	0.885903	0.94219	0.911213
C1orf146				0.913956	0.662949	0.935606	0.86483
C1orf151				0.0740037	0.0720979	0.0659956	0.0671909
C1orf156				0.134549	0.114859	0.0851276	0.10992
C1orf159				0.659699	0.667466	0.639944	0.632861
C1orf163				0.0781055	0.0901519	0.0823361	0.0863065
C1orf172				0.0588734	0.233356	0.0887082	0.056655
C1orf174				0.0733142	0.0824404	0.0818334	0.0941877
C1orf183				0.086436	0.126761	0.0915578	0.1114
C1orf187				0.0421687	0.145941	0.0678996	0.0966203
C1orf194				0.71879	0.722451	0.128464	0.106817
C1orf198				0.0921288	0.080525	0.0648059	0.0790033
C1orf204				0.0676157	0.0624743	0.0872302	0.0240779
C1orf21				0.0883546	0.103636	0.066355	0.0840315
C1orf216				0.472162	0.87044	0.0736281	0.144137
C1orf228				0.49644	0.508972	0.508191	0.485031
C1orf229				0.146381	0.206234	0.111357	0.077852
C1orf230				0.107509	0.108318	0.0834422	0.110643
C1orf31				0.0587626	0.052902	0.0451918	0.0532438
C1orf35				0.168677	0.14459	0.152194	0.0982529
C1orf51				0.207116	0.950092	0.0648689	0.152119
C1orf53				0.0769365	0.0829939	0.070788	0.0832874
C1orf55				0.0705792	0.0667197	0.0523612	0.0649425
C1orf56				0.916689	0.0620341	0.0590953	0.0707341
C1orf57				0.0662429	0.0631084	0.05837	0.429587
C1orf58				0.0533004	0.0379927	0.0473954	0.040392
C1orf59				0.883695	0.533889	0.243115	0.126353
C1orf61				0.257843	0.554142	0.160657	0.144775
C1orf63				0.0646665	0.0814384	0.0560912	0.0847025
C1orf65				0.872482	0.326882	0.771249	0.619791
C1orf69				0.220705	0.212453	0.227041	0.132553
C1orf70				0.754677	0.924546	0.853639	0.794329
C1orf74				0.102683	0.0914694	0.0771642	0.0946083
C1orf77				0.0995842	0.137093	0.16912	0.0509178
C1orf83				0.0504494	0.04815	0.0475538	0.050674
C1orf84				0.087523	0.103359	0.0698791	0.105953
C1orf86				0.448651	0.468202	0.411437	0.219189
C1orf87				0.895432	0.722386	0.728251	0.0939319
C1orf88				0.208448	0.125353	0.213739	0.154067
C1orf89				0.0183468	0.0222938	0.0219908	0.0217249
C1orf91				0.0227165	0.019395	0.019891	0.0183508
C1orf92				0.202105	0.276213	0.177169	0.160039
C1orf93				0.0846022	0.104219	0.0940956	0.0965906
C1orf94				0.906809	0.751896	0.925153	0.530746
C1orf95				0.124625	0.280988	0.072819	0.102381
C1orf96				0.084182	0.043274	0.0392601	0.0360568
C1orf97				0.335081	0.255237	0.237172	0.140417
C1QBP				0.0955926	0.0809727	0.05616	0.0822511
C1QL1				0.533649	0.431089	0.518058	0.255178
C1QL2				0.424644	0.495793	0.196243	0.15395
C1QL3				0.555402	0.805584	0.27908	0.209926
C1QL4				0.453791	0.556644	0.503488	0.309314
C1QTNF2				0.0791627	0.36297	0.0763353	0.0775522
C1QTNF4				0.716829	0.740758	0.705873	0.423754
C1QTNF8				0.861192	0.825824	0.884798	0.664823
C1QTNF9				0.973339	0.27629	0.972264	0.971799
C20orf103				0.371729	0.345095	0.164497	0.0836101
C20orf108				0.055955	0.0430763	0.0480168	0.047859
C20orf11				0.0263131	0.0282908	0.0225722	0.0244928
C20orf111				0.0567866	0.0509383	0.0543705	0.0505199
C20orf112				0.354052	0.347954	0.355735	0.377906
C20orf117				0.540754	0.549974	0.555044	0.522081
C20orf12				0.104286	0.135137	0.108954	0.157975
C20orf123				0.85003	0.342282	0.924411	0.145424
C20orf132				0.0140107	0.0204582	0.0129469	0.0230615
C20orf135				0.904257	0.957764	0.940377	0.849035
C20orf151				0.864352	0.22641	0.876274	0.842831
C20orf160				0.073304	0.139644	0.0625795	0.0830438
C20orf166				0.830964	0.189124	0.3385	0.347894
C20orf177				0.262389	0.30775	0.296348	0.273616
C20orf194				0.0640065	0.0521202	0.0519659	0.0611679
C20orf195				0.906243	0.545081	0.572472	0.599727
C20orf20				0.13555	0.125041	0.11589	0.136719
C20orf26				0.0713481	0.0737881	0.04381	0.0606974
C20orf27				0.0839984	0.0985849	0.0695582	0.0956872
C20orf29				0.100106	0.0928743	0.074765	0.0970787
C20orf3				0.106222	0.0659521	0.0661735	0.058201
C20orf4				0.0528375	0.0644344	0.0434432	0.0641042
C20orf43				0.0632452	0.0710359	0.0669785	0.0810272
C20orf46				0.613751	0.586388	0.576537	0.448428
C20orf54				0.507248	0.446071	0.320769	0.139225
C20orf56				0.187545	0.40337	0.391975	0.160999
C20orf72				0.0401777	0.0461322	0.0407809	0.0489668
C20orf85				0.942517	0.327195	0.943813	0.428068
C20orf94				0.130911	0.110732	0.123743	0.103284
C20orf95				0.492086	0.719021	0.490803	0.129702
C20orf96				0.438615	0.470535	0.42134	0.11598
C21orf2				0.447583	0.45992	0.434192	0.283115
C21orf29				0.864771	0.42816	0.660811	0.689636
C21orf45				0.0634141	0.0550963	0.0484635	0.0542732
C21orf57				0.530875	0.51287	0.46261	0.525438
C21orf58				0.250885	0.287123	0.268763	0.302396
C21orf59				0.0868397	0.101938	0.0801323	0.111779
C21orf63				0.695568	0.324727	0.254638	0.170126
C21orf67				0.0467613	0.0506217	0.044258	0.0608258
C21orf70				0.911599	0.855149	0.915957	0.841942
C21orf81				0.280573	0.239122	0.196678	0.205165
C21orf99				0.756443	0.431365	0.695198	0.474733
C22orf23				0.0700015	0.0571316	0.046784	0.0651096
C22orf24				0.115292	0.1166	0.0988703	0.154837
C22orf25				0.0723616	0.0667966	0.062708	0.0707079
C22orf26				0.917413	0.635461	0.919583	0.630883
C22orf27				0.879713	0.783257	0.9182	0.783484
C22orf28				0.0852763	0.113486	0.101601	0.102102
C22orf30				0.126023	0.103561	0.0982273	0.12951
C22orf32				0.103178	0.717114	0.0576381	0.0570027
C22orf34				0.720684	0.431887	0.507074	0.138535
C22orf40				0.139649	0.134043	0.152905	0.0754308
C22orf41				0.0754717	0.0552189	0.0515005	0.0594261
C22orf9				0.438822	0.418753	0.416034	0.424202
C2CD2				0.555317	0.462858	0.525096	0.539441
C2CD2L				0.103673	0.0894458	0.0771582	0.103096
C2CD3				0.0616788	0.0958506	0.0640659	0.060597
C2CD4A				0.243048	0.152599	0.154689	0.101719
C2CD4B				0.280825	0.862492	0.45656	0.248459
C2CD4C				0.510626	0.516881	0.520349	0.446608
C2orf18				0.0673101	0.0460096	0.042635	0.0639483
C2orf24				0.107235	0.0928693	0.0946875	0.132973
C2orf27B				0.548059	0.232117	0.433337	0.17892
C2orf29				0.0784142	0.0626828	0.0562476	0.0783132
C2orf3				0.06119	0.069055	0.0528781	0.0644906
C2orf39				0.481768	0.465333	0.11949	0.151978
C2orf40				0.893966	0.370906	0.941557	0.622913
C2orf42				0.0805992	0.0671356	0.0618631	0.0670012
C2orf43				0.0894659	0.115628	0.0805596	0.925144
C2orf49				0.116616	0.106377	0.0881216	0.150594
C2orf52				0.143066	0.0764002	0.0984724	0.087924
C2orf54				0.833594	0.297696	0.869243	0.839427
C2orf55				0.385267	0.400683	0.351434	0.293916
C2orf62				0.962231	0.537027	0.0348736	0.185012
C2orf64				0.0808592	0.0668047	0.0539559	0.0798068
C2orf65				0.722418	0.824042	0.684298	0.395506
C2orf67				0.123026	0.119966	0.0911399	0.108945
C2orf68				0.0605753	0.0730915	0.0436152	0.069091
C2orf69				0.114791	0.100279	0.120046	0.123395
C2orf70				0.929057	0.480418	0.893464	0.440711
C2orf72				0.228563	0.097393	0.10094	0.184825
C2orf73				0.08693	0.109522	0.0699994	0.0762014
C2orf76				0.083735	0.0856415	0.0748849	0.0764496
C2orf77				0.0749469	0.0760097	0.066522	0.0994394
C2orf81				0.852344	0.721288	0.87481	0.646312
C2orf82				0.800393	0.881882	0.333382	0.226113
C2orf84				0.920633	0.940417	0.944676	0.675592
C2orf85				0.887454	0.718744	0.924919	0.827978
C2orf86				0.0844604	0.0976141	0.100224	0.0775429
C2orf89				0.0841895	0.122493	0.0811467	0.0885126
C3				0.813015	0.922252	0.902826	0.406682
C3orf1				0.0838104	0.105348	0.0747674	0.113743
C3orf10				0.0701062	0.0808937	0.0615939	0.0693961
C3orf14				0.0705277	0.100708	0.141391	0.0959439
C3orf15				0.619617	0.94516	0.552376	0.146019
C3orf18				0.0769992	0.0786284	0.0706068	0.0636712
C3orf19				0.089744	0.0895109	0.0753685	0.0968181
C3orf21				0.132326	0.267775	0.140246	0.110423
C3orf23				0.0977157	0.110563	0.0964884	0.122464
C3orf25				0.35853	0.0707278	0.084497	0.0677355
C3orf31				0.0810453	0.0656955	0.0606738	0.0739448
C3orf33				0.155426	0.155672	0.12808	0.16419
C3orf38				0.0705379	0.0837914	0.0653057	0.0737625
C3orf39				0.334966	0.336724	0.325085	0.33327
C3orf50				0.101802	0.122436	0.107093	0.127854
C3orf52				0.124312	0.128423	0.116651	0.127252
C3orf54				0.132607	0.103951	0.0831555	0.124368
C3orf57				0.0815598	0.0910569	0.0707029	0.0875149
C3orf58				0.0922208	0.107943	0.0890723	0.107384
C3orf59				0.0770051	0.0984386	0.0728613	0.0896811
C3orf62				0.922018	0.942145	0.916763	0.319187
C3orf63				0.304723	0.121439	0.625528	0.240488
C3orf64				0.127683	0.119285	0.14554	0.179687
C3orf67				0.125188	0.548652	0.161282	0.0945339
C3orf70				0.328129	0.271007	0.314785	0.096061
C3orf72				0.273541	0.571096	0.0507623	0.0749381
C3orf75				0.0744866	0.0817879	0.0668933	0.0732205
C3orf77				0.934564	0.607684	0.942833	0.942495
C3P1				0.653641	0.228899	0.598788	0.20176
C4orf14				0.101101	0.0960881	0.12689	0.115541
C4orf19				0.10031	0.154467	0.0695341	0.0813719
C4orf22				0.529323	0.34342	0.545521	0.490627
C4orf27				0.0899088	0.106531	0.0715809	0.0779489
C4orf29				0.0830165	0.0957471	0.089779	0.107333
C4orf3				0.0595291	0.0887843	0.06914	0.0828457
C4orf31				0.0979473	0.10793	0.080561	0.10183
C4orf32				0.0628195	0.0607805	0.0507744	0.0670636
C4orf34				0.0921014	0.0844932	0.0721111	0.0904705
C4orf36				0.0756673	0.0700656	0.0598471	0.0911045
C4orf37				0.0632817	0.100543	0.105327	0.0773668
C4orf38				0.115712	0.135166	0.199421	0.130583
C4orf42				0.150875	0.141833	0.110106	0.151258
C4orf43				0.116169	0.111126	0.104558	0.119102
C4orf44				0.897851	0.837643	0.901641	0.870146
C4orf49				0.146649	0.209184	0.16363	0.161897
C4orf52				0.0698631	0.0787017	0.0573535	0.0911567
C5orf15				0.131898	0.112328	0.16578	0.1072
C5orf22				0.0108206	0.0231313	0.0221525	0.015357
C5orf25				0.0148381	0.0203936	0.0153269	0.0246845
C5orf28				0.0719705	0.0749648	0.0776116	0.0941426
C5orf30				0.0816832	0.0689449	0.0588541	0.0789397
C5orf32				0.0946072	0.101329	0.0972544	0.12944
C5orf34				0.179761	0.20364	0.15155	0.202206
C5orf35				0.0787729	0.0769831	0.0929191	0.0695895
C5orf36				0.079372	0.110707	0.0829876	0.118805
C5orf37				0.125255	0.121522	0.105563	0.111205
C5orf38				0.362484	0.6368	0.178514	0.436134
C5orf39				0.863918	0.937119	0.166391	0.221878
C5orf41				0.0844423	0.074995	0.0727638	0.0922623
C5orf42				0.414616	0.463332	0.426269	0.256424
C5orf43				0.075182	0.0857016	0.0834125	0.107979
C5orf47				0.89514	0.739042	0.89071	0.903251
C5orf49				0.110304	0.346555	0.145686	0.144388
C5orf51				0.0918415	0.101641	0.0868083	0.105442
C5orf52				0.85335	0.891548	0.578839	0.253394
C5orf54				0.103267	0.0798888	0.0844798	0.095019
C5orf56				0.0867481	0.070514	0.0676296	0.0920844
C5orf58				0.854144	0.188268	0.897682	0.154542
C5orf62				0.120533	0.133812	0.119711	0.138466
C6orf103				0.200563	0.895974	0.132208	0.122683
C6orf115				0.0514211	0.0460849	0.059309	0.0554692
C6orf123				0.895703	0.527831	0.906674	0.600491
C6orf124				0.192193	0.547973	0.346619	0.198462
C6orf125				0.0759143	0.055392	0.083592	0.0774542
C6orf126				0.0146899	0.0602797	0.017431	0.0208348
C6orf127				0.811011	0.463117	0.81778	0.252132
C6orf129				0.104784	0.096824	0.0982436	0.0904444
C6orf130				0.0717313	0.0909439	0.0774492	0.0975886
C6orf132				0.339499	0.773378	0.225707	0.382705
C6orf138				0.883968	0.963368	0.327872	0.0816454
C6orf141				0.0762823	0.505664	0.0742429	0.0816637
C6orf145				0.0991287	0.362486	0.12548	0.0721652
C6orf147				0.616303	0.400967	0.782191	0.1499
C6orf150				0.626607	0.715828	0.651052	0.475095
C6orf153				0.0919698	0.0664266	0.0770863	0.0716198
C6orf154				0.689532	0.718513	0.706471	0.369799
C6orf155				0.0963802	0.379496	0.210451	0.0818211
C6orf168				0.119985	0.116032	0.0883026	0.115181
C6orf170				0.0952993	0.0888755	0.0922875	0.113697
C6orf173				0.0821136	0.0727361	0.0842516	0.0804471
C6orf174				0.496561	0.491482	0.546183	0.332188
C6orf176				0.896481	0.314355	0.918399	0.833231
C6orf182				0.0865149	0.149598	0.0983803	0.139434
C6orf186				0.274012	0.945035	0.312205	0.160797
C6orf192				0.0793239	0.0896309	0.1361	0.0896986
C6orf195				0.559278	0.228181	0.322195	0.166566
C6orf201				0.943024	0.91847	0.958142	0.942263
C6orf211				0.0648363	0.0904417	0.0998056	0.0807359
C6orf217				0.0897395	0.124698	0.0617363	0.113976
C6orf221				0.862286	0.272102	0.848619	0.820627
C6orf223				0.0772075	0.215948	0.0861977	0.0696165
C6orf226				0.207971	0.748527	0.12157	0.10997
C6orf227				0.60229	0.831542	0.0693591	0.237406
C6orf35				0.192346	0.164315	0.188682	0.172367
C6orf47				0.10669	0.126346	0.100749	0.121957
C6orf57				0.093653	0.0975138	0.0846317	0.0852743
C6orf62				0.0821649	0.173544	0.0792531	0.131085
C6orf64				0.106748	0.102392	0.0808334	0.101205
C6orf70				0.0637563	0.0568016	0.058462	0.073744
C6orf72				0.0697027	0.076667	0.0630817	0.0927416
C6orf89				0.0457632	0.0725194	0.0571902	0.0675563
C6orf97				0.237308	0.17609	0.125136	0.111149
C7orf10				0.100057	0.106845	0.0852817	0.11265
C7orf20				0.571839	0.797811	0.626644	0.488127
C7orf23				0.129638	0.153338	0.104014	0.102785
C7orf26				0.32558	0.437723	0.398852	0.365381
C7orf27				0.34811	0.357343	0.350703	0.329676
C7orf28A				0.054479	0.0524991	0.0458493	0.0787779
C7orf28B				0.073127	0.0824571	0.0715245	0.10293
C7orf30				0.0805751	0.0818786	0.063617	0.0863164
C7orf31				0.0725071	0.0742689	0.0646321	0.0828245
C7orf36				0.0835336	0.108823	0.0765076	0.0915424
C7orf38				0.0758157	0.0992738	0.0720383	0.108014
C7orf40				0.151169	0.10579	0.775584	0.908464
C7orf41				0.140405	0.241143	0.115311	0.187026
C7orf42				0.066157	0.0546735	0.0620193	0.0580631
C7orf43				0.0898664	0.0794448	0.0701779	0.0793585
C7orf44				0.0944271	0.105388	0.0912322	0.107215
C7orf47				0.119469	0.126039	0.107392	0.148437
C7orf51				0.518991	0.530606	0.292698	0.307253
C7orf52				0.72546	0.318342	0.243634	0.255287
C7orf55				0.0587662	0.056676	0.0510606	0.0511105
C7orf57				0.344235	0.39304	0.291297	0.120824
C7orf59				0.103581	0.0721524	0.0700498	0.098881
C7orf60				0.0774671	0.100922	0.074108	0.0934576
C7orf64				0.0914088	0.0739668	0.0631893	0.080695
C7orf70				0.0507001	0.0583384	0.0463695	0.073895
C8G				0.136158	0.0858465	0.0808008	0.125642
C8orf33				0.129707	0.138065	0.111055	0.163552
C8orf37				0.0769743	0.0824012	0.0748405	0.0776052
C8orf38				0.0652333	0.0676422	0.0630031	0.063593
C8orf41				0.094077	0.865091	0.095923	0.12148
C8orf42				0.183728	0.913359	0.160911	0.110735
C8orf46				0.904748	0.524036	0.915364	0.920064
C8orf55				0.39768	0.187545	0.0707755	0.0912548
C8orf56				0.677476	0.685813	0.410826	0.326755
C8orf58				0.0803689	0.123908	0.185309	0.0867793
C8orf71				0.89777	0.595376	0.935204	0.887792
C8orf73				0.780287	0.887801	0.697794	0.595207
C8orf76				0.0748591	0.0712089	0.0848889	0.0621516
C8orf79				0.107579	0.143799	0.0863616	0.100827
C8orf83				0.122572	0.148901	0.126825	0.149785
C8orf84				0.905411	0.955439	0.375794	0.215651
C8orf85				0.143076	0.673915	0.159766	0.184582
C8ORFK29				0.604146	0.92954	0.782297	0.470284
C9orf100				0.0819142	0.153621	0.123835	0.132773
C9orf102				0.112362	0.0900653	0.0820926	0.154229
C9orf103				0.146318	0.0950548	0.0543238	0.0937893
C9orf106				0.659504	0.310891	0.337574	0.275983
C9orf114				0.0591367	0.0761684	0.0449937	0.0550988
C9orf119				0.216665	0.170453	0.126594	0.153242
C9orf122				0.556789	0.591728	0.521555	0.186525
C9orf123				0.152788	0.145912	0.115324	0.159017
C9orf125				0.108337	0.0998206	0.533317	0.745933
C9orf129				0.897409	0.796793	0.747324	0.860295
C9orf130				0.0920818	0.0969927	0.0978979	0.124939
C9orf140				0.161364	0.16308	0.1582	0.146427
C9orf142				0.0864433	0.110251	0.0300956	0.0165415
C9orf150				0.107895	0.122713	0.0986647	0.145997
C9orf156				0.113473	0.132047	0.101237	0.189637
C9orf16				0.216359	0.164711	0.145151	0.158491
C9orf163				0.275146	0.182189	0.285935	0.132064
C9orf167				0.92825	0.943955	0.919962	0.865913
C9orf169				0.11621	0.103919	0.0990452	0.156691
C9orf170				0.867306	0.118292	0.640461	0.0995115
C9orf171				0.449123	0.224888	0.454893	0.327017
C9orf172				0.880722	0.864079	0.782569	0.617154
C9orf21				0.0944896	0.178559	0.11276	0.0871864
C9orf25				0.231349	0.256122	0.216862	0.236461
C9orf3				0.155301	0.202322	0.147987	0.127658
C9orf30				0.0559035	0.0798346	0.0604034	0.186075
C9orf37				0.077387	0.108571	0.0726073	0.126154
C9orf40				0.4442	0.0602643	0.0573449	0.0931537
C9orf41				0.0966899	0.124797	0.0947121	0.124044
C9orf44				0.350815	0.597364	0.138286	0.19141
C9orf46				0.107519	0.116986	0.0949263	0.127887
C9orf5				0.110813	0.112181	0.0904454	0.143642
C9orf50				0.305734	0.17147	0.168894	0.154815
C9orf64				0.717544	0.524556	0.222737	0.15266
C9orf68				0.239645	0.102756	0.414976	0.126424
C9orf69				0.327514	0.358023	0.342151	0.34593
C9orf80				0.106361	0.0959607	0.0924034	0.149142
C9orf85				0.107591	0.15179	0.0996161	0.123857
C9orf89				0.193792	0.10044	0.178513	0.143282
C9orf9				0.804303	0.857549	0.791325	0.26443
C9orf91				0.305744	0.195229	0.142876	0.202872
C9orf93				0.140322	0.121841	0.111575	0.13407
C9orf96				0.299058	0.151537	0.160979	0.17474
C9orf98				0.502772	0.531464	0.153762	0.606132
CA13				0.0844988	0.0775219	0.082201	0.0711496
CA2				0.0657506	0.0443371	0.056738	0.0603921
CA3				0.831022	0.330143	0.868917	0.309342
CA4				0.13469	0.125059	0.129178	0.0678649
CA5A				0.88519	0.770096	0.893147	0.864416
CA7				0.407744	0.195759	0.0568608	0.116827
CA8				0.0523117	0.0460713	0.0434528	0.0573881
CA9				0.897493	0.905438	0.377899	0.244483
CAB39L				0.0727843	0.0599757	0.0594424	0.0596532
CABC1				0.300959	0.324162	0.297684	0.311398
CABIN1				0.154046	0.473328	0.0881239	0.157735
CABLES1				0.105951	0.190243	0.0868682	0.124034
CABLES2				0.493498	0.502377	0.492048	0.427153
CABP1				0.106537	0.137443	0.0911285	0.144025
CABP7				0.400652	0.337193	0.288547	0.296901
CACHD1				0.0584717	0.0715245	0.0633009	0.0763478
CACNA1B				0.7124	0.525444	0.677673	0.495914
CACNA1E				0.62414	0.373495	0.31751	0.276629
CACNA2D1				0.122924	0.113115	0.0887804	0.142811
CACNA2D3				0.364115	0.30109	0.369379	0.316983
CACNA2D4				0.811428	0.666185	0.822419	0.484153
CACNB1				0.400424	0.464645	0.459983	0.157034
CACNB3				0.108807	0.0947952	0.0866419	0.0892656
CACNG1				0.919133	0.924634	0.918178	0.833504
CACNG2				0.496931	0.203997	0.493222	0.518031
CACNG3				0.119116	0.160629	0.117343	0.114313
CACNG4				0.125318	0.387459	0.10677	0.125849
CACNG7				0.0748996	0.506854	0.964083	0.0617692
CACNG8				0.595354	0.644363	0.542501	0.262454
CAD				0.136689	0.164118	0.149885	0.160949
CALCB				0.925597	0.578148	0.0914695	0.0926191
CALCOCO2				0.111284	0.0930609	0.0949984	0.211056
CALHM1				0.888871	0.571353	0.91179	0.828498
CALHM3				0.915955	0.821078	0.940928	0.897952
CALM1				0.0915617	0.0891505	0.0858521	0.0890091
CALM2				0.0585868	0.0744621	0.0662418	0.0852544
CALM3				0.0782452	0.0946782	0.0763513	0.0719206
CALML3				0.923238	0.936	0.935681	0.908959
CALML5				0.881704	0.892597	0.907651	0.868642
CALN1				0.184449	0.360647	0.208909	0.237602
CALR				0.0909966	0.0961738	0.0926809	0.0964196
CALR3				0.162298	0.150513	0.103765	0.186593
CALY				0.65651	0.451621	0.253917	0.154193
CAMK1				0.501282	0.0930726	0.115701	0.119425
CAMK1D				0.0924306	0.237576	0.087941	0.139075
CAMK2N1				0.121231	0.112929	0.10722	0.126389
CAMK4				0.077552	0.106844	0.0647394	0.0648832
CAMKV				0.0969339	0.11753	0.0701474	0.0915957
CAMLG				0.0396258	0.0511868	0.0341926	0.0416576
CAMSAP1				0.390173	0.398896	0.399344	0.402459
CAMSAP1L1				0.0779909	0.100522	0.0742451	0.0868603
CAMTA1				0.332598	0.256817	0.315452	0.300028
CAND1				0.0934642	0.112498	0.0885478	0.107787
CAPN1				0.35405	0.396626	0.408373	0.383284
CAPN10				0.376947	0.378622	0.374659	0.364477
CAPN12				0.0202341	0.864253	0.0302393	0.0182901
CAPN2				0.277257	0.476576	0.436247	0.388467
CAPN5				0.0601789	0.0646124	0.0508853	0.0634496
CAPN8				0.33508	0.754183	0.077028	0.2856
CAPS2				0.294453	0.246864	0.307194	0.273206
CAPZA1				0.0615835	0.0832281	0.0704028	0.0903162
CAPZA2				0.0952167	0.0765911	0.0880477	0.095344
CAPZB				0.0750139	0.103725	0.0836494	0.0761639
CARD10				0.295252	0.311293	0.307867	0.298668
CARD11				0.916117	0.360697	0.906018	0.84943
CARD14				0.895727	0.819024	0.917394	0.821417
CARHSP1				0.0771848	0.0781459	0.0697765	0.104874
CARKD				0.333288	0.353367	0.344801	0.724119
CARM1				0.330464	0.382448	0.35584	0.327601
CARS2				0.519909	0.52694	0.529488	0.497042
CARTPT				0.512741	0.323091	0.271117	0.248668
CASD1				0.0894094	0.129003	0.111357	0.124345
CASKIN1				0.506008	0.581926	0.495839	0.501475
CASKIN2				0.396075	0.432983	0.421261	0.397493
CASR				0.451299	0.422436	0.459654	0.261202
CASZ1				0.564341	0.565758	0.548348	0.533031
CAT				0.186006	0.0874115	0.922349	0.0794513
CATSPER1				0.258348	0.122723	0.194727	0.0849536
CATSPERG				0.0917984	0.134999	0.0813913	0.114327
CAV1				0.105805	0.143522	0.0829702	0.105788
CBARA1				0.0968963	0.113686	0.0806793	0.100323
CBFA2T2				0.330847	0.370803	0.34611	0.354033
CBFA2T3				0.791289	0.30674	0.806409	0.740688
CBL				0.038118	0.0209075	0.0260332	0.0378224
CBLB				0.0866639	0.0920562	0.0894378	0.0744633
CBLN1				0.212782	0.0910359	0.0748984	0.108603
CBLN2				0.491609	0.368567	0.299986	0.105986
CBLN3				0.0839541	0.0757418	0.0928392	0.0851216
CBLN4				0.846005	0.336528	0.232009	0.236892
CBR1				0.730351	0.647586	0.633114	0.0640549
CBR3				0.106995	0.138065	0.0817122	0.113319
CBR4				0.113438	0.110847	0.125334	0.123806
CBS				0.454608	0.67264	0.456027	0.402669
CBWD3				0.0360985	0.0265015	0.0264332	0.0214467
CBX1				0.0665265	0.0711472	0.0713068	0.0709771
CBX2				0.39876	0.425635	0.400985	0.410003
CBX4				0.432989	0.353289	0.342208	0.259346
CBX6				0.296638	0.316453	0.282197	0.273255
CBX7				0.270581	0.133007	0.208368	0.166633
CBX8				0.242534	0.113902	0.0773713	0.124331
CBY3				0.410451	0.348801	0.320675	0.185088
CC2D1A				0.0867459	0.066706	0.0558115	0.0556767
CC2D1B				0.0577878	0.0756537	0.0601572	0.0816639
CCAR1				0.0606342	0.0606434	0.0734289	0.0563107
CCBE1				0.0974175	0.182192	0.0799305	0.0784442
CCDC101				0.0499396	0.0525915	0.0479231	0.054028
CCDC102A				0.151102	0.372619	0.233559	0.264607
CCDC102B				0.0781405	0.0878045	0.0647168	0.0886067
CCDC103				0.131462	0.144474	0.130409	0.129307
CCDC104				0.0940092	0.107776	0.0779816	0.0932269
CCDC105				0.815273	0.263547	0.36625	0.1951
CCDC106				0.255772	0.245304	0.249707	0.252083
CCDC107				0.122883	0.121736	0.130108	0.152551
CCDC108				0.122485	0.425959	0.913327	0.0763794
CCDC109A				0.0754803	0.0922094	0.0849909	0.0949194
CCDC109B				0.0920739	0.135338	0.0753835	0.0895968
CCDC11				0.0563887	0.0367893	0.0557715	0.0466103
CCDC111				0.123054	0.117197	0.104202	0.120649
CCDC114				0.898494	0.930777	0.921014	0.85778
CCDC115				0.111945	0.153484	0.108482	0.17177
CCDC117				0.0963109	0.0951668	0.0769056	0.122756
CCDC12				0.0617064	0.0584094	0.0619352	0.0565636
CCDC122				0.172808	0.251272	0.671153	0.159886
CCDC123				0.121649	0.0850594	0.0897843	0.101677
CCDC124				0.164906	0.179516	0.147319	0.183474
CCDC126				0.0991693	0.0983509	0.150579	0.112518
CCDC127				0.389051	0.429447	0.385409	0.424615
CCDC13				0.079534	0.0868902	0.0677932	0.0775224
CCDC130				0.460039	0.463687	0.46567	0.449041
CCDC134				0.260485	0.129503	0.203069	0.0860917
CCDC135				0.863731	0.607283	0.937353	0.686224
CCDC136				0.132595	0.153918	0.110785	0.13788
CCDC137				0.024509	0.0250228	0.033296	0.0220689
CCDC138				0.109194	0.0885098	0.0883993	0.0976175
CCDC14				0.0972881	0.171083	0.0772234	0.1076
CCDC140				0.212255	0.224679	0.127001	0.24352
CCDC144A				0.814465	0.72772	0.862093	0.450557
CCDC144B				0.939282	0.686905	0.944733	0.529999
CCDC144C				0.567709	0.631369	0.572622	0.26252
CCDC144NL				0.833556	0.642552	0.88001	0.81561
CCDC146				0.10738	0.0854007	0.0721797	0.163102
CCDC148				0.157507	0.165065	0.133388	0.123216
CCDC15				0.0638968	0.0706156	0.0685166	0.0660777
CCDC150				0.100095	0.0774391	0.0686779	0.0733345
CCDC151				0.151624	0.196767	0.152574	0.114462
CCDC154				0.800215	0.83036	0.900413	0.872306
CCDC155				0.946729	0.953067	0.792195	0.14289
CCDC157				0.0408904	0.0466897	0.0439961	0.0553239
CCDC163P				0.0806698	0.104251	0.0724372	0.102764
CCDC17				0.886594	0.940812	0.925697	0.821091
CCDC19				0.153087	0.0888844	0.160445	0.0939008
CCDC21				0.0796621	0.0791498	0.0702603	0.0860204
CCDC23				0.0304075	0.0241195	0.0205744	0.0193577
CCDC24				0.11208	0.086338	0.0845628	0.101541
CCDC25				0.0625961	0.0676556	0.0527022	0.0661966
CCDC28A				0.0878674	0.10314	0.0817753	0.109109
CCDC28B				0.117493	0.109121	0.0829738	0.111542
CCDC3				0.450824	0.592508	0.848131	0.358528
CCDC33				0.88189	0.0886449	0.867643	0.206295
CCDC36				0.906311	0.842671	0.435181	0.175904
CCDC37				0.877061	0.517115	0.789175	0.327616
CCDC38				0.180597	0.23623	0.185328	0.245762
CCDC39				0.103704	0.106487	0.089822	0.102266
CCDC40				0.381187	0.423059	0.407064	0.322772
CCDC42B				0.557743	0.524233	0.0999356	0.11078
CCDC45				0.0979917	0.104597	0.080223	0.126006
CCDC46				0.117828	0.096684	0.0910208	0.0919842
CCDC48				0.431184	0.331256	0.238823	0.187979
CCDC49				0.0656617	0.0758899	0.0579799	0.0703764
CCDC51				0.0712901	0.0748672	0.0612919	0.0870318
CCDC52				0.0764104	0.0920909	0.0715255	0.090362
CCDC53				0.114392	0.110152	0.116341	0.106816
CCDC55				0.126239	0.139	0.0949221	0.137808
CCDC57				0.5458	0.512986	0.518194	0.508674
CCDC6				0.0727161	0.0990546	0.0679883	0.0833569
CCDC60				0.258816	0.249723	0.752753	0.32737
CCDC61				0.513887	0.889467	0.270189	0.177472
CCDC64				0.0981718	0.0792471	0.0756057	0.0881276
CCDC64B				0.634264	0.343454	0.672417	0.347987
CCDC67				0.181174	0.768986	0.0667832	0.0673997
CCDC68				0.313718	0.326999	0.907318	0.210585
CCDC69				0.104334	0.0888191	0.0927436	0.112908
CCDC71				0.0802712	0.0663137	0.0653055	0.0653938
CCDC72				0.04859	0.0772186	0.0559817	0.0540856
CCDC74A				0.823249	0.491651	0.053486	0.0991097
CCDC74B				0.858273	0.466285	0.41478	0.440582
CCDC76				0.0858948	0.0896466	0.0751181	0.0895003
CCDC78				0.922902	0.976301	0.95577	0.659482
CCDC79				0.934587	0.955034	0.948395	0.94433
CCDC8				0.609898	0.62604	0.602312	0.517414
CCDC82				0.0913408	0.113388	0.0729766	0.0776555
CCDC83				0.0934639	0.125049	0.155581	0.0733764
CCDC84				0.0585624	0.0722393	0.0522715	0.0653794
CCDC85A				0.128135	0.179909	0.110666	0.0692942
CCDC85B				0.100484	0.111613	0.0888813	0.0912229
CCDC85C				0.0885046	0.0736325	0.134463	0.0804661
CCDC86				0.0727007	0.065287	0.0613623	0.089392
CCDC87				0.14065	0.0972342	0.194673	0.107751
CCDC88B				0.768379	0.702693	0.749644	0.698382
CCDC88C				0.566057	0.600736	0.574255	0.502853
CCDC9				0.302535	0.320586	0.313834	0.31298
CCDC90A				0.0794617	0.0829936	0.0738912	0.091428
CCDC90B				0.0957616	0.111008	0.0765325	0.104974
CCDC92				0.588481	0.579623	0.585141	0.588825
CCDC93				0.070785	0.089795	0.0608141	0.0814735
CCDC94				0.0784328	0.086692	0.0755069	0.0902674
CCDC96				0.112509	0.104013	0.0825178	0.0740063
CCDC97				0.0451317	0.0365755	0.0488299	0.0379696
CCDC99				0.0684323	0.0851524	0.073212	0.0804285
CCK				0.901953	0.916404	0.759476	0.235125
CCKBR				0.668016	0.632405	0.6194	0.452117
CCL28				0.935062	0.956317	0.943864	0.0992928
CCNA2				0.0631593	0.0573938	0.0557756	0.05692
CCNB1				0.0955291	0.109434	0.0750126	0.120047
CCNB2				0.0878685	0.071794	0.0598974	0.055254
CCND1				0.168861	0.333089	0.149059	0.178754
CCND2				0.0827636	0.0811875	0.0637755	0.0880464
CCNE1				0.147941	0.151383	0.157852	0.0903481
CCNE2				0.121599	0.112977	0.101059	0.108141
CCNF				0.105891	0.106272	0.0971892	0.12315
CCNG2				0.0847992	0.0997793	0.0878396	0.0893898
CCNH				0.0724511	0.0752721	0.074333	0.0760229
CCNI				0.0790904	0.0613142	0.0777294	0.060747
CCNI2				0.663736	0.856359	0.612275	0.418398
CCNJL				0.0529072	0.11066	0.0554453	0.0820365
CCNL1				0.0818623	0.0859619	0.127737	0.0930942
CCNO				0.123781	0.27896	0.0881196	0.132909
CCNT1				0.0549073	0.0527946	0.0510803	0.341499
CCNY				0.145588	0.130113	0.0866113	0.178748
CCR10				0.179524	0.139702	0.202509	0.161203
CCRN4L				0.0603144	0.0866617	0.0580106	0.0851169
CCS				0.135447	0.108988	0.120799	0.121439
CCT2				0.0728849	0.0735666	0.0696388	0.0693028
CCT4				0.048068	0.0562476	0.0516206	0.0529144
CCT5				0.0797872	0.1044	0.0705487	0.111861
CCT6P1				0.0879861	0.093936	0.0787163	0.102919
CCT8				0.0987447	0.150619	0.0932638	0.14531
CD160				0.878713	0.855315	0.890703	0.366237
CD163L1				0.163441	0.429343	0.714116	0.246757
CD164L2				0.126717	0.820716	0.248832	0.131453
CD19				0.64269	0.515855	0.833346	0.351199
CD1D				0.114614	0.259127	0.119727	0.127767
CD248				0.891924	0.736398	0.857602	0.798967
CD274				0.238516	0.926822	0.16381	0.0839537
CD2AP				0.0880003	0.118736	0.10075	0.074137
CD302				0.195216	0.171014	0.182211	0.158642
CD38				0.220404	0.417697	0.273654	0.180925
CD6				0.878013	0.653294	0.715658	0.565837
CD70				0.15239	0.350229	0.1301	0.165536
CD72				0.923234	0.41221	0.685695	0.157914
CD81				0.261022	0.341478	0.255724	0.247916
CD8A				0.743478	0.393543	0.267266	0.179525
CD9				0.105233	0.30472	0.100667	0.106494
CDADC1				0.115992	0.114462	0.0978108	0.140503
CDAN1				0.103447	0.0684567	0.0830339	0.0908965
CDC10L				0.121484	0.188969	0.0928083	0.0731665
CDC123				0.0976855	0.108376	0.0901062	0.108708
CDC14A				0.111316	0.111336	0.0783487	0.127899
CDC14C				0.771242	0.108267	0.839083	0.711426
CDC20				0.0650838	0.0535412	0.0516625	0.0617663
CDC34				0.642957	0.666102	0.647985	0.692995
CDC37				0.65462	0.735232	0.6996	0.549915
CDC37L1				0.0817304	0.113257	0.0833883	0.117447
CDC40				0.147121	0.150062	0.0785819	0.125841
CDC42BPB				0.500682	0.519959	0.503808	0.511522
CDC42BPG				0.537072	0.769095	0.593311	0.533097
CDC42EP1				0.378198	0.361104	0.354673	0.376096
CDC42EP2				0.0820719	0.0938348	0.0716292	0.0974149
CDC42EP3				0.0673319	0.0962021	0.0537706	0.0939713
CDC42EP4				0.306314	0.306438	0.313121	0.300004
CDC42EP5				0.749864	0.338717	0.61494	0.257566
CDC5L				0.0823655	0.0692164	0.0564802	0.0763772
CDC6				0.0583454	0.0713786	0.0776055	0.0879873
CDC73				0.0948785	0.105084	0.102269	0.0991367
CDCA2				0.0729781	0.0625426	0.0617196	0.0823128
CDCA5				0.0369654	0.0362889	0.0370286	0.0416539
CDCA8				0.0861402	0.07969	0.0830378	0.0892349
CDCP1				0.127345	0.574773	0.120775	0.127061
CDGAP				0.257799	0.501949	0.248687	0.270167
CDH1				0.0959664	0.407681	0.135865	0.103607
CDH11				0.356701	0.352169	0.346669	0.284071
CDH13				0.124661	0.206035	0.180074	0.202402
CDH15				0.761196	0.475455	0.531584	0.400455
CDH2				0.0828902	0.106831	0.0765962	0.109128
CDH20				0.904331	0.959004	0.959876	0.223537
CDH22				0.726416	0.460603	0.583448	0.398029
CDH23				0.221054	0.266314	0.223332	0.158161
CDH3				0.324554	0.32338	0.332338	0.320521
CDH4				0.762909	0.304106	0.769134	0.729296
CDH5				0.926039	0.305421	0.954169	0.912459
CDH6				0.0937527	0.165484	0.0844149	0.0905075
CDH8				0.0855254	0.0975083	0.0788425	0.0986991
CDK17				0.107992	0.108273	0.0889093	0.111528
CDK19				0.287379	0.313189	0.280459	0.293946
CDK2AP1				0.320741	0.548381	0.159879	0.234658
CDK2AP2				0.103132	0.113885	0.118962	0.100276
CDK4				0.07891	0.0882706	0.0675612	0.0785238
CDK5R1				0.34106	0.354025	0.302838	0.288461
CDK5R2				0.164592	0.154002	0.180095	0.106624
CDK5RAP3				0.149474	0.102312	0.105167	0.100842
CDK6				0.107758	0.102307	0.0823079	0.115181
CDK7				0.0700693	0.0793141	0.0661908	0.105372
CDK8				0.105728	0.112941	0.0880341	0.108168
CDK9				0.32335	0.333449	0.285352	0.359758
CDKL1				0.137348	0.119487	0.108338	0.124338
CDKL2				0.0864973	0.0645397	0.0702495	0.0753215
CDKN1B				0.104855	0.122334	0.0918983	0.112289
CDKN2AIP				0.0487682	0.0628168	0.0424948	0.0619627
CDKN2AIPNL				0.167943	0.115289	0.111469	0.117875
CDKN2BAS				0.0803061	0.358938	0.0647542	0.085059
CDKN2C				0.0794193	0.0844845	0.0595303	0.0868268
CDNF				0.0827205	0.0878974	0.0837028	0.108414
CDO1				0.114289	0.131531	0.0871813	0.0986183
CDON				0.0564541	0.0694196	0.0440399	0.053047
CDR2				0.105466	0.107263	0.0829617	0.115615
CDR2L				0.384522	0.390632	0.378045	0.383085
CDS1				0.0621866	0.0765393	0.0710257	0.0605253
CDS2				0.0435735	0.0464517	0.0362976	0.0403601
CDT1				0.379076	0.39007	0.387891	0.389224
CDX1				0.564039	0.956799	0.21625	0.127248
CDX2				0.117266	0.433923	0.117822	0.14903
CDYL				0.0996136	0.213714	0.0964878	0.0965916
CEACAM16				0.917131	0.591781	0.948685	0.851689
CEBPB				0.127172	0.122507	0.117046	0.153058
CEBPD				0.0902625	0.184265	0.0658663	0.0903267
CEBPG				0.0516478	0.0371215	0.0320679	0.0346421
CEBPZ				0.0853743	0.0844293	0.0801218	0.0834181
CECR7				0.840511	0.401806	0.669212	0.24698
CEL				0.787678	0.679467	0.819458	0.66797
CELSR1				0.724893	0.774334	0.727706	0.631431
CELSR2				0.559024	0.568223	0.556669	0.530222
CELSR3				0.468378	0.463906	0.383186	0.230208
CEMP1				0.107741	0.108089	0.0699037	0.137414
CEND1				0.9273	0.541586	0.939851	0.581561
CENPB				0.428522	0.375135	0.381273	0.232065
CENPC1				0.0885963	0.104152	0.0893581	0.101613
CENPE				0.100289	0.0970573	0.139086	0.121209
CENPF				0.360226	0.401679	0.371711	0.353989
CENPH				0.0678528	0.0568396	0.0599482	0.0730586
CENPJ				0.252939	0.269562	0.241667	0.286213
CENPK				0.0966916	0.122525	0.0787082	0.11146
CENPN				0.135332	0.125692	0.101739	0.143615
CENPO				0.0633784	0.0656882	0.0540144	0.0680745
CENPQ				0.0687176	0.0721254	0.0661975	0.069438
CENPT				0.0657377	0.0800601	0.10733	0.124502
CENPV				0.132754	0.168002	0.142588	0.117325
CEP135				0.0958172	0.10939	0.090808	0.0998916
CEP152				0.11921	0.121742	0.0992442	0.131141
CEP164				0.0739658	0.0755137	0.0690587	0.101518
CEP192				0.102981	0.10517	0.0775346	0.113015
CEP250				0.0750555	0.0853097	0.0600781	0.100314
CEP350				0.0771415	0.102803	0.0680091	0.101857
CEP57				0.0700771	0.0706958	0.0542522	0.0481594
CEP68				0.0530364	0.0530308	0.0500873	0.0731684
CEP70				0.0671449	0.494023	0.0540324	0.0788652
CEP72				0.483139	0.499252	0.485201	0.46471
CEP97				0.0871011	0.094879	0.0749661	0.102639
CERCAM				0.029757	0.020287	0.0202994	0.349124
CERK				0.968077	0.974676	0.966305	0.950637
CES4				0.85854	0.379649	0.883716	0.268656
CES8				0.58755	0.317849	0.207389	0.157637
CETN1				0.928225	0.922671	0.936414	0.820798
CETN3				0.056873	0.0702037	0.0651677	0.0690876
CFD				0.738838	0.629934	0.596216	0.280166
CFDP1				0.0803983	0.0930952	0.0770843	0.107264
CFL1				0.099975	0.119801	0.08611	0.11698
CGB7				0.340142	0.11987	0.128198	0.101082
CGN				0.0816504	0.0747625	0.0693075	0.0942777
CGNL1				0.0794767	0.0574623	0.0598161	0.0596381
CGRRF1				0.0904579	0.100988	0.100567	0.113246
CH25H				0.940705	0.615843	0.0772862	0.111988
CHADL				0.746874	0.847979	0.615958	0.486387
CHAF1A				0.139979	0.134806	0.106432	0.142149
CHAF1B				0.193323	0.071976	0.0617876	0.0505725
CHAT				0.813441	0.26846	0.254148	0.155364
CHCHD1				0.117807	0.115277	0.104391	0.134375
CHCHD10				0.0725664	0.0764338	0.0545346	0.0890306
CHCHD2				0.0678281	0.0741696	0.0562309	0.0644869
CHCHD3				0.0969694	0.0928223	0.0767103	0.093596
CHCHD5				0.101406	0.10296	0.0912012	0.117248
CHCHD6				0.158195	0.178094	0.176416	0.163645
CHCHD8				0.0929723	0.120884	0.0710335	0.108549
CHD1L				0.0902277	0.108984	0.100129	0.121748
CHD2				0.0846298	0.121595	0.0831157	0.112937
CHD3				0.0314705	0.0354943	0.0675733	0.0478326
CHD4				0.0842506	0.0820299	0.0870689	0.101245
CHD5				0.401726	0.441509	0.339874	0.285875
CHD6				0.122169	0.111009	0.0982967	0.143564
CHD7				0.135259	0.294808	0.285938	0.239781
CHD9				0.11074	0.109769	0.0960729	0.117684
CHDH				0.775069	0.734785	0.772225	0.713206
CHERP				0.612696	0.63873	0.626012	0.592039
CHGA				0.412913	0.140169	0.11429	0.138137
CHGB				0.104731	0.0949068	0.091552	0.121091
CHIC2				0.115568	0.122316	0.0934734	0.130455
CHID1				0.475347	0.399985	0.38965	0.434006
CHL1				0.406808	0.272756	0.369205	0.159268
CHMP2B				0.11025	0.138599	0.10693	0.111315
CHMP4A				0.13249	0.129643	0.14023	0.161705
CHMP4B				0.108877	0.164032	0.112698	0.135718
CHMP4C				0.12345	0.716601	0.931431	0.124092
CHMP6				0.0414387	0.0552577	0.0376192	0.039695
CHMP7				0.0563576	0.0554676	0.048809	0.0597343
CHN2				0.110343	0.251536	0.0910298	0.115219
CHODL				0.93568	0.408789	0.466557	0.0760279
CHP				0.0453904	0.0468105	0.0447163	0.0508127
CHP2				0.880619	0.30704	0.687149	0.096498
CHPF				0.462189	0.603383	0.538258	0.395863
CHPF2				0.283527	0.284839	0.259244	0.267102
CHPT1				0.0963143	0.110879	0.0871374	0.116097
CHRD				0.814229	0.896346	0.598241	0.6274
CHRDL2				0.371327	0.501096	0.356698	0.334192
CHRM4				0.865641	0.847775	0.844003	0.793895
CHRM5				0.0256457	0.0336869	0.0258994	0.0279556
CHRNA10				0.928319	0.97319	0.964893	0.967076
CHRNA2				0.904891	0.879598	0.953051	0.853374
CHRNA4				0.859852	0.327518	0.779442	0.705354
CHRNA5				0.0534959	0.0576182	0.041011	0.0460277
CHRNA7				0.163798	0.185354	0.165992	0.163608
CHRNB1				0.103395	0.450168	0.220584	0.195159
CHRNB2				0.585687	0.441367	0.559932	0.517952
CHRNB4				0.0653027	0.126749	0.0831401	0.0528578
CHRNE				0.91723	0.921907	0.890078	0.209128
CHST1				0.308894	0.259817	0.362406	0.310954
CHST10				0.15771	0.128002	0.11354	0.124991
CHST11				0.236727	0.23899	0.218996	0.245464
CHST12				0.361103	0.362391	0.394552	0.320994
CHST13				0.325828	0.341805	0.31029	0.306785
CHST14				0.118685	0.151226	0.0838471	0.083799
CHST15				0.843965	0.58967	0.895372	0.862549
CHST2				0.15535	0.428819	0.2	0.137843
CHST3				0.527469	0.680686	0.469478	0.454213
CHST5				0.900661	0.924685	0.916671	0.845272
CHST6				0.467234	0.468227	0.451446	0.461724
CHST9				0.124383	0.403479	0.132355	0.15064
CHSY1				0.110065	0.106508	0.103085	0.137796
CHSY3				0.224386	0.236174	0.156741	0.178513
CHTF18				0.711006	0.733749	0.736679	0.696694
CHUK				0.0864508	0.0718254	0.0748512	0.0991806
CHURC1				0.0551765	0.0664994	0.0619129	0.0723375
CIAO1				0.129643	0.129598	0.10667	0.122343
CIAPIN1				0.117144	0.116884	0.0831609	0.124496
CIB1				0.0778878	0.0798293	0.067915	0.0678348
CIB2				0.0521455	0.0473346	0.0374396	0.034056
CIDECP				0.0702012	0.0679317	0.0563952	0.0947975
CIITA				0.894078	0.365762	0.737506	0.62686
CILP2				0.770845	0.697407	0.70162	0.504981
CINP				0.0802382	0.0862665	0.0851444	0.100748
CISD1				0.12716	0.142858	0.118313	0.137299
CISD3				0.190849	0.11947	0.156031	0.0638587
CIT				0.361397	0.477546	0.414179	0.400603
CITED2				0.0732855	0.0965675	0.0830434	0.0874341
CITED4				0.0868052	0.103688	0.0747259	0.103406
CKAP2L				0.0642255	0.0780629	0.0683089	0.0969945
CKAP4				0.35755	0.391748	0.354742	0.351803
CKB				0.279748	0.36626	0.262294	0.117808
CKM				0.885479	0.101559	0.924431	0.30814
CKS2				0.138595	0.165078	0.128842	0.167037
CLASP2				0.0523182	0.0628114	0.0532808	0.071125
CLCN1				0.144634	0.137884	0.134565	0.139408
CLCN6				0.267706	0.302749	0.282741	0.196238
CLDN1				0.0900048	0.769183	0.0868312	0.106009
CLDN11				0.90582	0.228696	0.39932	0.18064
CLDN15				0.50953	0.921717	0.695074	0.0846313
CLDN18				0.913289	0.0863944	0.899556	0.894905
CLDN23				0.665536	0.680933	0.577425	0.335141
CLDN3				0.458727	0.647584	0.228443	0.0720654
CLDN4				0.877736	0.595963	0.896977	0.562595
CLDN6				0.0897466	0.149974	0.0828221	0.101831
CLDN7				0.181451	0.703424	0.481416	0.105902
CLDN9				0.720245	0.849466	0.887249	0.446512
CLDND2				0.141958	0.111387	0.121061	0.130803
CLEC11A				0.195584	0.512428	0.127515	0.110698
CLEC14A				0.821179	0.632074	0.823664	0.117405
CLEC16A				0.537922	0.50398	0.501118	0.465451
CLEC2L				0.179908	0.679005	0.402324	0.164064
CLEC3B				0.872009	0.87967	0.685996	0.477393
CLEC4G				0.894721	0.34445	0.63126	0.264834
CLEC4GP1				0.8318	0.288905	0.195092	0.198772
CLIC3				0.881819	0.93194	0.917817	0.801406
CLIC4				0.0751602	0.1022	0.0690543	0.097879
CLIC5				0.0976745	0.207495	0.102126	0.133122
CLIC6				0.168753	0.344914	0.153584	0.313523
CLINT1				0.0509384	0.0709433	0.0673705	0.0636843
CLIP3				0.872837	0.790241	0.717174	0.257578
CLIP4				0.939721	0.0691126	0.317854	0.268062
CLK2				0.378563	0.372699	0.378238	0.370623
CLK2P				0.913009	0.818563	0.920035	0.887628
CLK3				0.0794111	0.0702771	0.0632161	0.0834525
CLK4				0.0612922	0.0626645	0.0523834	0.0750848
CLMN				0.0646249	0.137779	0.0575376	0.0678703
CLN5				0.0631844	0.0711087	0.0509667	0.103711
CLN6				0.082589	0.102051	0.0718708	0.124906
CLN8				0.0935838	0.465189	0.083414	0.127222
CLNS1A				0.0521623	0.0681932	0.0590533	0.0636716
CLOCK				0.0775462	0.0599986	0.068346	0.0696047
CLPB				0.0637696	0.0825746	0.0571761	0.084602
CLPP				0.0911803	0.082077	0.072042	0.0969779
CLPTM1				0.113709	0.0904737	0.101029	0.100125
CLPTM1L				0.573589	0.573495	0.573683	0.552706
CLPX				0.0715178	0.0759546	0.0660143	0.069934
CLSPN				0.0990314	0.110552	0.0856331	0.132403
CLSTN2				0.109326	0.118247	0.0704742	0.101095
CLTC				0.059804	0.077851	0.0647846	0.0648851
CLU				0.106919	0.12273	0.0868652	0.131198
CLUAP1				0.141765	0.130112	0.0823145	0.0487881
CLVS2				0.0680083	0.0942986	0.0703576	0.0867884
CLYBL				0.0979421	0.413067	0.0830678	0.172884
CMAH				0.620014	0.463223	0.63158	0.692144
CMAS				0.120276	0.13938	0.11143	0.152625
CMBL				0.140613	0.662205	0.0742448	0.0903129
CMC1				0.103857	0.116627	0.0867751	0.111732
CMIP				0.433494	0.404549	0.456892	0.425634
CMPK2				0.127338	0.28294	0.116772	0.144311
CMTM2				0.925974	0.884755	0.920613	0.844695
CMTM6				0.0684208	0.0628903	0.0380882	0.0576923
CMTM8				0.0618464	0.0795723	0.0630853	0.0853117
CNDP2				0.101789	0.0847892	0.0858734	0.0934886
CNFN				0.111807	0.0903828	0.0914816	0.104308
CNGA4				0.822936	0.907892	0.880196	0.696906
CNGB1				0.859596	0.627833	0.83665	0.537116
CNIH				0.0577298	0.0572289	0.0641646	0.0759269
CNIH2				0.189045	0.193226	0.181449	0.167516
CNIH3				0.665144	0.4895	0.119759	0.279198
CNIH4				0.0579301	0.0606853	0.0554555	0.0735098
CNKSR3				0.1128	0.112138	0.0910339	0.103511
CNN1				0.873418	0.936016	0.920765	0.921623
CNN3				0.0800847	0.0715872	0.0697361	0.0948614
CNNM1				0.648569	0.724293	0.453205	0.448183
CNNM4				0.347849	0.132182	0.36028	0.111268
CNO				0.146081	0.0789096	0.0777829	0.0840961
CNOT1				0.101167	0.114267	0.0997861	0.104439
CNOT10				0.0686886	0.0772745	0.0742839	0.0844453
CNOT2				0.0928867	0.0799887	0.0851875	0.0874642
CNOT3				0.082446	0.117382	0.0901571	0.0906457
CNOT6				0.103292	0.12148	0.111067	0.0939579
CNOT6L				0.217949	0.174297	0.180071	0.198485
CNOT7				0.1198	0.141836	0.0852377	0.118163
CNOT8				0.0906931	0.0862034	0.0629044	0.0953302
CNP				0.461098	0.419867	0.463284	0.424003
CNPY1				0.541442	0.304018	0.144352	0.143138
CNPY2				0.121296	0.156195	0.1025	0.149892
CNPY3				0.0817095	0.0870127	0.0863575	0.0898282
CNR2				0.670394	0.665708	0.681599	0.646965
CNST				0.229484	0.236328	0.219944	0.230259
CNTD1				0.0991162	0.0939843	0.0750188	0.120541
CNTD2				0.911406	0.770538	0.924814	0.311419
CNTLN				0.89587	0.215811	0.253101	0.20998
CNTN2				0.873115	0.824972	0.917345	0.818631
CNTN4				0.241877	0.182713	0.176467	0.166623
CNTNAP1				0.83078	0.873735	0.863782	0.658901
CNTNAP2				0.0847259	0.098655	0.0808757	0.108686
CNTNAP3				0.800738	0.424639	0.497505	0.11256
CNTNAP5				0.160587	0.763324	0.0924993	0.102237
COBL				0.0647029	0.0873248	0.065142	0.062085
COBLL1				0.0960383	0.0932686	0.0832765	0.0951563
COBRA1				0.203262	0.23303	0.205815	0.24605
COG1				0.146219	0.116526	0.0942892	0.158039
COG3				0.0715415	0.0774589	0.0816229	0.133624
COG4				0.0964781	0.129876	0.0894613	0.105193
COG6				0.0403689	0.0470306	0.0574082	0.0486216
COG7				0.0806295	0.0987719	0.082531	0.109756
COG8				0.0886087	0.127602	0.0837153	0.0995689
COIL				0.130899	0.131019	0.111795	0.126473
COL14A1				0.495517	0.118168	0.183963	0.0966518
COL15A1				0.356285	0.368086	0.339014	0.298013
COL16A1				0.683608	0.574414	0.85921	0.746141
COL18A1				0.69084	0.672481	0.69709	0.637851
COL19A1				0.0806582	0.0951386	0.0797751	0.0777499
COL1A1				0.532855	0.404899	0.610484	0.249071
COL20A1				0.882937	0.255465	0.887919	0.588938
COL21A1				0.1318	0.354748	0.13858	0.164346
COL22A1				0.92953	0.679468	0.941638	0.916138
COL23A1				0.673275	0.700694	0.675057	0.677543
COL24A1				0.227718	0.183022	0.170269	0.147431
COL27A1				0.486803	0.48803	0.477245	0.49402
COL4A1				0.274526	0.289192	0.279998	0.204818
COL4A2				0.676547	0.674887	0.733929	0.625375
COL5A1				0.689074	0.705366	0.676896	0.64885
COL5A3				0.273773	0.219393	0.112656	0.129384
COL6A1				0.730734	0.743351	0.733158	0.641535
COL6A2				0.718901	0.751276	0.7519	0.68203
COL6A4P2				0.887252	0.890977	0.901093	0.365872
COL7A1				0.279103	0.888535	0.652878	0.501546
COL9A1				0.647867	0.201779	0.320635	0.334281
COL9A2				0.546914	0.480641	0.417974	0.219793
COL9A3				0.284208	0.351437	0.272888	0.276443
COLEC12				0.129991	0.196745	0.135394	0.234472
COMMD10				0.0681562	0.109972	0.0890839	0.107209
COMMD2				0.0875184	0.0966146	0.0837784	0.0865119
COMMD3				0.0706518	0.0757901	0.0566307	0.0748588
COMMD4				0.304779	0.0604289	0.0522851	0.110901
COMMD8				0.083379	0.076334	0.0667304	0.0801767
COMP				0.759956	0.52812	0.450671	0.272754
COMTD1				0.120557	0.340584	0.0967517	0.134172
COPG				0.0431413	0.040449	0.0471298	0.0566988
COPG2				0.080158	0.103572	0.103948	0.110707
COPS3				0.101961	0.0913799	0.0769428	0.108232
COPS6				0.0767385	0.080191	0.078	0.0875438
COPS7B				0.0343275	0.0464287	0.0327677	0.0475695
COPZ2				0.486405	0.428807	0.418178	0.261799
COQ10A				0.0888529	0.0765951	0.0789114	0.0896116
COQ10B				0.0667919	0.0852942	0.0609885	0.066554
COQ2				0.109454	0.12643	0.103728	0.120634
COQ3				0.0905018	0.123522	0.0738778	0.12439
[truncated: 8,053 more rows]
