# Supplementary material for: Genome-wide methylation analysis identifies genes silenced in non-seminoma cell lines
Source: NPJ Genom Med. 2016 Jan 13;1:15009–. doi: 10.1038/npjgenmed.2015.9 (PMC5685295; doi:10.1038/npjgenmed.2015.9)
Supplement: Supplementary Data 3 [file npjgenmed20159-s8.xls]

## Sheet: Raw expression data
probe_id	symbol	sEC	sTER	sYST	FC>2 in all	EC	EC>2fold	TER	Ter>2fold	YST	YST >2fold	Seminoma Raw	Seminoma.CEL	EC Raw	EC.CEL	Teratoma Raw	Teratoma.CEL	YST Raw	YST.CEL	gene_id	gene_name
229819_at	A1BG	-0.608004	0.488225	0.10122	0	FALSE	0	FALSE	0	FALSE	0	91.6114	6.51746	139.629	7.12546	65.3099	6.02923	85.4042	6.41624	1	alpha-1-B glycoprotein
241547_at	A1CF	-0.0159355	0.0542083	-3.70661	1	FALSE	0	FALSE	0	TRUE	1	9.99963	3.32187	10.1107	3.33781	9.63087	3.26767	130.552	7.02848	29974	APOBEC1 complementation factor
220951_s_at	A1CF	-0.234762	-0.0779135	-3.92406	1	FALSE	0	FALSE	0	TRUE	1	35.3003	5.14161	41.5383	5.37637	37.2591	5.21952	535.843	9.06567	29974	APOBEC1 complementation factor
232422_at	A2LD1	0.0611296	1.01173	0.592143	1	FALSE	0	TRUE	1	FALSE	0	43.3028	5.43639	41.5063	5.37526	21.4761	4.42466	28.7252	4.84424	87769	AIG2-like domain 1
217757_at	A2M	0.103954	-0.479714	0.0447528	0	FALSE	0	FALSE	0	FALSE	0	17.3723	4.11872	16.1646	4.01477	24.2251	4.59843	16.8417	4.07397	2	alpha-2-macroglobulin
1558450_at	A2M	-0.419906	0.145573	0.124373	0	FALSE	0	FALSE	0	FALSE	0	18.2291	4.18817	24.3877	4.60808	16.4795	4.0426	16.7235	4.0638	2	alpha-2-macroglobulin
1564139_at	A2M-AS1	-0.407503	-1.39326	0.0746068	1	FALSE	0	TRUE	1	FALSE	0	17.8458	4.15752	23.6705	4.56502	46.8758	5.55077	16.9464	4.08291	144571	A2M antisense RNA 1
1564307_a_at	A2ML1	-1.18862	0.295804	0.675731	1	TRUE	1	FALSE	0	FALSE	0	29.4784	4.88159	67.1916	6.07021	24.0137	4.58578	18.4539	4.20586	144568	alpha-2-macroglobulin-like 1
241552_at	AA06	0.126381	0.13547	0.155765	0	FALSE	0	FALSE	0	FALSE	0	23.9534	4.58216	21.9443	4.45578	21.8065	4.44669	21.5019	4.42639	100506677	uncharacterized LOC100506677
218434_s_at	AACS	0.636607	2.24305	1.86565	0	FALSE	0	TRUE	1	TRUE	1	1449.61	10.5015	932.426	9.86485	306.215	8.2584	397.773	8.6358	65985	acetoacetyl-CoA synthetase
240420_at	AADACL2	0.0447319	-0.17684	0.102284	0	FALSE	0	FALSE	0	FALSE	0	11.3341	3.50259	10.988	3.45786	12.8121	3.67943	10.5583	3.40031	344752	arylacetamide deacetylase-like 2
223593_at	AADAT	1.10951	0.0387129	0.234822	1	TRUE	1	FALSE	0	FALSE	0	217.041	7.76182	100.588	6.65231	211.294	7.72311	184.439	7.527	51166	aminoadipate aminotransferase
227534_at	AAED1	0.356035	0.421492	-0.564125	0	FALSE	0	FALSE	0	FALSE	0	372.11	8.53959	290.733	8.18355	277.837	8.11809	550.162	9.10371	195827	AhpC/TSA antioxidant enzyme domain containing 1
202851_at	AAGAB	0.347251	-0.335212	-0.215586	0	FALSE	0	FALSE	0	FALSE	0	83.1284	6.37727	65.3457	6.03002	104.872	6.71248	96.5267	6.59286	79719	alpha- and gamma-adaptin binding protein
202852_s_at	AAGAB	0.231459	-0.394215	0.393592	0	FALSE	0	FALSE	0	FALSE	0	538.276	9.0722	458.489	8.84074	707.417	9.46642	409.753	8.67861	79719	alpha- and gamma-adaptin binding protein
243284_at	AAGAB	-0.0881225	0.0606297	0	0	FALSE	0	FALSE	0	FALSE	0	19.2338	4.26557	20.4452	4.35369	18.4422	4.20494	19.2338	4.26557	79719	alpha- and gamma-adaptin binding protein
225522_at	AAK1	0.213983	0.417953	0.814256	0	FALSE	0	FALSE	0	FALSE	0	810.463	9.6626	698.744	9.44862	606.62	9.24465	460.912	8.84835	22848	AP2 associated kinase 1
205434_s_at	AAK1	0.131587	0.525677	0.649468	0	FALSE	0	FALSE	0	FALSE	0	519.183	9.0201	473.924	8.88851	360.641	8.49442	330.987	8.37063	22848	AP2 associated kinase 1
214998_at	AAK1	-0.0369174	0.1273	0.129493	0	FALSE	0	FALSE	0	FALSE	0	21.9425	4.45566	22.5113	4.49258	20.0893	4.32836	20.0588	4.32617	22848	AP2 associated kinase 1
201511_at	AAMP	-0.23764	-0.247624	0.0650152	0	FALSE	0	FALSE	0	FALSE	0	451.333	8.81805	532.15	9.05569	535.845	9.06567	431.445	8.75303	14	angio-associated, migratory cell protein
218089_at	AAR2	-0.0276715	-0.0364385	0.905984	0	FALSE	0	FALSE	0	FALSE	0	287.494	8.16739	293.062	8.19506	294.848	8.20383	153.427	7.26141	25980	AAR2 splicing factor homolog (S. cerevisiae)
201000_at	AARS	0.477359	0.629063	0.961936	0	FALSE	0	FALSE	0	FALSE	0	1384.49	10.4351	994.47	9.95778	895.209	9.80608	710.754	9.47321	16	alanyl-tRNA synthetase
231845_at	AARS2	1.3181	1.01824	0.936685	0	TRUE	1	TRUE	1	FALSE	0	447.574	8.80598	179.505	7.48788	220.975	7.78774	233.827	7.8693	57505	alanyl-tRNA synthetase 2, mitochondrial (putative)
230024_at	AARS2	0.681058	0.765989	0.614476	0	FALSE	0	FALSE	0	FALSE	0	224.243	7.80892	139.862	7.12786	131.866	7.04293	146.468	7.19444	57505	alanyl-tRNA synthetase 2, mitochondrial (putative)
235435_at	AASDH	-0.511529	0.542154	0.425572	0	FALSE	0	FALSE	0	FALSE	0	283.554	8.14748	404.223	8.65901	194.729	7.60533	211.118	7.72191	132949	aminoadipate-semialdehyde dehydrogenase
228041_at	AASDH	-0.566468	0.838744	0.601999	0	FALSE	0	FALSE	0	FALSE	0	234.494	7.87341	347.261	8.43988	131.113	7.03466	154.494	7.27141	132949	aminoadipate-semialdehyde dehydrogenase
202170_s_at	AASDHPPT	-0.318418	-1.03839	-0.866809	1	FALSE	0	TRUE	1	FALSE	0	420.069	8.71448	523.81	9.0329	862.792	9.75287	766.048	9.58129	60496	aminoadipate-semialdehyde dehydrogenase-phosphopantetheinyl transferase
202169_s_at	AASDHPPT	-0.360142	-1.28265	-1.08974	0	FALSE	0	TRUE	1	TRUE	1	1118.08	10.1268	1435.12	10.487	2720.14	11.4095	2379.67	11.2165	60496	aminoadipate-semialdehyde dehydrogenase-phosphopantetheinyl transferase
210852_s_at	AASS	-2.85411	-2.23334	-0.872716	0	TRUE	1	TRUE	1	FALSE	0	41.3843	5.37101	299.233	8.22512	194.598	7.60435	75.7791	6.24373	10157	aminoadipate-semialdehyde synthase
214829_at	AASS	-3.72471	-3.38806	-2.15585	1	TRUE	1	TRUE	1	TRUE	1	50.1593	5.64845	663.131	9.37315	525.12	9.0365	223.526	7.8043	10157	aminoadipate-semialdehyde synthase
209165_at	AATF	-0.981023	-0.445037	-1.44461	1	FALSE	0	FALSE	0	TRUE	1	471.354	8.88067	930.389	9.86169	641.677	9.3257	1282.98	10.3253	26574	apoptosis antagonizing transcription factor
209460_at	ABAT	-1.68985	-0.41927	0.653127	1	TRUE	1	FALSE	0	FALSE	0	83.0842	6.3765	268.049	8.06635	111.104	6.79577	52.8333	5.72337	18	4-aminobutyrate aminotransferase
209459_s_at	ABAT	-1.88783	-0.232538	2.72432	0	TRUE	1	FALSE	0	TRUE	1	122.454	6.9361	453.176	8.82393	143.872	7.16864	18.5299	4.21178	18	4-aminobutyrate aminotransferase
203504_s_at	ABCA1	0.382063	0.491106	0.741117	0	FALSE	0	FALSE	0	FALSE	0	217.838	7.76711	167.156	7.38505	154.988	7.27601	130.327	7.026	19	ATP-binding cassette, sub-family A (ABC1), member 1
203505_at	ABCA1	0.253187	0.264539	0.477189	0	FALSE	0	FALSE	0	FALSE	0	339.647	8.40789	284.978	8.15471	282.744	8.14335	243.994	7.9307	19	ATP-binding cassette, sub-family A (ABC1), member 1
220159_at	ABCA11P	-1.00838	-2.74607	-1.54835	1	TRUE	1	TRUE	1	TRUE	1	71.1134	6.15205	143.056	7.16043	477.091	8.89812	207.994	7.7004	79963	ATP-binding cassette, sub-family A (ABC1), member 11, pseudogene
1553605_a_at	ABCA13	3.60467	4.01476	4.12803	1	TRUE	1	TRUE	1	TRUE	1	152.465	7.25234	12.5331	3.64767	9.4321	3.23758	8.71986	3.1243	154664	ATP-binding cassette, sub-family A (ABC1), member 13
1553604_at	ABCA13	2.22052	2.323	2.2384	1	TRUE	1	TRUE	1	TRUE	1	44.6772	5.48147	9.58612	3.26095	8.92882	3.15847	9.46805	3.24307	154664	ATP-binding cassette, sub-family A (ABC1), member 13
231164_at	ABCA17P	-0.1481	0.0616868	0.107448	0	FALSE	0	FALSE	0	FALSE	0	33.0121	5.04492	36.5811	5.19303	31.6304	4.98324	30.6428	4.93748	650655	ATP-binding cassette, sub-family A (ABC1), member 17, pseudogene
212772_s_at	ABCA2	-0.0844081	0.07575	-0.196351	0	FALSE	0	FALSE	0	FALSE	0	17.9708	4.16758	19.0536	4.25199	17.0516	4.09183	20.5909	4.36393	20	ATP-binding cassette, sub-family A (ABC1), member 2
204343_at	ABCA3	-0.487318	0.16425	1.18345	1	FALSE	0	FALSE	0	TRUE	1	112.883	6.81869	158.244	7.30601	100.736	6.65444	49.7024	5.63524	21	ATP-binding cassette, sub-family A (ABC1), member 3
213353_at	ABCA5	1.08994	1.81574	2.81679	1	TRUE	1	TRUE	1	TRUE	1	101.679	6.66787	47.7666	5.57793	28.8827	4.85213	14.4309	3.85109	23461	ATP-binding cassette, sub-family A (ABC1), member 5
219577_s_at	ABCA7	0.0432394	0.40042	-0.19008	0	FALSE	0	FALSE	0	FALSE	0	109.01	6.76831	105.791	6.72507	82.5897	6.36789	124.361	6.95839	10347	ATP-binding cassette, sub-family A (ABC1), member 7
243951_at	ABCB1	-0.29566	-0.115661	-0.227127	0	FALSE	0	FALSE	0	FALSE	0	22.3991	4.48537	27.4937	4.78103	24.2688	4.60103	26.2182	4.7125	5243	ATP-binding cassette, sub-family B (MDR/TAP), member 1
223320_s_at	ABCB10	2.79291	0.612766	-0.234616	1	TRUE	1	FALSE	0	FALSE	0	1087.24	10.0865	156.883	7.29355	710.994	9.47369	1279.24	10.3211	23456	ATP-binding cassette, sub-family B (MDR/TAP), member 10
207819_s_at	ABCB4	-0.15595	-0.189679	-1.59899	1	FALSE	0	FALSE	0	TRUE	1	22.4405	4.48803	25.0022	4.64398	25.5936	4.67771	67.9793	6.08702	5244	ATP-binding cassette, sub-family B (MDR/TAP), member 4
203192_at	ABCB6	0.932591	0.243288	-1.0892	1	FALSE	0	FALSE	0	TRUE	1	98.0214	6.61503	51.3551	5.68243	82.8102	6.37174	208.546	7.70422	10058	ATP-binding cassette, sub-family B (MDR/TAP), member 6
209620_s_at	ABCB7	-1.06802	-0.540561	-1.10636	0	TRUE	1	FALSE	0	TRUE	1	663.818	9.37464	1391.73	10.4427	965.549	9.91521	1429.21	10.481	22	ATP-binding cassette, sub-family B (MDR/TAP), member 7
202805_s_at	ABCC1	-0.716837	0.165872	0.0957721	0	FALSE	0	FALSE	0	FALSE	0	126.467	6.98262	207.859	7.69946	112.732	6.81675	118.345	6.88685	4363	ATP-binding cassette, sub-family C (CFTR/MRP), member 1
202804_at	ABCC1	-0.855336	0.0106277	0.487707	0	FALSE	0	FALSE	0	FALSE	0	569.463	9.15346	1030.26	10.0088	565.283	9.14283	406.117	8.66575	4363	ATP-binding cassette, sub-family C (CFTR/MRP), member 1
213485_s_at	ABCC10	0.469775	1.23663	0.868392	1	FALSE	0	TRUE	1	FALSE	0	760.563	9.57092	549.185	9.10115	322.755	8.3343	416.604	8.70253	89845	ATP-binding cassette, sub-family C (CFTR/MRP), member 10
215873_x_at	ABCC10	0.350307	0.561226	0.711479	0	FALSE	0	FALSE	0	FALSE	0	238.244	7.8963	186.883	7.54599	161.464	7.33507	145.494	7.18482	89845	ATP-binding cassette, sub-family C (CFTR/MRP), member 10
1553410_a_at	ABCC12	2.3436	2.30018	2.36265	1	TRUE	1	TRUE	1	TRUE	1	102.859	6.68452	20.2651	4.34093	20.8842	4.38434	19.9992	4.32187	94160	ATP-binding cassette, sub-family C (CFTR/MRP), member 12
206155_at	ABCC2	2.28883	1.50965	1.6825	1	TRUE	1	TRUE	1	TRUE	1	118.339	6.88678	24.217	4.59795	41.5603	5.37714	36.8675	5.20428	1244	ATP-binding cassette, sub-family C (CFTR/MRP), member 2
1555039_a_at	ABCC4	0.737746	0.875999	1.30569	1	FALSE	0	FALSE	0	TRUE	1	29.8207	4.89824	17.8828	4.1605	16.2486	4.02224	12.0633	3.59255	10257	ATP-binding cassette, sub-family C (CFTR/MRP), member 4
203196_at	ABCC4	0.643111	-0.101155	3.9861	1	FALSE	0	FALSE	0	TRUE	1	470.684	8.87861	301.393	8.2355	504.87	8.97977	29.7026	4.89252	10257	ATP-binding cassette, sub-family C (CFTR/MRP), member 4
1554918_a_at	ABCC4	0.480323	0.739027	1.8416	1	FALSE	0	FALSE	0	TRUE	1	83.4291	6.38248	59.8034	5.90216	49.986	5.64345	23.2777	4.54088	10257	ATP-binding cassette, sub-family C (CFTR/MRP), member 4
1558460_at	ABCC5	-0.449048	-0.194511	-0.12908	0	FALSE	0	FALSE	0	FALSE	0	31.1305	4.96025	42.4974	5.4093	35.6237	5.15477	34.0441	5.08933	10057	ATP-binding cassette, sub-family C (CFTR/MRP), member 5
209380_s_at	ABCC5	-0.522199	-0.390171	0.823891	0	FALSE	0	FALSE	0	FALSE	0	480.244	8.90762	689.699	9.42982	629.384	9.2978	271.298	8.08373	10057	ATP-binding cassette, sub-family C (CFTR/MRP), member 5
226363_at	ABCC5	-1.75312	-1.59542	-1.06413	1	TRUE	1	TRUE	1	TRUE	1	42.5221	5.41014	143.336	7.16326	128.494	7.00556	88.9098	6.47427	10057	ATP-binding cassette, sub-family C (CFTR/MRP), member 5
215559_at	ABCC6	-0.0951388	-0.118934	-2.54313	1	FALSE	0	FALSE	0	TRUE	1	13.6443	3.77023	14.5744	3.86537	14.8168	3.88916	79.5261	6.31336	368	ATP-binding cassette, sub-family C (CFTR/MRP), member 6
214033_at	ABCC6	-1.35907	-0.662941	-4.23103	0	TRUE	1	FALSE	0	TRUE	1	69.366	6.11616	177.937	7.47522	109.828	6.7791	1302.61	10.3472	368	ATP-binding cassette, sub-family C (CFTR/MRP), member 6
236205_at	ABCC6P1	0.153345	-0.368174	-3.83651	1	FALSE	0	FALSE	0	TRUE	1	17.7665	4.15109	15.975	3.99774	22.9315	4.51926	253.809	7.9876	653190	ATP-binding cassette, sub-family C, member 6 pseudogene 1
208561_at	ABCC9	0.10468	-0.111231	-2.42668	1	FALSE	0	FALSE	0	TRUE	1	9.8388	3.29848	9.1502	3.1938	10.6274	3.40971	52.8986	5.72516	10060	ATP-binding cassette, sub-family C (CFTR/MRP), member 9
1557374_at	ABCC9	-0.0359631	-0.262821	-3.37793	1	FALSE	0	FALSE	0	TRUE	1	13.27	3.73009	13.6049	3.76606	15.9216	3.99291	137.952	7.10802	10060	ATP-binding cassette, sub-family C (CFTR/MRP), member 9
208562_s_at	ABCC9	-0.147575	0.00656606	-1.15914	1	FALSE	0	FALSE	0	TRUE	1	16.0574	4.00516	17.7868	4.15274	15.9845	3.9986	35.86	5.1643	10060	ATP-binding cassette, sub-family C (CFTR/MRP), member 9
202850_at	ABCD3	-0.154781	-0.770595	-1.28419	1	FALSE	0	FALSE	0	TRUE	1	1508.86	10.5592	1679.74	10.714	2574.07	11.3298	3674.75	11.8434	5825	ATP-binding cassette, sub-family D (ALD), member 3
1554878_a_at	ABCD3	-0.542228	-0.065423	-1.02827	1	FALSE	0	FALSE	0	TRUE	1	80.5128	6.33115	117.244	6.87337	84.2479	6.39657	164.212	7.35942	5825	ATP-binding cassette, sub-family D (ALD), member 3
203981_s_at	ABCD4	0.167684	0.400512	-1.26199	1	FALSE	0	FALSE	0	TRUE	1	273.602	8.09593	243.58	7.92825	207.278	7.69542	656.167	9.35792	5826	ATP-binding cassette, sub-family D (ALD), member 4
201872_s_at	ABCE1	0.267202	0.104494	0.935981	0	FALSE	0	FALSE	0	FALSE	0	1309.26	10.3545	1087.9	10.0873	1217.78	10.25	684.332	9.41855	6059	ATP-binding cassette, sub-family E (OABP), member 1
201873_s_at	ABCE1	0.0455831	-0.0853728	0.49239	0	FALSE	0	FALSE	0	FALSE	0	1051.77	10.0386	1019.06	9.99302	1115.89	10.124	747.645	9.54621	6059	ATP-binding cassette, sub-family E (OABP), member 1
200045_at	ABCF1	-0.300989	-0.775221	-0.787049	0	FALSE	0	FALSE	0	FALSE	0	517.753	9.01612	637.866	9.31711	886.109	9.79134	893.404	9.80317	23	ATP-binding cassette, sub-family F (GCN20), member 1
207622_s_at	ABCF2	-0.427403	-0.652548	-0.197337	0	FALSE	0	FALSE	0	FALSE	0	58.4203	5.8684	78.5642	6.2958	91.8333	6.52095	66.9835	6.06573	10061	ATP-binding cassette, sub-family F (GCN20), member 2
209247_s_at	ABCF2	-0.474212	-0.499628	-0.124053	0	FALSE	0	FALSE	0	FALSE	0	148.647	7.21575	206.494	7.68996	210.164	7.71537	161.994	7.3398	10061	ATP-binding cassette, sub-family F (GCN20), member 2
209246_at	ABCF2	-0.571785	-1.45585	-0.390813	1	FALSE	0	TRUE	1	FALSE	0	82.7486	6.37066	122.994	6.94245	226.994	7.82651	108.494	6.76148	10061	ATP-binding cassette, sub-family F (GCN20), member 2
202394_s_at	ABCF3	-0.114549	0.281217	0.419146	0	FALSE	0	FALSE	0	FALSE	0	142.863	7.15849	154.669	7.27304	117.562	6.87728	106.843	6.73935	55324	ATP-binding cassette, sub-family F (GCN20), member 3
204567_s_at	ABCG1	1.90691	2.40982	3.14946	1	TRUE	1	TRUE	1	TRUE	1	112.287	6.81105	29.9428	4.90414	21.13	4.40122	12.6546	3.66159	9619	ATP-binding cassette, sub-family G (WHITE), member 1
209735_at	ABCG2	0.734513	4.44216	4.74416	0	FALSE	0	TRUE	1	TRUE	1	2840.64	11.472	1707.28	10.7375	130.675	7.02984	105.994	6.72784	9429	ATP-binding cassette, sub-family G (WHITE), member 2
207593_at	ABCG4	-0.114924	0.0811681	-0.163028	0	FALSE	0	FALSE	0	FALSE	0	40.0596	5.32408	43.3812	5.439	37.868	5.24291	44.8521	5.4871	64137	ATP-binding cassette, sub-family G (WHITE), member 4
218633_x_at	ABHD10	-1.18416	-0.286745	0.17769	1	TRUE	1	FALSE	0	FALSE	0	373.494	8.54494	848.696	9.7291	455.62	8.83169	330.213	8.36725	55347	abhydrolase domain containing 10
222697_s_at	ABHD10	-1.45643	-0.90698	-0.489769	1	TRUE	1	FALSE	0	FALSE	0	168.077	7.39298	461.25	8.84941	315.163	8.29996	236.017	7.88274	55347	abhydrolase domain containing 10
221927_s_at	ABHD11	0.747603	1.62197	1.10748	0	FALSE	0	TRUE	1	TRUE	1	449.72	8.81288	267.85	8.06528	146.11	7.19091	208.717	7.70541	83451	abhydrolase domain containing 11
1552470_a_at	ABHD11	-0.00094876	0.580989	0.397041	0	FALSE	0	FALSE	0	FALSE	0	38.2867	5.25877	38.3119	5.25972	25.5949	4.67778	29.0755	4.86173	83451	abhydrolase domain containing 11
228124_at	ABHD12	3.10379	1.45273	0.842501	0	TRUE	1	TRUE	1	FALSE	0	360.792	8.49502	41.9684	5.39123	131.808	7.0423	201.205	7.65252	26090	abhydrolase domain containing 12
228123_s_at	ABHD12	2.31611	1.4069	0.583909	0	TRUE	1	TRUE	1	FALSE	0	369.781	8.53053	74.2549	6.21442	139.452	7.12362	246.7	7.94662	26090	abhydrolase domain containing 12
224742_at	ABHD12	0.614216	1.02081	0.288258	1	FALSE	0	TRUE	1	FALSE	0	269.09	8.07194	175.792	7.45773	132.618	7.05114	220.355	7.78368	26090	abhydrolase domain containing 12
237974_at	ABHD12B	-1.83638	3.20639	4.96484	1	TRUE	1	TRUE	1	TRUE	1	682.49	9.41466	2437.26	11.251	73.9396	6.20827	21.854	4.44982	145447	abhydrolase domain containing 12B
235348_at	ABHD13	0.627729	-0.125856	-0.83882	0	FALSE	0	FALSE	0	FALSE	0	178.017	7.47587	115.212	6.84814	194.244	7.60173	318.399	8.31469	84945	abhydrolase domain containing 13
234993_at	ABHD13	0.151511	-0.0124722	-0.979339	0	FALSE	0	FALSE	0	FALSE	0	104.74	6.71066	94.2979	6.55915	105.649	6.72314	206.501	7.69	84945	abhydrolase domain containing 13
210006_at	ABHD14A	0.65772	0.288192	1.14798	1	FALSE	0	FALSE	0	TRUE	1	42.7565	5.41807	27.1025	4.76035	35.0145	5.12988	19.2942	4.27009	25864	abhydrolase domain containing 14A
224821_at	ABHD14B	0.614679	1.9149	1.03555	0	FALSE	0	TRUE	1	TRUE	1	94.2449	6.55834	61.549	5.94366	24.9928	4.64344	45.9753	5.52279	84836	abhydrolase domain containing 14B
226796_at	ABHD15	-0.284393	-0.13043	-1.45589	1	FALSE	0	FALSE	0	TRUE	1	24.8783	4.63681	30.2992	4.92121	27.2322	4.76724	68.2474	6.0927	116236	abhydrolase domain containing 15
224756_s_at	ABHD16A	0.976946	1.29865	0.860198	1	FALSE	0	TRUE	1	FALSE	0	217.019	7.76167	110.257	6.78473	88.2194	6.46302	119.551	6.90148	7920	abhydrolase domain containing 16A
63825_at	ABHD2	0.679829	0.414446	0.166286	0	FALSE	0	FALSE	0	FALSE	0	151.74	7.24546	94.722	6.56563	113.852	6.83101	135.22	7.07917	11057	abhydrolase domain containing 2
221815_at	ABHD2	0.568047	0.473149	0.216158	0	FALSE	0	FALSE	0	FALSE	0	77.7938	6.28158	52.4742	5.71354	56.0419	5.80843	66.9692	6.06543	11057	abhydrolase domain containing 2
225337_at	ABHD2	0.185888	-0.0134612	-0.0749613	0	FALSE	0	FALSE	0	FALSE	0	160.298	7.32461	140.919	7.13872	161.8	7.33807	168.847	7.39957	11057	abhydrolase domain containing 2
205566_at	ABHD2	0.0449102	-0.0594782	0.297476	0	FALSE	0	FALSE	0	FALSE	0	48.618	5.60342	47.1278	5.55851	50.6643	5.6629	39.5592	5.30594	11057	abhydrolase domain containing 2
228490_at	ABHD2	-0.122161	-0.0997932	-0.133978	0	FALSE	0	FALSE	0	FALSE	0	21.971	4.45753	23.9124	4.57969	23.5446	4.55732	24.1091	4.59151	11057	abhydrolase domain containing 2
213017_at	ABHD3	2.33569	1.69783	0.369313	0	TRUE	1	TRUE	1	FALSE	0	901.85	9.81674	178.657	7.48105	277.994	8.11891	698.168	9.44743	171586	abhydrolase domain containing 3
218581_at	ABHD4	-0.229381	0.182437	0.109076	0	FALSE	0	FALSE	0	FALSE	0	295.994	8.20943	347.004	8.43881	260.834	8.02699	274.44	8.10035	63874	abhydrolase domain containing 4
218739_at	ABHD5	0.250682	-0.372514	-0.816739	0	FALSE	0	FALSE	0	FALSE	0	93.8946	6.55297	78.9183	6.30229	121.557	6.92548	165.388	7.36971	51099	abhydrolase domain containing 5
213935_at	ABHD5	-0.0896645	-0.645244	-0.824723	0	FALSE	0	FALSE	0	FALSE	0	32.1345	5.00605	34.195	5.09572	50.2584	5.65129	56.9164	5.83077	51099	abhydrolase domain containing 5
213805_at	ABHD5	-0.335773	-0.860151	-1.5066	1	FALSE	0	FALSE	0	TRUE	1	29.3619	4.87587	37.0563	5.21165	53.2985	5.73602	83.4289	6.38247	51099	abhydrolase domain containing 5
221679_s_at	ABHD6	0.511722	0.266907	0.275124	0	FALSE	0	FALSE	0	FALSE	0	74.3263	6.2158	52.1314	5.70408	61.7726	5.94889	61.4217	5.94068	57406	abhydrolase domain containing 6
221552_at	ABHD6	0.293813	0.472359	0.332539	0	FALSE	0	FALSE	0	FALSE	0	194.244	7.60173	158.453	7.30792	140.008	7.12937	154.257	7.26919	57406	abhydrolase domain containing 6
45288_at	ABHD6	0.150387	0.441218	0.223156	0	FALSE	0	FALSE	0	FALSE	0	124.575	6.96087	112.243	6.81049	91.7512	6.51966	106.722	6.73772	57406	abhydrolase domain containing 6
209027_s_at	ABI1	-0.208475	-0.175841	-0.158528	0	FALSE	0	FALSE	0	FALSE	0	641.874	9.32615	741.663	9.53462	725.075	9.50199	716.426	9.48467	10006	abl-interactor 1
209028_s_at	ABI1	-0.854407	-0.238371	-0.550409	0	FALSE	0	FALSE	0	FALSE	0	376.599	8.55689	680.897	9.41129	444.259	8.79526	551.53	9.10729	10006	abl-interactor 1
211793_s_at	ABI2	0.780675	0.599562	0.763921	0	FALSE	0	FALSE	0	FALSE	0	470.192	8.87711	273.696	8.09643	310.305	8.27754	276.893	8.11319	10152	abl-interactor 2
207268_x_at	ABI2	0.744261	0.532025	0.825601	0	FALSE	0	FALSE	0	FALSE	0	433.848	8.76105	258.996	8.01679	300.042	8.22902	244.798	7.93545	10152	abl-interactor 2
209856_x_at	ABI2	0.596921	0.413231	0.616115	0	FALSE	0	FALSE	0	FALSE	0	269.496	8.07412	178.181	7.4772	202.375	7.66089	175.826	7.458	10152	abl-interactor 2
225112_at	ABI2	-0.117169	-1.41526	-0.404354	1	FALSE	0	TRUE	1	FALSE	0	615.853	9.26644	667.957	9.38361	1642.53	10.6817	815.08	9.6708	10152	abl-interactor 2
225098_at	ABI2	-0.152183	-1.42386	-0.553098	1	FALSE	0	TRUE	1	FALSE	0	1078.16	10.0744	1198.11	10.2265	2892.72	11.4982	1581.91	10.6275	10152	abl-interactor 2
223395_at	ABI3BP	0.17313	-0.229384	-0.434091	0	FALSE	0	FALSE	0	FALSE	0	16.4395	4.03909	14.5805	3.86596	19.2726	4.26848	22.2107	4.47319	25890	ABI family, member 3 (NESH) binding protein
202123_s_at	ABL1	-0.577944	-1.65223	-0.808562	1	FALSE	0	TRUE	1	FALSE	0	205.433	7.68252	306.653	8.26047	645.715	9.33475	359.808	8.49108	25	c-abl oncogene 1, non-receptor tyrosine kinase
231907_at	ABL2	0.845101	-0.0931237	-0.188684	0	FALSE	0	FALSE	0	FALSE	0	334.494	8.38584	186.203	7.54074	356.797	8.47896	381.231	8.57452	27	v-abl Abelson murine leukemia viral oncogene homolog 2
226893_at	ABL2	0.591758	-0.103183	-0.279205	0	FALSE	0	FALSE	0	FALSE	0	447.595	8.80605	296.994	8.21429	480.78	8.90923	543.168	9.08525	27	v-abl Abelson murine leukemia viral oncogene homolog 2
206411_s_at	ABL2	-0.287698	-0.198861	-0.428341	0	FALSE	0	FALSE	0	FALSE	0	34.1434	5.09353	41.6785	5.38123	39.1895	5.29239	45.9462	5.52187	27	v-abl Abelson murine leukemia viral oncogene homolog 2
210461_s_at	ABLIM1	-0.461061	-1.16568	0.195114	1	FALSE	0	TRUE	1	FALSE	0	97.3062	6.60446	133.947	7.06552	218.296	7.77014	84.9974	6.40935	3983	actin binding LIM protein 1
200965_s_at	ABLIM1	-1.48781	-2.26362	-0.29045	0	TRUE	1	TRUE	1	FALSE	0	243.335	7.9268	682.464	9.41461	1168.48	10.1904	297.603	8.21725	3983	actin binding LIM protein 1
216716_at	ABO	0.100227	-0.0459356	0.0058507	0	FALSE	0	FALSE	0	FALSE	0	26.1586	4.70922	24.403	4.60899	27.0049	4.75515	26.0528	4.70337	28	ABO blood group (transferase A, alpha 1-3-N-acetylgalactosaminyltransferase; transferase B, alpha 1-3-galactosyltransferase)
212895_s_at	ABR	0.207455	0.958391	-0.000398145	0	FALSE	0	FALSE	0	FALSE	0	453.772	8.82582	392.995	8.61837	233.525	7.86743	453.897	8.82622	29	active BCR-related
223361_at	ABRACL	-1.19973	-0.63115	0.525908	1	TRUE	1	FALSE	0	FALSE	0	1598.66	10.6427	3672.07	11.8424	2476.01	11.2738	1110.31	10.1167	58527	ABRA C-terminal like
218405_at	ABT1	-0.37726	0.191676	-0.162598	0	FALSE	0	FALSE	0	FALSE	0	265.835	8.05439	345.286	8.43165	232.762	7.86271	297.549	8.21698	29777	activator of basal transcription 1
229162_s_at	ABTB1	-0.180602	-0.129427	0.00723906	0	FALSE	0	FALSE	0	FALSE	0	26.467	4.72612	29.9966	4.90672	28.9512	4.85555	26.3345	4.71888	80325	ankyrin repeat and BTB (POZ) domain containing 1
213497_at	ABTB2	-0.342025	-0.180042	0.0933999	0	FALSE	0	FALSE	0	FALSE	0	143.754	7.16746	182.213	7.50948	162.861	7.3475	134.742	7.07406	25841	ankyrin repeat and BTB (POZ) domain containing 2
214274_s_at	ACAA1	0.105168	1.02894	-0.32666	1	FALSE	0	TRUE	1	FALSE	0	575.259	9.16807	534.816	9.0629	281.918	8.13913	721.436	9.49473	30	acetyl-CoA acyltransferase 1
202025_x_at	ACAA1	0.0692545	0.575985	-0.117705	0	FALSE	0	FALSE	0	FALSE	0	212.811	7.73343	202.836	7.66417	142.759	7.15744	230.901	7.85113	30	acetyl-CoA acyltransferase 1
202003_s_at	ACAA2	-0.587209	-0.751311	-2.4965	1	FALSE	0	FALSE	0	TRUE	1	837.578	9.71008	1258.32	10.2973	1409.91	10.4614	4726.59	12.2066	10449	acetyl-CoA acyltransferase 2
212186_at	ACACA	-0.809249	-0.754195	0.557515	0	FALSE	0	FALSE	0	FALSE	0	523.573	9.03225	917.457	9.8415	883.106	9.78644	355.753	8.47473	31	acetyl-CoA carboxylase alpha
214358_at	ACACA	-1.56822	-0.753515	-0.426216	1	TRUE	1	FALSE	0	FALSE	0	99.8796	6.64212	296.182	8.21034	168.387	7.39563	134.209	7.06833	31	acetyl-CoA carboxylase alpha
49452_at	ACACB	0.570507	-0.0401445	2.04392	1	FALSE	0	FALSE	0	TRUE	1	80.1808	6.32519	53.9922	5.75468	82.4433	6.36533	19.4442	4.28127	32	acetyl-CoA carboxylase beta
43427_at	ACACB	0.234128	-0.198012	1.30724	1	FALSE	0	FALSE	0	TRUE	1	70.835	6.14639	60.2238	5.91226	81.256	6.3444	28.6239	4.83915	32	acetyl-CoA carboxylase beta
221669_s_at	ACAD8	-0.115322	-0.405646	0.398071	0	FALSE	0	FALSE	0	FALSE	0	336.006	8.39234	363.967	8.50766	445.1	8.79799	254.985	7.99427	27034	acyl-CoA dehydrogenase family, member 8
224160_s_at	ACAD9	0.202923	0.278669	0.575433	0	FALSE	0	FALSE	0	FALSE	0	295.508	8.20705	256.734	8.00413	243.602	7.92838	198.311	7.63162	28976	acyl-CoA dehydrogenase family, member 9
206068_s_at	ACADL	1.63971	1.31513	2.28508	1	TRUE	1	TRUE	1	TRUE	1	71.0833	6.15144	22.8121	4.51173	28.5677	4.83631	14.5844	3.86636	33	acyl-CoA dehydrogenase, long chain
206069_s_at	ACADL	0.413691	0.127496	0.458906	0	FALSE	0	FALSE	0	FALSE	0	43.8646	5.45498	32.9292	5.04129	40.1545	5.32749	31.9131	4.99608	33	acyl-CoA dehydrogenase, long chain
202502_at	ACADM	-0.934376	-1.31306	-2.39512	0	FALSE	0	TRUE	1	TRUE	1	1055.95	10.0443	2017.98	10.9787	2623.69	11.3574	5554.49	12.4394	34	acyl-CoA dehydrogenase, C-4 to C-12 straight chain
202366_at	ACADS	-0.112624	0.171955	-0.323327	0	FALSE	0	FALSE	0	FALSE	0	62.5334	5.96656	67.6107	6.07918	55.5071	5.7946	78.2426	6.28988	35	acyl-CoA dehydrogenase, C-2 to C-3 short chain
205355_at	ACADSB	-1.84101	2.97921	-0.133335	0	TRUE	1	TRUE	1	FALSE	0	225.708	7.81831	808.621	9.65932	28.6229	4.8391	247.562	7.95165	36	acyl-CoA dehydrogenase, short/branched chain
226030_at	ACADSB	-2.33038	0.316908	-1.47779	0	TRUE	1	FALSE	0	TRUE	1	216.074	7.75538	1086.72	10.0858	173.462	7.43848	601.815	9.23318	36	acyl-CoA dehydrogenase, short/branched chain
200710_at	ACADVL	-0.990298	0.377376	-0.719158	0	FALSE	0	FALSE	0	FALSE	0	164.31	7.36027	326.417	8.35057	126.492	6.9829	270.49	8.07943	37	acyl-CoA dehydrogenase, very long chain
207692_s_at	ACAN	0.0990147	0.282525	0.139856	0	FALSE	0	FALSE	0	FALSE	0	50.8376	5.66782	47.4655	5.56881	41.7961	5.3853	46.1407	5.52797	176	aggrecan
217161_x_at	ACAN	-0.0911337	0.179363	-0.261057	0	FALSE	0	FALSE	0	FALSE	0	51.4801	5.68594	54.837	5.77708	45.4617	5.50658	61.6915	5.947	176	aggrecan
242081_at	ACAP1	0.0108683	0.0869032	-0.101884	0	FALSE	0	FALSE	0	FALSE	0	49.7386	5.63629	49.3653	5.62543	46.831	5.54939	53.3782	5.73818	9744	ArfGAP with coiled-coil, ankyrin repeat and PH domains 1
1552472_a_at	ACAP2	1.25331	2.22909	1.35124	1	TRUE	1	TRUE	1	TRUE	1	219.599	7.77873	92.1182	6.52541	46.839	5.54964	86.073	6.42749	23527	ArfGAP with coiled-coil, ankyrin repeat and PH domains 2
212476_at	ACAP2	-0.0767707	0.577314	-0.0524633	0	FALSE	0	FALSE	0	FALSE	0	972.258	9.9252	1025.4	10.002	651.617	9.34788	1008.26	9.97766	23527	ArfGAP with coiled-coil, ankyrin repeat and PH domains 2
205412_at	ACAT1	-0.594142	-1.30149	-1.51341	0	FALSE	0	TRUE	1	TRUE	1	660.947	9.36839	997.749	9.96253	1629.12	10.6699	1886.9	10.8818	38	acetyl-CoA acetyltransferase 1
209608_s_at	ACAT2	-3.85144	-4.55627	-3.5204	1	TRUE	1	TRUE	1	TRUE	1	117.175	6.87252	1691.35	10.724	2756.83	11.4288	1344.57	10.3929	39	acetyl-CoA acetyltransferase 2
202324_s_at	ACBD3	0.50358	0.510491	0.0835391	0	FALSE	0	FALSE	0	FALSE	0	1826.62	10.835	1288.41	10.3314	1282.26	10.3245	1723.85	10.7514	64746	acyl-CoA binding domain containing 3
202323_s_at	ACBD3	0.402116	0.632743	0.291651	0	FALSE	0	FALSE	0	FALSE	0	216.221	7.75636	163.624	7.35424	139.451	7.12362	176.645	7.46471	64746	acyl-CoA binding domain containing 3
225663_at	ACBD5	-0.636221	-0.682054	-1.43676	1	FALSE	0	FALSE	0	TRUE	1	457.341	8.83713	710.823	9.47335	733.768	9.51918	1238.07	10.2739	91452	acyl-CoA binding domain containing 5
1568877_a_at	ACBD5	-0.665302	-0.341764	-0.665302	0	FALSE	0	FALSE	0	FALSE	0	54.4212	5.7661	86.3066	6.4314	68.9683	6.10786	86.3066	6.4314	91452	acyl-CoA binding domain containing 5
225317_at	ACBD6	0.752136	0.487929	0.149992	0	FALSE	0	FALSE	0	FALSE	0	1120.07	10.1294	665.013	9.37724	798.665	9.64145	1009.47	9.97938	84320	acyl-CoA binding domain containing 6
204617_s_at	ACD	-0.590397	-0.207277	0.004354	0	FALSE	0	FALSE	0	FALSE	0	191.494	7.58116	288.325	8.17155	221.081	7.78843	190.917	7.5768	65057	adrenocortical dysplasia homolog (mouse)
227463_at	ACE	1.96559	2.02916	2.19106	1	TRUE	1	TRUE	1	TRUE	1	94.2449	6.55834	24.13	4.59275	23.0898	4.52919	20.6387	4.36728	1636	angiotensin I converting enzyme (peptidyl-dipeptidase A) 1
222689_at	ACER3	0.78381	1.20847	2.4041	0	FALSE	0	TRUE	1	TRUE	1	403.746	8.6573	234.508	7.87349	174.712	7.44883	76.2784	6.2532	55331	alkaline ceramidase 3
222688_at	ACER3	0.266818	0.299725	1.83766	1	FALSE	0	FALSE	0	TRUE	1	369.545	8.52961	307.148	8.26279	300.221	8.22988	103.389	6.69195	55331	alkaline ceramidase 3
222687_s_at	ACER3	0.0466852	-0.00990661	1.34509	1	FALSE	0	FALSE	0	TRUE	1	119.042	6.89533	115.251	6.84864	119.862	6.90523	46.8584	5.55024	55331	alkaline ceramidase 3
227776_at	ACER3	0.0155061	-0.744587	1.82628	1	FALSE	0	FALSE	0	TRUE	1	280.579	8.13226	277.58	8.11676	470.109	8.87685	79.1205	6.30598	55331	alkaline ceramidase 3
201715_s_at	ACIN1	0.113415	-0.553223	-0.016432	0	FALSE	0	FALSE	0	FALSE	0	99.2388	6.63283	91.7361	6.51942	145.619	7.18606	100.376	6.64926	22985	apoptotic chromatin condensation inducer 1
201127_s_at	ACLY	-0.388759	0.682781	0.55545	0	FALSE	0	FALSE	0	FALSE	0	787.599	9.62132	1031.18	10.0101	490.645	8.93854	535.918	9.06587	47	ATP citrate lyase
201128_s_at	ACLY	-0.437238	0.425414	0.352925	0	FALSE	0	FALSE	0	FALSE	0	4710.92	12.2018	6378.63	12.639	3507.87	11.7764	3688.63	11.8489	47	ATP citrate lyase
210337_s_at	ACLY	-0.520451	0.593576	0.591954	0	FALSE	0	FALSE	0	FALSE	0	938.411	9.87408	1346.06	10.3945	621.884	9.2805	622.583	9.28212	47	ATP citrate lyase
218981_at	ACN9	-2.17755	-2.22575	-2.16042	1	TRUE	1	TRUE	1	TRUE	1	112.494	6.81371	508.908	8.99126	526.195	9.03945	502.9	8.97413	57001	ACN9 homolog (S. cerevisiae)
207071_s_at	ACO1	-0.0519965	0.247355	-0.222438	0	FALSE	0	FALSE	0	FALSE	0	643.719	9.33029	667.343	9.38228	542.294	9.08293	751.029	9.55273	48	aconitase 1, soluble
200793_s_at	ACO2	-0.129041	0.268793	0.537607	0	FALSE	0	FALSE	0	FALSE	0	252.974	7.98285	276.644	8.11189	209.972	7.71405	174.277	7.44524	50	aconitase 2, mitochondrial
214763_at	ACOT11	-1.10446	-0.430973	-0.717357	1	TRUE	1	FALSE	0	FALSE	0	53.3477	5.73735	114.708	6.84182	71.9203	6.16833	87.7125	6.45471	26027	acyl-CoA thioesterase 11
204565_at	ACOT13	0.136681	0.700827	-0.603709	0	FALSE	0	FALSE	0	FALSE	0	514.047	9.00576	467.582	8.86907	316.251	8.30493	781.155	9.60946	55856	acyl-CoA thioesterase 13
229534_at	ACOT4	1.87666	1.753	2.21372	1	TRUE	1	TRUE	1	TRUE	1	65.2348	6.02757	17.7643	4.15091	19.3541	4.27457	14.0631	3.81385	122970	acyl-CoA thioesterase 4
215728_s_at	ACOT7	-1.19989	0.499266	0.0561259	1	TRUE	1	FALSE	0	FALSE	0	135.868	7.08606	312.118	8.28595	96.122	6.5868	130.684	7.02993	11332	acyl-CoA thioesterase 7
208002_s_at	ACOT7	-1.63579	0.596836	0.197052	1	TRUE	1	FALSE	0	FALSE	0	876.943	9.77634	2725.17	11.4121	579.837	9.1795	764.985	9.57929	11332	acyl-CoA thioesterase 7
204212_at	ACOT8	-0.28536	0.490538	0.208739	0	FALSE	0	FALSE	0	FALSE	0	294.259	8.20094	358.618	8.4863	209.442	7.71041	254.621	7.9922	10005	acyl-CoA thioesterase 8
236514_at	ACOT8	-2.15073	0.658423	0.229409	1	TRUE	1	FALSE	0	FALSE	0	42.5202	5.41008	188.812	7.5608	26.9395	4.75165	36.269	5.18067	10005	acyl-CoA thioesterase 8
221641_s_at	ACOT9	-1.08501	-0.673455	-0.515501	1	TRUE	1	FALSE	0	FALSE	0	537.024	9.06884	1139.24	10.1539	856.494	9.7423	767.671	9.58434	23597	acyl-CoA thioesterase 9
209600_s_at	ACOX1	0.995689	2.60293	1.20903	0	FALSE	0	TRUE	1	TRUE	1	664.634	9.37642	333.311	8.38073	109.401	6.77349	287.494	8.16739	51	acyl-CoA oxidase 1, palmitoyl
213501_at	ACOX1	0.988383	2.61882	1.14955	0	FALSE	0	TRUE	1	TRUE	1	410.079	8.67976	206.697	7.69138	66.7614	6.06094	184.849	7.53021	51	acyl-CoA oxidase 1, palmitoyl
227962_at	ACOX1	-0.409243	0.376865	0.303681	0	FALSE	0	FALSE	0	FALSE	0	204.927	7.67896	272.14	8.08821	157.816	7.3021	166.028	7.37528	51	acyl-CoA oxidase 1, palmitoyl
205364_at	ACOX2	-2.38995	-2.25911	-1.42995	1	TRUE	1	TRUE	1	TRUE	1	38.8872	5.28122	203.822	7.67117	186.152	7.54034	104.776	6.71117	8309	acyl-CoA oxidase 2, branched chain
204241_at	ACOX3	-0.282139	-0.227746	-1.32325	1	FALSE	0	FALSE	0	TRUE	1	41.8396	5.3868	50.8768	5.66894	48.9944	5.61454	104.695	6.71005	8310	acyl-CoA oxidase 3, pristanoyl
204242_s_at	ACOX3	-0.521325	-0.154221	-0.865276	0	FALSE	0	FALSE	0	FALSE	0	57.3413	5.8415	82.3004	6.36283	63.8106	5.99572	104.458	6.70678	8310	acyl-CoA oxidase 3, pristanoyl
240189_at	ACOXL	0.260223	1.23603	2.073	0	FALSE	0	TRUE	1	TRUE	1	94.7542	6.56612	79.1159	6.3059	40.227	5.33009	22.5198	4.49312	55289	acyl-CoA oxidase-like
220845_at	ACOXL	-0.161399	-0.106751	-0.139536	0	FALSE	0	FALSE	0	FALSE	0	9.98265	3.31942	11.1643	3.48082	10.7493	3.42617	10.9964	3.45896	55289	acyl-CoA oxidase-like
201629_s_at	ACP1	1.16451	0.380399	0.323939	1	TRUE	1	FALSE	0	FALSE	0	1265.08	10.305	564.372	9.1405	971.869	9.92462	1010.66	9.98108	52	acid phosphatase 1, soluble
215227_x_at	ACP1	0.945543	0.346988	0.394111	0	FALSE	0	FALSE	0	FALSE	0	1756.87	10.7788	912.225	9.83325	1381.29	10.4318	1336.9	10.3847	52	acid phosphatase 1, soluble
201630_s_at	ACP1	0.934134	-0.0631722	0.139666	0	FALSE	0	FALSE	0	FALSE	0	3124.48	11.6094	1635.22	10.6753	3264.33	11.6726	2836.18	11.4697	52	acid phosphatase 1, soluble
202767_at	ACP2	0.212763	0.316339	-0.32016	0	FALSE	0	FALSE	0	FALSE	0	201.469	7.65442	173.844	7.44165	161.801	7.33808	251.528	7.97458	53	acid phosphatase 2, lysosomal
218795_at	ACP6	-0.307902	0.53035	0.682547	0	FALSE	0	FALSE	0	FALSE	0	616.699	9.26842	763.416	9.57633	426.994	8.73807	384.243	8.58588	51205	acid phosphatase 6, lysophosphatidic
226925_at	ACPL2	-1.53203	0.298942	-1.7123	0	TRUE	1	FALSE	0	TRUE	1	672.767	9.39396	1945.59	10.926	546.857	9.09502	2204.54	11.1063	92370	acid phosphatase-like 2
204393_s_at	ACPP	-1.17242	0.0751925	-0.770581	1	TRUE	1	FALSE	0	FALSE	0	27.0013	4.75495	60.8581	5.92738	25.63	4.67976	46.063	5.52554	55	acid phosphatase, prostate
241715_x_at	ACPT	-0.412788	0.00188268	-0.0724198	0	FALSE	0	FALSE	0	FALSE	0	82.6891	6.36963	110.08	6.78241	82.5813	6.36774	86.9459	6.44205	93650	acid phosphatase, testicular
238825_at	ACRC	0.56388	-0.00345579	1.18276	1	FALSE	0	FALSE	0	TRUE	1	40.1191	5.32622	27.1398	4.76234	40.2153	5.32967	17.6728	4.14346	93953	acidic repeat containing
207969_x_at	ACRV1	0.160482	0.144909	0.38081	0	FALSE	0	FALSE	0	FALSE	0	16.646	4.05711	14.8936	3.89662	15.0553	3.9122	12.7843	3.6763	56	acrosomal vesicle protein 1
207991_x_at	ACRV1	0.0458577	-0.0357123	0.0255555	0	FALSE	0	FALSE	0	FALSE	0	16.4601	4.0409	15.9451	3.99504	16.8726	4.07661	16.1711	4.01534	56	acrosomal vesicle protein 1
206466_at	ACSBG1	-0.14496	-0.261576	-0.0401301	0	FALSE	0	FALSE	0	FALSE	0	13.4877	3.75357	14.9133	3.89853	16.1689	4.01515	13.8681	3.7937	23205	acyl-CoA synthetase bubblegum family member 1
206465_at	ACSBG1	-1.59813	-1.49294	-0.195967	0	TRUE	1	TRUE	1	FALSE	0	18.4042	4.20196	55.7187	5.80009	51.8009	5.6949	21.0819	4.39793	23205	acyl-CoA synthetase bubblegum family member 1
218844_at	ACSF2	2.38742	3.48372	3.07228	1	TRUE	1	TRUE	1	TRUE	1	760.587	9.57097	145.366	7.18355	67.9901	6.08725	90.4275	6.49869	80221	acyl-CoA synthetase family member 2
207275_s_at	ACSL1	-1.33316	0.176312	0.319748	1	TRUE	1	FALSE	0	FALSE	0	31.0592	4.95695	78.2546	6.2901	27.4862	4.78064	24.8849	4.6372	2180	acyl-CoA synthetase long-chain family member 1
201963_at	ACSL1	-2.24943	-0.290706	0.436093	1	TRUE	1	FALSE	0	FALSE	0	71.272	6.15526	338.895	8.40469	87.1826	6.44597	52.6795	5.71917	2180	acyl-CoA synthetase long-chain family member 1
201662_s_at	ACSL3	0.65096	-0.0448822	1.52061	1	FALSE	0	FALSE	0	TRUE	1	1705.47	10.736	1086.14	10.085	1759.37	10.7808	594.424	9.21535	2181	acyl-CoA synthetase long-chain family member 3
201661_s_at	ACSL3	0.208206	-0.32876	1.0678	1	FALSE	0	FALSE	0	TRUE	1	2103.49	11.0386	1820.81	10.8304	2641.85	11.3673	1003.46	9.97077	2181	acyl-CoA synthetase long-chain family member 3
201660_at	ACSL3	0.138093	-0.350403	1.13874	1	FALSE	0	FALSE	0	TRUE	1	860.932	9.74976	782.346	9.61166	1097.62	10.1002	390.998	8.61102	2181	acyl-CoA synthetase long-chain family member 3
1557419_a_at	ACSL4	-0.795526	-0.466937	-0.327237	0	FALSE	0	FALSE	0	FALSE	0	31.7569	4.989	55.1207	5.78452	43.8935	5.45593	39.8424	5.31623	2182	acyl-CoA synthetase long-chain family member 4
1557418_at	ACSL4	-0.976308	-0.654608	-0.276286	0	FALSE	0	FALSE	0	FALSE	0	15.6409	3.96725	30.7723	4.94356	24.6218	4.62186	18.9423	4.24354	2182	acyl-CoA synthetase long-chain family member 4
202422_s_at	ACSL4	-4.11678	-3.6679	-1.7058	1	TRUE	1	TRUE	1	TRUE	1	73.1262	6.19232	1268.67	10.3091	929.438	9.86021	238.545	7.89812	2182	acyl-CoA synthetase long-chain family member 4
218322_s_at	ACSL5	-0.13467	0.257598	-1.03919	1	FALSE	0	FALSE	0	TRUE	1	23.1988	4.53598	25.4686	4.67065	19.4053	4.27838	47.6752	5.57517	51703	acyl-CoA synthetase long-chain family member 5
216409_at	ACSL6	0.170856	0.353812	0.21047	0	FALSE	0	FALSE	0	FALSE	0	35.1048	5.1336	31.1842	4.96274	27.47	4.77979	30.3396	4.92313	23305	acyl-CoA synthetase long-chain family member 6
211207_s_at	ACSL6	-0.803453	-0.0502075	-0.00134647	0	FALSE	0	FALSE	0	FALSE	0	12.0382	3.58955	21.01	4.39301	12.4646	3.63976	12.0495	3.5909	23305	acyl-CoA synthetase long-chain family member 6
234312_s_at	ACSS2	1.0015	1.32087	1.25018	1	TRUE	1	TRUE	1	TRUE	1	288.147	8.17066	143.924	7.16916	115.344	6.8498	121.136	6.92048	55902	acyl-CoA synthetase short-chain family member 2
219616_at	ACSS3	-0.408368	0.388256	-0.176384	0	FALSE	0	FALSE	0	FALSE	0	113.825	6.83067	151.067	7.23904	86.9682	6.44242	128.628	7.00706	79611	acyl-CoA synthetase short-chain family member 3
229222_at	ACSS3	-0.836444	0.576609	-0.226923	0	FALSE	0	FALSE	0	FALSE	0	132.798	7.05309	237.13	7.88953	89.0461	6.47648	155.418	7.28001	79611	acyl-CoA synthetase short-chain family member 3
200974_at	ACTA2	-2.26644	-0.766067	-2.26862	0	TRUE	1	FALSE	0	TRUE	1	69.5914	6.12084	334.827	8.38727	118.349	6.8869	335.334	8.38946	59	actin, alpha 2, smooth muscle, aorta
AFFX-HSAC07/X00351_5_at	ACTB	0.600377	0.222732	0.802745	0	FALSE	0	FALSE	0	FALSE	0	4535.98	12.1472	2991.85	11.5468	3887.07	11.9245	2600.29	11.3445	60	actin, beta
AFFX-HSAC07/X00351_M_at	ACTB	0.397919	0.0679748	0.540559	0	FALSE	0	FALSE	0	FALSE	0	5903.07	12.5272	4480.14	12.1293	5631.38	12.4593	4058.38	11.9867	60	actin, beta
213867_x_at	ACTB	0.31184	0.0463517	0.175262	0	FALSE	0	FALSE	0	FALSE	0	12280.8	13.5841	9893.61	13.2723	11892.5	13.5378	10876	13.4089	60	actin, beta
224594_x_at	ACTB	0.27804	0.0485606	0.140666	0	FALSE	0	FALSE	0	FALSE	0	11647	13.5077	9605.4	13.2296	11261.5	13.4591	10565	13.367	60	actin, beta
AFFX-HSAC07/X00351_3_at	ACTB	0.257946	-0.0260854	0.14839	0	FALSE	0	FALSE	0	FALSE	0	11017.5	13.4275	9213.67	13.1696	11218.5	13.4536	9940.59	13.2791	60	actin, beta
200801_x_at	ACTB	0.192556	0.0649057	0.18253	0	FALSE	0	FALSE	0	FALSE	0	12804.6	13.6444	11204.7	13.4518	12241.3	13.5795	11282.8	13.4618	60	actin, beta
205132_at	ACTC1	-0.746039	-0.912784	-0.108017	0	FALSE	0	FALSE	0	FALSE	0	84.421	6.39953	141.589	7.14557	158.937	7.31232	90.9845	6.50755	70	actin, alpha, cardiac muscle 1
211995_x_at	ACTG1	0.120382	0.116992	0.0891096	0	FALSE	0	FALSE	0	FALSE	0	14108.5	13.7843	12979.1	13.6639	13009.6	13.6673	13263.5	13.6952	71	actin, gamma 1
213214_x_at	ACTG1	0.0916704	0.0253862	0.0534641	0	FALSE	0	FALSE	0	FALSE	0	15296	13.9009	14354.3	13.8092	15029.2	13.8755	14739.5	13.8474	71	actin, gamma 1
212363_x_at	ACTG1	0.0696486	0.0816405	0.0651259	0	FALSE	0	FALSE	0	FALSE	0	12542.1	13.6145	11951	13.5448	11852.1	13.5329	11988.5	13.5494	71	actin, gamma 1
224585_x_at	ACTG1	0.0557278	0.0262886	0.0164336	0	FALSE	0	FALSE	0	FALSE	0	15450.9	13.9154	14865.4	13.8597	15171.9	13.8891	15275.9	13.899	71	actin, gamma 1
201550_x_at	ACTG1	0.0396213	0.0626836	0.0514015	0	FALSE	0	FALSE	0	FALSE	0	15750.2	13.9431	15323.6	13.9035	15080.6	13.8804	15199	13.8917	71	actin, gamma 1
211983_x_at	ACTG1	0.0370975	0.0471491	0.0109104	0	FALSE	0	FALSE	0	FALSE	0	15084.3	13.8808	14701.4	13.8437	14599.3	13.8336	14970.7	13.8698	71	actin, gamma 1
212988_x_at	ACTG1	0.0335656	0.00306023	0.0116649	0	FALSE	0	FALSE	0	FALSE	0	14945.8	13.8674	14602	13.8339	14914.1	13.8644	14825.4	13.8558	71	actin, gamma 1
221607_x_at	ACTG1	0.0105708	-0.00751401	0.0030568	0	FALSE	0	FALSE	0	FALSE	0	15019	13.8745	14909.4	13.8639	15097.4	13.882	14987.2	13.8714	71	actin, gamma 1
211970_x_at	ACTG1	-0.00106757	0.00273122	0.0114132	0	FALSE	0	FALSE	0	FALSE	0	14769.4	13.8503	14780.4	13.8514	14741.5	13.8476	14653.1	13.8389	71	actin, gamma 1
202274_at	ACTG2	0.389836	0.42362	0.40378	0	FALSE	0	FALSE	0	FALSE	0	47.5409	5.5711	36.284	5.18126	35.4442	5.14748	35.935	5.16732	72	actin, gamma 2, smooth muscle, enteric
202666_s_at	ACTL6A	-0.147758	-0.643891	-0.100313	0	FALSE	0	FALSE	0	FALSE	0	1711.33	10.7409	1895.89	10.8887	2674.02	11.3848	1834.56	10.8412	86	actin-like 6A
211160_x_at	ACTN1	-0.0516563	0.192798	0.426467	0	FALSE	0	FALSE	0	FALSE	0	343.744	8.42519	356.275	8.47685	300.744	8.23239	255.774	7.99872	87	actinin, alpha 1
208637_x_at	ACTN1	-0.11882	0.189179	0.444989	0	FALSE	0	FALSE	0	FALSE	0	555.744	9.11828	603.453	9.2371	487.446	8.9291	408.244	8.67329	87	actinin, alpha 1
208636_at	ACTN1	-0.136582	0.0472076	0.224808	0	FALSE	0	FALSE	0	FALSE	0	3187.99	11.6384	3504.55	11.775	3085.37	11.5912	2727.99	11.4136	87	actinin, alpha 1
203861_s_at	ACTN2	-0.199091	0.021323	-0.609073	0	FALSE	0	FALSE	0	FALSE	0	39.8371	5.31604	45.732	5.51513	39.2527	5.29472	60.7627	5.92511	88	actinin, alpha 2
203864_s_at	ACTN2	-0.212825	-0.37295	-0.678621	0	FALSE	0	FALSE	0	FALSE	0	23.101	4.52988	26.773	4.74271	29.9157	4.90283	36.9756	5.2085	88	actinin, alpha 2
203863_at	ACTN2	-0.285147	-0.285147	-1.48593	1	FALSE	0	FALSE	0	TRUE	1	24.6649	4.62438	30.055	4.90953	30.055	4.90953	69.0856	6.11031	88	actinin, alpha 2
203862_s_at	ACTN2	-0.5941	-0.289352	-1.16991	1	FALSE	0	FALSE	0	TRUE	1	18.6915	4.22431	28.2154	4.81841	22.8427	4.51366	42.0556	5.39422	88	actinin, alpha 2
206891_at	ACTN3	-0.0481666	0.184519	-0.584989	0	FALSE	0	FALSE	0	FALSE	0	32.6	5.0268	33.7068	5.07497	28.6861	4.84228	48.9009	5.61179	89	actinin, alpha 3
200601_at	ACTN4	0.240289	0.522043	0.524249	0	FALSE	0	FALSE	0	FALSE	0	241.737	7.9173	204.649	7.67701	168.342	7.39525	168.085	7.39305	81	actinin, alpha 4
222230_s_at	ACTR10	0.738731	0.934092	-0.0408546	0	FALSE	0	FALSE	0	FALSE	0	2216.82	11.1143	1328.47	10.3755	1160.22	10.1802	2280.49	11.1551	55860	actin-related protein 10 homolog (S. cerevisiae)
200720_s_at	ACTR1A	0.00954561	1.20097	-0.196656	1	FALSE	0	TRUE	1	FALSE	0	624.611	9.28681	620.492	9.27727	271.695	8.08584	715.828	9.48347	10121	ARP1 actin-related protein 1 homolog A, centractin alpha (yeast)
200721_s_at	ACTR1A	-0.419196	-0.112231	-0.279861	0	FALSE	0	FALSE	0	FALSE	0	191.735	7.58297	256.385	8.00217	207.246	7.6952	232.781	7.86283	10121	ARP1 actin-related protein 1 homolog A, centractin alpha (yeast)
202135_s_at	ACTR1B	-0.339629	0.218798	0.107055	0	FALSE	0	FALSE	0	FALSE	0	307.253	8.26328	388.807	8.60291	264.017	8.04448	285.279	8.15623	10120	ARP1 actin-related protein 1 homolog B, centractin beta (yeast)
200727_s_at	ACTR2	0.86258	0.937206	1.13644	1	FALSE	0	FALSE	0	TRUE	1	601.001	9.23122	330.531	8.36864	313.869	8.29402	273.383	8.09478	10097	ARP2 actin-related protein 2 homolog (yeast)
1558015_s_at	ACTR2	0.832034	1.00774	0.846641	1	FALSE	0	TRUE	1	FALSE	0	157.793	7.30189	88.6383	6.46986	78.4745	6.29415	87.7453	6.45525	10097	ARP2 actin-related protein 2 homolog (yeast)
1554390_s_at	ACTR2	0.797646	0.983994	0.960186	0	FALSE	0	FALSE	0	FALSE	0	431.092	8.75185	248.002	7.95421	217.951	7.76786	221.577	7.79167	10097	ARP2 actin-related protein 2 homolog (yeast)
200729_s_at	ACTR2	0.600741	0.425372	0.756993	0	FALSE	0	FALSE	0	FALSE	0	3734.99	11.8669	2462.91	11.2661	2781.25	11.4415	2210.1	11.1099	10097	ARP2 actin-related protein 2 homolog (yeast)
234210_x_at	ACTR2	0.0882106	-0.00962294	-0.257105	0	FALSE	0	FALSE	0	FALSE	0	29.7208	4.8934	27.958	4.80519	29.9197	4.90302	35.5187	5.15051	10097	ARP2 actin-related protein 2 homolog (yeast)
200728_at	ACTR2	-0.0928202	0.2751	0.067136	0	FALSE	0	FALSE	0	FALSE	0	3895.14	11.9275	4153.98	12.0203	3218.91	11.6524	3718.03	11.8603	10097	ARP2 actin-related protein 2 homolog (yeast)
213101_s_at	ACTR3	0.382565	-0.156585	0.219224	0	FALSE	0	FALSE	0	FALSE	0	5408.72	12.4011	4148.88	12.0185	6028.81	12.5577	4646.24	12.1818	10096	ARP3 actin-related protein 3 homolog (yeast)
200996_at	ACTR3	0.337912	-0.129477	0.328358	0	FALSE	0	FALSE	0	FALSE	0	2417.16	11.2391	1912.42	10.9012	2644.13	11.3686	1925.13	10.9107	10096	ARP3 actin-related protein 3 homolog (yeast)
213102_at	ACTR3	0.08441	-0.730583	-0.189279	0	FALSE	0	FALSE	0	FALSE	0	1688.9	10.7219	1592.92	10.6375	2802.41	11.4525	1925.68	10.9112	10096	ARP3 actin-related protein 3 homolog (yeast)
239170_at	ACTR3	-0.00799892	-0.396178	-0.48679	0	FALSE	0	FALSE	0	FALSE	0	29.0126	4.85861	29.1739	4.86661	38.1811	5.25479	40.6561	5.3454	10096	ARP3 actin-related protein 3 homolog (yeast)
228603_at	ACTR3	-2.18045	-2.32116	-3.15404	1	TRUE	1	TRUE	1	TRUE	1	41.6143	5.37901	188.636	7.55946	207.961	7.70017	370.428	8.53305	10096	ARP3 actin-related protein 3 homolog (yeast)
1555487_a_at	ACTR3B	0	-0.730968	0.336932	0	FALSE	0	FALSE	0	FALSE	0	71.8446	6.16681	71.8446	6.16681	119.244	6.89778	56.881	5.82988	57180	ARP3 actin-related protein 3 homolog B (yeast)
218868_at	ACTR3B	-0.158949	-1.40979	0.703697	1	FALSE	0	TRUE	1	FALSE	0	241.31	7.91474	269.416	8.07369	641.157	9.32453	148.163	7.21105	57180	ARP3 actin-related protein 3 homolog B (yeast)
222147_s_at	ACTR5	-0.253236	0.466676	0.674892	0	FALSE	0	FALSE	0	FALSE	0	131.168	7.03527	156.336	7.2885	94.9168	6.56859	82.1606	6.36037	79913	ARP5 actin-related protein 5 homolog (yeast)
219623_at	ACTR5	-0.522656	0.581247	0.981159	0	FALSE	0	FALSE	0	FALSE	0	318.422	8.3148	457.444	8.83745	212.829	7.73355	161.304	7.33364	79913	ARP5 actin-related protein 5 homolog (yeast)
218395_at	ACTR6	-0.640275	0.492184	-0.00575112	0	FALSE	0	FALSE	0	FALSE	0	1025.31	10.0018	1598.07	10.6421	728.942	9.50966	1029.41	10.0076	64431	ARP6 actin-related protein 6 homolog (yeast)
218658_s_at	ACTR8	-0.135236	-1.23168	-0.218716	1	FALSE	0	TRUE	1	FALSE	0	79.7814	6.31798	87.6218	6.45322	187.359	7.54966	92.8414	6.5367	93973	ARP8 actin-related protein 8 homolog (yeast)
222707_s_at	ACTR8	-0.333518	-0.169882	-0.123893	0	FALSE	0	FALSE	0	FALSE	0	229.407	7.84177	289.072	8.17529	258.076	8.01165	249.979	7.96566	93973	ARP8 actin-related protein 8 homolog (yeast)
223665_at	ACTRT3	-1.30529	-1.28788	-1.01744	1	TRUE	1	TRUE	1	TRUE	1	17.6241	4.13948	43.555	5.44477	43.0327	5.42736	35.6768	5.15691	84517	actin-related protein T3
203935_at	ACVR1	2.51689	0.949448	1.82096	0	TRUE	1	FALSE	0	TRUE	1	1314.27	10.3601	229.629	7.84316	680.572	9.4106	371.982	8.53909	90	activin A receptor, type I
205209_at	ACVR1B	2.38061	2.28698	1.57157	1	TRUE	1	TRUE	1	TRUE	1	552.94	9.11098	106.18	6.73037	113.299	6.824	186.032	7.53941	91	activin A receptor, type IB
213198_at	ACVR1B	1.69587	1.5352	0.568856	0	TRUE	1	TRUE	1	FALSE	0	1547.28	10.5955	477.595	8.89964	533.859	9.06032	1043.1	10.0267	91	activin A receptor, type IB
208218_s_at	ACVR1B	0.814792	0.814792	0.682933	0	FALSE	0	FALSE	0	FALSE	0	40.965	5.35632	23.2882	4.54153	23.2882	4.54153	25.517	4.67338	91	activin A receptor, type IB
208223_s_at	ACVR1B	0.744197	0.636904	0.621578	0	FALSE	0	FALSE	0	FALSE	0	24.4399	4.61117	14.5906	3.86697	15.7171	3.97426	15.885	3.98959	91	activin A receptor, type IB
1552519_at	ACVR1C	-0.967042	0.205556	-0.856843	0	FALSE	0	FALSE	0	FALSE	0	84.4154	6.39943	165.018	7.36648	73.2053	6.19388	152.882	7.25628	130399	activin A receptor, type IC
1563182_at	ACVR1C	-1.14334	-0.0701705	-1.05453	0	TRUE	1	FALSE	0	TRUE	1	40.0408	5.3234	88.4467	6.46674	42.0364	5.39357	83.1661	6.37792	130399	activin A receptor, type IC
205327_s_at	ACVR2A	0.0676714	-1.39579	-1.08127	0	FALSE	0	TRUE	1	TRUE	1	161.766	7.33777	154.353	7.27009	425.66	8.73356	342.281	8.41904	92	activin A receptor, type IIA
228416_at	ACVR2A	-0.119818	-2.03759	-1.39487	0	FALSE	0	TRUE	1	TRUE	1	55.3285	5.78995	60.1198	5.90977	227.155	7.82754	145.494	7.18482	92	activin A receptor, type IIA
1559548_at	ACVR2B	0.571291	-0.681362	0.0581924	0	FALSE	0	FALSE	0	FALSE	0	150.434	7.23299	101.244	6.6617	241.244	7.91435	144.487	7.1748	93	activin A receptor, type IIB
220028_at	ACVR2B	0.0998643	-0.422094	-0.364549	0	FALSE	0	FALSE	0	FALSE	0	185.426	7.5347	173.025	7.43484	248.447	7.95679	238.732	7.89925	93	activin A receptor, type IIB
236126_at	ACVR2B	0.0215063	-0.728471	-0.734207	0	FALSE	0	FALSE	0	FALSE	0	1348.5	10.3971	1328.55	10.3756	2234.31	11.1256	2243.21	11.1313	93	activin A receptor, type IIB
215590_x_at	ACVR2B-AS1	0.120419	-0.265186	0.0353816	0	FALSE	0	FALSE	0	FALSE	0	28.4646	4.83109	26.1851	4.71068	34.2085	5.09628	27.775	4.79571	100128640	ACVR2B antisense RNA 1
205260_s_at	ACYP1	-0.303236	-0.372713	-1.30623	1	FALSE	0	FALSE	0	TRUE	1	326.468	8.3508	402.832	8.65403	422.706	8.72351	807.338	9.65703	97	acylphosphatase 1, erythrocyte (common) type
206833_s_at	ACYP2	0.487201	0.735163	0.709871	0	FALSE	0	FALSE	0	FALSE	0	147.657	7.20611	105.34	6.71891	88.7052	6.47095	90.274	6.49624	98	acylphosphatase 2, muscle type
216705_s_at	ADA	-1.76928	-0.00475497	-1.07734	0	TRUE	1	FALSE	0	TRUE	1	113.15	6.8221	385.71	8.59137	113.524	6.82685	238.763	7.89944	100	adenosine deaminase
204639_at	ADA	-2.30203	-0.320406	-1.59069	0	TRUE	1	FALSE	0	TRUE	1	248.349	7.95622	1224.73	10.2583	310.108	8.27663	748.01	9.54691	100	adenosine deaminase
231448_at	ADAD1	-0.194191	-0.152821	-0.0349121	0	FALSE	0	FALSE	0	FALSE	0	19.565	4.2902	22.384	4.4844	21.7512	4.44302	20.0442	4.32512	132612	adenosine deaminase domain containing 1 (testis-specific)
238424_at	ADAL	0.0534053	0.0616798	0.240899	0	FALSE	0	FALSE	0	FALSE	0	106.949	6.74078	103.063	6.68738	102.473	6.6791	90.5023	6.49988	161823	adenosine deaminase-like
239711_at	ADAL	-0.248314	-0.106622	-0.217836	0	FALSE	0	FALSE	0	FALSE	0	32.2064	5.00928	38.2554	5.25759	34.6768	5.1159	37.4557	5.22711	161823	adenosine deaminase-like
202604_x_at	ADAM10	-0.0474053	0.414424	0.435685	0	FALSE	0	FALSE	0	FALSE	0	202.911	7.6647	209.689	7.71211	152.248	7.25028	150.021	7.22902	102	ADAM metallopeptidase domain 10
202603_at	ADAM10	-0.239066	0.171776	0.364031	0	FALSE	0	FALSE	0	FALSE	0	3211.57	11.6491	3790.39	11.8881	2851.07	11.4773	2495.36	11.285	102	ADAM metallopeptidase domain 10
214895_s_at	ADAM10	-0.242131	0.23557	0.411	0	FALSE	0	FALSE	0	FALSE	0	268.859	8.07071	317.99	8.31284	228.355	7.83513	202.209	7.65971	102	ADAM metallopeptidase domain 10
205746_s_at	ADAM17	1.33993	1.27565	0.65433	0	TRUE	1	TRUE	1	FALSE	0	289.979	8.17981	114.554	6.83988	119.773	6.90416	184.244	7.52548	6868	ADAM metallopeptidase domain 17
205745_x_at	ADAM17	0.914938	0.863927	0.353633	0	FALSE	0	FALSE	0	FALSE	0	585.675	9.19396	310.623	8.27902	321.802	8.33003	458.356	8.84032	6868	ADAM metallopeptidase domain 17
209765_at	ADAM19	-1.11623	-2.13333	-0.409302	0	TRUE	1	TRUE	1	FALSE	0	23.4207	4.54971	50.7711	5.66594	102.753	6.68304	31.1037	4.95901	8728	ADAM metallopeptidase domain 19
228925_at	ADAM1A	0.39619	-1.89373	-1.02442	0	FALSE	0	TRUE	1	TRUE	1	97.0335	6.60041	73.7321	6.20422	360.571	8.49414	197.379	7.62483	8759	ADAM metallopeptidase domain 1A, pseudogene
244194_at	ADAM22	-0.908189	-1.00395	-0.182465	1	FALSE	0	TRUE	1	FALSE	0	13.7961	3.78619	25.891	4.69438	27.6678	4.79014	15.6561	3.96866	53616	ADAM metallopeptidase domain 22
213411_at	ADAM22	-1.05893	-1.46643	-0.230017	0	TRUE	1	TRUE	1	FALSE	0	15.0399	3.91072	31.334	4.96966	41.5608	5.37715	17.6395	4.14074	53616	ADAM metallopeptidase domain 22
206046_at	ADAM23	-0.38086	-0.578046	0.638872	0	FALSE	0	FALSE	0	FALSE	0	95.0699	6.57092	123.792	6.95178	141.923	7.14896	61.0553	5.93204	8745	ADAM metallopeptidase domain 23
244463_at	ADAM23	-1.40229	-1.98083	0.706349	0	TRUE	1	TRUE	1	FALSE	0	16.3526	4.03145	43.2234	5.43374	64.547	6.01228	10.022	3.3251	8745	ADAM metallopeptidase domain 23
213808_at	ADAM23	-1.6324	-2.38135	0.0752633	0	TRUE	1	TRUE	1	FALSE	0	10.2203	3.35337	31.6859	4.98577	53.2504	5.73472	9.70082	3.27811	8745	ADAM metallopeptidase domain 23
217090_at	ADAM3A	0.0703299	0.195294	-0.0763152	0	FALSE	0	FALSE	0	FALSE	0	13.8482	3.79162	13.1893	3.72129	12.0949	3.59633	14.6004	3.86794	1587	ADAM metallopeptidase domain 3A (pseudogene)
216998_s_at	ADAM5	-0.0188869	-0.0974105	-0.208329	0	FALSE	0	FALSE	0	FALSE	0	10.7862	3.43112	10.9284	3.45	11.5397	3.52853	12.4618	3.63945	255926	ADAM metallopeptidase domain 5, pseudogene
205180_s_at	ADAM8	0.844127	1.09688	1.13063	0	FALSE	0	TRUE	1	TRUE	1	168.752	7.39876	94.0032	6.55464	78.8964	6.30189	77.0722	6.26814	101	ADAM metallopeptidase domain 8
1555326_a_at	ADAM9	1.3194	1.80558	2.29607	1	TRUE	1	TRUE	1	TRUE	1	163.783	7.35564	65.6281	6.03624	46.8526	5.55006	33.349	5.05957	8754	ADAM metallopeptidase domain 9
202381_at	ADAM9	0.77629	1.9336	2.56827	0	FALSE	0	TRUE	1	TRUE	1	2059.5	11.0081	1202.47	10.2318	539.125	9.07448	347.244	8.43981	8754	ADAM metallopeptidase domain 9
222162_s_at	ADAMTS1	-0.701027	0.487966	2.34293	1	FALSE	0	FALSE	0	TRUE	1	1023.5	9.99929	1663.86	10.7003	729.784	9.51132	201.74	7.65636	9510	ADAM metallopeptidase with thrombospondin type 1 motif, 1
222486_s_at	ADAMTS1	-0.893161	0.493801	1.83729	1	FALSE	0	FALSE	0	TRUE	1	249.157	7.96091	462.744	8.85407	176.939	7.46711	69.7256	6.12362	9510	ADAM metallopeptidase with thrombospondin type 1 motif, 1
221421_s_at	ADAMTS12	-0.106613	0.261974	0.125509	0	FALSE	0	FALSE	0	FALSE	0	25.3783	4.66552	27.3248	4.77214	21.1642	4.40355	23.2638	4.54002	81792	ADAM metallopeptidase with thrombospondin type 1 motif, 12
226997_at	ADAMTS12	-1.6018	-1.14807	-2.0516	1	TRUE	1	TRUE	1	TRUE	1	58.3146	5.86578	176.997	7.46758	129.235	7.01386	241.751	7.91738	81792	ADAM metallopeptidase with thrombospondin type 1 motif, 12
229004_at	ADAMTS15	-0.640012	-0.597006	-0.649829	0	FALSE	0	FALSE	0	FALSE	0	51.3127	5.68124	79.9628	6.32126	77.6143	6.27825	80.5087	6.33107	170689	ADAM metallopeptidase with thrombospondin type 1 motif, 15
1552727_s_at	ADAMTS17	0.862317	0.894808	0.20347	0	FALSE	0	FALSE	0	FALSE	0	50.4547	5.65692	27.7535	4.7946	27.1355	4.76211	43.8178	5.45345	170691	ADAM metallopeptidase with thrombospondin type 1 motif, 17
230040_at	ADAMTS18	3.20315	3.77503	-0.193911	0	TRUE	1	TRUE	1	FALSE	0	315.064	8.2995	34.21	5.09635	23.0145	4.52447	360.389	8.49341	170692	ADAM metallopeptidase with thrombospondin type 1 motif, 18
1553234_at	ADAMTS18	-0.382424	-0.434527	-0.255867	0	FALSE	0	FALSE	0	FALSE	0	24.0137	4.58578	31.3025	4.96821	32.4537	5.02031	28.6736	4.84165	170692	ADAM metallopeptidase with thrombospondin type 1 motif, 18
1553179_at	ADAMTS19	1.97458	1.17095	0.604854	0	TRUE	1	TRUE	1	FALSE	0	170.576	7.41427	43.4019	5.43969	75.7576	6.24332	112.16	6.80942	171019	ADAM metallopeptidase with thrombospondin type 1 motif, 19
1553180_at	ADAMTS19	1.81923	1.24376	0.659504	0	TRUE	1	TRUE	1	FALSE	0	94.1777	6.55731	26.6873	4.73808	39.7686	5.31356	59.6235	5.89781	171019	ADAM metallopeptidase with thrombospondin type 1 motif, 19
226311_at	ADAMTS2	2.66454	2.57635	3.41586	1	TRUE	1	TRUE	1	TRUE	1	279.766	8.12808	44.1254	5.46354	46.9069	5.55173	26.2131	4.71222	9509	ADAM metallopeptidase with thrombospondin type 1 motif, 2
220717_at	ADAMTS20	-0.590915	-0.498431	0.294716	0	FALSE	0	FALSE	0	FALSE	0	19.1708	4.26084	28.8751	4.85175	27.0821	4.75927	15.6287	3.96612	80070	ADAM metallopeptidase with thrombospondin type 1 motif, 20
214913_at	ADAMTS3	-0.894356	-1.42758	-5.08445	0	FALSE	0	TRUE	1	TRUE	1	43.8446	5.45433	81.4974	6.34868	117.94	6.8819	1487.6	10.5388	9508	ADAM metallopeptidase with thrombospondin type 1 motif, 3
1558636_s_at	ADAMTS5	0.0432108	-0.00351136	0.0753793	0	FALSE	0	FALSE	0	FALSE	0	9.65452	3.2712	9.36964	3.22799	9.67805	3.27472	9.16304	3.19583	11096	ADAM metallopeptidase with thrombospondin type 1 motif, 5
235368_at	ADAMTS5	0.0150057	0.114499	0.0149408	0	FALSE	0	FALSE	0	FALSE	0	16.1689	4.01515	16.0015	4.00014	14.9352	3.90065	16.0023	4.0002	11096	ADAM metallopeptidase with thrombospondin type 1 motif, 5
219935_at	ADAMTS5	-0.864549	0.343256	0.257514	0	FALSE	0	FALSE	0	FALSE	0	17.8263	4.15594	32.4577	5.02049	14.0518	3.81268	14.9122	3.89843	11096	ADAM metallopeptidase with thrombospondin type 1 motif, 5
237411_at	ADAMTS6	0.49072	-0.169296	0.0336466	0	FALSE	0	FALSE	0	FALSE	0	34.4364	5.10586	24.5073	4.61514	38.724	5.27516	33.6425	5.07221	11174	ADAM metallopeptidase with thrombospondin type 1 motif, 6
235649_at	ADAMTS8	0.537584	-0.218368	-0.210915	0	FALSE	0	FALSE	0	FALSE	0	86.228	6.43009	59.4045	5.8925	100.319	6.64845	99.8022	6.641	11095	ADAM metallopeptidase with thrombospondin type 1 motif, 8
220676_at	ADAMTS8	0.129259	0.228286	-0.194046	0	FALSE	0	FALSE	0	FALSE	0	24.6767	4.62508	22.5619	4.49582	21.0652	4.39679	28.2293	4.81912	11095	ADAM metallopeptidase with thrombospondin type 1 motif, 8
226814_at	ADAMTS9	1.9724	-0.127582	-0.427522	1	TRUE	1	FALSE	0	FALSE	0	183.929	7.52301	46.8706	5.55061	200.936	7.65059	247.371	7.95053	56999	ADAM metallopeptidase with thrombospondin type 1 motif, 9
220287_at	ADAMTS9	-0.0334734	0.012611	-0.111836	0	FALSE	0	FALSE	0	FALSE	0	19.9852	4.32086	20.4543	4.35433	19.8113	4.30825	21.5961	4.4327	56999	ADAM metallopeptidase with thrombospondin type 1 motif, 9
1562295_at	ADAMTS9-AS2	-0.301627	-0.607085	-0.495297	0	FALSE	0	FALSE	0	FALSE	0	19.7407	4.3031	24.3311	4.60473	30.0686	4.91019	27.8267	4.7984	100507098	ADAMTS9 antisense RNA 2
1552808_at	ADAMTSL1	0.124005	0.153413	0.283625	0	FALSE	0	FALSE	0	FALSE	0	12.1552	3.6035	11.1541	3.4795	10.929	3.45009	9.9858	3.31988	92949	ADAMTS-like 1
213974_at	ADAMTSL3	1.29586	1.02691	1.61579	1	TRUE	1	TRUE	1	TRUE	1	49.5252	5.63009	20.1713	4.33423	24.305	4.60318	16.1594	4.0143	57188	ADAMTS-like 3
226071_at	ADAMTSL4	0.374309	0.277087	0.718783	0	FALSE	0	FALSE	0	FALSE	0	48.7923	5.60858	37.642	5.23427	40.2661	5.33149	29.6467	4.8898	54507	ADAMTS-like 4
220578_at	ADAMTSL4	0.132607	-0.00791009	0.236831	0	FALSE	0	FALSE	0	FALSE	0	27.4141	4.77685	25.0066	4.64424	27.5648	4.78476	23.2638	4.54002	54507	ADAMTS-like 4
90265_at	ADAP1	0.437117	0.635828	1.25816	1	FALSE	0	FALSE	0	TRUE	1	316.998	8.30833	234.137	7.87121	204.011	7.6725	132.529	7.05017	11033	ArfGAP with dual PH domains 1
219150_s_at	ADAP1	-0.419301	-0.0506153	0.40872	0	FALSE	0	FALSE	0	FALSE	0	63.8513	5.99664	85.387	6.41594	66.1312	6.04726	48.0986	5.58792	11033	ArfGAP with dual PH domains 1
219358_s_at	ADAP2	0.766878	2.13846	1.5974	0	FALSE	0	TRUE	1	TRUE	1	215.666	7.75265	126.744	6.98578	48.9825	5.61419	71.2718	6.15526	55803	ArfGAP with dual PH domains 2
201786_s_at	ADAR	-0.202505	-0.471685	-0.115093	0	FALSE	0	FALSE	0	FALSE	0	2098.99	11.0355	2415.3	11.238	2910.73	11.5072	2273.3	11.1506	103	adenosine deaminase, RNA-specific
203865_s_at	ADARB1	-0.365495	-1.13078	0.26479	1	FALSE	0	TRUE	1	FALSE	0	74.9927	6.22868	96.6148	6.59417	164.217	7.35946	62.4179	5.96389	104	adenosine deaminase, RNA-specific, B1
219384_s_at	ADAT1	-0.582964	-0.424276	-0.491971	0	FALSE	0	FALSE	0	FALSE	0	166.56	7.3799	249.494	7.96286	223.507	7.80417	234.244	7.87187	23536	adenosine deaminase, tRNA-specific 1
236817_at	ADAT2	-0.666733	-0.780332	0.146328	0	FALSE	0	FALSE	0	FALSE	0	44.9378	5.48986	71.3376	6.15659	77.1819	6.27019	40.6034	5.34353	134637	adenosine deaminase, tRNA-specific 2
227213_at	ADAT2	-1.3473	-0.825936	-0.772131	1	TRUE	1	FALSE	0	FALSE	0	36.595	5.19358	93.1105	6.54087	64.8715	6.01951	62.4966	5.96571	134637	adenosine deaminase, tRNA-specific 2
228000_at	ADC	-0.550915	-0.299488	-0.169173	0	FALSE	0	FALSE	0	FALSE	0	97.731	6.61075	143.177	7.16166	120.278	6.91023	109.89	6.77992	113451	arginine decarboxylase
221893_s_at	ADCK2	0.854811	1.03495	0.87281	1	FALSE	0	TRUE	1	FALSE	0	98.2445	6.61831	54.3231	5.76349	47.9466	5.58336	53.6496	5.7455	90956	aarF domain containing kinase 2
44120_at	ADCK2	0.502299	1.05928	0.72732	1	FALSE	0	TRUE	1	FALSE	0	240.839	7.91193	170.028	7.40963	115.572	6.85265	145.473	7.18461	90956	aarF domain containing kinase 2
221894_at	ADCK2	0.1548	0.347344	0.542198	0	FALSE	0	FALSE	0	FALSE	0	93.1987	6.54224	83.7163	6.38744	73.257	6.19489	64.0018	6.00004	90956	aarF domain containing kinase 2
218168_s_at	ADCK3	-1.15683	0.0967432	-1.11493	0	TRUE	1	FALSE	0	TRUE	1	356.747	8.47876	795.426	9.63558	333.609	8.38201	772.656	9.59368	56997	aarF domain containing kinase 3
213245_at	ADCY1	0.398052	-0.297701	2.9038	1	FALSE	0	FALSE	0	TRUE	1	256.984	8.00553	195.02	7.60748	315.88	8.30323	34.3379	5.10173	107	adenylate cyclase 1 (brain)
235049_at	ADCY1	0.11584	-0.130489	1.5331	1	FALSE	0	FALSE	0	TRUE	1	92.3625	6.52924	85.2362	6.4134	101.106	6.65972	31.9144	4.99614	107	adenylate cyclase 1 (brain)
217687_at	ADCY2	-0.163557	-0.679747	-0.392779	0	FALSE	0	FALSE	0	FALSE	0	28.8976	4.85288	32.3666	5.01643	46.2899	5.53262	37.9402	5.24566	108	adenylate cyclase 2 (brain)
217688_at	ADCY2	-0.342715	-0.0163183	-0.271679	0	FALSE	0	FALSE	0	FALSE	0	41.8181	5.38605	53.0312	5.72877	42.2937	5.40237	50.4832	5.65773	108	adenylate cyclase 2 (brain)
213217_at	ADCY2	-2.80332	-2.98217	-3.36985	1	TRUE	1	TRUE	1	TRUE	1	40.9267	5.35497	285.686	8.15829	323.392	8.33714	423.09	8.72482	108	adenylate cyclase 2 (brain)
209321_s_at	ADCY3	1.17781	1.07864	0.0158544	0	TRUE	1	TRUE	1	FALSE	0	124.05	6.95478	54.8331	5.77697	58.7347	5.87614	122.695	6.93893	109	adenylate cyclase 3
209320_at	ADCY3	0.46185	0.737092	0.0708117	0	FALSE	0	FALSE	0	FALSE	0	138.512	7.11387	100.567	6.65202	83.1	6.37678	131.878	7.04306	109	adenylate cyclase 3
209195_s_at	ADCY6	0.531802	0.00649881	-0.756956	0	FALSE	0	FALSE	0	FALSE	0	123.166	6.94446	85.1928	6.41266	122.613	6.93796	208.141	7.70142	112	adenylate cyclase 6
203741_s_at	ADCY7	0.881484	0.53027	1.91416	1	FALSE	0	FALSE	0	TRUE	1	103.086	6.6877	55.9558	5.80622	71.3791	6.15743	27.3513	4.77354	113	adenylate cyclase 7
204497_at	ADCY9	0.746874	1.17706	0.507282	1	FALSE	0	TRUE	1	FALSE	0	455.886	8.83253	271.66	8.08566	201.616	7.65547	320.737	8.32525	115	adenylate cyclase 9
215400_x_at	ADCY9	0.0729598	0.158538	0.046003	0	FALSE	0	FALSE	0	FALSE	0	37.4229	5.22585	35.5774	5.15289	33.5284	5.06731	36.2484	5.17985	115	adenylate cyclase 9
226690_at	ADCYAP1R1	-1.72024	-0.925534	0.188578	1	TRUE	1	FALSE	0	FALSE	0	38.1633	5.25411	125.744	6.97435	72.4868	6.17965	33.4871	5.06553	117	adenylate cyclase activating polypeptide 1 (pituitary) receptor type I
214726_x_at	ADD1	0.497263	0.104434	0.299738	0	FALSE	0	FALSE	0	FALSE	0	90.8343	6.50516	64.3515	6.0079	84.4913	6.40073	73.7937	6.20543	118	adducin 1 (alpha)
208030_s_at	ADD1	0.212938	-0.663148	-0.781001	0	FALSE	0	FALSE	0	FALSE	0	745.108	9.54131	642.863	9.32837	1179.9	10.2045	1280.34	10.3223	118	adducin 1 (alpha)
214736_s_at	ADD1	-0.0101763	-0.679016	-0.698237	0	FALSE	0	FALSE	0	FALSE	0	335.111	8.3885	337.484	8.39867	536.529	9.06751	543.725	9.08673	118	adducin 1 (alpha)
206807_s_at	ADD2	-0.283116	-0.31136	-0.0770897	0	FALSE	0	FALSE	0	FALSE	0	61.0445	5.93179	74.2802	6.21491	75.7487	6.24315	64.3951	6.00888	119	adducin 2 (beta)
205268_s_at	ADD2	-2.67147	-1.9027	1.66807	1	TRUE	1	TRUE	1	TRUE	1	86.609	6.43644	551.765	9.10791	323.842	8.33915	27.2536	4.76838	119	adducin 2 (beta)
237336_at	ADD2	-2.6855	-1.78012	1.21643	1	TRUE	1	TRUE	1	TRUE	1	54.1028	5.75763	348.045	8.44313	185.819	7.53776	23.2829	4.5412	119	adducin 2 (beta)
230988_at	ADD2	-2.78809	-2.42911	1.03899	1	TRUE	1	TRUE	1	TRUE	1	55.2471	5.78783	381.6	8.57592	297.539	8.21693	26.887	4.74884	119	adducin 2 (beta)
201753_s_at	ADD3	-0.0722631	0.771392	-0.641752	0	FALSE	0	FALSE	0	FALSE	0	1583.31	10.6287	1664.63	10.701	927.584	9.85733	2470.31	11.2705	120	adducin 3 (gamma)
201752_s_at	ADD3	-0.171514	0.806295	-0.792404	0	FALSE	0	FALSE	0	FALSE	0	1234.05	10.2692	1389.83	10.4407	705.688	9.46289	2137.32	11.0616	120	adducin 3 (gamma)
205882_x_at	ADD3	-0.19469	0.714037	-0.821521	0	FALSE	0	FALSE	0	FALSE	0	1222.08	10.2551	1398.64	10.4498	744.995	9.54109	2159.74	11.0766	120	adducin 3 (gamma)
201034_at	ADD3	-0.263681	0.60701	-0.743251	0	FALSE	0	FALSE	0	FALSE	0	2434.18	11.2492	2922.33	11.5129	1598.18	10.6422	4074.68	11.9925	120	adducin 3 (gamma)
207820_at	ADH1A	-0.0601662	-0.0687784	-0.0227441	0	FALSE	0	FALSE	0	FALSE	0	12.5809	3.65316	13.1167	3.71333	13.1952	3.72194	12.7808	3.67591	124	alcohol dehydrogenase 1A (class I), alpha polypeptide
223781_x_at	ADH4	0.148712	-0.0426351	-0.494744	0	FALSE	0	FALSE	0	FALSE	0	75.8645	6.24535	68.434	6.09664	78.14	6.28799	106.899	6.7401	127	alcohol dehydrogenase 4 (class II), pi polypeptide
208847_s_at	ADH5	-0.488719	-0.210321	-0.530396	0	FALSE	0	FALSE	0	FALSE	0	1758.42	10.7801	2467.41	11.2688	2034.39	10.9904	2539.73	11.3105	128	alcohol dehydrogenase 5 (class III), chi polypeptide
208848_at	ADH5	-1.33975	-1.73086	-1.46066	1	TRUE	1	TRUE	1	TRUE	1	594.085	9.21453	1503.67	10.5543	1971.92	10.9454	1635.13	10.6752	128	alcohol dehydrogenase 5 (class III), chi polypeptide
214261_s_at	ADH6	0.0223144	0.0682137	-0.438049	0	FALSE	0	FALSE	0	FALSE	0	19.2969	4.27029	19.0007	4.24798	18.4057	4.20208	26.1428	4.70834	130	alcohol dehydrogenase 6 (class V)
222400_s_at	ADI1	2.88073	1.86979	1.00046	1	TRUE	1	TRUE	1	TRUE	1	7591.95	12.8903	1030.78	10.0095	2077.25	11.0205	3794.76	11.8898	55256	acireductone dioxygenase 1
217761_at	ADI1	1.76231	1.47062	-0.224657	0	TRUE	1	TRUE	1	FALSE	0	3083.37	11.5903	908.903	9.82798	1112.57	10.1197	3602.92	11.8149	55256	acireductone dioxygenase 1
217748_at	ADIPOR1	0.485428	0.193734	-0.304029	0	FALSE	0	FALSE	0	FALSE	0	904.939	9.82168	646.385	9.33625	791.224	9.62794	1117.23	10.1257	51094	adiponectin receptor 1
201346_at	ADIPOR2	-0.550152	-0.319833	0.115208	0	FALSE	0	FALSE	0	FALSE	0	1363.03	10.4126	1995.81	10.9628	1701.32	10.7324	1258.42	10.2974	79602	adiponectin receptor 2
204119_s_at	ADK	-0.623913	0.250924	-0.323707	0	FALSE	0	FALSE	0	FALSE	0	371.645	8.53778	572.723	9.16169	312.315	8.28686	465.129	8.86149	132	adenosine kinase
204120_s_at	ADK	-0.647472	0.509657	-0.421385	0	FALSE	0	FALSE	0	FALSE	0	122.011	6.93087	191.121	7.57835	85.6995	6.42122	163.399	7.35226	132	adenosine kinase
202912_at	ADM	0.778489	1.42735	5.07148	0	FALSE	0	TRUE	1	TRUE	1	11042.9	13.4308	6437.76	12.6523	4105.9	12.0035	328.409	8.35935	133	adrenomedullin
201773_at	ADNP	0.118495	-0.217	1.05746	1	FALSE	0	FALSE	0	TRUE	1	2579.84	11.3331	2376.41	11.2146	2998.58	11.5501	1239.55	10.2756	23394	activity-dependent neuroprotector homeobox
226426_at	ADNP	-0.552891	-0.0758243	-0.0459089	0	FALSE	0	FALSE	0	FALSE	0	583.067	9.18752	855.372	9.74041	614.531	9.26334	601.919	9.23343	23394	activity-dependent neuroprotector homeobox
203322_at	ADNP2	-0.364043	-0.430928	-1.12508	1	FALSE	0	FALSE	0	TRUE	1	700.006	9.45122	900.927	9.81527	943.678	9.88215	1526.81	10.5763	22850	ADNP homeobox 2
203321_s_at	ADNP2	-0.457691	-0.447011	-0.731143	0	FALSE	0	FALSE	0	FALSE	0	623.032	9.28316	855.635	9.74085	849.325	9.73017	1034.2	10.0143	22850	ADNP homeobox 2
212500_at	ADO	0.340085	0.256835	0.285799	0	FALSE	0	FALSE	0	FALSE	0	404.919	8.66149	319.884	8.32141	338.886	8.40466	332.15	8.37569	84890	2-aminoethanethiol (cysteamine) dioxygenase
229409_s_at	ADO	0.246616	0.373257	-0.0296513	0	FALSE	0	FALSE	0	FALSE	0	47.385	5.56636	39.9395	5.31974	36.583	5.1931	48.369	5.59601	84890	2-aminoethanethiol (cysteamine) dioxygenase
212502_at	ADO	0.0945155	0.171295	0.481028	0	FALSE	0	FALSE	0	FALSE	0	549.495	9.10196	514.65	9.00745	487.976	8.93067	393.695	8.62093	84890	2-aminoethanethiol (cysteamine) dioxygenase
205481_at	ADORA1	-0.992238	-0.924331	-1.23292	1	FALSE	0	FALSE	0	TRUE	1	26.4604	4.72576	52.6368	5.718	50.2166	5.65009	62.1932	5.95869	134	adenosine A1 receptor
205891_at	ADORA2B	0.459011	1.0223	1.44786	0	FALSE	0	TRUE	1	TRUE	1	187.061	7.54736	136.084	7.08835	92.0956	6.52506	68.5697	6.0995	136	adenosine A2b receptor
220980_s_at	ADPGK	0.127836	-0.260071	0.138272	0	FALSE	0	FALSE	0	FALSE	0	563.87	9.13922	516.056	9.01138	675.255	9.39929	512.336	9.00095	83440	ADP-dependent glucokinase
207863_at	ADPRH	-0.359935	-0.22127	-0.498866	0	FALSE	0	FALSE	0	FALSE	0	18.271	4.19149	23.4485	4.55142	21.2996	4.41276	25.8189	4.69035	141	ADP-ribosylarginine hydrolase
228042_at	ADPRH	-0.597658	-1.3252	0.0307709	1	FALSE	0	TRUE	1	FALSE	0	15.1282	3.91917	22.8929	4.51683	37.9065	5.24438	14.809	3.8884	141	ADP-ribosylarginine hydrolase
1553163_at	ADPRHL1	-0.104618	-0.01256	0.222175	0	FALSE	0	FALSE	0	FALSE	0	42.7553	5.41803	45.9709	5.52265	43.1292	5.43059	36.6529	5.19586	113622	ADP-ribosylhydrolase like 1
223097_at	ADPRHL2	-0.495337	-0.477183	-0.550134	0	FALSE	0	FALSE	0	FALSE	0	414.259	8.69439	583.96	9.18973	576.658	9.17157	606.567	9.24452	54936	ADP-ribosylhydrolase like 2
223401_at	ADPRM	-0.781462	0.2526	-0.280935	0	FALSE	0	FALSE	0	FALSE	0	118.385	6.88735	203.489	7.66881	99.3705	6.63475	143.836	7.16828	56985	ADP-ribose/CDP-alcohol diphosphatase, manganese-dependent
220606_s_at	ADPRM	-1.18431	0.0780005	-0.757514	1	TRUE	1	FALSE	0	FALSE	0	102.663	6.68177	233.306	7.86608	97.2595	6.60377	173.559	7.43928	56985	ADP-ribose/CDP-alcohol diphosphatase, manganese-dependent
209869_at	ADRA2A	-0.202459	-0.84608	0.0672253	0	FALSE	0	FALSE	0	FALSE	0	17.7108	4.14656	20.3791	4.34902	31.8371	4.99264	16.9045	4.07933	150	adrenoceptor alpha 2A
229309_at	ADRB1	-0.0269597	0.706742	0.82058	0	FALSE	0	FALSE	0	FALSE	0	23.4119	4.54917	23.8535	4.57613	14.3445	3.84243	13.2561	3.72859	153	adrenoceptor beta 1
206170_at	ADRB2	-0.90685	-0.372544	-0.296519	0	FALSE	0	FALSE	0	FALSE	0	27.0339	4.7567	50.6871	5.66355	34.999	5.12924	33.2024	5.05322	154	adrenoceptor beta 2, surface
38447_at	ADRBK1	-0.086146	0.174962	-0.0494008	0	FALSE	0	FALSE	0	FALSE	0	261.032	8.02808	277.093	8.11423	231.219	7.85312	270.125	8.07748	156	adrenergic, beta, receptor kinase 1
204183_s_at	ADRBK2	0.0600176	0.268118	0.422499	0	FALSE	0	FALSE	0	FALSE	0	89.2948	6.48051	85.6563	6.42049	74.1506	6.21239	66.6256	6.05801	157	adrenergic, beta, receptor kinase 2
204184_s_at	ADRBK2	-0.723865	-1.10317	-0.066581	1	FALSE	0	TRUE	1	FALSE	0	26.6687	4.73708	44.0461	5.46094	57.2913	5.84024	27.9283	4.80366	157	adrenergic, beta, receptor kinase 2
228771_at	ADRBK2	-1.60857	-1.45498	-0.00821237	0	TRUE	1	TRUE	1	FALSE	0	65.0683	6.02388	198.425	7.63245	178.386	7.47886	65.4398	6.0321	157	adrenergic, beta, receptor kinase 2
201281_at	ADRM1	0.0733178	-0.248973	-0.521268	0	FALSE	0	FALSE	0	FALSE	0	381.994	8.57741	363.066	8.50409	453.947	8.82638	548.244	9.09867	11047	adhesion regulating molecule 1
202144_s_at	ADSL	-0.968899	-1.23085	-1.25793	0	FALSE	0	TRUE	1	TRUE	1	1002.49	9.96938	1962.23	10.9383	2352.91	11.2002	2397.5	11.2273	158	adenylosuccinate lyase
210250_x_at	ADSL	-1.06543	-1.28311	-1.1355	1	TRUE	1	TRUE	1	TRUE	1	864.66	9.75599	1809.56	10.8214	2104.26	11.0391	1899.62	10.8915	158	adenylosuccinate lyase
227310_at	ADSS	0.149433	-0.259139	-0.18031	0	FALSE	0	FALSE	0	FALSE	0	15.6108	3.96447	14.0747	3.81504	18.6824	4.22361	17.689	4.14478	159	adenylosuccinate synthase
221761_at	ADSS	-0.389879	-0.0493135	1.12631	1	FALSE	0	FALSE	0	TRUE	1	1829.12	10.8369	2396.66	11.2268	1892.72	10.8862	837.891	9.71062	159	adenylosuccinate synthase
226325_at	ADSSL1	0.922159	1.75392	2.44637	0	FALSE	0	TRUE	1	TRUE	1	183.8	7.52199	96.9946	6.59983	54.4957	5.76807	33.722	5.07562	122622	adenylosuccinate synthase like 1
229070_at	ADTRP	2.65647	2.5007	2.09869	1	TRUE	1	TRUE	1	TRUE	1	111.663	6.80301	17.7106	4.14654	19.7298	4.30231	26.07	4.70432	84830	androgen-dependent TFPI-regulating protein
201792_at	AEBP1	-0.662736	-0.0271121	-0.512735	0	FALSE	0	FALSE	0	FALSE	0	132.34	7.04811	209.506	7.71084	134.851	7.07522	188.817	7.56084	165	AE binding protein 1
225889_at	AEBP2	-0.586504	0.0684078	0.493686	0	FALSE	0	FALSE	0	FALSE	0	1835.02	10.8416	2755.47	11.4281	1750.04	10.7732	1303.24	10.3479	121536	AE binding protein 2
235184_at	AEBP2	-2.09097	-0.959974	-0.825987	1	TRUE	1	FALSE	0	FALSE	0	31.9796	4.99908	136.244	7.09005	62.209	5.95905	56.6917	5.82506	121536	AE binding protein 2
219361_s_at	AEN	1.58471	0.271333	0.647295	1	TRUE	1	FALSE	0	FALSE	0	1347.35	10.3959	449.195	8.8112	1116.35	10.1246	860.252	9.74862	64782	apoptosis enhancing nuclease
217729_s_at	AES	0.224712	0.361662	-0.95622	0	FALSE	0	FALSE	0	FALSE	0	146.48	7.19456	125.352	6.96984	114	6.83289	284.202	8.15078	166	amino-terminal enhancer of split
203563_at	AFAP1	1.00815	1.37976	4.05219	1	TRUE	1	TRUE	1	TRUE	1	248.92	7.95954	123.759	6.95139	95.6556	6.57978	15.0048	3.90735	60312	actin filament associated protein 1
226955_at	AFAP1L1	0.527516	1.41802	1.02813	0	FALSE	0	TRUE	1	TRUE	1	41.7219	5.38273	28.9445	4.85522	15.6135	3.96472	20.4582	4.35461	134265	actin filament associated protein 1-like 1
226829_at	AFAP1L2	-0.733181	0.215905	0.74804	0	FALSE	0	FALSE	0	FALSE	0	31.3401	4.96994	52.0966	5.70312	26.984	4.75403	18.6602	4.2219	84632	actin filament associated protein 1-like 2
215451_s_at	AFF1	0.0169245	-0.102314	0.0112676	0	FALSE	0	FALSE	0	FALSE	0	18.0695	4.17549	17.8588	4.15856	19.3975	4.2778	17.929	4.16422	4299	AF4/FMR2 family, member 1
201924_at	AFF1	-1.04592	0.461519	0.145176	1	TRUE	1	FALSE	0	FALSE	0	1612.1	10.6547	3328.48	11.7006	1170.74	10.1932	1457.78	10.5096	4299	AF4/FMR2 family, member 1
206105_at	AFF2	-0.492964	-0.474603	-0.722488	0	FALSE	0	FALSE	0	FALSE	0	46.9035	5.55162	66.0089	6.04459	65.1741	6.02623	77.392	6.27411	2334	AF4/FMR2 family, member 2
227198_at	AFF3	3.7833	0.445781	3.89082	0	TRUE	1	FALSE	0	TRUE	1	155.927	7.28473	11.3249	3.50142	114.48	6.83895	10.5116	3.39391	3899	AF4/FMR2 family, member 3
219199_at	AFF4	1.51835	1.62683	0.95554	0	TRUE	1	TRUE	1	FALSE	0	77.7917	6.28154	27.156	4.7632	25.1888	4.65471	40.1132	5.326	27125	AF4/FMR2 family, member 4
239439_at	AFF4	0.524983	0.675873	0.138257	0	FALSE	0	FALSE	0	FALSE	0	35.3914	5.14533	24.5959	4.62035	22.1534	4.46946	32.1572	5.00707	27125	AF4/FMR2 family, member 4
225229_at	AFF4	0.412731	0.347021	-0.331235	0	FALSE	0	FALSE	0	FALSE	0	1485.28	10.5365	1115.74	10.1238	1167.74	10.1895	1868.62	10.8678	27125	AF4/FMR2 family, member 4
1555436_a_at	AFF4	0.180702	0.430416	-0.323398	0	FALSE	0	FALSE	0	FALSE	0	23.5202	4.55583	20.7513	4.37513	17.4531	4.12542	29.4303	4.87923	27125	AF4/FMR2 family, member 4
243487_at	AFF4	0.139316	0.345311	0	0	FALSE	0	FALSE	0	FALSE	0	22.0185	4.46065	19.9917	4.32133	17.3316	4.11534	22.0185	4.46065	27125	AF4/FMR2 family, member 4
232865_at	AFF4	0.0681136	-0.14246	-1.39643	1	FALSE	0	FALSE	0	TRUE	1	60.1198	5.90977	57.3473	5.84165	66.3594	6.05223	158.265	7.3062	27125	AF4/FMR2 family, member 4
1552287_s_at	AFG3L1P	0.516584	-0.767416	-0.148264	0	FALSE	0	FALSE	0	FALSE	0	102.279	6.67636	71.4953	6.15978	174.101	7.44378	113.349	6.82463	172	AFG3 ATPase family gene 3-like 1 (S. cerevisiae), pseudogene
236250_at	AFG3L1P	0.0844888	-0.163818	0.0396298	0	FALSE	0	FALSE	0	FALSE	0	74.5352	6.21985	70.2956	6.13536	83.4979	6.38367	72.5157	6.18022	172	AFG3 ATPase family gene 3-like 1 (S. cerevisiae), pseudogene
202486_at	AFG3L2	0.0843956	0.463274	0.771744	0	FALSE	0	FALSE	0	FALSE	0	655.728	9.35695	618.469	9.27256	475.625	8.89368	384.066	8.58521	10939	AFG3 ATPase family gene 3-like 2 (S. cerevisiae)
1557820_at	AFG3L2	-0.0234594	0.195079	0.31133	0	FALSE	0	FALSE	0	FALSE	0	2811.67	11.4572	2857.76	11.4807	2456.06	11.2621	2265.92	11.1459	10939	AFG3 ATPase family gene 3-like 2 (S. cerevisiae)
204694_at	AFP	-0.526941	-0.183208	-2.29991	1	FALSE	0	FALSE	0	TRUE	1	26.5002	4.72793	38.1834	5.25487	30.0885	4.91114	130.494	7.02784	174	alpha-fetoprotein
222472_at	AFTPH	0.383457	1.22155	1.27124	0	FALSE	0	TRUE	1	TRUE	1	624.328	9.28616	478.609	8.9027	267.725	8.06461	258.66	8.01492	54812	aftiphilin
217939_s_at	AFTPH	0.380103	1.18543	1.03846	0	FALSE	0	TRUE	1	TRUE	1	619.589	9.27517	476.081	8.89506	272.43	8.08974	301.645	8.23671	54812	aftiphilin
204332_s_at	AGA	-0.205769	0.615178	0.288475	0	FALSE	0	FALSE	0	FALSE	0	298.368	8.22095	344.108	8.42672	194.789	7.60577	244.294	7.93247	175	aspartylglucosaminidase
216064_s_at	AGA	-0.287672	0.928621	0.118267	0	FALSE	0	FALSE	0	FALSE	0	93.7225	6.55032	114.404	6.838	49.2381	5.6217	86.3459	6.43206	175	aspartylglucosaminidase
204333_s_at	AGA	-0.49018	0.648795	0.689008	0	FALSE	0	FALSE	0	FALSE	0	115.843	6.85602	162.715	7.3462	73.8859	6.20723	71.8549	6.16701	175	aspartylglucosaminidase
228240_at	AGAP1	0.51856	0.156692	0.15419	0	FALSE	0	FALSE	0	FALSE	0	256.945	8.00531	179.365	7.48675	230.5	7.84862	230.9	7.85112	116987	ArfGAP with GTPase domain, ankyrin repeat and PH domain 1
204066_s_at	AGAP1	0.412549	0.365154	0.561291	0	FALSE	0	FALSE	0	FALSE	0	297.944	8.2189	223.844	7.80635	231.32	7.85374	201.915	7.65761	116987	ArfGAP with GTPase domain, ankyrin repeat and PH domain 1
235968_at	AGAP1	-0.0451019	0.207483	0.150489	0	FALSE	0	FALSE	0	FALSE	0	81.1238	6.34205	83.6999	6.38715	70.257	6.13457	73.088	6.19156	116987	ArfGAP with GTPase domain, ankyrin repeat and PH domain 1
225789_at	AGAP3	0.44648	-0.78673	-0.331291	0	FALSE	0	FALSE	0	FALSE	0	219.601	7.77874	161.15	7.33226	378.847	8.56547	276.289	8.11003	116988	ArfGAP with GTPase domain, ankyrin repeat and PH domain 3
1565620_at	AGAP4	0.176615	-0.110762	-0.129548	0	FALSE	0	FALSE	0	FALSE	0	38.5874	5.27006	34.1412	5.09344	41.6666	5.38082	42.2127	5.3996	119016	ArfGAP with GTPase domain, ankyrin repeat and PH domain 4
232395_x_at	AGBL3	-0.256902	-1.60223	-1.2758	0	FALSE	0	TRUE	1	TRUE	1	12.3965	3.63186	14.8127	3.88876	37.6373	5.23409	30.016	4.90766	340351	ATP/GTP binding protein-like 3
238889_at	AGBL5	1.0918	1.80129	1.01313	1	TRUE	1	TRUE	1	TRUE	1	78.7471	6.29915	36.9462	5.20736	22.594	4.49787	39.0168	5.28602	60509	ATP/GTP binding protein-like 5
231857_s_at	AGBL5	0.19609	0.346304	-0.233591	0	FALSE	0	FALSE	0	FALSE	0	69.2804	6.11437	60.4758	5.91829	54.4957	5.76807	81.457	6.34797	60509	ATP/GTP binding protein-like 5
218480_at	AGBL5	-0.125161	0.0461302	-0.544071	0	FALSE	0	FALSE	0	FALSE	0	259.927	8.02196	283.484	8.14712	251.747	7.97583	378.994	8.56603	60509	ATP/GTP binding protein-like 5
218092_s_at	AGFG1	0.390417	0.201595	0.961	0	FALSE	0	FALSE	0	FALSE	0	805.929	9.65451	614.851	9.26409	700.827	9.45291	414.006	8.69351	3267	ArfGAP with FG repeats 1
213926_s_at	AGFG1	0.31088	-0.108392	0.586952	0	FALSE	0	FALSE	0	FALSE	0	36.4221	5.18674	29.3616	4.87586	39.2639	5.29513	24.2479	4.59979	3267	ArfGAP with FG repeats 1
226561_at	AGFG1	-0.691218	-1.15372	-0.184656	1	FALSE	0	TRUE	1	FALSE	0	332.91	8.37899	537.532	9.07021	740.678	9.5327	378.368	8.56364	3267	ArfGAP with FG repeats 1
218091_at	AGFG1	-0.793871	-0.438658	0.167157	0	FALSE	0	FALSE	0	FALSE	0	629.836	9.29883	1091.96	10.0927	853.644	9.73749	560.929	9.13168	3267	ArfGAP with FG repeats 1
222126_at	AGFG2	-0.534199	-0.655623	-0.941003	0	FALSE	0	FALSE	0	FALSE	0	34.0733	5.09057	49.3429	5.62477	53.6756	5.74619	65.4161	6.03157	3268	ArfGAP with FG repeats 2
210710_at	AGGF1	-0.346827	0.039166	-1.15097	1	FALSE	0	FALSE	0	TRUE	1	22.7036	4.50485	28.8736	4.85168	22.0956	4.46569	50.4164	5.65582	55109	angiogenic factor with G patch and FHA domains 1
208042_at	AGGF1	-0.833477	0.947486	-1.44551	1	FALSE	0	FALSE	0	TRUE	1	53.6281	5.74492	95.564	6.5784	27.8081	4.79743	146.061	7.19043	55109	angiogenic factor with G patch and FHA domains 1
222661_at	AGGF1	-3.38305	0.797088	-4.01939	0	TRUE	1	FALSE	0	TRUE	1	56.3824	5.81717	588.225	9.20022	32.4486	5.02008	914.323	9.83656	55109	angiogenic factor with G patch and FHA domains 1
218534_s_at	AGGF1	-4.90985	-0.262202	-5.18248	0	TRUE	1	FALSE	0	TRUE	1	12.2407	3.61361	367.974	8.52346	14.6803	3.87581	444.516	8.79609	55109	angiogenic factor with G patch and FHA domains 1
1555610_at	AGK	-0.23394	-0.256726	-0.0318956	0	FALSE	0	FALSE	0	FALSE	0	10.8394	3.43822	12.7476	3.67216	12.9505	3.69494	11.0817	3.47011	55750	acylglycerol kinase
218568_at	AGK	-0.490709	-0.951061	-0.89971	0	FALSE	0	FALSE	0	FALSE	0	272.818	8.0918	383.346	8.5825	527.437	9.04286	508.994	8.99151	55750	acylglycerol kinase
222132_s_at	AGK	-0.5212	-0.73348	-0.546955	0	FALSE	0	FALSE	0	FALSE	0	211.468	7.7243	303.488	8.2455	351.596	8.45778	308.954	8.27125	55750	acylglycerol kinase
203566_s_at	AGL	0.24256	0.722756	-2.28995	1	FALSE	0	FALSE	0	TRUE	1	1632.99	10.6733	1380.28	10.4307	989.494	9.95055	7985.99	12.9633	178	amylo-alpha-1, 6-glucosidase, 4-alpha-glucanotransferase
219792_at	AGMAT	0.0525056	0.00549	-0.0208262	0	FALSE	0	FALSE	0	FALSE	0	21.3651	4.41718	20.6015	4.36468	21.2839	4.41169	21.6757	4.43801	79814	agmatine ureohydrolase (agmatinase)
222930_s_at	AGMAT	-0.366458	-1.26737	-3.66309	0	FALSE	0	TRUE	1	TRUE	1	51.1469	5.67658	65.9378	6.04303	123.122	6.94395	647.918	9.33967	79814	agmatine ureohydrolase (agmatinase)
32836_at	AGPAT1	-0.298154	-0.874471	-0.672361	0	FALSE	0	FALSE	0	FALSE	0	259.522	8.01971	319.101	8.31787	475.792	8.89419	413.595	8.69208	10554	1-acylglycerol-3-phosphate O-acyltransferase 1 (lysophosphatidic acid acyltransferase, alpha)
215535_s_at	AGPAT1	-0.327519	-0.93115	-1.03122	1	FALSE	0	FALSE	0	TRUE	1	186.048	7.53953	233.463	7.86705	354.756	8.47068	380.236	8.57075	10554	1-acylglycerol-3-phosphate O-acyltransferase 1 (lysophosphatidic acid acyltransferase, alpha)
32837_at	AGPAT2	-0.0961	0.283083	-0.0948686	0	FALSE	0	FALSE	0	FALSE	0	151.468	7.24287	161.901	7.33897	124.482	6.95979	161.763	7.33774	10555	1-acylglycerol-3-phosphate O-acyltransferase 2 (lysophosphatidic acid acyltransferase, beta)
223182_s_at	AGPAT3	2.78663	1.92069	0.846364	0	TRUE	1	TRUE	1	FALSE	0	264.921	8.04942	38.3935	5.26279	69.9731	6.12873	147.345	7.20306	56894	1-acylglycerol-3-phosphate O-acyltransferase 3
223184_s_at	AGPAT3	2.11662	1.71694	0.787679	0	TRUE	1	TRUE	1	FALSE	0	161.796	7.33803	37.3082	5.22142	49.2175	5.6211	93.7246	6.55036	56894	1-acylglycerol-3-phosphate O-acyltransferase 3
225440_at	AGPAT3	1.81262	1.46694	-1.09572	1	TRUE	1	TRUE	1	TRUE	1	294.066	8.19999	83.7129	6.38738	106.378	6.73306	628.478	9.29572	56894	1-acylglycerol-3-phosphate O-acyltransferase 3
223183_at	AGPAT3	1.74878	1.27531	1.41089	1	TRUE	1	TRUE	1	TRUE	1	114.766	6.84255	34.149	5.09377	47.414	5.56724	43.1611	5.43166	56894	1-acylglycerol-3-phosphate O-acyltransferase 3
228667_at	AGPAT4	0.0814087	-0.876354	0.147288	0	FALSE	0	FALSE	0	FALSE	0	96.7391	6.59603	91.4315	6.51462	177.587	7.47238	87.3502	6.44874	56895	1-acylglycerol-3-phosphate O-acyltransferase 4 (lysophosphatidic acid acyltransferase, delta)
219693_at	AGPAT4	-0.281258	-0.203277	-0.598664	0	FALSE	0	FALSE	0	FALSE	0	87.2949	6.44783	106.086	6.72908	100.504	6.6511	132.192	7.04649	56895	1-acylglycerol-3-phosphate O-acyltransferase 4 (lysophosphatidic acid acyltransferase, delta)
223740_at	AGPAT4-IT1	0.12265	0.110088	-0.172675	0	FALSE	0	FALSE	0	FALSE	0	58.2745	5.86479	53.525	5.74214	53.9931	5.7547	65.6839	6.03747	79992	AGPAT4 intronic transcript 1 (non-protein coding)
232007_at	AGPAT5	-0.172896	-1.54307	1.07018	0	FALSE	0	TRUE	1	TRUE	1	221.698	7.79245	249.925	7.96535	646.059	9.33552	105.586	6.72228	55326	1-acylglycerol-3-phosphate O-acyltransferase 5 (lysophosphatidic acid acyltransferase, epsilon)
218096_at	AGPAT5	-0.285594	-0.897182	1.50363	1	FALSE	0	FALSE	0	TRUE	1	2060.22	11.0086	2511.23	11.2942	3837	11.9058	726.569	9.50496	55326	1-acylglycerol-3-phosphate O-acyltransferase 5 (lysophosphatidic acid acyltransferase, epsilon)
224776_at	AGPAT6	0.47184	0.184263	0.693742	0	FALSE	0	FALSE	0	FALSE	0	678.077	9.4053	488.923	8.93346	596.774	9.22104	419.22	8.71156	137964	1-acylglycerol-3-phosphate O-acyltransferase 6 (lysophosphatidic acid acyltransferase, zeta)
236743_at	AGPAT6	0.0810424	0.327596	0.193538	0	FALSE	0	FALSE	0	FALSE	0	29.2622	4.87097	27.6637	4.78992	23.318	4.54337	25.5886	4.67743	137964	1-acylglycerol-3-phosphate O-acyltransferase 6 (lysophosphatidic acid acyltransferase, zeta)
224480_s_at	AGPAT9	-3.1424	0.194981	0.290271	1	TRUE	1	FALSE	0	FALSE	0	14.5069	3.85867	128.095	7.00107	12.673	3.66369	11.863	3.5684	84803	1-acylglycerol-3-phosphate O-acyltransferase 9
236150_at	AGPHD1	0.873339	1.76631	1.15705	0	FALSE	0	TRUE	1	TRUE	1	93.0567	6.54004	50.798	5.6667	27.3549	4.77373	41.7293	5.38299	123688	aminoglycoside phosphotransferase domain containing 1
205401_at	AGPS	0.233463	-0.147293	-0.887189	0	FALSE	0	FALSE	0	FALSE	0	247.598	7.95185	210.604	7.71839	274.212	8.09915	457.949	8.83904	8540	alkylglycerone phosphate synthase
225114_at	AGPS	0.101092	-0.458686	-1.15637	1	FALSE	0	FALSE	0	TRUE	1	707.969	9.46754	660.059	9.36645	972.955	9.92623	1578.04	10.6239	8540	alkylglycerone phosphate synthase
225113_at	AGPS	-1.24689	-1.8816	-2.73661	1	TRUE	1	TRUE	1	TRUE	1	131.619	7.04023	312.371	8.28712	484.994	8.92182	877.244	9.77683	8540	alkylglycerone phosphate synthase
225108_at	AGPS	-2.46607	-3.6588	-5.09539	1	TRUE	1	TRUE	1	TRUE	1	30.9768	4.95312	171.158	7.41918	391.241	8.61191	1059.01	10.0485	8540	alkylglycerone phosphate synthase
212285_s_at	AGRN	0.548238	0.644137	0.73553	0	FALSE	0	FALSE	0	FALSE	0	265.443	8.05226	181.524	7.50402	169.85	7.40812	159.424	7.31673	375790	agrin
217419_x_at	AGRN	0.23112	0.352623	0.53379	0	FALSE	0	FALSE	0	FALSE	0	245.564	7.93996	209.214	7.70884	192.316	7.58733	169.621	7.40617	375790	agrin
202834_at	AGT	0.282321	0.0601284	-2.91051	1	FALSE	0	FALSE	0	TRUE	1	26.8895	4.74897	22.1104	4.46665	25.7919	4.68885	202.178	7.65948	183	angiotensinogen (serpin peptidase inhibitor, clade A, member 8)
204499_at	AGTPBP1	-1.03201	-0.694035	-1.03201	0	TRUE	1	FALSE	0	TRUE	1	62.6577	5.96942	128.127	7.00143	101.368	6.66345	128.127	7.00143	23287	ATP/GTP binding protein 1
204500_s_at	AGTPBP1	-1.32499	-0.980553	-0.825884	1	TRUE	1	FALSE	0	FALSE	0	443.897	8.79408	1112.1	10.1191	875.907	9.77463	786.861	9.61997	23287	ATP/GTP binding protein 1
205357_s_at	AGTR1	-0.18203	-0.171127	-0.025673	0	FALSE	0	FALSE	0	FALSE	0	12.311	3.62188	13.9666	3.80391	13.8615	3.79301	12.5321	3.64755	185	angiotensin II receptor, type 1
238135_at	AGTRAP	-0.082598	-0.920623	0.52901	0	FALSE	0	FALSE	0	FALSE	0	43.9979	5.45936	46.5904	5.54196	83.2851	6.37999	30.4919	4.93035	57085	angiotensin II receptor-associated protein
1555736_a_at	AGTRAP	-0.608593	0.528217	0.0390259	0	FALSE	0	FALSE	0	FALSE	0	258.198	8.01233	393.693	8.62093	179.037	7.48412	251.307	7.97331	57085	angiotensin II receptor-associated protein
225059_at	AGTRAP	-0.950436	0.525783	-0.00622855	0	FALSE	0	FALSE	0	FALSE	0	254.854	7.99353	492.494	8.94396	177.017	7.46774	255.957	7.99976	57085	angiotensin II receptor-associated protein
229229_at	AGXT2	0.223434	-0.0953119	-1.11199	1	FALSE	0	FALSE	0	TRUE	1	45.1124	5.49545	38.6398	5.27202	48.1934	5.59076	97.5077	6.60744	64902	alanine--glyoxylate aminotransferase 2
221008_s_at	AGXT2L1	-1.49951	-1.23932	-0.240565	0	TRUE	1	TRUE	1	FALSE	0	10.8234	3.43608	30.6029	4.9356	25.5527	4.6754	12.7874	3.67665	64850	alanine-glyoxylate aminotransferase 2-like 1
226783_at	AGXT2L2	0.439627	0.153549	-0.478166	0	FALSE	0	FALSE	0	FALSE	0	65.504	6.03351	48.2978	5.59389	58.8905	5.87996	91.2453	6.51168	85007	alanine-glyoxylate aminotransferase 2-like 2
226519_s_at	AGXT2L2	0.214576	0.819468	-0.0231358	0	FALSE	0	FALSE	0	FALSE	0	90.7953	6.50455	78.2473	6.28997	51.4492	5.68508	92.263	6.52768	85007	alanine-glyoxylate aminotransferase 2-like 2
214766_s_at	AHCTF1	0.573625	-0.356479	-0.170843	0	FALSE	0	FALSE	0	FALSE	0	842.964	9.71933	566.409	9.1457	1079.24	10.0758	948.938	9.89017	25909	AT hook containing transcription factor 1
226115_at	AHCTF1	-0.0201252	-0.427743	-0.454537	0	FALSE	0	FALSE	0	FALSE	0	999.744	9.96542	1013.79	9.98554	1344.78	10.3932	1369.99	10.42	25909	AT hook containing transcription factor 1
200903_s_at	AHCY	1.01172	1.21467	1.84877	1	TRUE	1	TRUE	1	TRUE	1	4573.01	12.1589	2268.01	11.1472	1970.38	10.9443	1269.6	10.3102	191	adenosylhomocysteinase
200850_s_at	AHCYL1	0.164535	-0.0488247	-0.00924008	0	FALSE	0	FALSE	0	FALSE	0	2442.78	11.2543	2179.48	11.0898	2526.86	11.3031	2458.47	11.2635	10768	adenosylhomocysteinase-like 1
200849_s_at	AHCYL1	0.157895	-0.257341	-0.00107162	0	FALSE	0	FALSE	0	FALSE	0	1533.74	10.5828	1374.74	10.4249	1833.24	10.8402	1534.88	10.5839	10768	adenosylhomocysteinase-like 1
200848_at	AHCYL1	0.0779203	-0.157527	-0.0530876	0	FALSE	0	FALSE	0	FALSE	0	993.567	9.95647	941.328	9.87855	1108.2	10.114	1030.81	10.0096	10768	adenosylhomocysteinase-like 1
215672_s_at	AHCYL2	1.00985	1.52894	1.18909	1	TRUE	1	TRUE	1	TRUE	1	108.872	6.76648	54.0654	5.75663	37.7275	5.23755	47.7489	5.5774	23382	adenosylhomocysteinase-like 2
212814_at	AHCYL2	0.618707	0.685216	1.21936	1	FALSE	0	FALSE	0	TRUE	1	222.349	7.79668	144.806	7.17798	138.282	7.11147	95.4934	6.57733	23382	adenosylhomocysteinase-like 2
205002_at	AHDC1	0.52888	-0.584498	0.102402	0	FALSE	0	FALSE	0	FALSE	0	128.613	7.0069	89.1409	6.47802	192.858	7.59139	119.801	6.90449	27245	AT hook, DNA binding motif, containing 1
221569_at	AHI1	0.776259	-0.577194	0.714511	0	FALSE	0	FALSE	0	FALSE	0	59.3412	5.89096	34.6481	5.1147	88.5338	6.46816	36.1633	5.17645	54806	Abelson helper integration site 1
220842_at	AHI1	0.104229	0.0750589	0.201436	0	FALSE	0	FALSE	0	FALSE	0	17.2531	4.10879	16.0506	4.00456	16.3785	4.03373	15.0048	3.90735	54806	Abelson helper integration site 1
220841_s_at	AHI1	-0.203755	-1.07447	0.0535606	1	FALSE	0	TRUE	1	FALSE	0	25.8989	4.69482	29.8275	4.89857	54.5416	5.76928	24.955	4.64126	54806	Abelson helper integration site 1
211986_at	AHNAK	4.232	2.81387	4.3496	1	TRUE	1	TRUE	1	TRUE	1	2905.18	11.5044	154.602	7.27241	413.156	8.69054	142.5	7.15481	79026	AHNAK nucleoprotein
212992_at	AHNAK2	-0.633375	-0.114484	0.298288	0	FALSE	0	FALSE	0	FALSE	0	25.7044	4.68394	39.8723	5.31732	27.8272	4.79843	20.9032	4.38565	113146	AHNAK nucleoprotein 2
202820_at	AHR	0.276097	1.1793	2.03243	0	FALSE	0	TRUE	1	TRUE	1	128.558	7.00628	106.166	6.73018	56.7667	5.82697	31.4251	4.97385	196	aryl hydrocarbon receptor
229354_at	AHRR	1.65497	1.57839	2.01397	1	TRUE	1	TRUE	1	TRUE	1	83.0761	6.37636	26.3804	4.7214	27.8184	4.79797	20.5689	4.36239	57491	aryl-hydrocarbon receptor repressor
201491_at	AHSA1	0.161427	0.038736	-0.570785	0	FALSE	0	FALSE	0	FALSE	0	1771.24	10.7905	1583.74	10.6291	1724.32	10.7518	2630.89	11.3613	10598	AHA1, activator of heat shock 90kDa protein ATPase homolog 1 (yeast)
230148_at	AHSA2	-0.192259	-0.0571991	-0.124447	0	FALSE	0	FALSE	0	FALSE	0	19.4857	4.28435	22.2635	4.47661	20.2738	4.34155	21.2412	4.40879	130872	AHA1, activator of heat shock 90kDa protein ATPase homolog 2 (yeast)
226334_s_at	AHSA2	-0.266637	0.312949	0.137724	0	FALSE	0	FALSE	0	FALSE	0	199.994	7.64381	240.593	7.91045	160.994	7.33087	181.785	7.50609	130872	AHA1, activator of heat shock 90kDa protein ATPase homolog 2 (yeast)
226665_at	AHSA2	-0.935066	0.103183	0.488247	0	FALSE	0	FALSE	0	FALSE	0	75.5296	6.23897	144.411	7.17404	70.3163	6.13579	53.8444	5.75072	130872	AHA1, activator of heat shock 90kDa protein ATPase homolog 2 (yeast)
210929_s_at	AHSG	-0.885405	-0.188614	-0.473698	0	FALSE	0	FALSE	0	FALSE	0	19.4402	4.28097	35.9115	5.16637	22.1554	4.46958	26.9959	4.75467	197	alpha-2-HS-glycoprotein
219672_at	AHSP	-1.13689	0.118334	0.156179	1	TRUE	1	FALSE	0	FALSE	0	89.9687	6.49135	197.847	7.62824	82.8837	6.37302	80.7378	6.33517	51327	alpha hemoglobin stabilizing protein
224499_s_at	AICDA	-0.19533	1.60115	1.55616	0	FALSE	0	TRUE	1	TRUE	1	43.3891	5.43926	49.68	5.63459	14.3016	3.83811	14.7547	3.88311	57379	activation-induced cytidine deaminase
219841_at	AICDA	-0.609536	1.05152	0.601166	1	FALSE	0	TRUE	1	FALSE	0	34.3535	5.10239	52.4155	5.71192	16.5742	4.05086	22.6466	4.50122	57379	activation-induced cytidine deaminase
226801_s_at	AIDA	-0.23027	-0.728614	-0.0899123	0	FALSE	0	FALSE	0	FALSE	0	4102.74	12.0024	4812.74	12.2326	6798.44	12.731	4366.57	12.0923	64853	axin interactor, dorsalization associated
220199_s_at	AIDA	-0.298658	-0.894097	-0.0840421	0	FALSE	0	FALSE	0	FALSE	0	983.595	9.94192	1209.82	10.2406	1827.96	10.836	1042.59	10.026	64853	axin interactor, dorsalization associated
223075_s_at	AIF1L	1.0318	-0.748374	3.96217	0	TRUE	1	FALSE	0	TRUE	1	485.657	8.92379	237.534	7.89199	815.854	9.67217	31.1599	4.96162	83543	allograft inflammatory factor 1-like
223074_s_at	AIF1L	0.000717105	-0.623685	0.277165	0	FALSE	0	FALSE	0	FALSE	0	99.4945	6.63654	99.445	6.63583	153.302	7.26023	82.1039	6.35938	83543	allograft inflammatory factor 1-like
205512_s_at	AIFM1	-1.34024	-0.268044	-2.04331	0	TRUE	1	FALSE	0	TRUE	1	348.242	8.44395	881.728	9.78419	419.344	8.71199	1435.42	10.4873	9131	apoptosis-inducing factor, mitochondrion-associated, 1
224461_s_at	AIFM2	0.535494	1.47409	2.84124	0	FALSE	0	TRUE	1	TRUE	1	210.099	7.71493	144.952	7.17943	75.6276	6.24084	29.3174	4.87369	84883	apoptosis-inducing factor, mitochondrion-associated, 2
228445_at	AIFM2	0.303449	0.614566	0.816589	0	FALSE	0	FALSE	0	FALSE	0	100.055	6.64465	81.0758	6.3412	65.3485	6.03008	56.8095	5.82806	84883	apoptosis-inducing factor, mitochondrion-associated, 2
232810_at	AIG1	-0.217823	-0.137677	0.141321	0	FALSE	0	FALSE	0	FALSE	0	19.4916	4.28478	22.6683	4.5026	21.4433	4.42246	17.6728	4.14346	51390	androgen-induced 1
223136_at	AIG1	-0.858897	-0.757112	3.21024	1	FALSE	0	FALSE	0	TRUE	1	202.351	7.66072	366.994	8.51961	341.994	8.41783	21.8639	4.45048	51390	androgen-induced 1
230520_at	AIG1	-1.19064	-0.252494	0.193968	1	TRUE	1	FALSE	0	FALSE	0	29.9917	4.90649	68.4571	6.09713	35.728	5.15898	26.2187	4.71252	51390	androgen-induced 1
212543_at	AIM1	-0.447613	3.19094	3.32819	0	FALSE	0	TRUE	1	TRUE	1	193.078	7.59304	263.317	8.04066	21.1429	4.4021	19.2243	4.26486	202	absent in melanoma 1
220289_s_at	AIM1L	0.818131	0.869695	1.13151	1	FALSE	0	FALSE	0	TRUE	1	200.28	7.64588	113.594	6.82775	109.606	6.77618	91.4153	6.51436	55057	absent in melanoma 1-like
227605_at	AIMP1	0.60931	-0.248353	0.48136	0	FALSE	0	FALSE	0	FALSE	0	271.448	8.08453	177.937	7.47522	322.439	8.33288	194.439	7.60317	9255	aminoacyl tRNA synthetase complex-interacting multifunctional protein 1
202542_s_at	AIMP1	0.526563	0.812958	0.619574	0	FALSE	0	FALSE	0	FALSE	0	1710.24	10.74	1187.26	10.2134	973.494	9.92703	1113.14	10.1204	9255	aminoacyl tRNA synthetase complex-interacting multifunctional protein 1
202541_at	AIMP1	0.486078	-0.00180787	0.581038	0	FALSE	0	FALSE	0	FALSE	0	1002.49	9.96938	715.744	9.4833	1003.75	9.97119	670.15	9.38834	9255	aminoacyl tRNA synthetase complex-interacting multifunctional protein 1
235594_at	AIMP1	0.178805	0.0619925	0.0761142	0	FALSE	0	FALSE	0	FALSE	0	20.3662	4.3481	17.9922	4.1693	19.5096	4.28611	19.3195	4.27199	9255	aminoacyl tRNA synthetase complex-interacting multifunctional protein 1
209972_s_at	AIMP2	0.81625	0.0442167	0.861346	0	FALSE	0	FALSE	0	FALSE	0	120.427	6.91202	68.3925	6.09577	116.792	6.8678	66.2877	6.05067	7965	aminoacyl tRNA synthetase complex-interacting multifunctional protein 2
209971_x_at	AIMP2	0.370738	-0.285109	0.990293	0	FALSE	0	FALSE	0	FALSE	0	2673.26	11.3844	2067.46	11.0136	3257.37	11.6695	1345.65	10.3941	7965	aminoacyl tRNA synthetase complex-interacting multifunctional protein 2
202138_x_at	AIMP2	0.316929	-0.334581	1.10658	1	FALSE	0	FALSE	0	TRUE	1	2353.47	11.2006	1889.31	10.8836	2967.75	11.5352	1092.94	10.094	7965	aminoacyl tRNA synthetase complex-interacting multifunctional protein 2
201781_s_at	AIP	0.256347	0.672954	0.251623	0	FALSE	0	FALSE	0	FALSE	0	214.494	7.74479	179.575	7.48844	134.535	7.07184	180.164	7.49317	9049	aryl hydrocarbon receptor interacting protein
201782_s_at	AIP	0.175515	0.517415	0.486702	0	FALSE	0	FALSE	0	FALSE	0	352.904	8.46313	312.479	8.28761	246.546	7.94571	251.851	7.97643	9049	aryl hydrocarbon receptor interacting protein
219977_at	AIPL1	-0.410466	-0.0667893	-0.0599027	0	FALSE	0	FALSE	0	FALSE	0	17.4527	4.12537	23.1966	4.53584	18.2796	4.19216	18.1926	4.18528	23746	aryl hydrocarbon receptor interacting protein-like 1
206460_at	AJAP1	0.108071	0.2495	0.711551	0	FALSE	0	FALSE	0	FALSE	0	56.8078	5.82802	52.7079	5.71995	47.786	5.57852	34.6904	5.11647	55966	adherens junctions associated protein 1
1553764_a_at	AJUBA	2.95223	1.23744	-0.501804	0	TRUE	1	TRUE	1	FALSE	0	303.672	8.24637	39.2369	5.29414	128.795	7.00893	429.994	8.74817	84962	ajuba LIM protein
225806_at	AJUBA	2.93109	1.04548	-0.636115	0	TRUE	1	TRUE	1	FALSE	0	914.395	9.83667	119.891	6.90558	443.011	8.7912	1421.1	10.4728	84962	ajuba LIM protein
225807_at	AJUBA	2.12755	0.679323	-0.498107	1	TRUE	1	FALSE	0	FALSE	0	130.342	7.02615	29.8283	4.89861	81.3929	6.34683	184.089	7.52426	84962	ajuba LIM protein
202587_s_at	AK1	0.0312949	-0.769943	-1.22573	1	FALSE	0	FALSE	0	TRUE	1	76.7923	6.26289	75.1445	6.2316	130.946	7.03283	179.598	7.48862	203	adenylate kinase 1
212173_at	AK2	0.19034	-0.734444	-0.775558	0	FALSE	0	FALSE	0	FALSE	0	200.354	7.64641	175.59	7.45607	333.34	8.38085	342.976	8.42196	204	adenylate kinase 2
205996_s_at	AK2	0.00805797	-0.504509	-0.429822	0	FALSE	0	FALSE	0	FALSE	0	133.991	7.06599	133.244	7.05793	190.084	7.5705	180.494	7.49581	204	adenylate kinase 2
212175_s_at	AK2	-0.0075762	0.158195	-0.170928	0	FALSE	0	FALSE	0	FALSE	0	1587.8	10.6328	1596.16	10.6404	1422.9	10.4746	1787.51	10.8037	204	adenylate kinase 2
212174_at	AK2	-0.0824637	-0.926964	-0.643367	0	FALSE	0	FALSE	0	FALSE	0	183.374	7.51865	194.161	7.60111	348.645	8.44561	286.426	8.16202	204	adenylate kinase 2
208967_s_at	AK2	-0.268981	-0.20364	-0.510817	0	FALSE	0	FALSE	0	FALSE	0	767.43	9.58389	924.72	9.85287	883.773	9.78753	1093.48	10.0947	204	adenylate kinase 2
224151_s_at	AK3	-0.350575	-0.665038	0.0476129	0	FALSE	0	FALSE	0	FALSE	0	432.863	8.75777	551.93	9.10834	686.351	9.4228	418.81	8.71015	50808	adenylate kinase 3
224655_at	AK3	-0.38437	-0.567308	0.0822392	0	FALSE	0	FALSE	0	FALSE	0	1531.32	10.5806	1998.81	10.9649	2269.04	11.1479	1446.47	10.4983	50808	adenylate kinase 3
225342_at	AK4	-2.55785	2.35424	-0.518596	0	TRUE	1	TRUE	1	FALSE	0	992.288	9.95462	5842.87	12.5125	194.062	7.60037	1421.51	10.4732	205	adenylate kinase 4
204348_s_at	AK4	-2.73569	1.62016	-1.15254	1	TRUE	1	TRUE	1	TRUE	1	810.481	9.66263	5398.42	12.3983	263.649	8.04247	1801.74	10.8152	205	adenylate kinase 4
230630_at	AK4	-2.87431	1.31926	-0.678414	0	TRUE	1	TRUE	1	FALSE	0	160.156	7.32333	1174.35	10.1976	64.1809	6.00407	256.31	8.00175	205	adenylate kinase 4
204347_at	AK4	-3.45485	1.38462	-1.44257	1	TRUE	1	TRUE	1	TRUE	1	157.534	7.29952	1727.38	10.7544	60.3339	5.9149	428.185	8.74209	205	adenylate kinase 4
219308_s_at	AK5	1.16314	0.0436626	1.24225	0	TRUE	1	FALSE	0	TRUE	1	35.1578	5.13577	15.6993	3.97263	34.1098	5.09211	14.8616	3.89352	26289	adenylate kinase 5
1553734_at	AK7	0.251188	0.136718	0.494637	0	FALSE	0	FALSE	0	FALSE	0	15.1603	3.92222	12.7377	3.67104	13.7896	3.78551	10.7599	3.42759	122481	adenylate kinase 7
1557666_s_at	AK8	0.0244771	-0.137568	-0.263276	0	FALSE	0	FALSE	0	FALSE	0	45.7532	5.5158	44.9835	5.49132	50.3308	5.65337	54.913	5.77908	158067	adenylate kinase 8
210625_s_at	AKAP1	-1.19739	0.599522	0.26533	1	TRUE	1	FALSE	0	FALSE	0	140.098	7.1303	321.281	8.32769	92.4611	6.53078	116.563	6.86497	8165	A kinase (PRKA) anchor protein 1
201675_at	AKAP1	-1.4355	0.896062	0.484544	1	TRUE	1	FALSE	0	FALSE	0	1038.76	10.0206	2809.59	11.4561	558.177	9.12458	742.422	9.5361	8165	A kinase (PRKA) anchor protein 1
201674_s_at	AKAP1	-1.60745	0.708615	0.478383	1	TRUE	1	FALSE	0	FALSE	0	620.842	9.27808	1891.78	10.8855	379.898	8.56947	445.629	8.7997	8165	A kinase (PRKA) anchor protein 1
236006_s_at	AKAP10	-0.773923	-0.149242	-0.0603384	0	FALSE	0	FALSE	0	FALSE	0	59.1124	5.88539	101.077	6.65931	65.5548	6.03463	61.6371	5.94573	11216	A kinase (PRKA) anchor protein 10
205045_at	AKAP10	-0.78338	0.0532071	0.120629	0	FALSE	0	FALSE	0	FALSE	0	30.7468	4.94236	52.9201	5.72574	29.6335	4.88916	28.2804	4.82173	11216	A kinase (PRKA) anchor protein 10
236007_at	AKAP10	-1.49341	-0.120178	-0.64667	1	TRUE	1	FALSE	0	FALSE	0	79.458	6.31212	223.717	7.80553	86.3604	6.4323	124.396	6.95879	11216	A kinase (PRKA) anchor protein 10
213396_s_at	AKAP10	-1.53613	-0.336212	-0.293476	1	TRUE	1	FALSE	0	FALSE	0	125.268	6.96888	363.298	8.50501	158.144	7.30509	153.528	7.26235	11216	A kinase (PRKA) anchor protein 10
215336_at	AKAP11	-0.0606797	-0.0635073	-0.539656	0	FALSE	0	FALSE	0	FALSE	0	29.2079	4.86829	30.4626	4.92897	30.5223	4.93179	42.4573	5.40794	11215	A kinase (PRKA) anchor protein 11
203156_at	AKAP11	-1.01415	-0.693678	-1.58614	0	TRUE	1	FALSE	0	TRUE	1	262.307	8.03511	529.786	9.04927	424.255	8.72879	787.564	9.62125	11215	A kinase (PRKA) anchor protein 11
210517_s_at	AKAP12	-0.408171	0.293204	6.27613	1	FALSE	0	FALSE	0	TRUE	1	2076.44	11.0199	2755.43	11.4281	1694.55	10.7267	26.7927	4.74377	9590	A kinase (PRKA) anchor protein 12
227529_s_at	AKAP12	-1.12402	0.562103	4.12974	0	TRUE	1	FALSE	0	TRUE	1	219.7	7.77939	478.845	8.90341	148.806	7.21729	12.5503	3.64965	9590	A kinase (PRKA) anchor protein 12
231067_s_at	AKAP12	-1.14334	0.295857	1.71336	0	TRUE	1	FALSE	0	TRUE	1	53.9325	5.75308	119.132	6.89642	43.9328	5.45723	16.4467	4.03972	9590	A kinase (PRKA) anchor protein 12
227530_at	AKAP12	-1.17017	0.399751	5.53066	0	TRUE	1	FALSE	0	TRUE	1	757.589	9.56527	1704.86	10.7354	574.244	9.16552	16.3885	4.03461	9590	A kinase (PRKA) anchor protein 12
222024_s_at	AKAP13	0.208101	-0.6778	0.0392702	0	FALSE	0	FALSE	0	FALSE	0	117.511	6.87665	101.727	6.66855	187.982	7.55445	114.356	6.83738	11214	A kinase (PRKA) anchor protein 13
208325_s_at	AKAP13	0.18663	-0.396386	0.247153	0	FALSE	0	FALSE	0	FALSE	0	72.8856	6.18756	64.0413	6.00093	95.9325	6.58395	61.4103	5.94041	11214	A kinase (PRKA) anchor protein 13
221718_s_at	AKAP13	0.130865	-0.434217	0.182631	0	FALSE	0	FALSE	0	FALSE	0	119.464	6.90043	109.104	6.76956	161.417	7.33464	105.259	6.7178	11214	A kinase (PRKA) anchor protein 13
224884_at	AKAP13	-0.0125574	-0.395831	0.260864	0	FALSE	0	FALSE	0	FALSE	0	75.9178	6.24637	76.5815	6.25892	99.885	6.6422	63.36	5.9855	11214	A kinase (PRKA) anchor protein 13
209534_x_at	AKAP13	-0.09159	-0.507853	-0.179096	0	FALSE	0	FALSE	0	FALSE	0	118.318	6.88653	126.073	6.97812	168.24	7.39438	133.957	7.06562	11214	A kinase (PRKA) anchor protein 13
237281_at	AKAP14	-0.214257	0.090342	-0.026446	0	FALSE	0	FALSE	0	FALSE	0	10.4771	3.38917	12.1545	3.60342	9.84112	3.29882	10.6709	3.41561	158798	A kinase (PRKA) anchor protein 14
237282_s_at	AKAP14	-0.979303	-0.203521	-0.0755713	0	FALSE	0	FALSE	0	FALSE	0	9.33607	3.22282	18.4062	4.20212	10.7505	3.42634	9.83815	3.29839	158798	A kinase (PRKA) anchor protein 14
210269_s_at	AKAP17A	-0.0205681	0.650665	0.608554	0	FALSE	0	FALSE	0	FALSE	0	53.859	5.75111	54.6323	5.77168	34.3074	5.10045	35.3236	5.14256	8227	A kinase (PRKA) anchor protein 17A
203624_at	AKAP17A	-0.105168	0.517808	0.711768	0	FALSE	0	FALSE	0	FALSE	0	1072.35	10.0666	1153.44	10.1717	748.961	9.54875	654.744	9.35479	8227	A kinase (PRKA) anchor protein 17A
205771_s_at	AKAP7	-0.806304	-1.18721	0.699137	1	FALSE	0	TRUE	1	FALSE	0	351.463	8.45723	614.612	9.26353	800.323	9.64444	216.48	7.75809	9465	A kinase (PRKA) anchor protein 7
203848_at	AKAP8	0.0967536	-0.397391	0.159121	0	FALSE	0	FALSE	0	FALSE	0	433.833	8.761	405.693	8.66424	571.412	9.15839	388.528	8.60188	10270	A kinase (PRKA) anchor protein 8
203847_s_at	AKAP8	0.0958939	-0.0556909	0.00520003	0	FALSE	0	FALSE	0	FALSE	0	260.868	8.02718	244.092	7.93128	271.135	8.08287	259.929	8.02198	10270	A kinase (PRKA) anchor protein 8
240554_at	AKAP8L	0.0916597	-0.0854558	-0.0719047	0	FALSE	0	FALSE	0	FALSE	0	66.7814	6.06137	62.6705	5.96972	70.8566	6.14683	70.1942	6.13328	26993	A kinase (PRKA) anchor protein 8-like
218064_s_at	AKAP8L	-0.155856	0.149922	0.483834	0	FALSE	0	FALSE	0	FALSE	0	182.029	7.50802	202.795	7.66388	164.062	7.3581	130.164	7.02419	26993	A kinase (PRKA) anchor protein 8-like
210962_s_at	AKAP9	1.51904	0.113599	0.142737	1	TRUE	1	FALSE	0	FALSE	0	475.154	8.89225	165.79	7.37321	439.175	8.77865	430.394	8.74951	10142	A kinase (PRKA) anchor protein (yotiao) 9
215483_at	AKAP9	0.429516	-0.655716	-0.101567	0	FALSE	0	FALSE	0	FALSE	0	15.1405	3.92034	11.242	3.49082	23.8523	4.57606	16.2448	4.02191	10142	A kinase (PRKA) anchor protein (yotiao) 9
1564002_a_at	AKD1	-0.178614	-0.0511123	0.374716	0	FALSE	0	FALSE	0	FALSE	0	25.1818	4.65431	28.5006	4.83292	26.0899	4.70542	19.4216	4.27959	221264	adenylate kinase domain containing 1
242515_x_at	AKIP1	-0.231412	-0.551999	-0.715204	0	FALSE	0	FALSE	0	FALSE	0	350.041	8.45138	410.942	8.68279	513.201	9.00338	574.667	9.16658	56672	A kinase (PRKA) interacting protein 1
219953_s_at	AKIP1	-0.329527	-0.20182	-0.462534	0	FALSE	0	FALSE	0	FALSE	0	317.494	8.31059	398.964	8.64011	365.166	8.51241	437.494	8.77312	56672	A kinase (PRKA) interacting protein 1
222458_s_at	AKIRIN1	0.356871	0.3195	0.858139	0	FALSE	0	FALSE	0	FALSE	0	1119.72	10.1289	874.34	9.77205	897.284	9.80942	617.709	9.27078	79647	akirin 1
217893_s_at	AKIRIN1	0.0542194	0.0921995	0.593395	0	FALSE	0	FALSE	0	FALSE	0	2342.14	11.1936	2255.75	11.1394	2197.14	11.1014	1552.33	10.6002	79647	akirin 1
222459_at	AKIRIN1	0.0287323	-0.202563	0.350094	0	FALSE	0	FALSE	0	FALSE	0	2292.76	11.1629	2247.55	11.1341	2638.37	11.3654	1798.74	10.8128	79647	akirin 1
223145_s_at	AKIRIN2	0.179606	0.311598	0.788256	0	FALSE	0	FALSE	0	FALSE	0	750.689	9.55207	662.816	9.37247	604.867	9.24047	434.682	8.76382	55122	akirin 2
223144_s_at	AKIRIN2	0.145762	-0.0373713	0.772418	0	FALSE	0	FALSE	0	FALSE	0	876.757	9.77603	792.502	9.63027	899.765	9.8134	513.285	9.00361	55122	akirin 2
220530_at	AKIRIN2-AS1	0.0672263	0.0650718	0.0329167	0	FALSE	0	FALSE	0	FALSE	0	14.5728	3.86521	13.9093	3.79798	13.9301	3.80013	14.2441	3.83229	55389	AKIRIN2 antisense RNA 1
225701_at	AKNA	0.603383	-0.0676425	0.994019	0	FALSE	0	FALSE	0	FALSE	0	175.108	7.4521	115.258	6.84872	183.514	7.51974	87.9177	6.45808	80709	AT-hook transcription factor
241978_at	AKR1A1	0.446895	0.394116	0.614692	0	FALSE	0	FALSE	0	FALSE	0	80.001	6.32195	58.6904	5.87505	60.8772	5.92783	52.2462	5.70725	10327	aldo-keto reductase family 1, member A1 (aldehyde reductase)
201900_s_at	AKR1A1	-1.03612	-0.884694	-0.873529	1	TRUE	1	FALSE	0	FALSE	0	728.756	9.50929	1494.46	10.5454	1345.55	10.394	1335.18	10.3828	10327	aldo-keto reductase family 1, member A1 (aldehyde reductase)
201272_at	AKR1B1	-0.884333	-1.24169	-0.3967	1	FALSE	0	TRUE	1	FALSE	0	1567.65	10.6144	2893.74	11.4987	3707.12	11.8561	2063.8	11.0111	231	aldo-keto reductase family 1, member B1 (aldose reductase)
206561_s_at	AKR1B10	-0.0250226	0.451337	0.30614	0	FALSE	0	FALSE	0	FALSE	0	18.5176	4.21083	18.8416	4.23585	13.5431	3.75949	14.9771	3.90469	57016	aldo-keto reductase family 1, member B10 (aldose reductase)
204151_x_at	AKR1C1	-0.718274	0.997925	-1.03883	1	FALSE	0	FALSE	0	TRUE	1	107.932	6.75398	177.571	7.47225	54.0436	5.75605	221.753	7.79281	1645	aldo-keto reductase family 1, member C1 (dihydrodiol dehydrogenase 1; 20-alpha (3-alpha)-hydroxysteroid dehydrogenase)
216594_x_at	AKR1C1	-0.853556	0.19157	-0.558928	0	FALSE	0	FALSE	0	FALSE	0	79.7012	6.31653	144.016	7.17009	69.7906	6.12496	117.414	6.87546	1645	aldo-keto reductase family 1, member C1 (dihydrodiol dehydrogenase 1; 20-alpha (3-alpha)-hydroxysteroid dehydrogenase)
211653_x_at	AKR1C2	-0.931496	1.28349	-1.06985	0	FALSE	0	TRUE	1	TRUE	1	51.2166	5.67854	97.683	6.61004	21.0398	4.39505	107.515	6.74839	1646	aldo-keto reductase family 1, member C2 (dihydrodiol dehydrogenase 2; bile acid binding protein; 3-alpha hydroxysteroid dehydrogenase, type III)
209699_x_at	AKR1C2	-0.943681	0.476653	-1.20911	1	FALSE	0	FALSE	0	TRUE	1	79.0961	6.30553	152.136	7.24921	56.8418	5.82888	182.866	7.51465	1646	aldo-keto reductase family 1, member C2 (dihydrodiol dehydrogenase 2; bile acid binding protein; 3-alpha hydroxysteroid dehydrogenase, type III)
209160_at	AKR1C3	-3.53391	-0.0956774	-2.67198	0	TRUE	1	FALSE	0	TRUE	1	22.0923	4.46547	255.89	7.99938	23.6071	4.56115	140.795	7.13745	8644	aldo-keto reductase family 1, member C3 (3-alpha hydroxysteroid dehydrogenase, type II)
207102_at	AKR1D1	-0.209707	-0.19915	-0.130474	0	FALSE	0	FALSE	0	FALSE	0	11.6188	3.53839	13.4366	3.7481	13.3386	3.73754	12.7186	3.66886	6718	aldo-keto reductase family 1, member D1 (delta 4-3-ketosteroid-5-beta-reductase)
1559982_s_at	AKR1E2	-0.391826	0.0278329	-0.112122	0	FALSE	0	FALSE	0	FALSE	0	24.6341	4.62258	32.3212	5.01441	24.1634	4.59475	26.6249	4.73471	83592	aldo-keto reductase family 1, member E2
1555220_a_at	AKR1E2	-0.520773	0.258074	1.06919	1	FALSE	0	FALSE	0	TRUE	1	29.8688	4.90057	42.8534	5.42134	24.9764	4.64249	14.2351	3.83138	83592	aldo-keto reductase family 1, member E2
214259_s_at	AKR7A2	-0.0934225	1.19267	0.278014	1	FALSE	0	TRUE	1	FALSE	0	802.329	9.64805	856.003	9.74147	351.012	8.45538	661.701	9.37004	8574	aldo-keto reductase family 7, member A2 (aflatoxin aldehyde reductase)
202139_at	AKR7A2	-0.109991	1.25476	0.289266	1	FALSE	0	TRUE	1	FALSE	0	561.51	9.13317	605.994	9.24316	235.308	7.87841	459.494	8.8439	8574	aldo-keto reductase family 7, member A2 (aflatoxin aldehyde reductase)
216381_x_at	AKR7A3	0.0322317	0.835803	0.408355	0	FALSE	0	FALSE	0	FALSE	0	117.024	6.87066	114.439	6.83843	65.5652	6.03486	88.1755	6.46231	22977	aldo-keto reductase family 7, member A3 (aflatoxin aldehyde reductase)
206469_x_at	AKR7A3	-0.0189439	0.564523	0.186814	0	FALSE	0	FALSE	0	FALSE	0	107.972	6.75451	109.399	6.77345	73.0081	6.18998	94.8578	6.56769	22977	aldo-keto reductase family 7, member A3 (aflatoxin aldehyde reductase)
207163_s_at	AKT1	0.160238	0.25675	-0.0892487	0	FALSE	0	FALSE	0	FALSE	0	105.607	6.72256	94.5052	6.56232	88.3899	6.46581	112.346	6.81181	207	v-akt murine thymoma viral oncogene homolog 1
224982_at	AKT1S1	0.041969	-0.547323	-0.26123	0	FALSE	0	FALSE	0	FALSE	0	61.0077	5.93092	59.2585	5.88895	89.1549	6.47824	73.1177	6.19215	84335	AKT1 substrate 1 (proline-rich)
226156_at	AKT2	0.682908	0.596416	-0.435022	0	FALSE	0	FALSE	0	FALSE	0	167.256	7.38591	104.185	6.703	110.622	6.7895	226.118	7.82093	208	v-akt murine thymoma viral oncogene homolog 2
225471_s_at	AKT2	0.363337	0.525501	0.0926318	0	FALSE	0	FALSE	0	FALSE	0	281.996	8.13953	219.213	7.77619	195.907	7.61403	264.458	8.0469	208	v-akt murine thymoma viral oncogene homolog 2
1560689_s_at	AKT2	0.26243	0.146998	0.0944151	0	FALSE	0	FALSE	0	FALSE	0	19.5492	4.28904	16.2979	4.02661	17.6555	4.14204	18.3108	4.19462	208	v-akt murine thymoma viral oncogene homolog 2
203808_at	AKT2	0.099689	0.11308	-0.0803881	0	FALSE	0	FALSE	0	FALSE	0	21.11	4.39985	19.7006	4.30017	19.5186	4.28677	22.3196	4.48024	208	v-akt murine thymoma viral oncogene homolog 2
212607_at	AKT3	0.279973	-0.313969	-0.12489	0	FALSE	0	FALSE	0	FALSE	0	372.097	8.53954	306.462	8.25956	462.563	8.85351	405.744	8.66443	10000	v-akt murine thymoma viral oncogene homolog 3 (protein kinase B, gamma)
222880_at	AKT3	0.218956	-0.590951	-0.053998	0	FALSE	0	FALSE	0	FALSE	0	25.2838	4.66014	21.7235	4.44119	38.0835	5.25109	26.2481	4.71414	10000	v-akt murine thymoma viral oncogene homolog 3 (protein kinase B, gamma)
219393_s_at	AKT3	0.179834	0.0902465	0.066798	0	FALSE	0	FALSE	0	FALSE	0	16.4164	4.03706	14.4925	3.85723	15.4209	3.94682	15.6736	3.97027	10000	v-akt murine thymoma viral oncogene homolog 3 (protein kinase B, gamma)
224229_s_at	AKT3	0.057409	-0.0485155	-0.134377	0	FALSE	0	FALSE	0	FALSE	0	28.1024	4.81262	27.0061	4.75521	29.0636	4.86114	30.8458	4.947	10000	v-akt murine thymoma viral oncogene homolog 3 (protein kinase B, gamma)
242876_at	AKT3	-0.101872	-0.550469	-0.533869	0	FALSE	0	FALSE	0	FALSE	0	22.8315	4.51295	24.502	4.61483	33.4381	5.06342	33.0556	5.04682	10000	v-akt murine thymoma viral oncogene homolog 3 (protein kinase B, gamma)
212609_s_at	AKT3	-0.683816	-1.89448	-1.42656	0	FALSE	0	TRUE	1	TRUE	1	133.513	7.06084	214.473	7.74465	496.384	8.95531	358.89	8.4874	10000	v-akt murine thymoma viral oncogene homolog 3 (protein kinase B, gamma)
218373_at	AKTIP	0.790489	1.94882	1.34788	0	FALSE	0	TRUE	1	TRUE	1	896.405	9.80801	518.255	9.01752	232.194	7.85919	352.169	8.46012	64400	AKT interacting protein
223894_s_at	AKTIP	0.779381	2.32367	1.44538	0	FALSE	0	TRUE	1	TRUE	1	476.274	8.89565	277.485	8.11627	95.1396	6.57197	174.886	7.45027	64400	AKT interacting protein
218487_at	ALAD	0.345891	0.647936	-0.481395	0	FALSE	0	FALSE	0	FALSE	0	162.73	7.34634	128.04	7.00045	103.853	6.6984	227.186	7.82773	210	aminolevulinate dehydratase
205633_s_at	ALAS1	-0.368191	-0.302218	0.611426	0	FALSE	0	FALSE	0	FALSE	0	506.439	8.98424	653.678	9.35244	624.459	9.28646	331.489	8.37282	211	aminolevulinate, delta-, synthase 1
211298_s_at	ALB	0.0442931	0.254066	-1.67161	1	FALSE	0	FALSE	0	TRUE	1	11.4509	3.51738	11.1046	3.47309	9.60189	3.26332	36.4789	5.18899	213	albumin
201951_at	ALCAM	-0.755341	-0.98933	-3.13582	1	FALSE	0	FALSE	0	TRUE	1	49.6128	5.63264	83.7479	6.38798	98.4945	6.62197	436.084	8.76846	214	activated leukocyte cell adhesion molecule
201952_at	ALCAM	-0.885228	-1.3015	-3.23214	0	FALSE	0	TRUE	1	TRUE	1	129.587	7.01777	239.354	7.903	319.413	8.31928	1217.68	10.2499	214	activated leukocyte cell adhesion molecule
227592_at	ALDH16A1	0.144422	0.445097	0.111019	0	FALSE	0	FALSE	0	FALSE	0	82.6237	6.36848	74.7531	6.22406	60.69	5.92339	76.5041	6.25746	126133	aldehyde dehydrogenase 16 family, member A1
222416_at	ALDH18A1	-0.112984	-0.116676	0.119509	0	FALSE	0	FALSE	0	FALSE	0	1082.56	10.0802	1170.74	10.1932	1173.74	10.1969	996.494	9.96072	5832	aldehyde dehydrogenase 18 family, member A1
217791_s_at	ALDH18A1	-0.379388	-0.176546	-0.0765368	0	FALSE	0	FALSE	0	FALSE	0	484.305	8.91977	629.979	9.29916	547.349	9.09632	510.692	8.99631	5832	aldehyde dehydrogenase 18 family, member A1
212224_at	ALDH1A1	-0.0701001	-0.0756987	-5.71917	1	FALSE	0	FALSE	0	TRUE	1	10.8393	3.4382	11.379	3.5083	11.4232	3.51389	571.007	9.15736	216	aldehyde dehydrogenase 1 family, member A1
203180_at	ALDH1A3	-0.227014	1.28391	3.86371	0	FALSE	0	TRUE	1	TRUE	1	409.306	8.67704	479.056	8.90405	168.094	7.39312	28.1161	4.81333	220	aldehyde dehydrogenase 1 family, member A3
209645_s_at	ALDH1B1	-0.387763	-0.44574	-0.592938	0	FALSE	0	FALSE	0	FALSE	0	63.8216	5.99597	83.5019	6.38374	86.9258	6.44171	96.2631	6.58891	219	aldehyde dehydrogenase 1 family, member B1
209646_x_at	ALDH1B1	-0.884719	-1.50383	-1.09793	0	FALSE	0	TRUE	1	TRUE	1	125.774	6.97469	232.23	7.85941	356.689	8.47852	269.215	8.07262	219	aldehyde dehydrogenase 1 family, member B1
205208_at	ALDH1L1	-0.0742272	0.0375579	-0.144482	0	FALSE	0	FALSE	0	FALSE	0	85.6585	6.42052	90.181	6.49475	83.4573	6.38297	94.6812	6.56501	10840	aldehyde dehydrogenase 1 family, member L1
231202_at	ALDH1L2	2.35658	2.55754	3.13934	1	TRUE	1	TRUE	1	TRUE	1	128.44	7.00495	25.0785	4.64838	21.8175	4.44742	14.5769	3.86561	160428	aldehyde dehydrogenase 1 family, member L2
201425_at	ALDH2	0.201922	0.799805	-0.204053	0	FALSE	0	FALSE	0	FALSE	0	2032.24	10.9889	1766.81	10.7869	1167.37	10.189	2341	11.1929	217	aldehyde dehydrogenase 2 family (mitochondrial)
202053_s_at	ALDH3A2	-2.64772	-0.428763	0.551265	1	TRUE	1	FALSE	0	FALSE	0	234.517	7.87355	1469.66	10.5213	315.678	8.30231	160.039	7.32228	224	aldehyde dehydrogenase 3 family, member A2
210544_s_at	ALDH3A2	-2.65964	-0.88256	-0.256539	1	TRUE	1	FALSE	0	FALSE	0	62.832	5.97343	397.019	8.63306	115.84	6.85599	75.0597	6.22997	224	aldehyde dehydrogenase 3 family, member A2
202054_s_at	ALDH3A2	-3.79973	-1.36621	-0.142747	0	TRUE	1	TRUE	1	FALSE	0	162.832	7.34724	2267.63	11.147	419.768	8.71345	179.767	7.48999	224	aldehyde dehydrogenase 3 family, member A2
203722_at	ALDH4A1	0.305071	0.99563	1.06558	1	FALSE	0	FALSE	0	TRUE	1	102.041	6.67301	82.5925	6.36794	51.1755	5.67738	48.7532	5.60743	8659	aldehyde dehydrogenase 4 family, member A1
211552_s_at	ALDH4A1	0.168225	0.880073	0.641761	0	FALSE	0	FALSE	0	FALSE	0	149.158	7.2207	132.741	7.05247	81.0435	6.34062	95.5998	6.57894	8659	aldehyde dehydrogenase 4 family, member A1
203608_at	ALDH5A1	1.03258	0.0841102	-1.06772	0	TRUE	1	FALSE	0	TRUE	1	168.146	7.39357	82.1955	6.36099	158.623	7.30946	352.453	8.46129	7915	aldehyde dehydrogenase 5 family, member A1
221590_s_at	ALDH6A1	0.920392	0.517184	-0.57291	0	FALSE	0	FALSE	0	FALSE	0	89.5747	6.48502	47.3282	5.56463	62.5889	5.96784	133.244	7.05793	4329	aldehyde dehydrogenase 6 family, member A1
221588_x_at	ALDH6A1	0.484268	0.636083	-0.64229	0	FALSE	0	FALSE	0	FALSE	0	251.79	7.97607	179.994	7.49181	162.016	7.33999	392.994	8.61836	4329	aldehyde dehydrogenase 6 family, member A1
204290_s_at	ALDH6A1	0.370443	0.977535	-0.657666	0	FALSE	0	FALSE	0	FALSE	0	245.634	7.94036	190.009	7.56992	124.744	6.96283	387.494	8.59803	4329	aldehyde dehydrogenase 6 family, member A1
208951_at	ALDH7A1	-0.118123	0.348981	0.253401	0	FALSE	0	FALSE	0	FALSE	0	1373.35	10.4235	1490.53	10.5416	1078.27	10.0745	1152.13	10.1701	501	aldehyde dehydrogenase 7 family, member A1
208950_s_at	ALDH7A1	-0.136117	0.33605	0.280132	0	FALSE	0	FALSE	0	FALSE	0	1802.64	10.8159	1980.99	10.952	1428.06	10.4798	1484.5	10.5358	501	aldehyde dehydrogenase 7 family, member A1
213591_at	ALDH7A1	-1.38644	-1.74989	-0.555542	0	TRUE	1	TRUE	1	FALSE	0	53.4913	5.74123	139.844	7.12767	179.909	7.49112	78.6172	6.29677	501	aldehyde dehydrogenase 7 family, member A1
220148_at	ALDH8A1	0.199097	0.444641	0.711366	0	FALSE	0	FALSE	0	FALSE	0	17.3176	4.11417	15.0853	3.91507	12.7244	3.66953	10.5766	3.4028	64577	aldehyde dehydrogenase 8 family, member A1
201612_at	ALDH9A1	-0.662944	-0.63056	-0.522189	0	FALSE	0	FALSE	0	FALSE	0	1746.74	10.7705	2765.64	11.4334	2704.25	11.401	2508.56	11.2926	223	aldehyde dehydrogenase 9 family, member A1
200966_x_at	ALDOA	-1.15057	-0.242668	-0.506687	1	TRUE	1	FALSE	0	FALSE	0	3303.39	11.6897	7333.57	12.8403	3908.5	11.9324	4693.4	12.1964	226	aldolase A, fructose-bisphosphate
214687_x_at	ALDOA	-1.16109	-0.224851	-0.450021	1	TRUE	1	FALSE	0	FALSE	0	3305.74	11.6908	7392.51	12.8518	3863.28	11.9156	4515.84	12.1408	226	aldolase A, fructose-bisphosphate
238996_x_at	ALDOA	-1.3171	-0.34629	-0.436201	1	TRUE	1	FALSE	0	FALSE	0	420.087	8.71454	1046.71	10.0316	534.051	9.06083	568.393	9.15075	226	aldolase A, fructose-bisphosphate
202022_at	ALDOC	-2.52898	0.186777	-1.07532	0	TRUE	1	FALSE	0	TRUE	1	139.994	7.12922	807.994	9.6582	122.994	6.94245	294.994	8.20454	230	aldolase C, fructose-bisphosphate
236626_at	ALG1	-0.671819	-0.553926	-0.633329	0	FALSE	0	FALSE	0	FALSE	0	49.7831	5.63759	79.3085	6.3094	73.0854	6.19151	77.2206	6.27091	56052	asparagine-linked glycosylation 1, beta-1,4-mannosyltransferase homolog (S. cerevisiae)
223355_at	ALG1	-1.01884	-0.505415	-0.694762	1	TRUE	1	FALSE	0	FALSE	0	107.174	6.74381	217.165	7.76265	152.137	7.24923	173.474	7.43857	56052	asparagine-linked glycosylation 1, beta-1,4-mannosyltransferase homolog (S. cerevisiae)
1552306_at	ALG10	-0.800807	-0.259647	0.616019	0	FALSE	0	FALSE	0	FALSE	0	176.803	7.466	308.005	8.26681	211.667	7.72565	115.359	6.84998	84920	asparagine-linked glycosylation 10, alpha-1,2-glucosyltransferase homolog (S. pombe)
1552304_at	ALG10	-1.37324	-0.524087	-0.0141718	1	TRUE	1	FALSE	0	FALSE	0	80.001	6.32195	207.244	7.69519	115.043	6.84603	80.7908	6.33612	84920	asparagine-linked glycosylation 10, alpha-1,2-glucosyltransferase homolog (S. pombe)
228941_at	ALG10B	0.104915	-0.384484	-0.996099	0	FALSE	0	FALSE	0	FALSE	0	221.241	7.78948	205.723	7.68456	288.807	8.17396	441.287	8.78557	144245	asparagine-linked glycosylation 10, alpha-1,2-glucosyltransferase homolog B (yeast)
238475_at	ALG10B	-0.678882	0.109594	-0.0392427	0	FALSE	0	FALSE	0	FALSE	0	251.345	7.97352	402.377	8.65241	232.958	7.86393	258.275	8.01277	144245	asparagine-linked glycosylation 10, alpha-1,2-glucosyltransferase homolog B (yeast)
242900_at	ALG10B	-0.8265	-0.715341	-1.02724	1	FALSE	0	FALSE	0	TRUE	1	194.538	7.60391	344.989	8.43041	319.407	8.31925	396.494	8.63115	144245	asparagine-linked glycosylation 10, alpha-1,2-glucosyltransferase homolog B (yeast)
219015_s_at	ALG13	-0.401201	-0.00426944	-0.770223	0	FALSE	0	FALSE	0	FALSE	0	219.239	7.77636	289.528	8.17756	219.889	7.78063	373.919	8.54658	79868	asparagine-linked glycosylation 13 homolog (S. cerevisiae)
222808_at	ALG13	-0.564079	-0.5484	-0.895562	0	FALSE	0	FALSE	0	FALSE	0	631.022	9.30155	932.93	9.86562	922.846	9.84995	1173.91	10.1971	79868	asparagine-linked glycosylation 13 homolog (S. cerevisiae)
205583_s_at	ALG13	-1.64839	-0.796079	-1.15444	0	TRUE	1	FALSE	0	TRUE	1	335.713	8.39108	1052.4	10.0395	582.924	9.18716	747.289	9.54552	79868	asparagine-linked glycosylation 13 homolog (S. cerevisiae)
205584_at	ALG13	-1.64924	-0.71051	-1.30318	0	TRUE	1	FALSE	0	TRUE	1	156.906	7.29375	492.164	8.943	256.758	8.00426	387.2	8.59694	79868	asparagine-linked glycosylation 13 homolog (S. cerevisiae)
1553954_at	ALG14	0.875291	0.050876	-1.37179	1	FALSE	0	FALSE	0	TRUE	1	249.117	7.96068	135.805	7.08539	240.485	7.9098	644.692	9.33247	199857	asparagine-linked glycosylation 14 homolog (S. cerevisiae)
228871_at	ALG14	-0.0226883	-0.0206404	-0.104167	0	FALSE	0	FALSE	0	FALSE	0	28.4454	4.83012	28.8963	4.85281	28.8553	4.85076	30.5752	4.93429	199857	asparagine-linked glycosylation 14 homolog (S. cerevisiae)
225621_at	ALG2	-0.12187	-0.333362	-0.545289	0	FALSE	0	FALSE	0	FALSE	0	658.077	9.36211	716.083	9.48398	829.141	9.69547	960.34	9.9074	85365	asparagine-linked glycosylation 2, alpha-1,3-mannosyltransferase homolog (S. cerevisiae)
222556_at	ALG5	0.50148	-0.263772	-0.728449	0	FALSE	0	FALSE	0	FALSE	0	18.68	4.22342	13.1952	3.72194	22.4274	4.48719	30.95	4.95187	29880	asparagine-linked glycosylation 5, dolichyl-phosphate beta-glucosyltransferase homolog (S. cerevisiae)
218203_at	ALG5	0.388644	-0.402695	-1.19143	1	FALSE	0	FALSE	0	TRUE	1	663.146	9.37318	506.543	8.98454	876.663	9.77588	1514.49	10.5646	29880	asparagine-linked glycosylation 5, dolichyl-phosphate beta-glucosyltransferase homolog (S. cerevisiae)
219649_at	ALG6	-0.174072	-0.499031	0.14051	0	FALSE	0	FALSE	0	FALSE	0	1046.7	10.0316	1180.93	10.2057	1479.26	10.5307	949.565	9.89112	29929	asparagine-linked glycosylation 6, alpha-1,3-glucosyltransferase homolog (S. cerevisiae)
203545_at	ALG8	-0.404687	-0.967838	-0.680115	0	FALSE	0	FALSE	0	FALSE	0	820.928	9.68111	1086.75	10.0858	1605.66	10.6489	1315.35	10.3612	79053	asparagine-linked glycosylation 8, alpha-1,3-glucosyltransferase homolog (S. cerevisiae)
228817_at	ALG9	0.0230132	-0.915575	-0.810927	0	FALSE	0	FALSE	0	FALSE	0	80.5215	6.3313	79.2473	6.30829	151.889	7.24688	141.262	7.14223	79796	asparagine-linked glycosylation 9, alpha-1,2-mannosyltransferase homolog (S. cerevisiae)
208212_s_at	ALK	0.103954	0.31266	0.180052	0	FALSE	0	FALSE	0	FALSE	0	59.9182	5.90492	55.7526	5.80097	48.2435	5.59226	52.888	5.72487	238	anaplastic lymphoma receptor tyrosine kinase
236721_at	ALKBH1	1.06957	0.835089	0.442912	1	TRUE	1	FALSE	0	FALSE	0	50.5235	5.65888	24.0725	4.58931	28.3209	4.82379	37.1675	5.21597	8846	alkB, alkylation repair homolog 1 (E. coli)
205621_at	ALKBH1	0.476428	0.292762	-0.169501	0	FALSE	0	FALSE	0	FALSE	0	324.547	8.34228	233.27	7.86586	264.94	8.04952	365.008	8.51178	8846	alkB, alkylation repair homolog 1 (E. coli)
225625_at	ALKBH2	-0.144561	0.0777694	0.0230413	0	FALSE	0	FALSE	0	FALSE	0	232.681	7.86221	257.204	8.00677	220.47	7.78444	228.994	7.83917	121642	alkB, alkylation repair homolog 2 (E. coli)
226127_at	ALKBH3	-1.30996	-1.78856	-0.864588	0	TRUE	1	TRUE	1	FALSE	0	96.2447	6.58863	238.624	7.89859	332.496	8.37719	175.244	7.45322	221120	alkB, alkylation repair homolog 3 (E. coli)
222228_s_at	ALKBH4	0.068977	-0.0472478	-0.385635	0	FALSE	0	FALSE	0	FALSE	0	86.1746	6.42919	82.1515	6.36021	89.0436	6.47644	112.582	6.81483	54784	alkB, alkylation repair homolog 4 (E. coli)
228034_x_at	ALKBH5	-0.0247289	-0.131921	0	0	FALSE	0	FALSE	0	FALSE	0	30.2836	4.92046	30.8071	4.94519	33.1833	5.05238	30.2836	4.92046	54890	alkB, alkylation repair homolog 5 (E. coli)
1553101_a_at	ALKBH5	-0.390894	-0.0939185	-0.991843	0	FALSE	0	FALSE	0	FALSE	0	293.692	8.19816	385.091	8.58906	313.448	8.29208	584.073	9.19001	54890	alkB, alkylation repair homolog 5 (E. coli)
234302_s_at	ALKBH5	-0.858985	-0.322136	-1.11176	1	FALSE	0	FALSE	0	TRUE	1	362.068	8.50012	656.704	9.3591	452.65	8.82225	782.464	9.61188	54890	alkB, alkylation repair homolog 5 (E. coli)
225969_at	ALKBH6	-0.221787	1.33218	0.156886	1	FALSE	0	TRUE	1	FALSE	0	337.244	8.39765	393.287	8.61944	133.943	7.06547	302.494	8.24076	84964	alkB, alkylation repair homolog 6 (E. coli)
223318_s_at	ALKBH7	0.799608	1.49063	0.687212	1	FALSE	0	TRUE	1	FALSE	0	1390.32	10.4412	798.749	9.6416	494.758	8.95058	863.465	9.75399	84266	alkB, alkylation repair homolog 7 (E. coli)
227878_s_at	ALKBH7	0.777402	1.47909	0.747778	1	FALSE	0	TRUE	1	FALSE	0	799.712	9.64334	466.565	8.86593	286.869	8.16425	476.244	8.89556	84266	alkB, alkylation repair homolog 7 (E. coli)
235713_at	ALKBH8	-0.253803	-0.306546	-0.0116683	0	FALSE	0	FALSE	0	FALSE	0	82.6723	6.36933	98.5739	6.62313	102.244	6.67588	83.3436	6.381	91801	alkB, alkylation repair homolog 8 (E. coli)
235610_at	ALKBH8	-0.637223	-1.82827	0.054141	1	FALSE	0	TRUE	1	FALSE	0	48.239	5.59213	75.0276	6.22935	171.302	7.4204	46.4622	5.53799	91801	alkB, alkylation repair homolog 8 (E. coli)
214707_x_at	ALMS1	0.0197859	-0.273384	-0.703877	0	FALSE	0	FALSE	0	FALSE	0	251.716	7.97565	248.287	7.95587	304.234	8.24904	410.014	8.67953	7840	Alstrom syndrome 1
214220_s_at	ALMS1	-0.0657706	-0.500647	-0.111066	0	FALSE	0	FALSE	0	FALSE	0	353.744	8.46656	370.244	8.53233	500.494	8.96721	382.053	8.57763	7840	Alstrom syndrome 1
214221_at	ALMS1	-0.180593	-0.746874	-0.186298	0	FALSE	0	FALSE	0	FALSE	0	345.652	8.43318	391.744	8.61377	580.056	9.18005	393.296	8.61947	7840	Alstrom syndrome 1
204446_s_at	ALOX5	2.87101	3.78783	4.59412	1	TRUE	1	TRUE	1	TRUE	1	248.825	7.95899	34.0123	5.08798	18.0154	4.17116	10.3021	3.36487	240	arachidonate 5-lipoxygenase
204174_at	ALOX5AP	0.0674535	0.152651	0.173446	0	FALSE	0	FALSE	0	FALSE	0	54.7107	5.77375	52.2115	5.7063	49.2175	5.6211	48.5132	5.6003	241	arachidonate 5-lipoxygenase-activating protein
236987_at	ALPK2	0.0299731	-0.011996	-3.17069	1	FALSE	0	FALSE	0	TRUE	1	31.7604	4.98916	31.1073	4.95918	32.0256	5.00115	285.994	8.15984	115701	alpha-kinase 2
228367_at	ALPK2	-0.19934	-1.02251	-5.25972	0	FALSE	0	TRUE	1	TRUE	1	17.2445	4.10806	19.7996	4.3074	35.0312	5.13057	660.67	9.36779	115701	alpha-kinase 2
228342_s_at	ALPK3	0.320579	-2.27201	-1.64851	0	FALSE	0	TRUE	1	TRUE	1	35.1623	5.13596	28.1562	4.81538	169.833	7.40797	110.238	6.78447	57538	alpha-kinase 3
214846_s_at	ALPK3	0.115706	-2.1536	-1.3855	0	FALSE	0	TRUE	1	TRUE	1	30.621	4.93645	28.261	4.82074	136.244	7.09005	80.001	6.32195	57538	alpha-kinase 3
215783_s_at	ALPL	0.193224	0.568953	1.54738	1	FALSE	0	FALSE	0	TRUE	1	66.8038	6.06186	58.4299	5.86864	45.0328	5.49291	22.8557	4.51448	249	alkaline phosphatase, liver/bone/kidney
216377_x_at	ALPPL2	0.109401	-0.150581	-0.115835	0	FALSE	0	FALSE	0	FALSE	0	55.1301	5.78477	51.1041	5.67537	61.1953	5.93535	59.7391	5.9006	251	alkaline phosphatase, placental-like 2
226291_at	ALS2	-0.0534665	-0.440772	1.35725	1	FALSE	0	FALSE	0	TRUE	1	392.414	8.61623	407.23	8.6697	532.636	9.05701	153.17	7.25899	57679	amyotrophic lateral sclerosis 2 (juvenile)
232184_at	ALS2	-0.383701	-1.79764	-1.35289	0	FALSE	0	TRUE	1	TRUE	1	108.313	6.75906	141.314	7.14276	376.55	8.5567	276.656	8.11195	57679	amyotrophic lateral sclerosis 2 (juvenile)
222333_at	ALS2CL	-0.208918	0.0194918	0.0586044	0	FALSE	0	FALSE	0	FALSE	0	117.499	6.87651	135.808	7.08542	115.922	6.85701	112.822	6.8179	259173	ALS2 C-terminal like
229887_at	ALS2CL	-0.299025	-0.00265895	-0.0722268	0	FALSE	0	FALSE	0	FALSE	0	76.224	6.25217	93.7794	6.5512	76.3646	6.25483	80.1372	6.3244	259173	ALS2 C-terminal like
1558428_at	ALS2CR11	0.540879	0.614885	0.60931	0	FALSE	0	FALSE	0	FALSE	0	15.694	3.97214	10.7873	3.43126	10.2479	3.35725	10.2876	3.36283	151254	amyotrophic lateral sclerosis 2 (juvenile) chromosome region, candidate 11
1553260_s_at	ALS2CR11	0.395087	0.420126	0.360419	0	FALSE	0	FALSE	0	FALSE	0	11.3058	3.49899	8.59743	3.10391	8.4495	3.07887	8.80653	3.13857	151254	amyotrophic lateral sclerosis 2 (juvenile) chromosome region, candidate 11
1553261_x_at	ALS2CR11	0.310439	0.222698	0.167261	0	FALSE	0	FALSE	0	FALSE	0	11.2961	3.49775	9.10913	3.18731	9.68032	3.27506	10.0595	3.33049	151254	amyotrophic lateral sclerosis 2 (juvenile) chromosome region, candidate 11
1554831_x_at	ALS2CR11	0.229972	0.344449	0.163422	0	FALSE	0	FALSE	0	FALSE	0	10.9285	3.45003	9.31824	3.22006	8.60742	3.10558	9.75814	3.28661	151254	amyotrophic lateral sclerosis 2 (juvenile) chromosome region, candidate 11
219834_at	ALS2CR8	0.827046	0.880018	1.16748	1	FALSE	0	FALSE	0	TRUE	1	29.0909	4.8625	16.398	4.03545	15.8068	3.98248	12.9512	3.69501	79800	amyotrophic lateral sclerosis 2 (juvenile) chromosome region, candidate 8
206837_at	ALX1	0.157495	-0.57372	2.19199	1	FALSE	0	FALSE	0	TRUE	1	158.17	7.30533	141.812	7.14783	235.413	7.87905	34.6155	5.11334	8092	ALX homeobox 1
226320_at	ALYREF	0.403424	0.06162	0.203744	0	FALSE	0	FALSE	0	FALSE	0	2664.88	11.3799	2014.81	10.9764	2553.45	11.3182	2313.9	11.1761	10189	Aly/REF export factor
226319_s_at	ALYREF	0.387985	-0.0154712	0.0303239	0	FALSE	0	FALSE	0	FALSE	0	3489.88	11.769	2666.95	11.381	3527.5	11.7844	3417.29	11.7386	10189	Aly/REF export factor
217111_at	AMACR	0.0149972	-0.0542652	-0.0326313	0	FALSE	0	FALSE	0	FALSE	0	46.5841	5.54177	46.1024	5.52677	48.3697	5.59603	47.6498	5.5744	23600	alpha-methylacyl-CoA racemase
209425_at	AMACR	-0.0695573	-0.748669	-2.55806	1	FALSE	0	FALSE	0	TRUE	1	27.6771	4.79062	29.0442	4.86018	46.5042	5.53929	162.994	7.34868	23600	alpha-methylacyl-CoA racemase
236365_at	AMACR	-0.0844909	-0.0311824	-0.52695	0	FALSE	0	FALSE	0	FALSE	0	12.8183	3.68013	13.5914	3.76463	13.0984	3.71132	18.4696	4.20708	23600	alpha-methylacyl-CoA racemase
205477_s_at	AMBP	-0.195699	-0.233671	-3.12786	1	FALSE	0	FALSE	0	TRUE	1	26.7735	4.74273	30.6631	4.93843	31.4809	4.97641	234.037	7.8706	259	alpha-1-microglobulin/bikunin precursor
52731_at	AMBRA1	0.368696	-0.0112546	0.823942	0	FALSE	0	FALSE	0	FALSE	0	473.955	8.88861	367.07	8.51991	477.667	8.89986	267.735	8.06466	55626	autophagy/beclin-1 regulator 1
219141_s_at	AMBRA1	0.232662	0.13597	0.975078	0	FALSE	0	FALSE	0	FALSE	0	442.834	8.79062	376.88	8.55796	403.005	8.65465	225.275	7.81554	55626	autophagy/beclin-1 regulator 1
201196_s_at	AMD1	0.215061	0.393115	0.799693	0	FALSE	0	FALSE	0	FALSE	0	626.955	9.29222	540.128	9.07716	477.416	8.8991	360.168	8.49252	262	adenosylmethionine decarboxylase 1
201197_at	AMD1	-0.0890662	-0.049639	0.360549	0	FALSE	0	FALSE	0	FALSE	0	2117.3	11.048	2252.13	11.1371	2191.42	11.0976	1649.1	10.6875	262	adenosylmethionine decarboxylase 1
219082_at	AMDHD2	-0.328169	0.283226	-0.119069	0	FALSE	0	FALSE	0	FALSE	0	68.1629	6.09091	85.573	6.41908	56.013	5.80769	74.0272	6.20998	51005	amidohydrolase domain containing 2
202203_s_at	AMFR	0.196876	1.52576	0.179708	1	FALSE	0	TRUE	1	FALSE	0	365.376	8.51324	318.768	8.31636	126.894	6.98748	322.584	8.33353	267	autocrine motility factor receptor, E3 ubiquitin protein ligase
202204_s_at	AMFR	0.0809733	0.805137	-0.0333036	0	FALSE	0	FALSE	0	FALSE	0	167.003	7.38373	157.888	7.30276	95.577	6.57859	170.903	7.41703	267	autocrine motility factor receptor, E3 ubiquitin protein ligase
228094_at	AMICA1	-0.218137	-0.188607	-0.361997	0	FALSE	0	FALSE	0	FALSE	0	55.4531	5.7932	64.5047	6.01133	63.1978	5.9818	71.2685	6.15519	120425	adhesion molecule, interacts with CXADR antigen 1
222108_at	AMIGO2	-2.777	-3.26189	-8.23663	1	TRUE	1	TRUE	1	TRUE	1	17.1987	4.10423	117.884	6.88123	164.977	7.36612	5187.62	12.3409	347902	adhesion molecule with Ig-like domain 2
204976_s_at	AMMECR1	-0.181546	-1.08198	-0.476258	1	FALSE	0	TRUE	1	FALSE	0	872.494	9.769	989.494	9.95055	1847.01	10.851	1213.75	10.2453	9949	Alport syndrome, mental retardation, midface hypoplasia and elliptocytosis chromosomal region gene 1
226421_at	AMMECR1	-0.187088	-1.11307	-0.568543	1	FALSE	0	TRUE	1	FALSE	0	504.488	8.97868	574.342	9.16577	1091.24	10.0917	748.169	9.54722	9949	Alport syndrome, mental retardation, midface hypoplasia and elliptocytosis chromosomal region gene 1
236760_at	AMMECR1	-0.517756	-0.0271147	-1.23074	1	FALSE	0	FALSE	0	TRUE	1	17.5163	4.13062	25.0785	4.64838	17.8486	4.15774	41.1085	5.36136	9949	Alport syndrome, mental retardation, midface hypoplasia and elliptocytosis chromosomal region gene 1
223297_at	AMMECR1L	0.813926	-0.456766	0.563687	0	FALSE	0	FALSE	0	FALSE	0	572.755	9.16177	325.801	8.34785	786.084	9.61854	387.509	8.59809	83607	AMME chromosomal region gene 1-like
209521_s_at	AMOT	0.660611	0.08137	1.02165	1	FALSE	0	FALSE	0	TRUE	1	28.3943	4.82753	17.9625	4.16692	26.8372	4.74616	13.9857	3.80588	154796	angiomotin
228840_at	AMOTL1	0.198786	0.603276	0.582516	0	FALSE	0	FALSE	0	FALSE	0	224.503	7.81059	195.605	7.6118	147.78	7.20731	149.922	7.22807	154810	angiomotin like 1
225450_at	AMOTL1	-0.445444	0.265234	0.876092	0	FALSE	0	FALSE	0	FALSE	0	593.397	9.21285	808.049	9.6583	493.744	8.94762	323.307	8.33676	154810	angiomotin like 1
225459_at	AMOTL1	-0.490699	0.0203566	0.251414	0	FALSE	0	FALSE	0	FALSE	0	107.318	6.74575	150.796	7.23645	105.815	6.7254	90.1552	6.49434	154810	angiomotin like 1
203002_at	AMOTL2	1.41927	-0.0205621	1.45668	0	TRUE	1	FALSE	0	TRUE	1	2348.87	11.1978	878.244	9.77848	2382.59	11.2183	855.762	9.74107	51421	angiomotin like 2
206121_at	AMPD1	0.130362	0.0449945	0.13467	0	FALSE	0	FALSE	0	FALSE	0	18.946	4.24382	17.3091	4.11346	18.3642	4.19882	17.2575	4.10915	270	adenosine monophosphate deaminase 1
212360_at	AMPD2	-0.470727	-1.97889	-0.783763	1	FALSE	0	TRUE	1	FALSE	0	107.744	6.75147	149.313	7.22219	424.718	8.73036	185.494	7.53523	271	adenosine monophosphate deaminase 2
207992_s_at	AMPD3	0.948353	1.62454	1.0392	0	FALSE	0	TRUE	1	TRUE	1	177.244	7.46959	91.8522	6.52124	57.4825	5.84505	86.2466	6.43039	272	adenosine monophosphate deaminase 3
205257_s_at	AMPH	-1.14694	-2.41464	0.031484	0	TRUE	1	TRUE	1	FALSE	0	35.8623	5.1644	79.415	6.31134	191.212	7.57903	35.0881	5.13291	273	amphiphysin
204294_at	AMT	-1.44933	-0.6204	-1.43077	0	TRUE	1	FALSE	0	TRUE	1	171.494	7.42202	468.32	8.87135	263.638	8.04242	462.333	8.85279	275	aminomethyltransferase
1561179_s_at	AMZ1	0.203823	0.28595	0.0708717	0	FALSE	0	FALSE	0	FALSE	0	146.56	7.19534	127.25	6.99152	120.208	6.90939	139.534	7.12447	155185	archaelysin family metallopeptidase 1
218167_at	AMZ2	-0.387592	0.93607	0.284698	0	FALSE	0	FALSE	0	FALSE	0	3101.9	11.5989	4057.93	11.9865	1621.22	10.6629	2546.39	11.3142	51321	archaelysin family metallopeptidase 2
223443_s_at	AMZ2P1	-0.299605	1.08346	-0.000370525	1	FALSE	0	TRUE	1	FALSE	0	280.294	8.1308	344.988	8.4304	132.269	7.04733	280.366	8.13117	201283	archaelysin family metallopeptidase 2 pseudogene 1
231973_s_at	ANAPC1	0.431196	1.00197	1.4608	0	FALSE	0	TRUE	1	TRUE	1	300.753	8.23244	223.053	7.80124	150.172	7.23047	109.261	6.77164	64682	anaphase promoting complex subunit 1
229267_at	ANAPC1	0.0546408	-1.27096	-0.0183912	1	FALSE	0	TRUE	1	FALSE	0	392.744	8.61745	378.148	8.56281	947.777	9.8884	397.783	8.63584	64682	anaphase promoting complex subunit 1
218575_at	ANAPC1	0.0318345	-0.337985	0.701479	0	FALSE	0	FALSE	0	FALSE	0	777.404	9.60252	760.437	9.57069	982.63	9.9405	478.058	8.90104	64682	anaphase promoting complex subunit 1
207845_s_at	ANAPC10	0.741247	0.961831	0.892665	0	FALSE	0	FALSE	0	FALSE	0	646.824	9.33723	386.944	8.59598	332.083	8.3754	348.391	8.44456	10393	anaphase promoting complex subunit 10
241959_at	ANAPC10	0.146225	0.150988	-0.152847	0	FALSE	0	FALSE	0	FALSE	0	161.98	7.33967	146.367	7.19345	145.885	7.18868	180.083	7.49252	10393	anaphase promoting complex subunit 10
226414_s_at	ANAPC11	0.353911	1.30628	0.77319	1	FALSE	0	TRUE	1	FALSE	0	5384.18	12.3945	4212.9	12.0406	2177.16	11.0882	3150.4	11.6213	51529	anaphase promoting complex subunit 11
209001_s_at	ANAPC13	0.399408	-0.232092	0.198595	0	FALSE	0	FALSE	0	FALSE	0	1715.78	10.7446	1300.85	10.3452	2015.24	10.9767	1495.12	10.5461	25847	anaphase promoting complex subunit 13
204218_at	ANAPC15	-0.297558	-0.139165	0.233693	0	FALSE	0	FALSE	0	FALSE	0	275.988	8.10846	339.206	8.40602	303.936	8.24762	234.715	7.87477	25906	anaphase promoting complex subunit 15
229145_at	ANAPC16	0.183302	0.00231133	0.658361	0	FALSE	0	FALSE	0	FALSE	0	384.867	8.58822	338.947	8.40491	384.251	8.58591	243.851	7.92986	119504	anaphase promoting complex subunit 16
224664_at	ANAPC16	-0.0924592	0.5052	0.599289	0	FALSE	0	FALSE	0	FALSE	0	2667.21	11.3811	2843.74	11.4736	1879.22	10.8759	1760.57	10.7818	119504	anaphase promoting complex subunit 16
224665_at	ANAPC16	-0.13075	0.626739	0.653777	0	FALSE	0	FALSE	0	FALSE	0	1340.24	10.3883	1467.38	10.519	867.994	9.76154	851.878	9.7345	119504	anaphase promoting complex subunit 16
224667_x_at	ANAPC16	-0.159173	-0.26793	-0.503515	0	FALSE	0	FALSE	0	FALSE	0	471.216	8.88025	526.182	9.03942	567.381	9.14817	668.026	9.38376	119504	anaphase promoting complex subunit 16
232524_x_at	ANAPC4	1.73957	1.05423	0.995193	0	TRUE	1	TRUE	1	FALSE	0	1356.26	10.4054	406.144	8.66585	653.116	9.3512	680.395	9.41023	29945	anaphase promoting complex subunit 4
226917_s_at	ANAPC4	1.72649	0.994611	1.02127	0	TRUE	1	FALSE	0	TRUE	1	1618.71	10.6606	489.153	8.93414	812.386	9.66602	797.513	9.63936	29945	anaphase promoting complex subunit 4
239651_at	ANAPC5	0.707054	0.346953	-0.49852	0	FALSE	0	FALSE	0	FALSE	0	31.2514	4.96585	19.1436	4.25879	24.5712	4.61889	44.1508	5.46437	51433	anaphase promoting complex subunit 5
208721_s_at	ANAPC5	-0.0422178	-0.447085	-0.220981	0	FALSE	0	FALSE	0	FALSE	0	126.198	6.97954	129.945	7.02176	172.043	7.42663	147.087	7.20052	51433	anaphase promoting complex subunit 5
200098_s_at	ANAPC5	-0.327467	-0.292216	-0.28376	0	FALSE	0	FALSE	0	FALSE	0	1886.45	10.8815	2367.13	11.2089	2309.99	11.1737	2296.49	11.1652	51433	anaphase promoting complex subunit 5
211036_x_at	ANAPC5	-0.349892	-0.290792	-0.370187	0	FALSE	0	FALSE	0	FALSE	0	1812.82	10.824	2310.38	11.1739	2217.65	11.1148	2343.11	11.1942	51433	anaphase promoting complex subunit 5
208722_s_at	ANAPC5	-0.351486	-0.300226	-0.319874	0	FALSE	0	FALSE	0	FALSE	0	607.059	9.24569	774.531	9.59718	747.494	9.54592	757.744	9.56557	51433	anaphase promoting complex subunit 5
225554_s_at	ANAPC7	0.0625653	0.0981021	-0.36412	0	FALSE	0	FALSE	0	FALSE	0	558.594	9.12566	534.887	9.06309	521.873	9.02755	718.964	9.48978	51434	anaphase promoting complex subunit 7
225521_at	ANAPC7	-0.202151	0.0978061	-0.677434	0	FALSE	0	FALSE	0	FALSE	0	165.664	7.37212	190.582	7.57427	154.805	7.27431	264.945	8.04955	51434	anaphase promoting complex subunit 7
205141_at	ANG	-0.908468	0.121025	-1.61085	1	FALSE	0	FALSE	0	TRUE	1	19.2193	4.26448	36.0756	5.17295	17.6728	4.14346	58.7017	5.87533	283	angiogenin, ribonuclease, RNase A family, 5
213099_at	ANGEL1	0.217025	-0.413056	0.476426	0	FALSE	0	FALSE	0	FALSE	0	119.994	6.90682	103.236	6.6898	159.773	7.31988	86.2466	6.43039	23357	angel homolog 1 (Drosophila)
36865_at	ANGEL1	0.138623	-0.405038	0.252382	0	FALSE	0	FALSE	0	FALSE	0	97.2824	6.60411	88.37	6.46548	128.814	7.00915	81.6695	6.35173	23357	angel homolog 1 (Drosophila)
221826_at	ANGEL2	0.606448	-0.174062	0.619149	0	FALSE	0	FALSE	0	FALSE	0	321.959	8.33073	211.467	7.72429	363.244	8.5048	209.613	7.71159	90806	angel homolog 2 (Drosophila)
217630_at	ANGEL2	-0.252656	-0.0565012	-0.228768	0	FALSE	0	FALSE	0	FALSE	0	39.2362	5.29411	46.7459	5.54677	40.8033	5.35061	45.9783	5.52288	90806	angel homolog 2 (Drosophila)
221825_at	ANGEL2	-0.433344	-1.43234	-0.952849	1	FALSE	0	TRUE	1	FALSE	0	773.618	9.59548	1044.66	10.0288	2087.88	11.0278	1497.49	10.5483	90806	angel homolog 2 (Drosophila)
205609_at	ANGPT1	1.25337	2.33333	2.7909	1	TRUE	1	TRUE	1	TRUE	1	329.838	8.36561	138.356	7.11224	65.4482	6.03228	47.6601	5.57471	284	angiopoietin 1
205608_s_at	ANGPT1	0.670323	1.37201	1.58251	0	FALSE	0	TRUE	1	TRUE	1	58.3251	5.86604	36.6495	5.19572	22.5341	4.49404	19.4747	4.28353	284	angiopoietin 1
1552939_at	ANGPT1	0.197129	0.601826	0.325674	0	FALSE	0	FALSE	0	FALSE	0	11.9699	3.58134	10.4412	3.38421	7.88721	2.97952	9.5511	3.25567	284	angiopoietin 1
205572_at	ANGPT2	0.157098	-0.113746	-3.06774	1	FALSE	0	FALSE	0	TRUE	1	14.1701	3.82477	12.7081	3.66768	15.3325	3.93852	118.81	6.89251	285	angiopoietin 2
211148_s_at	ANGPT2	0.085779	-0.0865751	-1.99287	1	FALSE	0	FALSE	0	TRUE	1	17.8781	4.16012	16.8461	4.07434	18.9838	4.2467	71.1598	6.15299	285	angiopoietin 2
237261_at	ANGPT2	-0.0533513	-0.102567	-0.652873	0	FALSE	0	FALSE	0	FALSE	0	10.0461	3.32857	10.4246	3.38192	10.7863	3.43113	15.7955	3.98144	285	angiopoietin 2
213004_at	ANGPTL2	-0.588476	-1.53489	-1.4685	0	FALSE	0	TRUE	1	TRUE	1	57.5442	5.8466	86.5268	6.43508	166.744	7.38149	159.244	7.3151	23452	angiopoietin-like 2
213001_at	ANGPTL2	-0.635333	-3.0384	-1.9308	0	FALSE	0	TRUE	1	TRUE	1	22.3927	4.48496	34.7825	5.12029	183.973	7.52335	85.3758	6.41576	23452	angiopoietin-like 2
243799_x_at	ANGPTL3	0.0107659	-0.0632146	0.0858749	0	FALSE	0	FALSE	0	FALSE	0	10.5698	3.40187	10.4912	3.3911	11.0432	3.46509	9.95896	3.316	27329	angiopoietin-like 3
221009_s_at	ANGPTL4	3.20991	3.445	2.89298	1	TRUE	1	TRUE	1	TRUE	1	364.556	8.51	39.3991	5.30009	33.4747	5.065	49.0784	5.61702	51129	angiopoietin-like 4
223333_s_at	ANGPTL4	1.65433	1.73799	1.56906	1	TRUE	1	TRUE	1	TRUE	1	145.797	7.18782	46.3176	5.53349	43.7081	5.44983	49.1377	5.61876	51129	angiopoietin-like 4
240363_at	ANK1	-0.201527	-0.468752	-0.173242	0	FALSE	0	FALSE	0	FALSE	0	43.4748	5.44211	49.9923	5.64363	60.1653	5.91086	49.0218	5.61535	286	ankyrin 1, erythrocytic
207087_x_at	ANK1	-0.29102	-0.23428	0.32877	0	FALSE	0	FALSE	0	FALSE	0	65.4966	6.03335	80.1355	6.32437	77.045	6.26763	52.1494	5.70458	286	ankyrin 1, erythrocytic
208353_x_at	ANK1	-0.57344	-0.306287	0.329134	0	FALSE	0	FALSE	0	FALSE	0	65.1518	6.02573	96.9502	6.59917	80.5615	6.33202	51.8617	5.6966	286	ankyrin 1, erythrocytic
202920_at	ANK2	0.452141	-0.880077	-0.805754	0	FALSE	0	FALSE	0	FALSE	0	183.162	7.51697	133.883	7.06483	337.104	8.39705	320.177	8.32273	287	ankyrin 2, neuronal
207950_s_at	ANK3	0.498094	0.76739	1.00993	1	FALSE	0	FALSE	0	TRUE	1	109.926	6.78038	77.832	6.28229	64.5791	6.013	54.5858	5.77045	288	ankyrin 3, node of Ranvier (ankyrin G)
206385_s_at	ANK3	0.197988	1.3935	1.15276	0	FALSE	0	TRUE	1	TRUE	1	1601.11	10.6449	1395.79	10.4469	609.446	9.25135	720.117	9.49209	288	ankyrin 3, node of Ranvier (ankyrin G)
209442_x_at	ANK3	0.0354973	1.29771	1.05286	0	FALSE	0	TRUE	1	TRUE	1	681.453	9.41247	664.891	9.37697	277.196	8.11476	328.469	8.35961	288	ankyrin 3, node of Ranvier (ankyrin G)
239726_at	ANK3	-0.169862	0.348326	-0.134241	0	FALSE	0	FALSE	0	FALSE	0	27.9097	4.8027	31.3971	4.97256	21.923	4.45437	30.6314	4.93694	288	ankyrin 3, node of Ranvier (ankyrin G)
238786_at	ANK3	-0.305228	0.0500415	-0.50533	0	FALSE	0	FALSE	0	FALSE	0	19.7446	4.30339	24.3967	4.60862	19.0715	4.25335	28.0265	4.80872	288	ankyrin 3, node of Ranvier (ankyrin G)
229497_at	ANKDD1A	0.34219	-0.734552	-1.46968	1	FALSE	0	FALSE	0	TRUE	1	19.7137	4.30113	15.551	3.95894	32.8012	5.03568	54.599	5.7708	348094	ankyrin repeat and death domain containing 1A
1562495_at	ANKFY1	-0.0155536	0.227796	0	0	FALSE	0	FALSE	0	FALSE	0	34.2154	5.09657	34.5863	5.11213	29.2178	4.86878	34.2154	5.09657	51479	ankyrin repeat and FYVE domain containing 1
219868_s_at	ANKFY1	-0.291095	-0.275268	-0.246249	0	FALSE	0	FALSE	0	FALSE	0	29.9009	4.90212	36.5858	5.19321	36.1866	5.17739	35.4661	5.14837	51479	ankyrin repeat and FYVE domain containing 1
224900_at	ANKFY1	-0.650527	-0.379655	-0.658383	0	FALSE	0	FALSE	0	FALSE	0	407.718	8.67143	640.012	9.32196	530.454	9.05108	643.507	9.32981	51479	ankyrin repeat and FYVE domain containing 1
223093_at	ANKH	0.539774	0.412203	-1.83173	1	FALSE	0	FALSE	0	TRUE	1	63.0953	5.97946	43.4019	5.43969	47.4145	5.56726	224.597	7.81119	56172	ankylosis, progressive homolog (mouse)
223092_at	ANKH	0.470842	0.836444	-0.996237	0	FALSE	0	FALSE	0	FALSE	0	404.066	8.65845	291.551	8.1876	226.286	7.822	806.027	9.65468	56172	ankylosis, progressive homolog (mouse)
220076_at	ANKH	0.166436	-0.0470055	-2.61202	1	FALSE	0	FALSE	0	TRUE	1	14.1173	3.81939	12.5791	3.65295	14.5848	3.8664	86.3073	6.43141	56172	ankylosis, progressive homolog (mouse)
229457_at	ANKHD1	0.849239	0.190565	-0.0709252	0	FALSE	0	FALSE	0	FALSE	0	29.8873	4.90146	16.5898	4.05222	26.1891	4.7109	31.3933	4.97239	54882	ankyrin repeat and KH domain containing 1
219081_at	ANKHD1	-0.661274	0.322439	-0.265271	0	FALSE	0	FALSE	0	FALSE	0	295.994	8.20943	468.109	8.8707	236.712	7.88699	355.744	8.4747	54882	ankyrin repeat and KH domain containing 1
224687_at	ANKIB1	0.135919	0.087592	-0.244364	0	FALSE	0	FALSE	0	FALSE	0	455.494	8.83129	414.541	8.69537	428.662	8.7437	539.565	9.07565	54467	ankyrin repeat and IBR domain containing 1
224682_at	ANKIB1	-0.00508894	-0.194018	-0.326566	0	FALSE	0	FALSE	0	FALSE	0	579.224	9.17798	581.271	9.18307	662.6	9.372	726.361	9.50454	54467	ankyrin repeat and IBR domain containing 1
212201_at	ANKLE2	0.609989	0.0551511	1.16923	1	FALSE	0	FALSE	0	TRUE	1	106.437	6.73386	69.7378	6.12387	102.445	6.67871	47.3284	5.56463	23141	ankyrin repeat and LEM domain containing 2
212200_at	ANKLE2	0.568806	-0.474467	0.259927	0	FALSE	0	FALSE	0	FALSE	0	259.999	8.02236	175.285	7.45356	361.244	8.49683	217.133	7.76244	23141	ankyrin repeat and LEM domain containing 2
212798_s_at	ANKMY2	1.60265	0.611082	0.640427	1	TRUE	1	FALSE	0	FALSE	0	1247.5	10.2848	410.767	8.68218	816.744	9.67374	800.299	9.6444	57037	ankyrin repeat and MYND domain containing 2
218769_s_at	ANKRA2	0.371501	1.46226	0.357482	1	FALSE	0	TRUE	1	FALSE	0	590.099	9.20481	456.133	8.83331	214.161	7.74255	460.587	8.84733	57763	ankyrin repeat, family A (RFXANK-like), 2
206029_at	ANKRD1	0.906107	-1.3377	-1.14294	0	FALSE	0	TRUE	1	TRUE	1	34.8364	5.12253	18.5895	4.21642	88.0487	6.46023	76.9297	6.26547	27063	ankyrin repeat domain 1 (cardiac muscle)
218093_s_at	ANKRD10	0.897189	0.107003	0.549844	0	FALSE	0	FALSE	0	FALSE	0	649.467	9.34311	348.72	8.44592	603.04	9.23611	443.647	8.79327	55608	ankyrin repeat domain 10
226663_at	ANKRD10	-0.922912	-0.272069	-0.136142	0	FALSE	0	FALSE	0	FALSE	0	209.656	7.71188	397.494	8.63479	253.167	7.98395	230.404	7.84802	55608	ankyrin repeat domain 10
223251_s_at	ANKRD10	-1.82495	-0.967578	0.124004	1	TRUE	1	FALSE	0	FALSE	0	471.679	8.88166	1671.13	10.7066	922.394	9.84924	432.83	8.75766	55608	ankyrin repeat domain 10
238538_at	ANKRD11	0.387496	-0.408725	0.706241	0	FALSE	0	FALSE	0	FALSE	0	809.393	9.6607	618.744	9.2732	1074.48	10.0694	496.089	8.95445	29123	ankyrin repeat domain 11
234701_at	ANKRD11	0.319238	-0.751359	0.498605	0	FALSE	0	FALSE	0	FALSE	0	388.61	8.60218	311.468	8.28294	654.176	9.35354	275.054	8.10357	29123	ankyrin repeat domain 11
231999_at	ANKRD11	0.229986	-0.292612	0.429242	0	FALSE	0	FALSE	0	FALSE	0	428.767	8.74405	365.585	8.51406	525.177	9.03666	318.424	8.31481	29123	ankyrin repeat domain 11
219437_s_at	ANKRD11	0.21547	-0.595407	0.557397	0	FALSE	0	FALSE	0	FALSE	0	407.185	8.66954	350.694	8.45407	615.215	9.26495	276.693	8.11214	29123	ankyrin repeat domain 11
226012_at	ANKRD11	-1.05906	-0.507284	0.0922303	1	TRUE	1	FALSE	0	FALSE	0	229.352	7.84142	477.872	8.90048	325.994	8.3487	215.148	7.74919	29123	ankyrin repeat domain 11
212286_at	ANKRD12	2.83132	1.73845	2.17279	1	TRUE	1	TRUE	1	TRUE	1	295.29	8.20599	41.4894	5.37467	88.4959	6.46754	65.4896	6.03319	23253	ankyrin repeat domain 12
212289_at	ANKRD12	2.60805	2.01494	1.18311	1	TRUE	1	TRUE	1	TRUE	1	158.838	7.31141	26.0527	4.70336	39.3003	5.29647	69.9525	6.1283	23253	ankyrin repeat domain 12
216563_at	ANKRD12	1.78547	1.90394	1.38056	1	TRUE	1	TRUE	1	TRUE	1	221.307	7.78991	64.197	6.00443	59.136	5.88596	84.9974	6.40935	23253	ankyrin repeat domain 12
216550_x_at	ANKRD12	1.42379	1.53129	1.2145	1	TRUE	1	TRUE	1	TRUE	1	773.281	9.59485	288.226	8.17106	267.53	8.06356	333.224	8.38035	23253	ankyrin repeat domain 12
224810_s_at	ANKRD13A	0.00344977	1.08441	-0.87516	1	FALSE	0	TRUE	1	FALSE	0	574.045	9.16502	572.674	9.16157	270.711	8.08061	1052.92	10.0402	88455	ankyrin repeat domain 13A
238851_at	ANKRD13A	-0.0447176	0.13923	-0.651106	0	FALSE	0	FALSE	0	FALSE	0	24.2502	4.59992	25.0136	4.64464	22.0192	4.46069	38.0818	5.25103	88455	ankyrin repeat domain 13A
227720_at	ANKRD13B	-0.437635	-0.237801	-0.0790251	0	FALSE	0	FALSE	0	FALSE	0	80.6915	6.33435	109.287	6.77198	95.1509	6.57215	85.2348	6.41337	124930	ankyrin repeat domain 13B
1554471_a_at	ANKRD13C	0.968807	0.503968	0.606478	0	FALSE	0	FALSE	0	FALSE	0	223.863	7.80647	114.378	6.83766	157.86	7.3025	147.033	7.19999	81573	ankyrin repeat domain 13C
223418_x_at	ANKRD13C	0.945784	0.4691	0.557646	0	FALSE	0	FALSE	0	FALSE	0	631.499	9.30264	327.841	8.35685	456.204	8.83354	429.046	8.74499	81573	ankyrin repeat domain 13C
227375_at	ANKRD13C	0.853119	0.222854	0.548577	0	FALSE	0	FALSE	0	FALSE	0	349.309	8.44836	193.373	7.59524	299.312	8.22551	238.821	7.89979	81573	ankyrin repeat domain 13C
238597_at	ANKRD13C	0.767022	0.0780045	-0.113297	0	FALSE	0	FALSE	0	FALSE	0	93.6603	6.54937	55.0375	5.78234	88.7307	6.47136	101.312	6.66266	81573	ankyrin repeat domain 13C
1556361_s_at	ANKRD13C	0.0363711	-0.706065	-0.0668447	0	FALSE	0	FALSE	0	FALSE	0	67.8817	6.08495	66.1918	6.04858	110.739	6.79102	71.1009	6.1518	81573	ankyrin repeat domain 13C
238642_at	ANKRD13D	0.710766	0.243164	0.134872	0	FALSE	0	FALSE	0	FALSE	0	82.1173	6.35961	50.1733	5.64885	69.3801	6.11645	74.7883	6.22474	338692	ankyrin repeat domain 13 family, member D
244756_at	ANKRD13D	-0.593451	-0.306822	-0.303689	0	FALSE	0	FALSE	0	FALSE	0	38.5419	5.26836	58.154	5.86181	47.6756	5.57518	47.5722	5.57205	338692	ankyrin repeat domain 13 family, member D
229058_at	ANKRD16	-0.380142	0.886964	-0.793833	0	FALSE	0	FALSE	0	FALSE	0	189.078	7.56284	246.08	7.94298	102.244	6.67588	327.801	8.35667	54522	ankyrin repeat domain 16
212211_at	ANKRD17	0.627365	0.0212435	0.472992	0	FALSE	0	FALSE	0	FALSE	0	418.003	8.70737	270.598	8.08001	411.893	8.68613	301.158	8.23438	26057	ankyrin repeat domain 17
225852_at	ANKRD17	0.17611	0.0157309	0.260897	0	FALSE	0	FALSE	0	FALSE	0	1013.21	9.98472	896.778	9.80861	1002.22	9.96899	845.593	9.72382	26057	ankyrin repeat domain 17
242045_at	ANKRD18A	-0.0114959	-0.886825	1.33862	1	FALSE	0	FALSE	0	TRUE	1	66.1266	6.04716	66.6556	6.05865	122.275	6.93398	26.1464	4.70854	253650	ankyrin repeat domain 18A
1559406_at	ANKRD18A	-0.149321	0.202888	-0.256295	0	FALSE	0	FALSE	0	FALSE	0	19.8932	4.3142	22.0625	4.46353	17.2834	4.11132	23.7606	4.5705	253650	ankyrin repeat domain 18A
1558982_at	ANKRD20A12P	-0.210639	0.45068	-0.973957	0	FALSE	0	FALSE	0	FALSE	0	48.4509	5.59845	56.0675	5.80909	35.4515	5.14777	95.1683	6.57241	100874392	ankyrin repeat domain 20 family, member A12, pseudogene
1559170_at	ANKRD20A5P	2.60309	2.88305	2.28349	1	TRUE	1	TRUE	1	TRUE	1	166.113	7.37602	27.3398	4.77293	22.5175	4.49298	34.1197	5.09253	440482	ankyrin repeat domain 20 family, member A5, pseudogene
239196_at	ANKRD22	0.0705613	0.137782	0.327442	0	FALSE	0	FALSE	0	FALSE	0	62.1002	5.95653	59.136	5.88596	56.4438	5.81874	49.4906	5.62908	118932	ankyrin repeat domain 22
205706_s_at	ANKRD26	0.312532	0.244725	-0.575097	0	FALSE	0	FALSE	0	FALSE	0	85.0706	6.41059	68.5012	6.09806	71.7976	6.16586	126.736	6.98569	22852	ankyrin repeat domain 26
205705_at	ANKRD26	-0.513359	-1.25272	-1.2877	0	FALSE	0	TRUE	1	TRUE	1	29.8347	4.89892	42.5851	5.41228	71.0933	6.15164	72.8381	6.18662	22852	ankyrin repeat domain 26
221522_at	ANKRD27	0.0593635	1.17944	0.222144	1	FALSE	0	TRUE	1	FALSE	0	855.507	9.74064	821.019	9.68127	377.725	8.56119	733.418	9.51849	84079	ankyrin repeat domain 27 (VPS9 domain)
229307_at	ANKRD28	0.107266	0.458247	0.460578	0	FALSE	0	FALSE	0	FALSE	0	33.7524	5.07692	31.3339	4.96965	24.5674	4.61867	24.5277	4.61634	23243	ankyrin repeat domain 28
226025_at	ANKRD28	-0.160569	-0.251456	0.0656815	0	FALSE	0	FALSE	0	FALSE	0	1298.24	10.3423	1451.08	10.5029	1545.44	10.5938	1240.46	10.2767	23243	ankyrin repeat domain 28
1561079_at	ANKRD28	-0.521102	-0.246121	-0.886324	0	FALSE	0	FALSE	0	FALSE	0	21.6892	4.43891	31.1251	4.96001	25.7237	4.68503	40.0917	5.32523	23243	ankyrin repeat domain 28
213035_at	ANKRD28	-1.20988	-0.470097	-1.01483	0	TRUE	1	FALSE	0	TRUE	1	179.566	7.48837	415.37	8.69825	248.736	7.95847	362.842	8.5032	23243	ankyrin repeat domain 28
1552895_a_at	ANKRD30BP2	-0.0404732	0.00335032	0.300854	0	FALSE	0	FALSE	0	FALSE	0	18.8716	4.23814	19.4085	4.27861	18.8278	4.23479	15.3194	3.93729	149992	ankyrin repeat domain 30B pseudogene 2
1558076_at	ANKRD32	0.158513	-0.173928	-1.10458	1	FALSE	0	FALSE	0	TRUE	1	17.0805	4.09428	15.3033	3.93577	19.269	4.26821	36.7294	5.19886	84250	ankyrin repeat domain 32
223542_at	ANKRD32	-0.0170339	-0.350501	-0.993524	0	FALSE	0	FALSE	0	FALSE	0	403.667	8.65702	408.462	8.67406	514.677	9.00752	803.719	9.65055	84250	ankyrin repeat domain 32
242209_at	ANKRD33	1.00957	1.09415	0.921519	0	TRUE	1	TRUE	1	FALSE	0	66.8047	6.06188	33.1816	5.05231	31.2922	4.96773	35.2697	5.14036	341405	ankyrin repeat domain 33
231963_at	ANKRD33B	-0.593884	-0.669582	1.68206	1	FALSE	0	FALSE	0	TRUE	1	177.639	7.4728	268.111	8.06669	282.554	8.14238	55.3589	5.79074	651746	ankyrin repeat domain 33B
231118_at	ANKRD35	-0.336026	1.03564	0.773834	1	FALSE	0	TRUE	1	FALSE	0	66.4306	6.05378	83.8536	6.3898	32.4048	5.01813	38.8527	5.27994	148741	ankyrin repeat domain 35
214723_x_at	ANKRD36	0.111643	0.374074	-0.475701	0	FALSE	0	FALSE	0	FALSE	0	30.4797	4.92978	28.21	4.81814	23.5182	4.5557	42.3849	5.40548	375248	ankyrin repeat domain 36
238464_at	ANKRD36	-0.309218	-0.178185	-0.141444	0	FALSE	0	FALSE	0	FALSE	0	18.6467	4.22085	23.104	4.53007	21.098	4.39904	20.5675	4.3623	375248	ankyrin repeat domain 36
220940_at	ANKRD36B	1.30154	1.07221	0.847381	0	TRUE	1	TRUE	1	FALSE	0	62.9697	5.97659	25.5464	4.67505	29.9478	4.90438	34.9981	5.1292	57730	ankyrin repeat domain 36B
216686_at	ANKRD36BP2	0.304516	-0.000143086	0.146773	0	FALSE	0	FALSE	0	FALSE	0	11.4326	3.51509	9.25716	3.21057	11.4338	3.51523	10.3267	3.36831	645784	ankyrin repeat domain 36B pseudogene 2
1569040_s_at	ANKRD36BP2	0.00795654	-0.571564	-0.133694	0	FALSE	0	FALSE	0	FALSE	0	10.0329	3.32667	9.97776	3.31872	14.9103	3.89824	11.0071	3.46037	645784	ankyrin repeat domain 36B pseudogene 2
227337_at	ANKRD37	-1.442	1.23162	-0.787402	0	TRUE	1	TRUE	1	FALSE	0	72.1372	6.17267	195.994	7.61467	30.7188	4.94105	124.506	6.96007	353322	ankyrin repeat domain 37
223532_at	ANKRD39	-1.24416	0.372884	0.0468817	1	TRUE	1	FALSE	0	FALSE	0	98.8275	6.62684	234.103	7.871	76.3183	6.25396	95.6676	6.57996	51239	ankyrin repeat domain 39
227064_at	ANKRD40	0.378256	0.551762	0.967496	0	FALSE	0	FALSE	0	FALSE	0	866.081	9.75836	666.334	9.3801	590.828	9.2066	442.908	8.79086	91369	ankyrin repeat domain 40
211717_at	ANKRD40	0.327441	0.75977	0.644857	0	FALSE	0	FALSE	0	FALSE	0	211.075	7.72161	168.216	7.39417	124.659	6.96184	134.994	7.07675	91369	ankyrin repeat domain 40
226641_at	ANKRD44	0.127018	-0.398503	-0.0396407	0	FALSE	0	FALSE	0	FALSE	0	9.84112	3.29882	9.01174	3.17181	12.972	3.69733	10.1153	3.33846	91526	ankyrin repeat domain 44
236421_at	ANKRD45	0.0465224	-0.46338	-0.674003	0	FALSE	0	FALSE	0	FALSE	0	17.3175	4.11416	16.768	4.06764	23.8768	4.57754	27.63	4.78816	339416	ankyrin repeat domain 45
212731_at	ANKRD46	0.599614	1.33678	0.411702	1	FALSE	0	TRUE	1	FALSE	0	1264.19	10.304	834.275	9.70438	500.494	8.96721	950.334	9.89229	157567	ankyrin repeat domain 46
219069_at	ANKRD49	0.344835	0.164573	0.401888	0	FALSE	0	FALSE	0	FALSE	0	406.494	8.66709	320.073	8.32226	362.671	8.50252	307.662	8.2652	54851	ankyrin repeat domain 49
222951_s_at	ANKRD5	0.866731	0.806555	0.884626	0	FALSE	0	FALSE	0	FALSE	0	42.7652	5.41837	23.4519	4.55163	24.4508	4.61181	23.1628	4.53374	63926	ankyrin repeat domain 5
220144_s_at	ANKRD5	0.779563	0.990076	0.951759	0	FALSE	0	FALSE	0	FALSE	0	133.438	7.06003	77.7334	6.28046	67.1795	6.06995	68.9877	6.10827	63926	ankyrin repeat domain 5
225731_at	ANKRD50	0.437587	-0.041083	-0.0976067	0	FALSE	0	FALSE	0	FALSE	0	519.487	9.02094	383.573	8.58336	534.493	9.06203	555.85	9.11855	57182	ankyrin repeat domain 50
225735_at	ANKRD50	0.384363	-0.509382	-0.261912	0	FALSE	0	FALSE	0	FALSE	0	135.934	7.08677	104.142	6.7024	193.494	7.59615	162.994	7.34868	57182	ankyrin repeat domain 50
220112_at	ANKRD55	0.940199	0.854301	0.792793	0	FALSE	0	FALSE	0	FALSE	0	24.1173	4.592	12.569	3.6518	13.3401	3.7377	13.9211	3.7992	79722	ankyrin repeat domain 55
240456_at	ANKRD55	-0.0367019	-0.0902212	-1.99418	1	FALSE	0	FALSE	0	TRUE	1	15.1375	3.92005	15.5275	3.95675	16.1143	4.01027	60.306	5.91423	79722	ankyrin repeat domain 55
204671_s_at	ANKRD6	1.81903	-0.973205	-1.9352	0	TRUE	1	FALSE	0	TRUE	1	118.007	6.88272	33.4444	5.06369	231.67	7.85593	451.293	8.81792	22881	ankyrin repeat domain 6
204672_s_at	ANKRD6	1.81128	-0.78282	-1.57297	0	TRUE	1	FALSE	0	TRUE	1	70.2834	6.13511	20.0264	4.32383	120.922	6.91793	209.104	7.70808	22881	ankyrin repeat domain 6
230972_at	ANKRD9	-0.729159	-0.237129	-1.33969	1	FALSE	0	FALSE	0	TRUE	1	252.875	7.98228	419.183	8.71144	298.049	8.21941	640.02	9.32197	122416	ankyrin repeat domain 9
212747_at	ANKS1A	0.246424	0.646831	0.521776	0	FALSE	0	FALSE	0	FALSE	0	798.467	9.64109	673.095	9.39467	509.966	8.99426	556.143	9.11931	23294	ankyrin repeat and sterile alpha motif domain containing 1A
227439_at	ANKS1B	0.279311	-1.41088	-1.79302	0	FALSE	0	TRUE	1	TRUE	1	23.589	4.56004	19.437	4.28073	62.7231	5.97093	81.745	6.35306	56899	ankyrin repeat and sterile alpha motif domain containing 1B
240292_x_at	ANKS1B	-0.254184	-1.19532	-1.59512	0	FALSE	0	TRUE	1	TRUE	1	8.16723	3.02985	9.74073	3.28403	18.7026	4.22517	24.6748	4.62496	56899	ankyrin repeat and sterile alpha motif domain containing 1B
227303_at	ANKS3	0.189016	0.00204767	-0.281555	0	FALSE	0	FALSE	0	FALSE	0	71.5067	6.16001	62.7259	5.97099	71.4052	6.15796	86.9167	6.44156	124401	ankyrin repeat and sterile alpha motif domain containing 3
226586_at	ANKS6	-0.0552688	-0.974258	-0.323755	0	FALSE	0	FALSE	0	FALSE	0	175.086	7.45192	181.923	7.50718	343.978	8.42617	219.134	7.77567	203286	ankyrin repeat and sterile alpha motif domain containing 6
235903_at	ANKS6	-0.49316	-0.140058	-0.452981	0	FALSE	0	FALSE	0	FALSE	0	161.107	7.33187	226.762	7.82503	177.531	7.47193	220.533	7.78485	203286	ankyrin repeat and sterile alpha motif domain containing 6
1554923_at	ANKS6	-0.985579	-0.199535	-0.393727	0	FALSE	0	FALSE	0	FALSE	0	11.462	3.51879	22.6961	4.50437	13.1622	3.71833	15.0586	3.91252	203286	ankyrin repeat and sterile alpha motif domain containing 6
1562562_at	ANKUB1	-0.0608041	-0.215779	-0.338919	0	FALSE	0	FALSE	0	FALSE	0	20.4869	4.35663	21.3688	4.41744	23.7921	4.57241	25.9121	4.69555	389161	ankyrin repeat and ubiquitin domain containing 1
1552619_a_at	ANLN	0.916693	0.396905	1.07425	1	FALSE	0	FALSE	0	TRUE	1	1575.74	10.6218	834.706	9.70513	1196.76	10.2249	748.347	9.54756	54443	anillin, actin binding protein
222608_s_at	ANLN	0.829112	0.283405	0.971133	0	FALSE	0	FALSE	0	FALSE	0	4071.49	11.9913	2291.74	11.1622	3345.34	11.7079	2076.89	11.0202	54443	anillin, actin binding protein
218804_at	ANO1	0.00483261	-0.303898	0.316782	0	FALSE	0	FALSE	0	FALSE	0	11.7849	3.55887	11.7455	3.55403	14.5482	3.86276	9.4616	3.24208	55107	anoctamin 1, calcium activated chloride channel
218910_at	ANO10	-0.760937	-0.0778318	-1.10177	1	FALSE	0	FALSE	0	TRUE	1	142.322	7.15302	241.178	7.91395	150.211	7.23085	305.449	8.25479	55129	anoctamin 10
220111_s_at	ANO2	2.01408	1.06847	2.93293	1	TRUE	1	TRUE	1	TRUE	1	158.15	7.30515	39.1534	5.29106	75.4097	6.23668	20.7095	4.37222	57101	anoctamin 2
215241_at	ANO3	0.143331	-0.0542652	-1.21027	1	FALSE	0	FALSE	0	TRUE	1	11.8602	3.56806	10.7386	3.42473	12.3148	3.62232	27.4424	4.77833	63982	anoctamin 3
239883_s_at	ANO4	-0.0218645	0.0705739	0.115955	0	FALSE	0	FALSE	0	FALSE	0	15.9531	3.99576	16.1967	4.01763	15.1915	3.92519	14.721	3.87981	121601	anoctamin 4
236420_s_at	ANO4	-3.04677	-4.34092	-1.08152	1	TRUE	1	TRUE	1	TRUE	1	13.1594	3.71802	108.744	6.7648	266.675	8.05894	27.8487	4.79954	121601	anoctamin 4
229313_at	ANO5	-3.9345	-1.92355	-5.03726	1	TRUE	1	TRUE	1	TRUE	1	18.7478	4.22865	286.65	8.16315	71.1208	6.1522	615.627	9.26591	203859	anoctamin 5
224906_at	ANO6	0.747194	0.477815	-0.620829	0	FALSE	0	FALSE	0	FALSE	0	2078.5	11.0213	1238.29	10.2741	1492.49	10.5435	3196.23	11.6422	196527	anoctamin 6
240947_at	ANO6	0.186536	0.0110953	0.076063	0	FALSE	0	FALSE	0	FALSE	0	21.7718	4.44439	19.1312	4.25785	21.605	4.4333	20.6537	4.36833	196527	anoctamin 6
201043_s_at	ANP32A	1.49568	-0.158388	0.180806	1	TRUE	1	FALSE	0	FALSE	0	1212.57	10.2439	429.994	8.74817	1353.28	10.4022	1069.74	10.0631	8125	acidic (leucine-rich) nuclear phosphoprotein 32 family, member A
201038_s_at	ANP32A	0.770086	-1.47881	-0.944157	1	FALSE	0	TRUE	1	FALSE	0	744.385	9.5399	436.494	8.76982	2074.74	11.0187	1432.24	10.4841	8125	acidic (leucine-rich) nuclear phosphoprotein 32 family, member A
201051_at	ANP32A	0.751284	-1.30848	-0.597716	1	FALSE	0	TRUE	1	FALSE	0	1915.98	10.9039	1138.23	10.1526	4745.49	12.2123	2899.49	11.5016	8125	acidic (leucine-rich) nuclear phosphoprotein 32 family, member A
201306_s_at	ANP32B	1.30914	0.232426	0.110805	1	TRUE	1	FALSE	0	FALSE	0	6309.45	12.6233	2546.24	11.3142	5370.62	12.3909	5842.99	12.5125	10541	acidic (leucine-rich) nuclear phosphoprotein 32 family, member B
201305_x_at	ANP32B	1.12356	0.0736738	0.0884465	1	TRUE	1	FALSE	0	FALSE	0	5218.57	12.3494	2395.11	11.2259	4958.77	12.2758	4908.25	12.261	10541	acidic (leucine-rich) nuclear phosphoprotein 32 family, member B
208103_s_at	ANP32E	-0.094478	-0.537643	-0.797621	0	FALSE	0	FALSE	0	FALSE	0	1070.87	10.0646	1143.34	10.159	1554.47	10.6022	1861.42	10.8622	81611	acidic (leucine-rich) nuclear phosphoprotein 32 family, member E
221505_at	ANP32E	-0.335787	-1.06607	-1.07159	0	FALSE	0	TRUE	1	TRUE	1	3399.24	11.731	4290.07	12.0668	7117.05	12.7971	7144.37	12.8026	81611	acidic (leucine-rich) nuclear phosphoprotein 32 family, member E
229128_s_at	ANP32E	-0.472464	-1.4514	-1.43755	0	FALSE	0	TRUE	1	TRUE	1	829.206	9.69559	1150.5	10.1681	2267.66	11.147	2245.99	11.1331	81611	acidic (leucine-rich) nuclear phosphoprotein 32 family, member E
202888_s_at	ANPEP	-0.205088	-0.147239	-0.834025	0	FALSE	0	FALSE	0	FALSE	0	15.1598	3.92218	17.4756	4.12727	16.7887	4.06942	27.0247	4.7562	290	alanyl (membrane) aminopeptidase
227660_at	ANTXR1	-0.0499315	-0.935916	-0.303225	0	FALSE	0	FALSE	0	FALSE	0	70.8786	6.14728	73.3746	6.19721	135.598	7.08319	87.457	6.4505	84168	anthrax toxin receptor 1
224694_at	ANTXR1	-0.908073	-3.21721	-3.01067	0	FALSE	0	TRUE	1	TRUE	1	103.822	6.69797	194.826	7.60605	965.532	9.91518	836.744	9.70864	84168	anthrax toxin receptor 1
220093_at	ANTXR1	-1.12062	-0.957885	-0.173075	1	TRUE	1	FALSE	0	FALSE	0	43.3625	5.43837	94.2876	6.559	84.2299	6.39626	48.8894	5.61145	84168	anthrax toxin receptor 1
220092_s_at	ANTXR1	-1.6764	-1.87056	-0.266784	0	TRUE	1	TRUE	1	FALSE	0	23.9036	4.57916	76.4032	6.25556	87.4096	6.44972	28.759	4.84594	84168	anthrax toxin receptor 1
228573_at	ANTXR2	-0.842177	-0.621549	-0.746294	0	FALSE	0	FALSE	0	FALSE	0	29.2475	4.87024	52.4336	5.71242	44.9981	5.49179	49.0621	5.61654	118429	anthrax toxin receptor 2
225524_at	ANTXR2	-2.34889	-2.01758	-1.32536	1	TRUE	1	TRUE	1	TRUE	1	59.6221	5.89777	303.734	8.24666	241.412	7.91535	149.41	7.22313	118429	anthrax toxin receptor 2
201012_at	ANXA1	1.12608	0.786164	6.36552	0	TRUE	1	FALSE	0	TRUE	1	1815.43	10.8261	831.757	9.70002	1052.74	10.0399	22.0175	4.46058	301	annexin A1
206200_s_at	ANXA11	0.383872	1.45307	1.96142	0	FALSE	0	TRUE	1	TRUE	1	1174.74	10.1981	900.298	9.81426	429.068	8.74506	301.647	8.23672	311	annexin A11
214783_s_at	ANXA11	0.013772	0.696949	0.807608	0	FALSE	0	FALSE	0	FALSE	0	60.5711	5.92056	59.9957	5.90679	37.3648	5.22361	34.606	5.11295	311	annexin A11
213503_x_at	ANXA2	1.17358	-0.331778	2.13076	0	TRUE	1	FALSE	0	TRUE	1	7458.96	12.8648	3306.69	11.6912	9387.57	13.1965	1703.15	10.734	302	annexin A2
201590_x_at	ANXA2	1.09468	-0.340401	2.10206	0	TRUE	1	FALSE	0	TRUE	1	7552.67	12.8828	3536.46	11.7881	9562.5	13.2232	1759.21	10.7807	302	annexin A2
210427_x_at	ANXA2	1.07341	-0.28708	2.08409	0	TRUE	1	FALSE	0	TRUE	1	7729.22	12.9161	3672.88	11.8427	9430.94	13.2032	1822.9	10.832	302	annexin A2
210876_at	ANXA2P1	0.836534	0.131913	1.20046	1	FALSE	0	FALSE	0	TRUE	1	80.0088	6.32209	44.8039	5.48555	73.0177	6.19017	34.8148	5.12163	303	annexin A2 pseudogene 1
208816_x_at	ANXA2P2	1.13841	-0.240249	1.97977	0	TRUE	1	FALSE	0	TRUE	1	2021.6	10.9813	918.329	9.84287	2387.91	11.2215	512.535	9.00151	304	annexin A2 pseudogene 2
211241_at	ANXA2P3	0.911121	0.107381	0.613958	0	FALSE	0	FALSE	0	FALSE	0	155.737	7.28297	82.8164	6.37185	144.566	7.17559	101.759	6.66901	305	annexin A2 pseudogene 3
227877_at	ANXA2R	0.15931	0.132853	0.461168	0	FALSE	0	FALSE	0	FALSE	0	45.8331	5.51832	41.0414	5.35901	41.801	5.38547	33.2931	5.05715	389289	annexin A2 receptor
209369_at	ANXA3	2.8736	2.32267	5.096	1	TRUE	1	TRUE	1	TRUE	1	2949.79	11.5264	402.485	8.65279	589.654	9.20373	86.2466	6.43039	306	annexin A3
201301_s_at	ANXA4	0.813186	1.5793	0.171987	1	FALSE	0	TRUE	1	FALSE	0	650.906	9.34631	370.446	8.53312	217.822	7.767	577.757	9.17432	307	annexin A4
201302_at	ANXA4	0.296333	0.855243	0.200833	0	FALSE	0	FALSE	0	FALSE	0	400.756	8.64658	326.344	8.35025	221.527	7.79134	348.677	8.44575	307	annexin A4
200782_at	ANXA5	-0.399103	-0.472903	1.01071	1	FALSE	0	FALSE	0	TRUE	1	3603.18	11.8151	4751.46	12.2142	5000.85	12.288	1788.27	10.8043	308	annexin A5
200982_s_at	ANXA6	1.29989	1.39551	0.447779	0	TRUE	1	TRUE	1	FALSE	0	762.864	9.57528	309.843	8.27539	289.972	8.17977	559.309	9.1275	309	annexin A6
209860_s_at	ANXA7	0.0930528	1.34007	0.82635	1	FALSE	0	TRUE	1	FALSE	0	2640.14	11.3664	2475.23	11.2733	1042.86	10.0263	1488.92	10.54	310	annexin A7
201366_at	ANXA7	-0.140395	0.83554	0.585477	0	FALSE	0	FALSE	0	FALSE	0	2106.01	11.0403	2321.25	11.1807	1180.15	10.2048	1403.5	10.4548	310	annexin A7
211712_s_at	ANXA9	1.10543	1.54141	0.121385	0	TRUE	1	TRUE	1	FALSE	0	49.3347	5.62453	22.9289	4.5191	16.9489	4.08312	45.3536	5.50315	8416	annexin A9
210085_s_at	ANXA9	0.625493	0.627474	0.00712455	0	FALSE	0	FALSE	0	FALSE	0	47.8165	5.57944	30.9946	4.95394	30.952	4.95196	47.5809	5.57231	8416	annexin A9
207064_s_at	AOC2	-0.0439541	0.0718271	0.134705	0	FALSE	0	FALSE	0	FALSE	0	26.6234	4.73462	27.447	4.77858	25.3304	4.6628	24.2501	4.59992	314	amine oxidase, copper containing 2 (retina-specific)
204894_s_at	AOC3	-0.0512711	0.258266	0.238032	0	FALSE	0	FALSE	0	FALSE	0	31.5648	4.98024	32.7067	5.03151	26.3911	4.72198	26.7638	4.74221	8639	amine oxidase, copper containing 3 (vascular adhesion protein 1)
205082_s_at	AOX1	-0.159296	-1.03374	-1.34012	0	FALSE	0	TRUE	1	TRUE	1	26.0547	4.70347	29.0963	4.86277	53.3425	5.73721	65.9632	6.04359	316	aldehyde oxidase 1
205083_at	AOX1	-1.27974	-2.83983	-3.37357	1	TRUE	1	TRUE	1	TRUE	1	42.8623	5.42164	104.068	6.70138	306.867	8.26147	444.244	8.79521	316	aldehyde oxidase 1
242753_x_at	AP1AR	0.108478	-0.28038	-0.432169	0	FALSE	0	FALSE	0	FALSE	0	20.6062	4.36501	19.1136	4.25653	25.0265	4.64539	27.8031	4.79717	55435	adaptor-related protein complex 1 associated regulatory protein
219023_at	AP1AR	-0.360165	-0.483487	-1.18152	1	FALSE	0	FALSE	0	TRUE	1	232.744	7.8626	298.744	8.22277	325.404	8.34609	527.9	9.04412	55435	adaptor-related protein complex 1 associated regulatory protein
205423_at	AP1B1	-0.577911	0.0492249	0.0405952	0	FALSE	0	FALSE	0	FALSE	0	143.795	7.16787	214.641	7.74578	138.971	7.11864	139.805	7.12727	162	adaptor-related protein complex 1, beta 1 subunit
203350_at	AP1G1	0.151955	0.549653	1.43454	1	FALSE	0	FALSE	0	TRUE	1	420.293	8.71525	378.277	8.5633	287.138	8.1656	155.494	7.28072	164	adaptor-related protein complex 1, gamma 1 subunit
225771_at	AP1G1	-0.363194	-0.664105	0.077616	0	FALSE	0	FALSE	0	FALSE	0	600.18	9.22925	771.994	9.59245	951.037	9.89336	568.744	9.15164	164	adaptor-related protein complex 1, gamma 1 subunit
225754_at	AP1G1	-0.463274	-0.725323	0	0	FALSE	0	FALSE	0	FALSE	0	196.508	7.61844	270.919	8.08172	324.881	8.34377	196.508	7.61844	164	adaptor-related protein complex 1, gamma 1 subunit
201613_s_at	AP1G2	0.169092	0.34382	-0.685348	0	FALSE	0	FALSE	0	FALSE	0	102.592	6.68077	91.2453	6.51168	80.8373	6.33695	164.977	7.36612	8906	adaptor-related protein complex 1, gamma 2 subunit
223025_s_at	AP1M1	-0.231829	0.053289	-0.0851839	0	FALSE	0	FALSE	0	FALSE	0	40.2873	5.33225	47.3103	5.56408	38.8263	5.27896	42.7377	5.41744	8907	adaptor-related protein complex 1, mu 1 subunit
223024_at	AP1M1	-0.606149	-0.583952	-0.950329	0	FALSE	0	FALSE	0	FALSE	0	143.62	7.16611	218.617	7.77226	215.279	7.75006	277.519	8.11644	8907	adaptor-related protein complex 1, mu 1 subunit
65517_at	AP1M2	0.0773243	-0.412008	0.699431	0	FALSE	0	FALSE	0	FALSE	0	119.904	6.90574	113.647	6.82841	159.537	7.31775	73.8388	6.20631	10053	adaptor-related protein complex 1, mu 2 subunit
205195_at	AP1S1	0.186826	0.338829	1.26443	1	FALSE	0	FALSE	0	TRUE	1	368.994	8.52745	324.175	8.34063	291.757	8.18863	153.598	7.26302	1174	adaptor-related protein complex 1, sigma 1 subunit
209635_at	AP1S1	0.0852129	0.0353448	0.765646	0	FALSE	0	FALSE	0	FALSE	0	1048.51	10.0341	988.37	9.94891	1023.13	9.99877	616.721	9.26847	1174	adaptor-related protein complex 1, sigma 1 subunit
205196_s_at	AP1S1	0.0545598	0.134237	1.13277	1	FALSE	0	FALSE	0	TRUE	1	417.715	8.70637	402.213	8.65181	380.601	8.57214	190.494	7.57361	1174	adaptor-related protein complex 1, sigma 1 subunit
230413_s_at	AP1S2	-2.90221	-3.79376	-2.48084	1	TRUE	1	TRUE	1	TRUE	1	48.9569	5.61344	365.988	8.51565	678.967	9.4072	273.289	8.09429	8905	adaptor-related protein complex 1, sigma 2 subunit
203300_x_at	AP1S2	-3.44469	-3.82912	-3.08603	1	TRUE	1	TRUE	1	TRUE	1	84.049	6.39316	915.139	9.83785	1194.57	10.2223	713.708	9.47919	8905	adaptor-related protein complex 1, sigma 2 subunit
228415_at	AP1S2	-3.46539	-2.92664	-2.71155	1	TRUE	1	TRUE	1	TRUE	1	534.221	9.06129	5900.74	12.5267	4061.87	11.9879	3499.27	11.7728	8905	adaptor-related protein complex 1, sigma 2 subunit
230264_s_at	AP1S2	-3.93966	-4.43396	-3.56815	1	TRUE	1	TRUE	1	TRUE	1	134.914	7.0759	2070.21	11.0156	2916.16	11.5099	1600.22	10.6441	8905	adaptor-related protein complex 1, sigma 2 subunit
203299_s_at	AP1S2	-4.03062	-5.01752	-4.07525	1	TRUE	1	TRUE	1	TRUE	1	30.1043	4.9119	492.002	8.94252	975.105	9.92941	507.46	8.98715	8905	adaptor-related protein complex 1, sigma 2 subunit
237159_x_at	AP1S3	0.122371	-0.199838	-0.114437	0	FALSE	0	FALSE	0	FALSE	0	34.4032	5.10447	31.6054	4.9821	39.5145	5.30431	37.2433	5.21891	130340	adaptor-related protein complex 1, sigma 3 subunit
1555734_x_at	AP1S3	-0.0334269	-0.0590583	-0.0334269	0	FALSE	0	FALSE	0	FALSE	0	17.0376	4.09065	17.437	4.12408	17.7496	4.14971	17.437	4.12408	130340	adaptor-related protein complex 1, sigma 3 subunit
1555733_s_at	AP1S3	-0.186533	-0.286169	0.0613238	0	FALSE	0	FALSE	0	FALSE	0	12.6991	3.66666	14.4519	3.85319	15.4853	3.95283	12.1707	3.60534	130340	adaptor-related protein complex 1, sigma 3 subunit
1555731_a_at	AP1S3	-0.325548	-0.160296	-0.364129	0	FALSE	0	FALSE	0	FALSE	0	11.8076	3.56164	14.7966	3.88719	13.1952	3.72194	15.1976	3.92577	130340	adaptor-related protein complex 1, sigma 3 subunit
212159_x_at	AP2A2	0.190164	0.194155	0.66074	0	FALSE	0	FALSE	0	FALSE	0	415.798	8.69974	364.449	8.50957	363.442	8.50558	263.014	8.039	161	adaptor-related protein complex 2, alpha 2 subunit
211779_x_at	AP2A2	0.142788	0.218687	0.690274	0	FALSE	0	FALSE	0	FALSE	0	386.042	8.59261	349.664	8.44983	331.744	8.37393	239.244	7.90234	161	adaptor-related protein complex 2, alpha 2 subunit
215764_x_at	AP2A2	0.102787	0.255446	0.374553	0	FALSE	0	FALSE	0	FALSE	0	186.812	7.54544	173.965	7.44266	156.498	7.29	144.096	7.17089	161	adaptor-related protein complex 2, alpha 2 subunit
200615_s_at	AP2B1	-1.11113	0.719355	0.614011	1	TRUE	1	FALSE	0	FALSE	0	567.077	9.1474	1224.97	10.2585	344.425	8.42805	370.515	8.53339	163	adaptor-related protein complex 2, beta 1 subunit
200612_s_at	AP2B1	-1.74597	-0.520798	-0.0692595	1	TRUE	1	FALSE	0	FALSE	0	378.837	8.56543	1270.69	10.3114	543.535	9.08623	397.467	8.63469	163	adaptor-related protein complex 2, beta 1 subunit
200613_at	AP2M1	0.374106	-0.253173	1.6945	1	FALSE	0	FALSE	0	TRUE	1	1043.26	10.0269	804.966	9.65278	1243.39	10.2801	322.329	8.33239	1173	adaptor-related protein complex 2, mu 1 subunit
202120_x_at	AP2S1	-0.169021	-0.262065	-0.193911	0	FALSE	0	FALSE	0	FALSE	0	543.109	9.0851	610.615	9.25412	651.294	9.34716	621.242	9.27901	1175	adaptor-related protein complex 2, sigma 1 subunit
208074_s_at	AP2S1	-0.221255	-0.368874	-0.266972	0	FALSE	0	FALSE	0	FALSE	0	1273.82	10.3149	1484.95	10.5362	1644.94	10.6838	1532.76	10.5819	1175	adaptor-related protein complex 2, sigma 1 subunit
211047_x_at	AP2S1	-0.274277	-0.349977	-0.334855	0	FALSE	0	FALSE	0	FALSE	0	1109.31	10.1154	1341.59	10.3897	1413.86	10.4654	1399.12	10.4503	1175	adaptor-related protein complex 2, sigma 1 subunit
203142_s_at	AP3B1	0.0214212	0.0239644	-0.532438	0	FALSE	0	FALSE	0	FALSE	0	405.931	8.66509	399.949	8.64367	399.244	8.64113	587.127	9.19753	8546	adaptor-related protein complex 3, beta 1 subunit
203141_s_at	AP3B1	-0.141458	0.0270719	-0.207003	0	FALSE	0	FALSE	0	FALSE	0	127.956	6.9995	141.137	7.14096	125.577	6.97243	147.698	7.2065	8546	adaptor-related protein complex 3, beta 1 subunit
1570032_at	AP3B2	-0.628392	-0.522889	0.137036	0	FALSE	0	FALSE	0	FALSE	0	22.2352	4.47478	34.3721	5.10317	31.9482	4.99766	20.2204	4.33774	8120	adaptor-related protein complex 3, beta 2 subunit
210974_s_at	AP3D1	0.347398	-0.112067	0.321939	0	FALSE	0	FALSE	0	FALSE	0	125.108	6.96703	98.335	6.61963	135.214	7.0791	100.086	6.64509	8943	adaptor-related protein complex 3, delta 1 subunit
208710_s_at	AP3D1	0.0546391	0.130361	0.217446	0	FALSE	0	FALSE	0	FALSE	0	1384.42	10.4351	1332.97	10.3804	1264.81	10.3047	1190.72	10.2176	8943	adaptor-related protein complex 3, delta 1 subunit
206592_s_at	AP3D1	-0.0364693	0.0617476	0.144317	0	FALSE	0	FALSE	0	FALSE	0	1756.1	10.7782	1801.05	10.8146	1682.52	10.7164	1588.93	10.6338	8943	adaptor-related protein complex 3, delta 1 subunit
222516_at	AP3M1	0.219787	0.636789	0.978646	0	FALSE	0	FALSE	0	FALSE	0	727.94	9.50768	625.077	9.28789	468.169	8.87089	369.397	8.52903	26985	adaptor-related protein complex 3, mu 1 subunit
222517_at	AP3M1	-0.510059	-1.16215	-0.221818	1	FALSE	0	TRUE	1	FALSE	0	117.821	6.88046	167.79	7.39051	263.673	8.0426	137.403	7.10227	26985	adaptor-related protein complex 3, mu 1 subunit
203410_at	AP3M2	1.07478	-0.133505	1.09683	0	TRUE	1	FALSE	0	TRUE	1	397.207	8.63375	188.571	7.55896	435.718	8.76725	185.711	7.53692	10947	adaptor-related protein complex 3, mu 2 subunit
1569053_at	AP3M2	0.395538	0.135357	0.278378	0	FALSE	0	FALSE	0	FALSE	0	36.8192	5.20239	27.9902	4.80685	33.5219	5.06703	30.3581	4.92401	10947	adaptor-related protein complex 3, mu 2 subunit
202442_at	AP3S1	-0.594941	-0.368854	-1.11319	1	FALSE	0	FALSE	0	TRUE	1	1955.1	10.933	2953	11.528	2524.67	11.3019	4229.34	12.0462	1176	adaptor-related protein complex 3, sigma 1 subunit
202399_s_at	AP3S2	0.272925	-0.175048	1.57911	1	FALSE	0	FALSE	0	TRUE	1	552.447	9.10969	457.227	8.83677	623.714	9.28474	184.898	7.53058	10239	adaptor-related protein complex 3, sigma 2 subunit
202398_at	AP3S2	0.0396786	-0.693978	0.878758	0	FALSE	0	FALSE	0	FALSE	0	93.7419	6.55062	91.1988	6.51094	151.65	7.2446	50.9802	5.67186	10239	adaptor-related protein complex 3, sigma 2 subunit
213215_at	AP3S2	-0.126593	-0.652488	0.333196	0	FALSE	0	FALSE	0	FALSE	0	67.6816	6.08069	73.8889	6.20729	106.387	6.73318	53.724	5.7475	10239	adaptor-related protein complex 3, sigma 2 subunit
231962_at	AP4B1	0	-0.185233	0.16834	0	FALSE	0	FALSE	0	FALSE	0	15.9238	3.99311	15.9238	3.99311	18.1054	4.17835	14.1701	3.82477	10717	adaptor-related protein complex 4, beta 1 subunit
231714_s_at	AP4B1	-0.590878	-0.744647	-0.445165	0	FALSE	0	FALSE	0	FALSE	0	137.46	7.10287	207.038	7.69375	230.324	7.84752	187.148	7.54804	10717	adaptor-related protein complex 4, beta 1 subunit
228164_at	AP4E1	-0.0934861	0.228005	-0.282403	0	FALSE	0	FALSE	0	FALSE	0	224.837	7.81274	239.889	7.90622	191.969	7.58473	273.451	8.09514	23431	adaptor-related protein complex 4, epsilon 1 subunit
209837_at	AP4M1	-0.183528	-0.137035	-0.0475543	0	FALSE	0	FALSE	0	FALSE	0	102.237	6.67577	116.106	6.8593	112.424	6.8128	105.663	6.72332	9179	adaptor-related protein complex 4, mu 1 subunit
235647_at	AP4S1	0.453412	-0.486104	-1.31198	1	FALSE	0	FALSE	0	TRUE	1	151.639	7.2445	110.744	6.79109	212.395	7.7306	376.494	8.55648	11154	adaptor-related protein complex 4, sigma 1 subunit
210277_at	AP4S1	0.0950298	-0.805125	-1.19941	1	FALSE	0	FALSE	0	TRUE	1	130.705	7.03017	122.373	6.93514	228.38	7.83529	300.158	8.22958	11154	adaptor-related protein complex 4, sigma 1 subunit
210278_s_at	AP4S1	-0.00279137	-0.681484	-1.39817	1	FALSE	0	FALSE	0	TRUE	1	58.0416	5.85902	58.154	5.86181	93.0865	6.5405	152.979	7.25719	11154	adaptor-related protein complex 4, sigma 1 subunit
231858_x_at	AP5B1	-0.0184829	0.223892	-0.348902	0	FALSE	0	FALSE	0	FALSE	0	26.1457	4.7085	26.4829	4.72699	22.3874	4.48461	33.299	5.05741	91056	adaptor-related protein complex 5, beta 1 subunit
222531_s_at	AP5M1	0.685563	-0.412408	-0.38387	0	FALSE	0	FALSE	0	FALSE	0	461.713	8.85085	287.076	8.16529	614.497	9.26326	602.461	9.23472	55745	adaptor-related protein complex 5, mu 1 subunit
218139_s_at	AP5M1	0.558201	-0.682298	-0.751344	0	FALSE	0	FALSE	0	FALSE	0	642.678	9.32795	436.474	8.76975	1031.3	10.0102	1081.86	10.0793	55745	adaptor-related protein complex 5, mu 1 subunit
1555448_at	AP5M1	-0.12025	-0.327244	-0.569833	0	FALSE	0	FALSE	0	FALSE	0	20.9338	4.38776	22.7534	4.50801	26.2639	4.71501	31.0731	4.9576	55745	adaptor-related protein complex 5, mu 1 subunit
219706_at	AP5S1	0.688023	0.443536	0.291859	0	FALSE	0	FALSE	0	FALSE	0	120.68	6.91504	74.9064	6.22702	88.7394	6.4715	98.5771	6.62318	55317	adaptor-related protein complex 5, sigma 1 subunit
209912_s_at	AP5Z1	1.06078	0.761905	1.21979	0	TRUE	1	FALSE	0	TRUE	1	167.704	7.38977	80.3927	6.32899	98.8977	6.62786	72.0029	6.16998	9907	adaptor-related protein complex 5, zeta 1 subunit
209913_x_at	AP5Z1	-0.576042	-1.4719	-0.56142	1	FALSE	0	TRUE	1	FALSE	0	115.788	6.85534	172.611	7.43138	321.18	8.32724	170.87	7.41676	9907	adaptor-related protein complex 5, zeta 1 subunit
204859_s_at	APAF1	-1.30996	-0.958334	-0.960538	1	TRUE	1	FALSE	0	FALSE	0	311.255	8.28195	771.708	9.59191	604.788	9.24028	605.712	9.24249	317	apoptotic peptidase activating factor 1
209871_s_at	APBA2	-0.923577	-2.10494	-1.07826	0	FALSE	0	TRUE	1	TRUE	1	29.7572	4.89517	56.4438	5.81874	128.009	7.00011	62.832	5.97343	321	amyloid beta (A4) precursor protein-binding, family A, member 2
215148_s_at	APBA3	-0.726541	0.239925	-0.201461	0	FALSE	0	FALSE	0	FALSE	0	113.068	6.82105	187.09	7.54759	95.7447	6.58112	130.012	7.02251	9546	amyloid beta (A4) precursor protein-binding, family A, member 3
202652_at	APBB1	-0.119762	0.36756	-0.25004	0	FALSE	0	FALSE	0	FALSE	0	42.785	5.41903	46.4883	5.5388	33.1624	5.05147	50.8817	5.66907	322	amyloid beta (A4) precursor protein-binding, family B, member 1 (Fe65)
40148_at	APBB2	2.38875	1.94853	1.246	1	TRUE	1	TRUE	1	TRUE	1	332.053	8.37527	63.4045	5.98651	86.028	6.42673	139.999	7.12927	323	amyloid beta (A4) precursor protein-binding, family B, member 2
212985_at	APBB2	2.18862	1.9551	0.698699	0	TRUE	1	TRUE	1	FALSE	0	833.523	9.70308	182.843	7.51446	214.968	7.74798	513.557	9.00438	323	amyloid beta (A4) precursor protein-binding, family B, member 2
213419_at	APBB2	2.17852	1.97076	1.29184	1	TRUE	1	TRUE	1	TRUE	1	434.091	8.76185	95.892	6.58334	110.744	6.79109	177.295	7.47001	323	amyloid beta (A4) precursor protein-binding, family B, member 2
212970_at	APBB2	1.83269	1.75768	0.957206	0	TRUE	1	TRUE	1	FALSE	0	495.822	8.95368	139.198	7.12099	146.626	7.19599	255.375	7.99647	323	amyloid beta (A4) precursor protein-binding, family B, member 2
212972_x_at	APBB2	1.43356	1.13701	0.106598	0	TRUE	1	TRUE	1	FALSE	0	98.9818	6.62909	36.6446	5.19553	45.0071	5.49208	91.9319	6.52249	323	amyloid beta (A4) precursor protein-binding, family B, member 2
216750_at	APBB2	0.258689	0.2473	0.0366216	0	FALSE	0	FALSE	0	FALSE	0	42.9888	5.42589	35.9321	5.1672	36.2168	5.17859	41.9113	5.38927	323	amyloid beta (A4) precursor protein-binding, family B, member 2
204650_s_at	APBB3	0.390254	0.543757	-0.196615	0	FALSE	0	FALSE	0	FALSE	0	51.1734	5.67732	39.045	5.28707	35.104	5.13356	58.645	5.87394	10307	amyloid beta (A4) precursor protein-binding, family B, member 3
203526_s_at	APC	0.523729	0.171475	-0.420765	0	FALSE	0	FALSE	0	FALSE	0	30.8848	4.94882	21.4826	4.4251	27.4237	4.77735	41.3435	5.36959	324	adenomatous polyposis coli
203525_s_at	APC	0.285266	0.275369	-0.297215	0	FALSE	0	FALSE	0	FALSE	0	328.226	8.35855	269.339	8.07328	271.193	8.08318	403.315	8.65576	324	adenomatous polyposis coli
216933_x_at	APC	0.171105	0.0129442	-0.0785861	0	FALSE	0	FALSE	0	FALSE	0	12.0344	3.58909	10.6885	3.41798	11.9269	3.57614	12.7081	3.66768	324	adenomatous polyposis coli
205320_at	APC2	-0.018722	0.0263722	-0.13668	0	FALSE	0	FALSE	0	FALSE	0	54.8588	5.77765	55.5753	5.79637	53.8651	5.75128	60.3102	5.91433	10297	adenomatosis polyposis coli 2
225016_at	APCDD1	1.76248	0.471909	2.14406	0	TRUE	1	FALSE	0	TRUE	1	96.6962	6.59539	28.5004	4.83291	69.7189	6.12348	21.8768	4.45133	147495	adenomatosis polyposis coli down-regulated 1
235548_at	APCDD1L	-0.422904	-0.200404	-2.98848	1	FALSE	0	FALSE	0	TRUE	1	49.5872	5.6319	66.4778	6.0548	56.9768	5.8323	393.544	8.62038	164284	adenomatosis polyposis coli down-regulated 1-like
1559433_at	APCDD1L-AS1	0.0817707	0	-5.38306	1	FALSE	0	FALSE	0	TRUE	1	11.6015	3.53624	10.9622	3.45447	11.6015	3.53624	484.146	8.9193	149773	APCDD1L antisense RNA 1
201284_s_at	APEH	-0.790246	1.04126	-0.478222	1	FALSE	0	TRUE	1	FALSE	0	454.494	8.82812	785.988	9.61836	220.841	7.78686	633.122	9.30634	327	N-acylaminoacyl-peptide hydrolase
210027_s_at	APEX1	-0.414678	-0.591704	-0.848393	0	FALSE	0	FALSE	0	FALSE	0	2417.75	11.2394	3222.86	11.6541	3643.6	11.8312	4353.14	12.0878	328	APEX nuclease (multifunctional DNA repair enzyme) 1
204408_at	APEX2	-0.555333	-0.604921	-0.774294	0	FALSE	0	FALSE	0	FALSE	0	126.826	6.98671	186.372	7.54204	192.89	7.59163	216.918	7.761	27301	APEX nuclease (apurinic/apyrimidinic endonuclease) 2
238813_at	APEX2	-1.17316	-0.943374	-1.01584	0	TRUE	1	FALSE	0	TRUE	1	97.9537	6.61403	220.891	7.78719	188.367	7.5574	198.07	7.62987	27301	APEX nuclease (apurinic/apyrimidinic endonuclease) 2
237327_at	APH1A	0.400154	0.425304	0.53016	0	FALSE	0	FALSE	0	FALSE	0	33.595	5.07018	25.4576	4.67002	25.0176	4.64487	23.2638	4.54002	51107	anterior pharynx defective 1 homolog A (C. elegans)
1554417_s_at	APH1A	0.0137444	0.339475	-0.0671425	0	FALSE	0	FALSE	0	FALSE	0	164.704	7.36373	163.142	7.34999	130.17	7.02426	172.55	7.43087	51107	anterior pharynx defective 1 homolog A (C. elegans)
218389_s_at	APH1A	0.00695631	0.238008	-0.452238	0	FALSE	0	FALSE	0	FALSE	0	787.41	9.62097	783.623	9.61402	667.657	9.38296	1077.3	10.0732	51107	anterior pharynx defective 1 homolog A (C. elegans)
226358_at	APH1B	1.37608	0.274527	1.60461	0	TRUE	1	FALSE	0	TRUE	1	259.271	8.01832	99.8881	6.64224	214.345	7.74379	85.2546	6.41371	83464	anterior pharynx defective 1 homolog B (C. elegans)
221036_s_at	APH1B	1.24299	1.66914	1.64032	1	TRUE	1	TRUE	1	TRUE	1	147.539	7.20495	62.3344	5.96196	46.392	5.5358	47.3284	5.56463	83464	anterior pharynx defective 1 homolog B (C. elegans)
201686_x_at	API5	-0.150877	-0.342971	0.856795	0	FALSE	0	FALSE	0	FALSE	0	155.016	7.27627	172.105	7.42715	196.617	7.61924	85.5963	6.41948	8539	apoptosis inhibitor 5
214959_s_at	API5	-0.266024	-0.382355	0.824975	0	FALSE	0	FALSE	0	FALSE	0	120.994	6.91879	145.494	7.18482	157.712	7.30115	68.3003	6.09382	8539	apoptosis inhibitor 5
201687_s_at	API5	-0.614271	-1.35789	0.1671	1	FALSE	0	TRUE	1	FALSE	0	1227.36	10.2613	1878.82	10.8756	3145.85	11.6192	1093.13	10.0942	8539	apoptosis inhibitor 5
214960_at	API5	-0.801941	-0.0265499	0.256735	0	FALSE	0	FALSE	0	FALSE	0	193.712	7.59777	337.727	8.39971	197.31	7.62432	162.133	7.34104	8539	apoptosis inhibitor 5
233078_at	API5	-1.05978	-1.46263	-0.583206	0	TRUE	1	TRUE	1	FALSE	0	38.2517	5.25745	79.7403	6.31724	105.426	6.72008	57.3078	5.84066	8539	apoptosis inhibitor 5
218698_at	APIP	-0.801021	0.822342	0.281943	0	FALSE	0	FALSE	0	FALSE	0	1220.3	10.253	2126.18	11.054	690.11	9.43068	1003.68	9.97108	51074	APAF1 interacting protein
1555100_at	APLF	0.0566189	0.00702602	-0.0620085	0	FALSE	0	FALSE	0	FALSE	0	49.1606	5.61943	47.2687	5.56281	48.9218	5.6124	51.3197	5.68144	200558	aprataxin and PNKP like factor
241379_at	APLF	-1.05967	-0.825856	-0.00846563	1	TRUE	1	FALSE	0	FALSE	0	11.0375	3.46434	23.0072	4.52402	19.5649	4.2902	11.1025	3.47281	200558	aprataxin and PNKP like factor
222856_at	APLN	-2.05417	-0.0360004	-0.221081	1	TRUE	1	FALSE	0	FALSE	0	44.184	5.46545	183.498	7.51962	45.3004	5.50145	51.5011	5.68653	8862	apelin
213592_at	APLNR	-0.994602	-0.500676	-1.71269	1	FALSE	0	FALSE	0	TRUE	1	27.8382	4.79899	55.4684	5.79359	39.3876	5.29967	91.2453	6.51168	187	apelin receptor
211404_s_at	APLP2	1.08067	1.62174	0.646929	0	TRUE	1	TRUE	1	FALSE	0	1524.92	10.5745	720.994	9.49384	495.512	8.95278	973.869	9.92758	334	amyloid beta (A4) precursor-like protein 2
214875_x_at	APLP2	1.03311	1.60319	0.752853	0	TRUE	1	TRUE	1	FALSE	0	1272.92	10.3139	622.021	9.28082	418.979	8.71073	755.388	9.56107	334	amyloid beta (A4) precursor-like protein 2
208702_x_at	APLP2	0.979349	1.59674	0.719906	1	FALSE	0	TRUE	1	FALSE	0	1706.75	10.737	865.678	9.75769	564.292	9.1403	1036.23	10.0171	334	amyloid beta (A4) precursor-like protein 2
228520_s_at	APLP2	0.609402	0.358028	0.174214	0	FALSE	0	FALSE	0	FALSE	0	163.077	7.34941	106.891	6.74	127.237	6.99138	144.527	7.17519	334	amyloid beta (A4) precursor-like protein 2
208703_s_at	APLP2	0.553022	0.385389	0.343616	0	FALSE	0	FALSE	0	FALSE	0	770.169	9.58903	524.94	9.03601	589.62	9.20364	606.942	9.24541	334	amyloid beta (A4) precursor-like protein 2
208248_x_at	APLP2	0.420645	0.324412	0.300711	0	FALSE	0	FALSE	0	FALSE	0	2106.26	11.0405	1573.56	10.6198	1682.11	10.7161	1709.97	10.7398	334	amyloid beta (A4) precursor-like protein 2
208704_x_at	APLP2	0.343908	0.254715	0.25806	0	FALSE	0	FALSE	0	FALSE	0	1912.04	10.9009	1506.51	10.557	1602.58	10.6462	1598.87	10.6428	334	amyloid beta (A4) precursor-like protein 2
206656_s_at	APMAP	0.401167	0.897929	-0.458979	0	FALSE	0	FALSE	0	FALSE	0	1524.15	10.5738	1154.16	10.1726	817.946	9.67586	2095.05	11.0328	57136	adipocyte plasma membrane associated protein
227857_at	APMAP	0.0123866	0.0996853	0.0561911	0	FALSE	0	FALSE	0	FALSE	0	35.2591	5.13992	34.9577	5.12754	32.9051	5.04024	33.9122	5.08373	57136	adipocyte plasma membrane associated protein
204450_x_at	APOA1	-0.152899	-0.452072	-4.97018	1	FALSE	0	FALSE	0	TRUE	1	21.2089	4.4066	23.5801	4.5595	29.0139	4.85867	664.804	9.37678	335	apolipoprotein A-I
217073_x_at	APOA1	-0.180428	-0.421211	-5.54003	1	FALSE	0	FALSE	0	TRUE	1	21.9987	4.45934	24.9293	4.63977	29.4574	4.88056	1023.55	9.99937	335	apolipoprotein A-I
225427_s_at	APOA1BP	0.0891735	1.58533e-05	-0.302021	0	FALSE	0	FALSE	0	FALSE	0	1215.93	10.2478	1143.05	10.1587	1215.92	10.2478	1499.08	10.5499	128240	apolipoprotein A-I binding protein
219466_s_at	APOA2	0.217451	0.125349	-9.79485	1	FALSE	0	FALSE	0	TRUE	1	14.8826	3.89555	12.8003	3.6781	13.6441	3.7702	13219.7	13.6904	336	apolipoprotein A-II
219465_at	APOA2	0.112174	0.0529757	-9.41541	1	FALSE	0	FALSE	0	TRUE	1	17.4762	4.12732	16.1689	4.01515	16.8461	4.07434	11933.5	13.5427	336	apolipoprotein A-II
206894_at	APOA4	-0.0543055	0.0477686	-1.01507	1	FALSE	0	FALSE	0	TRUE	1	48.2372	5.59207	50.0875	5.64638	46.6662	5.54431	97.4872	6.60714	337	apolipoprotein A-IV
205108_s_at	APOB	-0.992703	0.0298178	0.167118	0	FALSE	0	FALSE	0	FALSE	0	32.9436	5.04193	65.5548	6.03463	32.2697	5.01211	29.3402	4.87481	338	apolipoprotein B (including Ag(x) antigen)
207158_at	APOBEC1	-0.0930624	0.0663035	0.147908	0	FALSE	0	FALSE	0	FALSE	0	18.2036	4.18615	19.4165	4.27921	17.3859	4.11984	16.4298	4.03824	339	apolipoprotein B mRNA editing enzyme, catalytic polypeptide 1
206160_at	APOBEC2	0.0819918	0.269757	-1.59119	1	FALSE	0	FALSE	0	TRUE	1	32.7389	5.03293	30.9301	4.95094	27.1556	4.76318	98.6411	6.62412	10930	apolipoprotein B mRNA editing enzyme, catalytic polypeptide-like 2
206632_s_at	APOBEC3B	-4.09404	0.953252	-0.723477	1	TRUE	1	FALSE	0	FALSE	0	24.3355	4.60499	415.595	8.69903	12.5685	3.65174	40.1818	5.32847	9582	apolipoprotein B mRNA editing enzyme, catalytic polypeptide-like 3B
209584_x_at	APOBEC3C	-0.430555	-0.172905	-0.622274	0	FALSE	0	FALSE	0	FALSE	0	73.3975	6.19766	98.9216	6.62821	82.7429	6.37056	112.981	6.81993	27350	apolipoprotein B mRNA editing enzyme, catalytic polypeptide-like 3C
1553831_at	APOBEC3D	-0.0357603	-0.229028	-0.150404	0	FALSE	0	FALSE	0	FALSE	0	20.311	4.34419	20.8207	4.37995	23.8054	4.57321	22.5427	4.49459	140564	apolipoprotein B mRNA editing enzyme, catalytic polypeptide-like 3D
204205_at	APOBEC3G	-1.45468	1.27105	0.35606	0	TRUE	1	TRUE	1	FALSE	0	134.665	7.07323	369.111	8.52791	55.7994	5.80218	105.213	6.71717	60489	apolipoprotein B mRNA editing enzyme, catalytic polypeptide-like 3G
1554545_at	APOBEC4	-0.00168778	-0.224203	-0.136496	0	FALSE	0	FALSE	0	FALSE	0	19.5873	4.29184	19.6102	4.29353	22.8805	4.51605	21.531	4.42834	403314	apolipoprotein B mRNA editing enzyme, catalytic polypeptide-like 4 (putative)
213553_x_at	APOC1	-0.494189	0.177365	-1.60032	1	FALSE	0	FALSE	0	TRUE	1	388.851	8.60307	547.707	9.09726	343.867	8.42571	1179.04	10.2034	341	apolipoprotein C-I
204416_x_at	APOC1	-0.586287	0.300381	-2.18956	1	FALSE	0	FALSE	0	TRUE	1	729.754	9.51127	1095.64	10.0976	592.588	9.21088	3328.9	11.7008	341	apolipoprotein C-I
205820_s_at	APOC3	-0.0672203	0.228606	-2.82509	1	FALSE	0	FALSE	0	TRUE	1	20.7073	4.37207	21.6949	4.43929	17.6728	4.14346	146.744	7.19716	345	apolipoprotein C-III
203381_s_at	APOE	0.766221	0.801786	-0.770402	0	FALSE	0	FALSE	0	FALSE	0	1138.44	10.1528	669.353	9.38662	653.054	9.35106	1941.89	10.9232	348	apolipoprotein E
203382_s_at	APOE	0.701279	0.781139	-0.799525	0	FALSE	0	FALSE	0	FALSE	0	584.844	9.19191	359.695	8.49063	340.325	8.41077	1017.94	9.99143	348	apolipoprotein E
212883_at	APOE	0.388148	0.333399	-0.471941	0	FALSE	0	FALSE	0	FALSE	0	31.5082	4.97765	24.0757	4.58951	25.0069	4.64426	43.701	5.44959	348	apolipoprotein E
212884_x_at	APOE	0.281188	0.703232	-0.756663	0	FALSE	0	FALSE	0	FALSE	0	652.082	9.34891	536.607	9.06772	400.506	8.64568	1101.74	10.1056	348	apolipoprotein E
221653_x_at	APOL2	-0.562451	-0.274997	0.321005	0	FALSE	0	FALSE	0	FALSE	0	57.1742	5.83729	84.4336	6.39974	69.1804	6.11229	45.7687	5.51629	23780	apolipoprotein L, 2
221031_s_at	APOLD1	0.41581	0.344454	-1.28876	1	FALSE	0	FALSE	0	TRUE	1	83.5002	6.38371	62.5916	5.9679	65.7652	6.03925	204.006	7.67247	81575	apolipoprotein L domain containing 1
214910_s_at	APOM	0.141455	-0.225651	-4.52754	1	FALSE	0	FALSE	0	TRUE	1	32.165	5.00742	29.1609	4.86596	37.6106	5.23307	741.835	9.53495	55937	apolipoprotein M
205682_x_at	APOM	0.0295388	-0.0762011	-3.68802	1	FALSE	0	FALSE	0	TRUE	1	45.2783	5.50075	44.3606	5.47121	47.7341	5.57695	583.571	9.18877	55937	apolipoprotein M
221620_s_at	APOO	-0.764599	-0.479208	-0.458703	0	FALSE	0	FALSE	0	FALSE	0	796.802	9.63808	1353.68	10.4027	1110.72	10.1173	1095.05	10.0968	79135	apolipoprotein O
222269_at	APOOL	-0.722227	-0.329171	-0.104785	0	FALSE	0	FALSE	0	FALSE	0	140.284	7.13221	231.43	7.85443	176.238	7.46138	150.852	7.23699	139322	apolipoprotein O-like
235433_at	APOOL	-1.58969	-0.623621	-1.83884	0	TRUE	1	FALSE	0	TRUE	1	52.3079	5.70896	157.439	7.29865	80.5928	6.33258	187.117	7.54779	139322	apolipoprotein O-like
213282_at	APOOL	-1.64066	-0.986919	-1.8884	0	TRUE	1	FALSE	0	TRUE	1	221.729	7.79265	691.368	9.43331	439.455	8.77957	820.896	9.68106	139322	apolipoprotein O-like
213289_at	APOOL	-1.81887	-0.906038	-2.02106	0	TRUE	1	FALSE	0	TRUE	1	68.8375	6.10512	242.863	7.924	128.994	7.01116	279.398	8.12618	139322	apolipoprotein O-like
244187_at	APOOL	-2.24302	-0.0872414	-2.33026	0	TRUE	1	FALSE	0	TRUE	1	31.4665	4.97574	148.959	7.21877	33.428	5.06299	158.244	7.30601	139322	apolipoprotein O-like
225948_at	APOPT1	0.114472	0.510777	0.145721	0	FALSE	0	FALSE	0	FALSE	0	435.769	8.76742	402.529	8.65295	305.842	8.25664	393.904	8.6217	84334	apoptogenic 1, mitochondrial
232814_x_at	APOPT1	-0.187323	-0.306631	-0.549597	0	FALSE	0	FALSE	0	FALSE	0	467.992	8.87034	532.878	9.05766	578.82	9.17697	684.989	9.41994	84334	apoptogenic 1, mitochondrial
200602_at	APP	0.485154	0.596593	1.59113	1	FALSE	0	FALSE	0	TRUE	1	5611.67	12.4542	4009.1	11.9691	3711.07	11.8576	1862.57	10.8631	351	amyloid beta (A4) precursor protein
214953_s_at	APP	0.327608	0.65192	1.59703	1	FALSE	0	FALSE	0	TRUE	1	7281.73	12.8301	5802.5	12.5025	4634.33	12.1781	2407.03	11.233	351	amyloid beta (A4) precursor protein
211277_x_at	APP	0.055343	0.109073	0.289905	0	FALSE	0	FALSE	0	FALSE	0	182.937	7.5152	176.052	7.45986	169.616	7.40613	149.634	7.22529	351	amyloid beta (A4) precursor protein
202631_s_at	APPBP2	1.44742	1.95039	1.47262	1	TRUE	1	TRUE	1	TRUE	1	302.964	8.243	111.09	6.79559	78.3911	6.29262	109.166	6.77038	10513	amyloid beta precursor protein (cytoplasmic tail) binding protein 2
202630_at	APPBP2	1.16045	0.882432	0.325552	1	TRUE	1	FALSE	0	FALSE	0	349.62	8.44964	156.41	7.28919	189.652	7.56721	278.994	8.12409	10513	amyloid beta precursor protein (cytoplasmic tail) binding protein 2
202629_at	APPBP2	0.780822	1.34221	0.370077	1	FALSE	0	TRUE	1	FALSE	0	292.191	8.19077	170.065	7.40994	115.244	6.84855	226.08	7.82069	10513	amyloid beta precursor protein (cytoplasmic tail) binding protein 2
218158_s_at	APPL1	-0.346034	0.1683	-0.109558	0	FALSE	0	FALSE	0	FALSE	0	452.216	8.82087	574.795	9.1669	402.423	8.65257	487.895	8.93043	26060	adaptor protein, phosphotyrosine interaction, PH domain and leucine zipper containing 1
222538_s_at	APPL1	-0.680483	0.354884	-0.193352	0	FALSE	0	FALSE	0	FALSE	0	446.142	8.80136	715.021	9.48184	348.853	8.44647	510.126	8.99471	26060	adaptor protein, phosphotyrosine interaction, PH domain and leucine zipper containing 1
218218_at	APPL2	-0.0489025	0.190946	-0.36396	0	FALSE	0	FALSE	0	FALSE	0	25.4865	4.67166	26.3652	4.72056	22.3269	4.48071	32.7999	5.03562	55198	adaptor protein, phosphotyrosine interaction, PH domain and leucine zipper containing 2
213892_s_at	APRT	-0.181596	-0.0949074	0.746116	0	FALSE	0	FALSE	0	FALSE	0	847.244	9.72663	960.892	9.90823	904.854	9.82154	505.132	8.98052	353	adenine phosphoribosyltransferase
203219_s_at	APRT	-0.311591	0.106983	1.05903	1	FALSE	0	FALSE	0	TRUE	1	419.744	8.71337	520.934	9.02496	389.744	8.60638	201.458	7.65433	353	adenine phosphoribosyltransferase
222658_s_at	APTX	0.0624107	0.0111011	0.0405596	0	FALSE	0	FALSE	0	FALSE	0	266.832	8.05979	255.535	7.99738	264.787	8.04869	259.435	8.01923	54840	aprataxin
218527_at	APTX	-0.348783	-1.00299	-0.532636	1	FALSE	0	TRUE	1	FALSE	0	301.744	8.23718	384.267	8.58597	604.74	9.24017	436.494	8.76982	54840	aprataxin
229526_at	AQP11	0.296654	1.20781	0.450414	1	FALSE	0	TRUE	1	FALSE	0	186.08	7.53978	151.495	7.24312	80.5586	6.33197	136.179	7.08936	282679	aquaporin 11
206672_at	AQP2	-0.0234466	0.128435	-0.427399	0	FALSE	0	FALSE	0	FALSE	0	68.6786	6.10179	69.8038	6.12523	62.8288	5.97335	92.3594	6.52919	359	aquaporin 2 (collecting duct)
39248_at	AQP3	2.28842	3.0283	-0.0253082	0	TRUE	1	TRUE	1	FALSE	0	835.834	9.70707	171.095	7.41865	102.449	6.67877	850.626	9.73238	360	aquaporin 3 (Gill blood group)
39249_at	AQP3	0.265317	0.471084	-0.134797	0	FALSE	0	FALSE	0	FALSE	0	94.3749	6.56033	78.5215	6.29502	68.0842	6.08925	103.618	6.69513	360	aquaporin 3 (Gill blood group)
210066_s_at	AQP4	-0.0349063	-0.153588	-0.0597175	0	FALSE	0	FALSE	0	FALSE	0	10.737	3.42451	10.9999	3.45942	11.9431	3.5781	11.1907	3.48423	361	aquaporin 4
226228_at	AQP4	-0.374704	0.0844081	-1.96845	1	FALSE	0	FALSE	0	TRUE	1	9.52727	3.25206	12.3528	3.62677	8.98585	3.16766	37.2848	5.22052	361	aquaporin 4
235382_at	AQPEP	1.91031	1.77984	1.79939	1	TRUE	1	TRUE	1	TRUE	1	33.7958	5.07877	8.99087	3.16846	9.84188	3.29893	9.70937	3.27938	206338	laeverin
212583_at	AQR	-0.233487	-0.649916	-0.456975	0	FALSE	0	FALSE	0	FALSE	0	71.3939	6.15773	83.9359	6.39122	112.023	6.80765	97.9997	6.6147	9716	aquarius homolog (mouse)
212584_at	AQR	-0.415563	0.0401429	0.243051	0	FALSE	0	FALSE	0	FALSE	0	490.107	8.93695	653.714	9.35252	476.658	8.89681	414.119	8.6939	9716	aquarius homolog (mouse)
211110_s_at	AR	-0.395919	-0.515392	0.0426583	0	FALSE	0	FALSE	0	FALSE	0	43.2202	5.43363	56.8683	5.82955	61.7782	5.94903	41.961	5.39098	367	androgen receptor
211621_at	AR	-0.740121	-1.09541	-0.252413	1	FALSE	0	TRUE	1	FALSE	0	19.0709	4.2533	31.8545	4.99342	40.7496	5.34872	22.7173	4.50572	367	androgen receptor
226197_at	AR	-0.998213	-2.36517	0.25213	1	FALSE	0	TRUE	1	FALSE	0	96.0469	6.58567	191.856	7.58388	494.848	8.95084	80.6463	6.33354	367	androgen receptor
226192_at	AR	-1.07788	-2.87263	0.657681	0	TRUE	1	TRUE	1	FALSE	0	48.9655	5.61369	103.363	6.69158	358.623	8.48632	31.0391	4.95601	367	androgen receptor
201895_at	ARAF	-0.0689172	-0.147213	-0.0378137	0	FALSE	0	FALSE	0	FALSE	0	154.446	7.27096	162.003	7.33988	171.038	7.41817	158.548	7.30877	369	v-raf murine sarcoma 3611 viral oncogene homolog
230652_at	ARAF	-0.115138	-0.755361	-0.726256	0	FALSE	0	FALSE	0	FALSE	0	28.3845	4.82703	30.7427	4.94217	47.9147	5.5824	46.9577	5.55329	369	v-raf murine sarcoma 3611 viral oncogene homolog
212516_at	ARAP1	-0.0976291	1.06633	1.15722	0	FALSE	0	TRUE	1	TRUE	1	107.446	6.74747	114.969	6.8451	51.309	5.68114	48.1761	5.59024	116985	ArfGAP with RhoGAP domain, ankyrin repeat and PH domain 1
34206_at	ARAP1	-0.251194	0.917316	0.757954	0	FALSE	0	FALSE	0	FALSE	0	161.374	7.33426	192.066	7.58546	85.4464	6.41695	95.4259	6.57631	116985	ArfGAP with RhoGAP domain, ankyrin repeat and PH domain 1
213618_at	ARAP2	0.731815	0.915325	0.804157	0	FALSE	0	FALSE	0	FALSE	0	19.3258	4.27246	11.637	3.54064	10.247	3.35713	11.0678	3.4683	116984	ArfGAP with RhoGAP domain, ankyrin repeat and PH domain 2
214102_at	ARAP2	-0.979486	-1.9318	-1.03491	0	FALSE	0	TRUE	1	TRUE	1	110.901	6.79313	218.67	7.77261	423.122	8.72493	227.235	7.82804	116984	ArfGAP with RhoGAP domain, ankyrin repeat and PH domain 2
218950_at	ARAP3	-0.274145	-0.246743	2.25236	1	FALSE	0	FALSE	0	TRUE	1	208.042	7.70073	251.58	7.97487	246.847	7.94747	43.664	5.44837	64411	ArfGAP with RhoGAP domain, ankyrin repeat and PH domain 3
201176_s_at	ARCN1	-0.129836	-0.651377	-0.135307	0	FALSE	0	FALSE	0	FALSE	0	795.605	9.63591	870.527	9.76574	1249.63	10.2873	873.834	9.77122	372	archain 1
205239_at	AREG	-0.282325	0.0250345	0.218591	0	FALSE	0	FALSE	0	FALSE	0	10.8845	3.44421	13.2373	3.72653	10.6973	3.41917	9.35422	3.22562	374	amphiregulin
208750_s_at	ARF1	0.854792	0.33796	0.349891	0	FALSE	0	FALSE	0	FALSE	0	1025.77	10.0025	567.192	9.14769	811.544	9.66452	804.86	9.65259	375	ADP-ribosylation factor 1
1565651_at	ARF1	0.847506	0.847177	-0.509647	0	FALSE	0	FALSE	0	FALSE	0	59.7891	5.90181	33.2275	5.05431	33.2351	5.05463	85.1219	6.41146	375	ADP-ribosylation factor 1
200065_s_at	ARF1	0.53724	0.118456	0.0293367	0	FALSE	0	FALSE	0	FALSE	0	2580.14	11.3332	1777.94	10.796	2376.75	11.2148	2528.2	11.3039	375	ADP-ribosylation factor 1
244504_x_at	ARF1	0.311923	0.150369	0.272657	0	FALSE	0	FALSE	0	FALSE	0	38.4121	5.26349	30.9435	4.95157	34.6101	5.11312	31.7973	4.99083	375	ADP-ribosylation factor 1
211622_s_at	ARF3	-0.0201018	0.0491918	0.264926	0	FALSE	0	FALSE	0	FALSE	0	113.941	6.83214	115.539	6.85224	110.121	6.78295	94.8262	6.56721	377	ADP-ribosylation factor 3
200011_s_at	ARF3	-0.455964	0.129108	0.317153	0	FALSE	0	FALSE	0	FALSE	0	963.744	9.91251	1321.97	10.3685	881.244	9.7834	773.551	9.59535	377	ADP-ribosylation factor 3
200734_s_at	ARF3	-0.841751	-0.424059	-0.847069	0	FALSE	0	FALSE	0	FALSE	0	512.54	9.00152	918.587	9.84327	687.674	9.42558	921.979	9.84859	377	ADP-ribosylation factor 3
201096_s_at	ARF4	-0.0948619	-0.334811	0.100999	0	FALSE	0	FALSE	0	FALSE	0	1427.24	10.479	1524.24	10.5739	1800.06	10.8138	1330.74	10.378	378	ADP-ribosylation factor 4
201097_s_at	ARF4	-0.312484	-0.674697	-0.173288	0	FALSE	0	FALSE	0	FALSE	0	4290.78	12.067	5328.48	12.3795	6849.21	12.7417	4838.39	12.2403	378	ADP-ribosylation factor 4
201526_at	ARF5	-0.291402	-0.0473033	-0.0224073	0	FALSE	0	FALSE	0	FALSE	0	621.401	9.27938	760.489	9.57078	642.113	9.32668	631.128	9.30179	381	ADP-ribosylation factor 5
214182_at	ARF6	1.29148	1.18878	0.255174	0	TRUE	1	TRUE	1	FALSE	0	296.106	8.20997	120.968	6.91849	129.893	7.02118	248.103	7.95479	382	ADP-ribosylation factor 6
203312_x_at	ARF6	1.02169	0.855725	0.484897	1	TRUE	1	FALSE	0	FALSE	0	803.237	9.64968	395.626	8.62799	443.859	8.79396	573.952	9.16479	382	ADP-ribosylation factor 6
203311_s_at	ARF6	0.736616	0.971648	0.664371	0	FALSE	0	FALSE	0	FALSE	0	420.736	8.71677	252.503	7.98016	214.543	7.74512	265.469	8.0524	382	ADP-ribosylation factor 6
224788_at	ARF6	0.410398	0.532671	-0.108228	0	FALSE	0	FALSE	0	FALSE	0	1587.02	10.6321	1194.1	10.2217	1097.06	10.0994	1710.65	10.7403	382	ADP-ribosylation factor 6
217888_s_at	ARFGAP1	0.262644	0.0239264	-0.211509	0	FALSE	0	FALSE	0	FALSE	0	227.994	7.83285	190.047	7.57021	224.244	7.80893	263.994	8.04436	55738	ADP-ribosylation factor GTPase activating protein 1
211975_at	ARFGAP2	0.16872	0.258037	0.584043	0	FALSE	0	FALSE	0	FALSE	0	216.006	7.75493	192.165	7.58621	180.629	7.49689	144.096	7.17088	84364	ADP-ribosylation factor GTPase activating protein 2
202211_at	ARFGAP3	-0.640418	0.150555	-1.15031	1	FALSE	0	FALSE	0	TRUE	1	440.244	8.78216	686.244	9.42258	396.618	8.6316	977.175	9.93247	26286	ADP-ribosylation factor GTPase activating protein 3
216266_s_at	ARFGEF1	1.24316	1.57631	2.09964	1	TRUE	1	TRUE	1	TRUE	1	859.71	9.74771	363.181	8.50454	288.294	8.1714	200.584	7.64806	10565	ADP-ribosylation factor guanine nucleotide-exchange factor 1 (brefeldin A-inhibited)
202955_s_at	ARFGEF1	1.10343	1.33236	2.07943	1	TRUE	1	TRUE	1	TRUE	1	1077.56	10.0736	501.507	8.97013	427.919	8.74119	254.959	7.99412	10565	ADP-ribosylation factor guanine nucleotide-exchange factor 1 (brefeldin A-inhibited)
202956_at	ARFGEF1	0.893507	1.43041	2.09763	0	FALSE	0	TRUE	1	TRUE	1	2709.24	11.4037	1458.4	10.5102	1005.2	9.97326	632.994	9.30605	10565	ADP-ribosylation factor guanine nucleotide-exchange factor 1 (brefeldin A-inhibited)
218098_at	ARFGEF2	0.299553	1.17896	1.12342	0	FALSE	0	TRUE	1	TRUE	1	1900.64	10.8923	1544.28	10.5927	839.455	9.71331	872.403	9.76885	10564	ADP-ribosylation factor guanine nucleotide-exchange factor 2 (brefeldin A-inhibited)
222518_at	ARFGEF2	0.232135	1.03127	0.799885	1	FALSE	0	TRUE	1	FALSE	0	552.844	9.11073	470.677	8.87859	270.494	8.07945	317.551	8.31084	10564	ADP-ribosylation factor guanine nucleotide-exchange factor 2 (brefeldin A-inhibited)
215931_s_at	ARFGEF2	-0.0751462	1.10063	1.22716	0	FALSE	0	TRUE	1	TRUE	1	97.9862	6.61451	103.225	6.68965	45.6924	5.51388	41.8554	5.38734	10564	ADP-ribosylation factor guanine nucleotide-exchange factor 2 (brefeldin A-inhibited)
214483_s_at	ARFIP1	0.255875	0.637283	0.300509	0	FALSE	0	FALSE	0	FALSE	0	132.356	7.04828	110.845	6.79241	85.0948	6.411	107.469	6.74777	27236	ADP-ribosylation factor interacting protein 1
218230_at	ARFIP1	-0.136639	0.22779	0.273564	0	FALSE	0	FALSE	0	FALSE	0	849.494	9.73046	933.884	9.8671	725.419	9.50267	702.764	9.4569	27236	ADP-ribosylation factor interacting protein 1
202109_at	ARFIP2	0.104589	0.104589	0.648016	0	FALSE	0	FALSE	0	FALSE	0	204.641	7.67695	190.331	7.57236	190.331	7.57236	130.593	7.02894	23647	ADP-ribosylation factor interacting protein 2
215984_s_at	ARFRP1	0.597101	0.302166	-0.265148	0	FALSE	0	FALSE	0	FALSE	0	129.386	7.01554	85.5348	6.41844	104.937	6.71337	155.491	7.28069	10139	ADP-ribosylation factor related protein 1
203945_at	ARG2	-0.989156	-1.15953	-0.410619	1	FALSE	0	TRUE	1	FALSE	0	100.302	6.64821	199.102	7.63737	224.059	7.80774	133.327	7.05883	384	arginase, type II
203946_s_at	ARG2	-1.82855	-2.07082	0.46051	0	TRUE	1	TRUE	1	FALSE	0	129.712	7.01917	460.712	8.84772	544.954	9.08999	94.2659	6.55866	384	arginase, type II
228477_at	ARGLU1	0.0094729	-0.290953	0.133861	0	FALSE	0	FALSE	0	FALSE	0	663.266	9.37344	658.925	9.36397	811.472	9.6644	604.493	9.23958	55082	arginine and glutamate rich 1
218067_s_at	ARGLU1	-0.379408	-0.263064	0.23026	0	FALSE	0	FALSE	0	FALSE	0	2674.29	11.3849	3478.73	11.7643	3209.21	11.648	2279.78	11.1547	55082	arginine and glutamate rich 1
222508_s_at	ARGLU1	-0.561363	-0.170037	-0.0521113	0	FALSE	0	FALSE	0	FALSE	0	114.494	6.83913	168.955	7.40049	128.816	7.00917	118.705	6.89124	55082	arginine and glutamate rich 1
227448_at	ARGLU1	-0.828861	-2.64264	-1.50122	0	FALSE	0	TRUE	1	TRUE	1	53.6246	5.74482	95.2525	6.57368	334.872	8.38747	151.802	7.24605	55082	arginine and glutamate rich 1
202117_at	ARHGAP1	0.165771	0.230295	0.864818	0	FALSE	0	FALSE	0	FALSE	0	1460.14	10.5119	1301.65	10.3461	1244.71	10.2816	801.788	9.64708	392	Rho GTPase activating protein 1
219431_at	ARHGAP10	0.610178	0.445611	0.369608	0	FALSE	0	FALSE	0	FALSE	0	187.744	7.55262	122.994	6.94245	137.856	7.10701	145.313	7.18302	79658	Rho GTPase activating protein 10
204492_at	ARHGAP11A	0.0652805	-0.378405	-0.222889	0	FALSE	0	FALSE	0	FALSE	0	101.534	6.66582	97.0424	6.60054	131.985	7.04423	118.498	6.88871	9824	Rho GTPase activating protein 11A
207606_s_at	ARHGAP12	-1.0845	-0.00374021	-0.392066	1	TRUE	1	FALSE	0	FALSE	0	357.319	8.48107	757.744	9.56557	358.246	8.48481	468.899	8.87313	94134	Rho GTPase activating protein 12
218076_s_at	ARHGAP17	-1.29334	-1.07224	-0.644184	0	TRUE	1	TRUE	1	FALSE	0	452.272	8.82105	1108.49	10.1144	950.994	9.89329	706.837	9.46523	55114	Rho GTPase activating protein 17
225173_at	ARHGAP18	-0.612003	2.12862	2.71333	0	FALSE	0	TRUE	1	TRUE	1	114.44	6.83845	174.908	7.45045	26.1698	4.70983	17.4496	4.12512	93663	Rho GTPase activating protein 18
225171_at	ARHGAP18	-0.768349	1.88113	4.07039	0	FALSE	0	TRUE	1	TRUE	1	209.683	7.71207	357.157	8.48042	56.9228	5.83094	12.4812	3.64168	93663	Rho GTPase activating protein 18
225166_at	ARHGAP18	-1.43798	0.23722	0.200854	1	TRUE	1	FALSE	0	FALSE	0	13.113	3.71293	35.5286	5.15091	11.1248	3.47571	11.4088	3.51207	93663	Rho GTPase activating protein 18
37577_at	ARHGAP19	-0.174199	0.158575	-0.370838	0	FALSE	0	FALSE	0	FALSE	0	407.511	8.6707	459.81	8.8449	365.093	8.51212	526.954	9.04153	84986	Rho GTPase activating protein 19
212738_at	ARHGAP19	-0.249077	0.20593	-0.360007	0	FALSE	0	FALSE	0	FALSE	0	679.234	9.40776	807.233	9.65684	588.882	9.20183	871.751	9.76777	84986	Rho GTPase activating protein 19
228368_at	ARHGAP20	0.00489032	-0.339323	-3.61436	1	FALSE	0	FALSE	0	TRUE	1	13.5335	3.75846	13.4877	3.75357	17.122	4.09778	165.744	7.37281	57569	Rho GTPase activating protein 20
224764_at	ARHGAP21	0.577583	0.232218	-0.205217	0	FALSE	0	FALSE	0	FALSE	0	648.708	9.34142	434.689	8.76384	552.261	9.10921	747.869	9.54664	57584	Rho GTPase activating protein 21
241701_at	ARHGAP21	-0.0884103	-0.0512077	-0.0823089	0	FALSE	0	FALSE	0	FALSE	0	35.5797	5.15298	37.8283	5.24139	36.8652	5.20419	37.6686	5.23529	57584	Rho GTPase activating protein 21
1560765_a_at	ARHGAP22	0.212201	0.132836	0.335543	0	FALSE	0	FALSE	0	FALSE	0	41.9641	5.39108	36.2242	5.17888	38.2728	5.25825	33.256	5.05554	58504	Rho GTPase activating protein 22
1560821_at	ARHGAP22	0.105372	0.08387	-0.0432876	0	FALSE	0	FALSE	0	FALSE	0	13.382	3.74222	12.4394	3.63685	12.6262	3.65835	13.7896	3.78551	58504	Rho GTPase activating protein 22
226638_at	ARHGAP23	1.59164	1.34872	2.63551	1	TRUE	1	TRUE	1	TRUE	1	528.171	9.04486	175.244	7.45322	207.381	7.69614	84.9974	6.40935	57636	Rho GTPase activating protein 23
231903_x_at	ARHGAP23	0.338949	0.193951	0.229225	0	FALSE	0	FALSE	0	FALSE	0	45.7031	5.51422	36.1336	5.17527	39.954	5.32027	38.989	5.28499	57636	Rho GTPase activating protein 23
221030_s_at	ARHGAP24	-0.0136232	0.398073	-3.21817	1	FALSE	0	FALSE	0	TRUE	1	23.9374	4.58119	24.1645	4.59482	18.1654	4.18312	222.762	7.79936	83478	Rho GTPase activating protein 24
230802_at	ARHGAP24	-0.0447671	-0.0708762	-1.37019	1	FALSE	0	FALSE	0	TRUE	1	21.3748	4.41784	22.0485	4.46261	22.4511	4.48872	55.2549	5.78803	83478	Rho GTPase activating protein 24
230803_s_at	ARHGAP24	-0.27143	0.2038	-2.08527	1	FALSE	0	FALSE	0	TRUE	1	38.4181	5.26371	46.3708	5.53514	33.3569	5.05991	163.029	7.34898	83478	Rho GTPase activating protein 24
223422_s_at	ARHGAP24	-0.59081	1.07146	-4.09165	0	FALSE	0	TRUE	1	TRUE	1	107.017	6.7417	161.178	7.33251	50.9228	5.67024	1824.59	10.8334	83478	Rho GTPase activating protein 24
226576_at	ARHGAP26	-1.4933	-0.630229	-1.6468	0	TRUE	1	FALSE	0	TRUE	1	16.5554	4.04923	46.6087	5.54253	25.6246	4.67946	51.8413	5.69603	23092	Rho GTPase activating protein 26
205068_s_at	ARHGAP26	-2.00375	0	-2.45885	0	TRUE	1	FALSE	0	TRUE	1	79.1674	6.30683	317.494	8.31059	79.1674	6.30683	435.244	8.76568	23092	Rho GTPase activating protein 26
225618_at	ARHGAP27	-0.999851	0.30869	-0.72538	0	FALSE	0	FALSE	0	FALSE	0	78.9202	6.30232	157.824	7.30217	63.7181	5.99363	130.482	7.0277	201176	Rho GTPase activating protein 27
227911_at	ARHGAP28	4.8654	3.00484	3.27565	1	TRUE	1	TRUE	1	TRUE	1	2303.92	11.1699	79.0382	6.30448	287.025	8.16503	237.902	7.89422	79822	Rho GTPase activating protein 28
220382_s_at	ARHGAP28	3.95312	4.62665	4.5868	1	TRUE	1	TRUE	1	TRUE	1	693.625	9.43801	44.7834	5.48489	28.078	4.81137	28.8643	4.85122	79822	Rho GTPase activating protein 28
220381_at	ARHGAP28	3.4087	3.62296	3.7373	1	TRUE	1	TRUE	1	TRUE	1	345.863	8.43406	32.5674	5.02536	28.0728	4.8111	25.9337	4.69676	79822	Rho GTPase activating protein 28
1558280_s_at	ARHGAP29	1.40976	1.56387	1.64381	1	TRUE	1	TRUE	1	TRUE	1	38.5306	5.26793	14.5019	3.85817	13.0327	3.70407	12.3302	3.62412	9411	Rho GTPase activating protein 29
203910_at	ARHGAP29	1.10124	2.10496	1.62472	1	TRUE	1	TRUE	1	TRUE	1	3130.74	11.6123	1459.29	10.5111	727.765	9.50733	1015.22	9.98757	9411	Rho GTPase activating protein 29
1560318_at	ARHGAP29	-0.281968	0.0753299	-0.0958771	0	FALSE	0	FALSE	0	FALSE	0	15.0657	3.91319	18.3176	4.19516	14.2992	3.83786	16.1009	4.00907	9411	Rho GTPase activating protein 29
226219_at	ARHGAP30	0.339776	0.441243	0.481653	0	FALSE	0	FALSE	0	FALSE	0	62.4221	5.96399	49.3237	5.62421	45.9739	5.52274	44.704	5.48233	257106	Rho GTPase activating protein 30
226056_at	ARHGAP31	0.324011	0.521	-0.0744948	0	FALSE	0	FALSE	0	FALSE	0	39.3906	5.29978	31.467	4.97577	27.4508	4.77878	41.478	5.37427	57514	Rho GTPase activating protein 31
226057_at	ARHGAP31	0.30267	0.311465	0.181842	0	FALSE	0	FALSE	0	FALSE	0	18.9664	4.24538	15.377	3.94271	15.2836	3.93391	16.7204	4.06353	57514	Rho GTPase activating protein 31
229648_at	ARHGAP32	0.454844	-0.913336	-0.720685	0	FALSE	0	FALSE	0	FALSE	0	85.9394	6.42525	62.7004	5.9704	161.858	7.33858	141.625	7.14593	9743	Rho GTPase activating protein 32
203431_s_at	ARHGAP32	0.239819	-0.742295	-0.868276	0	FALSE	0	FALSE	0	FALSE	0	81.4437	6.34773	68.9708	6.10791	136.242	7.09003	148.674	7.21601	9743	Rho GTPase activating protein 32
210791_s_at	ARHGAP32	0.0467754	-0.483165	-0.143794	0	FALSE	0	FALSE	0	FALSE	0	42.3346	5.40376	40.984	5.35699	59.1755	5.88693	46.7715	5.54756	9743	Rho GTPase activating protein 32
242196_at	ARHGAP32	-0.210386	-0.697037	-0.587234	0	FALSE	0	FALSE	0	FALSE	0	20.093	4.32862	23.2476	4.53901	32.5743	5.02566	30.187	4.91586	9743	Rho GTPase activating protein 32
229394_s_at	ARHGAP35	0.29508	-0.805045	-0.932506	0	FALSE	0	FALSE	0	FALSE	0	599.404	9.22738	488.53	8.9323	1047.28	10.0324	1144.02	10.1599	2909	Rho GTPase activating protein 35
229397_s_at	ARHGAP35	0.198768	-0.203664	-0.653019	0	FALSE	0	FALSE	0	FALSE	0	23.8307	4.57475	20.7636	4.37598	27.4439	4.77841	37.4727	5.22777	2909	Rho GTPase activating protein 35
202044_at	ARHGAP35	0.173333	0.310399	-0.122375	0	FALSE	0	FALSE	0	FALSE	0	79.2999	6.30925	70.3224	6.13591	63.9489	5.99885	86.3199	6.43162	2909	Rho GTPase activating protein 35
238047_at	ARHGAP36	-1.85054	0.550918	0.39994	1	TRUE	1	FALSE	0	FALSE	0	26.2887	4.71637	94.8065	6.56691	17.9443	4.16545	19.9239	4.31643	158763	Rho GTPase activating protein 36
227876_at	ARHGAP39	0.313789	0.211598	-0.781844	0	FALSE	0	FALSE	0	FALSE	0	41.4013	5.3716	33.3084	5.05781	35.7533	5.16001	71.1824	6.15345	80728	Rho GTPase activating protein 39
230047_at	ARHGAP42	1.30146	1.93532	1.41079	1	TRUE	1	TRUE	1	TRUE	1	280.856	8.13369	113.948	6.83223	73.4335	6.19837	105.632	6.7229	143872	Rho GTPase activating protein 42
215232_at	ARHGAP44	-0.00574023	0	0.00506662	0	FALSE	0	FALSE	0	FALSE	0	49.5004	5.62937	49.6977	5.63511	49.5004	5.62937	49.3269	5.6243	9912	Rho GTPase activating protein 44
205414_s_at	ARHGAP44	-0.110129	1.37763	0.964605	1	FALSE	0	TRUE	1	FALSE	0	224.754	7.8122	242.582	7.92233	86.4965	6.43457	115.168	6.8476	9912	Rho GTPase activating protein 44
1552627_a_at	ARHGAP5	1.96827	1.4511	0.929261	0	TRUE	1	TRUE	1	FALSE	0	276.376	8.11049	70.6308	6.14223	101.083	6.65939	145.133	7.18123	394	Rho GTPase activating protein 5
233849_s_at	ARHGAP5	1.64198	0.948939	0.511175	1	TRUE	1	FALSE	0	FALSE	0	683.645	9.4171	219.051	7.77512	354.137	8.46816	479.68	8.90593	394	Rho GTPase activating protein 5
217936_at	ARHGAP5	1.33987	1.06559	0.279271	0	TRUE	1	TRUE	1	FALSE	0	627.111	9.29258	247.744	7.95271	299.62	8.22699	516.744	9.01331	394	Rho GTPase activating protein 5
233872_x_at	ARHGAP5	0.0571994	0.0616192	0.0165899	0	FALSE	0	FALSE	0	FALSE	0	14.0032	3.80769	13.4589	3.75049	13.4177	3.74607	13.8431	3.7911	394	Rho GTPase activating protein 5
235635_at	ARHGAP5	-0.137417	-0.386918	-1.58906	1	FALSE	0	FALSE	0	TRUE	1	34.7326	5.11822	38.2036	5.25564	45.4163	5.50514	104.494	6.70728	394	Rho GTPase activating protein 5
206167_s_at	ARHGAP6	-0.766818	-1.97149	-4.08142	0	FALSE	0	TRUE	1	TRUE	1	13.2863	3.73187	22.6069	4.49869	52.1053	5.70336	224.923	7.81329	395	Rho GTPase activating protein 6
232567_at	ARHGAP8	0.665301	0.665301	0.975583	0	FALSE	0	FALSE	0	FALSE	0	54.0189	5.75539	34.062	5.09009	34.062	5.09009	27.4705	4.77981	23779	Rho GTPase activating protein 8
232543_x_at	ARHGAP9	-0.11248	0.141323	-0.388476	0	FALSE	0	FALSE	0	FALSE	0	44.7278	5.4831	48.3546	5.59558	40.5542	5.34178	58.5492	5.87158	64333	Rho GTPase activating protein 9
224451_x_at	ARHGAP9	-0.130651	0.256266	-0.134652	0	FALSE	0	FALSE	0	FALSE	0	56.8019	5.82787	62.186	5.95852	47.5575	5.5716	62.3587	5.96252	64333	Rho GTPase activating protein 9
213606_s_at	ARHGDIA	0.294713	0.188208	0.294713	0	FALSE	0	FALSE	0	FALSE	0	34.8143	5.12161	28.3818	4.82689	30.5563	4.9334	28.3818	4.82689	396	Rho GDP dissociation inhibitor (GDI) alpha
201167_x_at	ARHGDIA	0.286897	0.219428	0.201713	0	FALSE	0	FALSE	0	FALSE	0	64.3506	6.00788	52.7458	5.72098	55.2711	5.78845	55.954	5.80617	396	Rho GDP dissociation inhibitor (GDI) alpha
211716_x_at	ARHGDIA	-0.00392983	-0.0444392	-0.0111098	0	FALSE	0	FALSE	0	FALSE	0	170.179	7.41091	170.643	7.41484	175.502	7.45535	171.494	7.42202	396	Rho GDP dissociation inhibitor (GDI) alpha
201168_x_at	ARHGDIA	-0.0572388	0.00710344	0.043252	0	FALSE	0	FALSE	0	FALSE	0	182.123	7.50877	189.494	7.56601	181.229	7.50167	176.744	7.46552	396	Rho GDP dissociation inhibitor (GDI) alpha
201288_at	ARHGDIB	1.76392	2.49588	2.52813	1	TRUE	1	TRUE	1	TRUE	1	140.412	7.13352	41.3439	5.3696	24.8925	4.63764	24.3424	4.6054	397	Rho GDP dissociation inhibitor (GDI) beta
1555812_a_at	ARHGDIB	0.733993	0.634519	0.741475	0	FALSE	0	FALSE	0	FALSE	0	25.5395	4.67466	15.3553	3.94066	16.4514	4.04014	15.2759	3.93318	397	Rho GDP dissociation inhibitor (GDI) beta
206888_s_at	ARHGDIG	0.453362	0.592263	0.410636	0	FALSE	0	FALSE	0	FALSE	0	69.424	6.11736	50.7031	5.664	46.0491	5.5251	52.2271	5.70673	398	Rho GDP dissociation inhibitor (GDI) gamma
1554703_at	ARHGEF10	0.262913	0.369945	3.01164	1	FALSE	0	FALSE	0	TRUE	1	107.905	6.75361	89.9281	6.4907	83.4979	6.38367	13.3797	3.74197	9639	Rho guanine nucleotide exchange factor (GEF) 10
216620_s_at	ARHGEF10	0.0453124	0.279962	3.60064	1	FALSE	0	FALSE	0	TRUE	1	907.932	9.82644	879.858	9.78113	747.784	9.54648	74.843	6.2258	9639	Rho guanine nucleotide exchange factor (GEF) 10
215139_at	ARHGEF10	-0.610201	0.106214	1.25877	1	FALSE	0	FALSE	0	TRUE	1	37.7903	5.23994	57.6859	5.85015	35.1081	5.13373	15.7925	3.98117	9639	Rho guanine nucleotide exchange factor (GEF) 10
221656_s_at	ARHGEF10L	-0.957784	-0.572188	0.0490439	0	FALSE	0	FALSE	0	FALSE	0	129.872	7.02095	252.255	7.97874	193.091	7.59314	125.532	6.97191	55160	Rho guanine nucleotide exchange factor (GEF) 10-like
202914_s_at	ARHGEF11	0.246091	0.0938296	0.121546	0	FALSE	0	FALSE	0	FALSE	0	23.3819	4.54732	19.7151	4.30123	21.9096	4.45349	21.4927	4.42577	9826	Rho guanine nucleotide exchange factor (GEF) 11
201334_s_at	ARHGEF12	0.260521	-0.301581	-0.591933	0	FALSE	0	FALSE	0	FALSE	0	729.355	9.51048	608.855	9.24996	898.926	9.81206	1099.33	10.1024	23365	Rho guanine nucleotide exchange factor (GEF) 12
1566093_at	ARHGEF12	0.120902	0.202359	0.19598	0	FALSE	0	FALSE	0	FALSE	0	17.4488	4.12506	16.0462	4.00416	15.1653	3.9227	15.2325	3.92908	23365	Rho guanine nucleotide exchange factor (GEF) 12
234541_s_at	ARHGEF12	-0.25566	-0.0499895	-0.40656	0	FALSE	0	FALSE	0	FALSE	0	15.3208	3.93742	18.2912	4.19308	15.8609	3.98741	20.308	4.34398	23365	Rho guanine nucleotide exchange factor (GEF) 12
201335_s_at	ARHGEF12	-0.292777	-0.291171	-0.625598	0	FALSE	0	FALSE	0	FALSE	0	33.9749	5.0864	41.6191	5.37918	41.5728	5.37757	52.4182	5.712	23365	Rho guanine nucleotide exchange factor (GEF) 12
205507_at	ARHGEF15	-0.119755	-0.19145	-0.254161	0	FALSE	0	FALSE	0	FALSE	0	31.4665	4.97574	34.1899	5.0955	35.9319	5.16719	37.5283	5.22991	22899	Rho guanine nucleotide exchange factor (GEF) 15
213039_at	ARHGEF18	0.0627844	0.354637	0.603703	0	FALSE	0	FALSE	0	FALSE	0	843.703	9.72059	807.773	9.65781	659.832	9.36595	555.209	9.11689	23370	Rho/Rac guanine nucleotide exchange factor (GEF) 18
209435_s_at	ARHGEF2	1.66712	-0.047341	-0.523405	1	TRUE	1	FALSE	0	FALSE	0	321.315	8.32784	101.176	6.66072	332.033	8.37518	461.84	8.85125	9181	Rho/Rac guanine nucleotide exchange factor (GEF) 2
207629_s_at	ARHGEF2	0.259683	0.153137	0.165151	0	FALSE	0	FALSE	0	FALSE	0	75.0126	6.22906	62.6559	5.96938	67.4583	6.07592	66.8989	6.06391	9181	Rho/Rac guanine nucleotide exchange factor (GEF) 2
235595_at	ARHGEF2	0.171614	-0.214842	-0.643606	0	FALSE	0	FALSE	0	FALSE	0	59.8358	5.90294	53.1252	5.73132	69.4441	6.11778	93.4773	6.54654	9181	Rho/Rac guanine nucleotide exchange factor (GEF) 2
227427_at	ARHGEF25	-0.712993	-0.527206	-0.590272	0	FALSE	0	FALSE	0	FALSE	0	41.3209	5.3688	67.7332	6.08179	59.549	5.89601	62.2098	5.95907	115557	Rho guanine nucleotide exchange factor (GEF) 25
222121_at	ARHGEF26	-0.238494	-1.15413	-0.101482	1	FALSE	0	TRUE	1	FALSE	0	27.7814	4.79605	32.7754	5.03454	61.8278	5.95018	29.806	4.89753	26084	Rho guanine nucleotide exchange factor (GEF) 26
233903_s_at	ARHGEF26	-0.5494	-1.76918	0.0356616	1	FALSE	0	TRUE	1	FALSE	0	18.7237	4.22679	27.4017	4.77619	63.8216	5.99597	18.2666	4.19113	26084	Rho guanine nucleotide exchange factor (GEF) 26
227197_at	ARHGEF26	-0.699951	-1.39581	-0.106262	1	FALSE	0	TRUE	1	FALSE	0	185.067	7.5319	300.631	8.23185	486.976	8.92771	199.212	7.63816	26084	Rho guanine nucleotide exchange factor (GEF) 26
1554004_a_at	ARHGEF28	-0.00590993	0.223546	0.297552	0	FALSE	0	FALSE	0	FALSE	0	14.8273	3.89019	14.8882	3.8961	12.699	3.66664	12.064	3.59263	64283	Rho guanine nucleotide exchange factor (GEF) 28
218501_at	ARHGEF3	-0.917186	0.468615	-1.54663	1	FALSE	0	FALSE	0	TRUE	1	141.62	7.14589	267.44	8.06307	102.343	6.67727	413.72	8.69251	50650	Rho guanine nucleotide exchange factor (GEF) 3
241380_at	ARHGEF37	0.115548	0.255264	-0.096	0	FALSE	0	FALSE	0	FALSE	0	81.6874	6.35204	75.4001	6.23649	68.4405	6.09678	87.308	6.44804	389337	Rho guanine nucleotide exchange factor (GEF) 37
231892_at	ARHGEF39	0.359406	-0.628166	-0.561781	0	FALSE	0	FALSE	0	FALSE	0	46.698	5.54529	36.4004	5.18588	72.1763	6.17345	68.9304	6.10707	84904	Rho guanine nucleotide exchange factor (GEF) 39
230522_s_at	ARHGEF39	0.354673	-0.245131	-0.489369	0	FALSE	0	FALSE	0	FALSE	0	39.5458	5.30545	30.9267	4.95078	46.8697	5.55058	55.5156	5.79482	84904	Rho guanine nucleotide exchange factor (GEF) 39
230521_at	ARHGEF39	0.270262	-0.0729484	-0.701183	0	FALSE	0	FALSE	0	FALSE	0	104.947	6.71352	87.0189	6.44326	110.39	6.78647	170.627	7.4147	84904	Rho guanine nucleotide exchange factor (GEF) 39
205109_s_at	ARHGEF4	-0.553982	-0.55994	1.12906	1	FALSE	0	FALSE	0	TRUE	1	50.8817	5.66907	74.7011	6.22306	75.0102	6.22901	23.2638	4.54002	50649	Rho guanine nucleotide exchange factor (GEF) 4
237954_x_at	ARHGEF40	0.0621476	-0.102226	0.160595	0	FALSE	0	FALSE	0	FALSE	0	25.3849	4.6659	24.3146	4.60375	27.2489	4.76812	22.7108	4.5053	55701	Rho guanine nucleotide exchange factor (GEF) 40
241627_x_at	ARHGEF40	-0.0559101	-0.824973	-1.51564	1	FALSE	0	FALSE	0	TRUE	1	45.0436	5.49325	46.8235	5.54916	79.7948	6.31822	128.791	7.00889	55701	Rho guanine nucleotide exchange factor (GEF) 40
220326_s_at	ARHGEF40	-0.575678	-1.41479	-1.6732	0	FALSE	0	TRUE	1	TRUE	1	65.2288	6.02744	97.2156	6.60312	173.914	7.44223	208.028	7.70063	55701	Rho guanine nucleotide exchange factor (GEF) 40
58780_s_at	ARHGEF40	-0.910747	-2.94215	-3.08232	0	FALSE	0	TRUE	1	TRUE	1	49.7748	5.63734	93.5776	6.54809	382.546	8.57949	421.58	8.71966	55701	Rho guanine nucleotide exchange factor (GEF) 40
204765_at	ARHGEF5	-0.690369	0.523683	0.87742	0	FALSE	0	FALSE	0	FALSE	0	116.482	6.86396	187.966	7.55433	81.0239	6.34027	63.4056	5.98654	7984	Rho guanine nucleotide exchange factor (GEF) 5
209539_at	ARHGEF6	-3.14979	-1.85494	0.0371352	0	TRUE	1	TRUE	1	FALSE	0	38.8615	5.28027	344.906	8.43006	140.576	7.13521	37.8739	5.24313	9459	Rac/Cdc42 guanine nucleotide exchange factor (GEF) 6
202547_s_at	ARHGEF7	0.590539	0.74149	1.16659	1	FALSE	0	FALSE	0	TRUE	1	92.7073	6.53461	61.5664	5.94407	55.4502	5.79312	41.2987	5.36802	8874	Rho guanine nucleotide exchange factor (GEF) 7
242999_at	ARHGEF7	0.209755	0.394052	-0.0414474	0	FALSE	0	FALSE	0	FALSE	0	22.6395	4.50077	19.576	4.29101	17.2284	4.10672	23.2993	4.54222	8874	Rho guanine nucleotide exchange factor (GEF) 7
229642_at	ARHGEF7	0.06178	0	-0.06178	0	FALSE	0	FALSE	0	FALSE	0	55.7784	5.80163	53.4402	5.73985	55.7784	5.80163	58.2188	5.86341	8874	Rho guanine nucleotide exchange factor (GEF) 7
1562270_at	ARHGEF7	0.0615483	0.203408	0.448657	0	FALSE	0	FALSE	0	FALSE	0	12.9854	3.69882	12.4431	3.63727	11.2778	3.49541	9.51474	3.25016	8874	Rho guanine nucleotide exchange factor (GEF) 7
1562271_x_at	ARHGEF7	-0.121552	-0.179207	-0.0697897	0	FALSE	0	FALSE	0	FALSE	0	33.9626	5.08588	36.9481	5.20743	38.4545	5.26508	35.6459	5.15566	8874	Rho guanine nucleotide exchange factor (GEF) 7
202548_s_at	ARHGEF7	-0.155168	-0.426408	0.204218	0	FALSE	0	FALSE	0	FALSE	0	685.889	9.42183	763.773	9.577	921.755	9.84824	595.358	9.21761	8874	Rho guanine nucleotide exchange factor (GEF) 7
203264_s_at	ARHGEF9	-1.58633	-2.26545	-0.515134	0	TRUE	1	TRUE	1	FALSE	0	44.8841	5.48813	134.78	7.07446	215.805	7.75358	64.1451	6.00327	23229	Cdc42 guanine nucleotide exchange factor (GEF) 9
203263_s_at	ARHGEF9	-2.11762	-1.87782	-0.0709052	0	TRUE	1	TRUE	1	FALSE	0	66.5131	6.05557	288.652	8.17319	244.448	7.93338	69.8637	6.12647	23229	Cdc42 guanine nucleotide exchange factor (GEF) 9
210649_s_at	ARID1A	0.537216	-1.03036	0.166067	1	FALSE	0	TRUE	1	FALSE	0	65.7701	6.03936	45.3221	5.50214	134.337	7.06972	58.6188	5.87329	8289	AT rich interactive domain 1A (SWI-like)
218917_s_at	ARID1A	0.496441	-1.16467	0.0390749	1	FALSE	0	TRUE	1	FALSE	0	1281.86	10.324	908.649	9.82758	2873.7	11.4887	1247.6	10.2849	8289	AT rich interactive domain 1A (SWI-like)
212152_x_at	ARID1A	0.305403	-0.937787	0.102657	0	FALSE	0	FALSE	0	FALSE	0	236.685	7.88682	191.529	7.58142	453.39	8.82461	220.428	7.78417	8289	AT rich interactive domain 1A (SWI-like)
225181_at	ARID1B	1.3502	0.412809	-0.26903	1	TRUE	1	FALSE	0	FALSE	0	645.302	9.33383	253.112	7.98363	484.725	8.92102	777.588	9.60286	57492	AT rich interactive domain 1B (SWI1-like)
225184_at	ARID1B	1.20564	0.449341	-0.188937	1	TRUE	1	FALSE	0	FALSE	0	105.825	6.72554	45.8836	5.51991	77.5041	6.2762	120.633	6.91448	57492	AT rich interactive domain 1B (SWI1-like)
238043_at	ARID1B	1.1302	0.0464576	-0.817425	1	TRUE	1	FALSE	0	FALSE	0	99.4339	6.63567	45.4266	5.50547	96.2829	6.58921	175.228	7.45309	57492	AT rich interactive domain 1B (SWI1-like)
233339_s_at	ARID1B	-0.283059	0.0891387	-0.233713	0	FALSE	0	FALSE	0	FALSE	0	29.7817	4.89635	36.2376	5.17941	27.9973	4.80722	35.019	5.13007	57492	AT rich interactive domain 1B (SWI1-like)
1566990_x_at	ARID1B	-0.334578	-0.279007	-0.308527	0	FALSE	0	FALSE	0	FALSE	0	568.972	9.15221	717.478	9.48679	690.367	9.43122	704.639	9.46074	57492	AT rich interactive domain 1B (SWI1-like)
1566989_at	ARID1B	-0.461851	-0.283829	-0.400397	0	FALSE	0	FALSE	0	FALSE	0	192.131	7.58595	264.624	8.0478	233.905	7.86978	253.588	7.98634	57492	AT rich interactive domain 1B (SWI1-like)
225490_at	ARID2	0.984571	0.62608	-0.0672495	0	FALSE	0	FALSE	0	FALSE	0	650.23	9.34481	328.611	8.36024	421.307	8.71873	681.258	9.41206	196528	AT rich interactive domain 2 (ARID, RFX-like)
231090_s_at	ARID2	0.959236	0.4078	0.123704	0	FALSE	0	FALSE	0	FALSE	0	73.5878	6.20139	37.8483	5.24216	55.4684	5.79359	67.5409	6.07769	196528	AT rich interactive domain 2 (ARID, RFX-like)
1553349_at	ARID2	0.383577	-0.077366	-1.41552	1	FALSE	0	FALSE	0	TRUE	1	44.3266	5.4701	33.9779	5.08652	46.7686	5.54747	118.244	6.88563	196528	AT rich interactive domain 2 (ARID, RFX-like)
225486_at	ARID2	0.137631	-0.148423	-1.06689	1	FALSE	0	FALSE	0	TRUE	1	459.91	8.84521	418.063	8.70758	509.744	8.99363	963.474	9.9121	196528	AT rich interactive domain 2 (ARID, RFX-like)
205865_at	ARID3A	0.572211	1.06549	0.585914	1	FALSE	0	TRUE	1	FALSE	0	951.994	9.89481	640.297	9.3226	454.874	8.82932	634.244	9.30889	1820	AT rich interactive domain 3A (BRIGHT-like)
218964_at	ARID3B	-0.529929	-1.03532	0.282715	1	FALSE	0	TRUE	1	FALSE	0	384.478	8.58676	555.131	9.11669	788.013	9.62208	316.057	8.30404	10620	AT rich interactive domain 3B (BRIGHT-like)
230141_at	ARID4A	0.986502	1.01165	-0.198204	1	FALSE	0	TRUE	1	FALSE	0	111.836	6.80525	56.4438	5.81874	55.4684	5.79359	128.306	7.00345	5926	AT rich interactive domain 4A (RBP1-like)
205062_x_at	ARID4A	0.926414	0.672789	0.0303637	0	FALSE	0	FALSE	0	FALSE	0	142.681	7.15665	75.0738	6.23024	89.5029	6.48386	139.71	7.12629	5926	AT rich interactive domain 4A (RBP1-like)
221230_s_at	ARID4B	0.694588	0.154259	-0.261699	0	FALSE	0	FALSE	0	FALSE	0	1417.44	10.4691	875.813	9.77448	1273.7	10.3148	1699.35	10.7308	51742	AT rich interactive domain 4B (RBP1-like)
223111_x_at	ARID4B	0.600951	0.160757	-0.472448	0	FALSE	0	FALSE	0	FALSE	0	244.163	7.9317	160.982	7.33075	218.418	7.77095	338.767	8.40415	51742	AT rich interactive domain 4B (RBP1-like)
213138_at	ARID5A	-0.769125	-0.498369	-0.238148	0	FALSE	0	FALSE	0	FALSE	0	41.2505	5.36634	70.3005	6.13546	58.2711	5.86471	48.654	5.60449	10865	AT rich interactive domain 5A (MRF1-like)
212614_at	ARID5B	4.8722	4.56947	4.14784	1	TRUE	1	TRUE	1	TRUE	1	1208.12	10.2385	41.2507	5.36635	50.8817	5.66907	68.153	6.09071	84159	AT rich interactive domain 5B (MRF1-like)
201878_at	ARIH1	0.627149	0.0191921	0.868582	0	FALSE	0	FALSE	0	FALSE	0	246.534	7.94565	159.62	7.3185	243.276	7.92645	135.023	7.07706	25820	ariadne homolog, ubiquitin-conjugating enzyme E2 binding protein, 1 (Drosophila)
201881_s_at	ARIH1	0.363235	-0.0524287	0.512673	0	FALSE	0	FALSE	0	FALSE	0	404.713	8.66076	314.632	8.29752	419.691	8.71318	283.673	8.14808	25820	ariadne homolog, ubiquitin-conjugating enzyme E2 binding protein, 1 (Drosophila)
201879_at	ARIH1	-0.195695	-0.47733	0.101724	0	FALSE	0	FALSE	0	FALSE	0	227.214	7.82791	260.223	8.0236	316.319	8.30524	211.745	7.72618	25820	ariadne homolog, ubiquitin-conjugating enzyme E2 binding protein, 1 (Drosophila)
201880_at	ARIH1	-0.311069	-0.391428	0.122635	0	FALSE	0	FALSE	0	FALSE	0	549.817	9.10281	682.118	9.41388	721.191	9.49424	505.012	8.98017	25820	ariadne homolog, ubiquitin-conjugating enzyme E2 binding protein, 1 (Drosophila)
216008_s_at	ARIH2	-0.424044	-0.506758	-0.474672	0	FALSE	0	FALSE	0	FALSE	0	119.994	6.90682	160.994	7.33087	170.494	7.41358	166.744	7.38149	10425	ariadne homolog 2 (Drosophila)
201228_s_at	ARIH2	-0.438591	-0.763021	-0.5486	0	FALSE	0	FALSE	0	FALSE	0	92.2451	6.5274	125.018	6.96599	156.544	7.29042	134.924	7.076	10425	ariadne homolog 2 (Drosophila)
201229_s_at	ARIH2	-0.851371	-0.976315	-0.859779	0	FALSE	0	FALSE	0	FALSE	0	200.744	7.64921	362.186	8.50059	394.951	8.62553	364.303	8.50899	10425	ariadne homolog 2 (Drosophila)
227932_at	ARIH2	-1.08491	-0.394833	-1.47701	0	TRUE	1	FALSE	0	TRUE	1	286.205	8.16091	607.113	9.24582	376.3	8.55574	796.711	9.63791	10425	ariadne homolog 2 (Drosophila)
201230_s_at	ARIH2	-1.45209	-2.01157	-1.59118	1	TRUE	1	TRUE	1	TRUE	1	188.344	7.55723	515.316	9.00931	759.443	9.5688	567.472	9.1484	10425	ariadne homolog 2 (Drosophila)
201658_at	ARL1	-0.192026	0.734941	-0.264297	0	FALSE	0	FALSE	0	FALSE	0	1095.49	10.0974	1251.46	10.2894	658.22	9.36242	1315.74	10.3617	400	ADP-ribosylation factor-like 1
201659_s_at	ARL1	-0.263963	0.593307	-0.154298	0	FALSE	0	FALSE	0	FALSE	0	1065.14	10.0568	1278.99	10.3208	706	9.46352	1185.38	10.2111	400	ADP-ribosylation factor-like 1
201657_at	ARL1	-0.577316	0.289172	-0.422684	0	FALSE	0	FALSE	0	FALSE	0	635.154	9.31096	947.695	9.88828	519.792	9.02179	851.373	9.73365	400	ADP-ribosylation factor-like 1
228843_at	ARL10	0.826222	-0.125373	-1.17945	1	FALSE	0	FALSE	0	TRUE	1	163.762	7.35546	92.3626	6.52924	178.63	7.48083	370.906	8.53491	285598	ADP-ribosylation factor-like 10
1553208_s_at	ARL10	0.145007	0.22574	0.232558	0	FALSE	0	FALSE	0	FALSE	0	16.5554	4.04923	14.9723	3.90422	14.1574	3.82349	14.0907	3.81667	285598	ADP-ribosylation factor-like 10
1552691_at	ARL11	-0.241727	0.190371	-0.0888134	0	FALSE	0	FALSE	0	FALSE	0	11.1143	3.47435	13.1416	3.71607	9.74036	3.28397	11.82	3.56316	115761	ADP-ribosylation factor-like 11
228201_at	ARL13B	-0.240571	0.168613	-0.246761	0	FALSE	0	FALSE	0	FALSE	0	174.994	7.45117	206.749	7.69174	155.692	7.28255	207.638	7.69793	200894	ADP-ribosylation factor-like 13B
220468_at	ARL14	-0.00985094	0.19333	-1.15649	1	FALSE	0	FALSE	0	TRUE	1	13.5863	3.76408	13.6793	3.77393	11.8823	3.57075	30.2857	4.92057	80117	ADP-ribosylation factor-like 14
226383_at	ARL14EP	-0.830254	-0.896114	-0.209265	0	FALSE	0	FALSE	0	FALSE	0	219.916	7.78081	391.011	8.61107	409.275	8.67693	254.245	7.99008	120534	ADP-ribosylation factor-like 14 effector protein
219842_at	ARL15	2.05979	2.41471	2.92615	1	TRUE	1	TRUE	1	TRUE	1	360.136	8.4924	86.379	6.43261	67.5409	6.07769	47.3813	5.56625	54622	ADP-ribosylation factor-like 15
234972_at	ARL16	0.149495	0.278236	0.522016	0	FALSE	0	FALSE	0	FALSE	0	352.41	8.46111	317.721	8.31161	290.596	8.18287	245.417	7.93909	339231	ADP-ribosylation factor-like 16
1555144_at	ARL17A	-0.300078	-0.473643	-0.304785	0	FALSE	0	FALSE	0	FALSE	0	12.7864	3.67654	15.7427	3.97661	17.7553	4.15018	15.7942	3.98132	51326	ADP-ribosylation factor-like 17A
1555964_at	ARL17A	-1.23677	-0.166737	-0.775466	1	TRUE	1	FALSE	0	FALSE	0	22.5839	4.49722	53.2235	5.73399	25.3508	4.66396	38.6579	5.27269	51326	ADP-ribosylation factor-like 17A
202564_x_at	ARL2	-0.870675	-0.231448	0.0496939	0	FALSE	0	FALSE	0	FALSE	0	442.495	8.78952	809.109	9.66019	519.494	9.02096	427.512	8.73982	402	ADP-ribosylation factor-like 2
202092_s_at	ARL2BP	0.790315	0.239125	0.525167	0	FALSE	0	FALSE	0	FALSE	0	538.088	9.0717	311.132	8.28138	455.9	8.83257	373.906	8.54653	23568	ADP-ribosylation factor-like 2 binding protein
202091_at	ARL2BP	0.256977	0.548607	0.509858	0	FALSE	0	FALSE	0	FALSE	0	32.4895	5.0219	27.1885	4.76493	22.2124	4.4733	22.8171	4.51205	23568	ADP-ribosylation factor-like 2 binding protein
1568590_at	ARL3	0.0101649	0.0305776	-0.194779	0	FALSE	0	FALSE	0	FALSE	0	62.2707	5.96048	61.8335	5.95032	60.9647	5.9299	71.2718	6.15526	403	ADP-ribosylation factor-like 3
213433_at	ARL3	-0.00192239	-0.203037	-0.651057	0	FALSE	0	FALSE	0	FALSE	0	49.4446	5.62774	49.5105	5.62966	56.9166	5.83078	77.6437	6.2788	403	ADP-ribosylation factor-like 3
202641_at	ARL3	-0.415195	-0.439294	-1.42408	1	FALSE	0	FALSE	0	TRUE	1	774.953	9.59796	1033.38	10.0132	1050.79	10.0373	2079.53	11.022	403	ADP-ribosylation factor-like 3
205020_s_at	ARL4A	-1.511	-1.45182	0.297429	0	TRUE	1	TRUE	1	FALSE	0	234.663	7.87445	668.809	9.38545	641.928	9.32627	190.946	7.57702	10124	ADP-ribosylation factor-like 4A
202207_at	ARL4C	3.22054	-0.832473	0.135542	1	TRUE	1	FALSE	0	FALSE	0	705.691	9.46289	75.7069	6.24235	1256.65	10.2954	642.41	9.32735	10123	ADP-ribosylation factor-like 4C
202206_at	ARL4C	2.5385	-0.863558	0.0638864	1	TRUE	1	FALSE	0	FALSE	0	431.609	8.75358	74.2893	6.21508	785.321	9.61714	412.913	8.68969	10123	ADP-ribosylation factor-like 4C
202208_s_at	ARL4C	1.75186	-0.423816	0.324299	1	TRUE	1	FALSE	0	FALSE	0	393.093	8.61873	116.717	6.86687	527.323	9.04254	313.958	8.29443	10123	ADP-ribosylation factor-like 4C
203586_s_at	ARL4D	0.0624389	1.21712	0.53221	1	FALSE	0	TRUE	1	FALSE	0	197.124	7.62296	188.775	7.56052	84.7909	6.40584	136.31	7.09075	379	ADP-ribosylation factor-like 4D
218150_at	ARL5A	-0.597359	-1.14982	-0.464433	1	FALSE	0	TRUE	1	FALSE	0	985.457	9.94465	1490.94	10.542	2186.59	11.0945	1359.71	10.4091	26225	ADP-ribosylation factor-like 5A
226617_at	ARL5A	-0.850036	-1.07887	-0.452382	1	FALSE	0	TRUE	1	FALSE	0	558.374	9.12509	1006.49	9.97512	1179.49	10.204	764.021	9.57747	26225	ADP-ribosylation factor-like 5A
243176_at	ARL5A	-1.49589	-2.14021	-1.15854	1	TRUE	1	TRUE	1	TRUE	1	58.1915	5.86274	164.122	7.35863	256.524	8.00295	129.902	7.02128	26225	ADP-ribosylation factor-like 5A
242727_at	ARL5B	-0.887209	1.203	0.178789	1	FALSE	0	TRUE	1	FALSE	0	264.772	8.04861	489.721	8.93582	115.01	6.84561	233.911	7.86982	221079	ADP-ribosylation factor-like 5B
226345_at	ARL5B	-1.15436	-0.632105	-1.30125	0	TRUE	1	FALSE	0	TRUE	1	1232.45	10.2673	2743.25	11.4217	1910.08	10.8994	3037.26	11.5686	221079	ADP-ribosylation factor-like 5B
223735_at	ARL6	0.0521504	-0.158552	-0.0399252	0	FALSE	0	FALSE	0	FALSE	0	31.9356	4.99709	30.8018	4.94494	35.6455	5.15565	32.8317	5.03702	84100	ADP-ribosylation factor-like 6
235320_at	ARL6	-0.85004	-1.12455	-1.13776	0	FALSE	0	TRUE	1	TRUE	1	44.1993	5.46595	79.6715	6.31599	96.3693	6.5905	97.2555	6.60371	84100	ADP-ribosylation factor-like 6
211935_at	ARL6IP1	-0.697905	-0.500267	-0.436543	0	FALSE	0	FALSE	0	FALSE	0	3669.93	11.8415	5953.16	12.5394	5191.02	12.3418	4966.72	12.2781	23204	ADP-ribosylation factor-like 6 interacting protein 1
220597_s_at	ARL6IP4	0.192195	0.239632	-0.184947	0	FALSE	0	FALSE	0	FALSE	0	354.639	8.47021	310.406	8.27801	300.366	8.23058	403.145	8.65516	51329	ADP-ribosylation-like factor 6 interacting protein 4
218216_x_at	ARL6IP4	0.052477	0.135694	-0.318691	0	FALSE	0	FALSE	0	FALSE	0	804.999	9.65284	776.244	9.60037	732.736	9.51715	1003.99	9.97154	51329	ADP-ribosylation-like factor 6 interacting protein 4
200761_s_at	ARL6IP5	-2.22105	-1.28834	-0.745513	0	TRUE	1	TRUE	1	FALSE	0	362.331	8.50116	1689.31	10.7222	884.982	9.78951	607.473	9.24668	10550	ADP-ribosylation-like factor 6 interacting protein 5
200760_s_at	ARL6IP5	-2.26248	-1.23171	-0.699718	0	TRUE	1	TRUE	1	FALSE	0	264.744	8.04846	1270.28	10.3109	621.74	9.28017	429.994	8.74817	10550	ADP-ribosylation-like factor 6 interacting protein 5
225707_at	ARL6IP6	-0.0172024	-0.83319	-0.0676587	0	FALSE	0	FALSE	0	FALSE	0	1880.93	10.8772	1903.49	10.8944	3351.11	11.7104	1971.24	10.9449	151188	ADP-ribosylation-like factor 6 interacting protein 6
225711_at	ARL6IP6	-0.411746	-0.359584	-0.5149	0	FALSE	0	FALSE	0	FALSE	0	351.564	8.45764	467.684	8.86939	451.076	8.81723	502.348	8.97254	151188	ADP-ribosylation-like factor 6 interacting protein 6
225347_at	ARL8A	0.615971	0.396818	1.70139	1	FALSE	0	FALSE	0	TRUE	1	139.038	7.11934	90.7213	6.50337	105.604	6.72252	42.753	5.41795	127829	ADP-ribosylation factor-like 8A
222442_s_at	ARL8B	0.552686	0.836964	0.560169	0	FALSE	0	FALSE	0	FALSE	0	754.469	9.55932	514.359	9.00663	422.367	8.72235	511.698	8.99915	55207	ADP-ribosylation factor-like 8B
217852_s_at	ARL8B	0.141307	0.296881	-0.0368324	0	FALSE	0	FALSE	0	FALSE	0	2354.18	11.201	2134.53	11.0597	1916.33	10.9041	2415.06	11.2378	55207	ADP-ribosylation factor-like 8B
229062_at	ARL9	-0.361553	-0.656097	-0.16029	0	FALSE	0	FALSE	0	FALSE	0	45.1256	5.49587	57.9777	5.85743	71.1096	6.15197	50.4284	5.65616	132946	ADP-ribosylation factor-like 9
218185_s_at	ARMC1	0.2564	0.574659	0.0863823	0	FALSE	0	FALSE	0	FALSE	0	1821.83	10.8312	1525.19	10.5748	1223.26	10.2565	1715.95	10.7448	55156	armadillo repeat containing 1
222550_at	ARMC1	0.0682483	0.43061	-0.0758392	0	FALSE	0	FALSE	0	FALSE	0	2188.85	11.096	2087.72	11.0277	1624.02	10.6653	2306.99	11.1718	55156	armadillo repeat containing 1
223328_at	ARMC10	-0.0707709	-0.409626	0.0349059	0	FALSE	0	FALSE	0	FALSE	0	495.778	8.95355	520.705	9.02432	658.562	9.36318	483.927	8.91864	83787	armadillo repeat containing 10
1554480_a_at	ARMC10	-0.54046	-1.35872	-0.453381	1	FALSE	0	TRUE	1	FALSE	0	248.517	7.9572	361.452	8.49766	637.341	9.31592	340.281	8.41058	83787	armadillo repeat containing 10
223866_at	ARMC2	-0.684797	-0.112284	0.052279	0	FALSE	0	FALSE	0	FALSE	0	11.9794	3.58249	19.2567	4.26729	12.949	3.69477	11.5531	3.53021	84071	armadillo repeat containing 2
223794_at	ARMC4	0.0252654	-1.47289	-1.60777	0	FALSE	0	TRUE	1	TRUE	1	20.4595	4.3547	20.1043	4.32943	56.7912	5.82759	62.3567	5.96247	55130	armadillo repeat containing 4
221758_at	ARMC6	-0.0397479	-0.193117	0.403934	0	FALSE	0	FALSE	0	FALSE	0	141.565	7.14532	145.52	7.18507	161.842	7.33844	106.994	6.74139	93436	armadillo repeat containing 6
229906_at	ARMC7	0.324095	0.956578	0.835598	0	FALSE	0	FALSE	0	FALSE	0	61.8553	5.95083	49.41	5.62673	31.8727	4.99425	34.6607	5.11523	79637	armadillo repeat containing 7
203487_s_at	ARMC8	0.50525	-0.00463132	0.528709	0	FALSE	0	FALSE	0	FALSE	0	341.895	8.41741	240.878	7.91216	342.994	8.42204	236.993	7.8887	25852	armadillo repeat containing 8
203486_s_at	ARMC8	0.277244	0.280032	0.768793	0	FALSE	0	FALSE	0	FALSE	0	429.994	8.74817	354.817	8.47093	354.132	8.46814	252.367	7.97938	25852	armadillo repeat containing 8
1555279_at	ARMC8	-1.03421	-1.00366	0.625963	0	TRUE	1	TRUE	1	FALSE	0	92.7351	6.53504	189.921	7.56925	185.941	7.5387	60.0912	5.90908	25852	armadillo repeat containing 8
1555281_x_at	ARMC8	-1.1327	-1.03889	0.916748	0	TRUE	1	TRUE	1	FALSE	0	125.744	6.97435	275.717	8.10705	258.359	8.01324	66.6069	6.0576	25852	armadillo repeat containing 8
219094_at	ARMC8	-1.43366	-1.88271	0.175271	0	TRUE	1	TRUE	1	FALSE	0	85.9032	6.42464	232.052	7.8583	316.782	8.30735	76.076	6.24937	25852	armadillo repeat containing 8
219637_at	ARMC9	0.506695	-1.01064	-0.746435	1	FALSE	0	TRUE	1	FALSE	0	214.285	7.74339	150.821	7.23669	431.744	8.75403	359.494	8.48982	80210	armadillo repeat containing 9
219636_s_at	ARMC9	0.442022	-0.97483	-0.742068	0	FALSE	0	FALSE	0	FALSE	0	195.567	7.61152	143.957	7.1695	384.369	8.58635	327.1	8.35359	80210	armadillo repeat containing 9
218694_at	ARMCX1	-2.2381	-2.2431	-0.213856	0	TRUE	1	TRUE	1	FALSE	0	380.328	8.5711	1794.3	10.8092	1800.52	10.8142	441.098	8.78496	51309	armadillo repeat containing, X-linked 1
203404_at	ARMCX2	-2.68079	-2.61741	3.93647	1	TRUE	1	TRUE	1	TRUE	1	558.941	9.12655	3583.97	11.8073	3429.94	11.744	36.5065	5.19008	9823	armadillo repeat containing, X-linked 2
217858_s_at	ARMCX3	-1.15134	-1.12441	-0.181036	0	TRUE	1	TRUE	1	FALSE	0	452.276	8.82106	1004.6	9.9724	986.02	9.94547	512.744	9.0021	51566	armadillo repeat containing, X-linked 3
222444_at	ARMCX3	-1.49942	-1.40686	-0.644117	0	TRUE	1	TRUE	1	FALSE	0	274.244	8.09932	775.369	9.59874	727.186	9.50618	428.584	8.74343	51566	armadillo repeat containing, X-linked 3
207799_x_at	ARMCX4	-0.0616496	0.120349	0.268534	0	FALSE	0	FALSE	0	FALSE	0	31.4665	4.97574	32.8403	5.03739	28.9481	4.8554	26.1223	4.70721	100131755	armadillo repeat containing, X-linked 4
1557726_at	ARMCX4	-0.163686	-0.0463772	-0.208312	0	FALSE	0	FALSE	0	FALSE	0	10.1635	3.34533	11.3846	3.50902	10.4956	3.39171	11.7423	3.55364	100131755	armadillo repeat containing, X-linked 4
227444_at	ARMCX4	-3.93232	-3.68241	-1.19677	1	TRUE	1	TRUE	1	TRUE	1	21.4607	4.42362	327.634	8.35594	275.524	8.10603	49.1934	5.62039	100131755	armadillo repeat containing, X-linked 4
1555902_at	ARMCX5	-0.193094	-0.745457	-0.887718	0	FALSE	0	FALSE	0	FALSE	0	37.9593	5.24638	43.3956	5.43948	63.639	5.99184	70.2341	6.1341	64860	armadillo repeat containing, X-linked 5
219335_at	ARMCX5	-1.63219	-1.2395	-1.69311	1	TRUE	1	TRUE	1	TRUE	1	137.718	7.10557	426.903	8.73776	325.176	8.34508	445.316	8.79869	64860	armadillo repeat containing, X-linked 5
214749_s_at	ARMCX6	-0.856238	-1.28805	-1.03724	0	FALSE	0	TRUE	1	TRUE	1	982.712	9.94062	1779.01	10.7969	2399.76	11.2287	2016.82	10.9779	54470	armadillo repeat containing, X-linked 6
231016_s_at	ARNT	0.142752	0.142752	-0.561503	0	FALSE	0	FALSE	0	FALSE	0	69.2804	6.11437	62.7534	5.97162	62.7534	5.97162	102.244	6.67588	405	aryl hydrocarbon receptor nuclear translocator
218221_at	ARNT	-0.042404	-0.00694504	-0.506635	0	FALSE	0	FALSE	0	FALSE	0	277.581	8.11676	285.861	8.15917	278.92	8.12371	394.368	8.6234	405	aryl hydrocarbon receptor nuclear translocator
230619_at	ARNT	-0.535042	-0.325297	-0.991911	0	FALSE	0	FALSE	0	FALSE	0	118.633	6.89036	171.897	7.4254	148.637	7.21565	235.939	7.88227	405	aryl hydrocarbon receptor nuclear translocator
202986_at	ARNT2	0.0159158	-2.43421	-1.73654	0	FALSE	0	TRUE	1	TRUE	1	28.3391	4.82472	28.0282	4.80881	153.164	7.25893	94.4358	6.56126	9915	aryl-hydrocarbon receptor nuclear translocator 2
210971_s_at	ARNTL	-1.23283	0.245565	0.330299	1	TRUE	1	FALSE	0	FALSE	0	27.7976	4.79689	65.332	6.02972	23.4469	4.55132	22.1094	4.46659	406	aryl hydrocarbon receptor nuclear translocator-like
209824_s_at	ARNTL	-1.67947	0.300207	0.995979	1	TRUE	1	FALSE	0	FALSE	0	126.744	6.98578	405.976	8.66525	102.934	6.68557	63.549	5.9898	406	aryl hydrocarbon receptor nuclear translocator-like
224204_x_at	ARNTL2	-0.700005	-0.494861	0.00671256	0	FALSE	0	FALSE	0	FALSE	0	113.494	6.82648	184.373	7.52648	159.934	7.32134	112.967	6.81976	56938	aryl hydrocarbon receptor nuclear translocator-like 2
220658_s_at	ARNTL2	-0.929904	-0.970267	-0.317724	0	FALSE	0	FALSE	0	FALSE	0	81.7905	6.35386	155.823	7.28377	160.244	7.32413	101.941	6.67159	56938	aryl hydrocarbon receptor nuclear translocator-like 2
200950_at	ARPC1A	0.396706	0.0981801	-0.193711	0	FALSE	0	FALSE	0	FALSE	0	2577.81	11.3319	1958.08	10.9352	2408.22	11.2337	2948.24	11.5256	10552	actin related protein 2/3 complex, subunit 1A, 41kDa
201954_at	ARPC1B	1.40079	1.09463	1.37881	1	TRUE	1	TRUE	1	TRUE	1	2643.45	11.3682	1001.13	9.96742	1237.81	10.2736	1016.5	9.98939	10095	actin related protein 2/3 complex, subunit 1B, 41kDa
208679_s_at	ARPC2	0.220005	0.0199783	0.624537	0	FALSE	0	FALSE	0	FALSE	0	5221.12	12.3501	4482.66	12.1301	5149.32	12.3302	3386.56	11.7256	10109	actin related protein 2/3 complex, subunit 2, 34kDa
207988_s_at	ARPC2	0.192177	0.0281022	0.572964	0	FALSE	0	FALSE	0	FALSE	0	2411.29	11.2356	2110.57	11.0434	2364.78	11.2075	1620.95	10.6626	10109	actin related protein 2/3 complex, subunit 2, 34kDa
213513_x_at	ARPC2	0.153724	-0.20479	0.311395	0	FALSE	0	FALSE	0	FALSE	0	2588.43	11.3379	2326.81	11.1841	2983.21	11.5427	2085.92	11.0265	10109	actin related protein 2/3 complex, subunit 2, 34kDa
208736_at	ARPC3	0.150516	0.68406	-0.410812	0	FALSE	0	FALSE	0	FALSE	0	4546.13	12.1504	4095.73	11.9999	2829.56	11.4664	6043.77	12.5612	10094	actin related protein 2/3 complex, subunit 3, 21kDa
211672_s_at	ARPC4	0.21895	-0.699357	-0.0889213	0	FALSE	0	FALSE	0	FALSE	0	324.977	8.3442	279.217	8.12525	527.692	9.04355	345.638	8.43312	10093	actin related protein 2/3 complex, subunit 4, 20kDa
217818_s_at	ARPC4	0.029063	-0.559692	0.0625981	0	FALSE	0	FALSE	0	FALSE	0	247.276	7.94998	242.344	7.92091	364.473	8.50967	236.776	7.88738	10093	actin related protein 2/3 complex, subunit 4, 20kDa
217817_at	ARPC4	-0.00916814	-0.570344	-0.211254	0	FALSE	0	FALSE	0	FALSE	0	263.118	8.03956	264.795	8.04873	390.698	8.60991	304.61	8.25082	10093	actin related protein 2/3 complex, subunit 4, 20kDa
1555797_a_at	ARPC5	0.706542	0.346419	-0.822681	0	FALSE	0	FALSE	0	FALSE	0	622.916	9.28289	381.715	8.57635	489.944	8.93647	1101.74	10.1056	10092	actin related protein 2/3 complex, subunit 5, 16kDa
211963_s_at	ARPC5	0.378352	-0.0678048	-0.656591	0	FALSE	0	FALSE	0	FALSE	0	2618.14	11.3543	2014.18	10.976	2744.13	11.4221	4127.11	12.0109	10092	actin related protein 2/3 complex, subunit 5, 16kDa
1569325_at	ARPC5	-0.0931047	0.122961	-0.369851	0	FALSE	0	FALSE	0	FALSE	0	14.9012	3.89735	15.8945	3.99046	13.6838	3.77439	19.2556	4.2672	10092	actin related protein 2/3 complex, subunit 5, 16kDa
226914_at	ARPC5L	0.505384	-0.451937	-0.276153	0	FALSE	0	FALSE	0	FALSE	0	569.744	9.15417	401.369	8.64879	779.339	9.60611	689.938	9.43032	81873	actin related protein 2/3 complex, subunit 5-like
223101_s_at	ARPC5L	0.170539	-0.280477	-0.265359	0	FALSE	0	FALSE	0	FALSE	0	336.008	8.39235	298.547	8.22181	408.114	8.67283	403.86	8.65771	81873	actin related protein 2/3 complex, subunit 5-like
220966_x_at	ARPC5L	0.110187	-0.301607	-0.418049	0	FALSE	0	FALSE	0	FALSE	0	1131.29	10.1438	1048.1	10.0336	1394.33	10.4454	1511.54	10.5618	81873	actin related protein 2/3 complex, subunit 5-like
226915_s_at	ARPC5L	0.0725199	-0.3465	-0.422953	0	FALSE	0	FALSE	0	FALSE	0	608.395	9.24887	578.569	9.17635	773.558	9.59537	815.657	9.67182	81873	actin related protein 2/3 complex, subunit 5-like
221482_s_at	ARPP19	0.271544	-0.253265	0.401079	0	FALSE	0	FALSE	0	FALSE	0	1779.9	10.7976	1474.53	10.526	2121.47	11.0508	1347.91	10.3965	10776	cAMP-regulated phosphoprotein, 19kDa
214553_s_at	ARPP19	0.174281	-0.117207	0.412564	0	FALSE	0	FALSE	0	FALSE	0	254.166	7.98963	225.244	7.81535	275.677	8.10684	190.952	7.57706	10776	cAMP-regulated phosphoprotein, 19kDa
221483_s_at	ARPP19	-0.102116	0.0753432	0.280543	0	FALSE	0	FALSE	0	FALSE	0	2447.83	11.2573	2627.37	11.3594	2323.27	11.1819	2015.25	10.9767	10776	cAMP-regulated phosphoprotein, 19kDa
1552722_at	ARPP21	-0.0183942	-0.0189601	0.0515997	0	FALSE	0	FALSE	0	FALSE	0	12.6888	3.66548	12.8516	3.68388	12.8567	3.68444	12.243	3.61388	10777	cAMP-regulated phosphoprotein, 21kDa
221861_at	ARRB1	-1.25041	-0.0433463	2.13041	0	TRUE	1	FALSE	0	TRUE	1	388.655	8.60235	924.645	9.85276	400.509	8.64569	88.766	6.47194	408	arrestin, beta 1
43511_s_at	ARRB1	-1.41326	-0.291446	2.6659	0	TRUE	1	FALSE	0	TRUE	1	469.343	8.8745	1250.04	10.2878	574.413	9.16594	73.9562	6.2086	408	arrestin, beta 1
49111_at	ARRB1	-1.51128	-0.190311	2.13899	0	TRUE	1	FALSE	0	TRUE	1	301.569	8.23635	859.661	9.74762	344.094	8.42666	68.4681	6.09736	408	arrestin, beta 1
218832_x_at	ARRB1	-1.57066	-0.0560714	1.06623	0	TRUE	1	FALSE	0	TRUE	1	42.6689	5.41511	126.744	6.98578	44.3599	5.47118	20.3772	4.34888	408	arrestin, beta 1
222756_s_at	ARRB1	-2.06929	0.502754	1.1417	0	TRUE	1	FALSE	0	TRUE	1	87.7614	6.45551	368.317	8.5248	61.9383	5.95276	39.7756	5.31381	408	arrestin, beta 1
228444_at	ARRB1	-2.39756	0.0169296	1.25456	0	TRUE	1	FALSE	0	TRUE	1	76.9294	6.26546	405.35	8.66303	76.0319	6.24853	32.2427	5.0109	408	arrestin, beta 1
222912_at	ARRB1	-2.84168	-0.894444	2.02802	0	TRUE	1	FALSE	0	TRUE	1	158.613	7.30936	1137.02	10.151	294.844	8.20381	38.8905	5.28135	408	arrestin, beta 1
203388_at	ARRB2	-0.915611	-0.367573	-0.681842	0	FALSE	0	FALSE	0	FALSE	0	30.0555	4.90956	56.6958	5.82517	38.7771	5.27713	48.2147	5.5914	409	arrestin, beta 2
226405_s_at	ARRDC1	0.485908	0.51896	0.718823	0	FALSE	0	FALSE	0	FALSE	0	40.3823	5.33565	28.8349	4.84974	28.1818	4.81669	24.536	4.61683	92714	arrestin domain containing 1
226055_at	ARRDC2	-0.930934	0.570323	0.941093	0	FALSE	0	FALSE	0	FALSE	0	53.6109	5.74445	102.21	6.67539	36.1051	5.17413	27.9226	4.80336	27106	arrestin domain containing 2
224797_at	ARRDC3	1.36281	1.19069	-0.383488	0	TRUE	1	TRUE	1	FALSE	0	306.106	8.25789	119.021	6.89508	134.103	7.0672	399.313	8.64138	57561	arrestin domain containing 3
239395_at	ARRDC3-AS1	0.258144	0.241858	0.000998094	0	FALSE	0	FALSE	0	FALSE	0	58.1071	5.86064	48.587	5.6025	49.1386	5.61878	58.0669	5.85964	100129716	ARRDC3 antisense RNA 1
225283_at	ARRDC4	-1.80248	-0.546619	-1.1784	0	TRUE	1	FALSE	0	TRUE	1	50.0393	5.64499	174.547	7.44747	73.0903	6.19161	113.252	6.82339	91947	arrestin domain containing 4
232197_x_at	ARSB	0.612118	-0.657638	-1.49423	1	FALSE	0	FALSE	0	TRUE	1	92.7282	6.53494	60.6661	5.92282	146.278	7.19257	261.228	8.02916	411	arylsulfatase B
206129_s_at	ARSB	0.0148546	-0.261032	-0.574677	0	FALSE	0	FALSE	0	FALSE	0	50.5332	5.65916	50.0155	5.6443	60.5557	5.92019	75.2613	6.23384	411	arylsulfatase B
1554030_at	ARSB	-0.13945	-0.13945	-0.514967	0	FALSE	0	FALSE	0	FALSE	0	27.0863	4.75949	29.8352	4.89894	29.8352	4.89894	38.7053	5.27446	411	arylsulfatase B
225280_x_at	ARSD	1.3038	1.33824	1.89616	1	TRUE	1	TRUE	1	TRUE	1	158.113	7.30481	64.045	6.00101	62.534	5.96657	42.4782	5.40865	414	arylsulfatase D
230131_x_at	ARSD	1.13064	1.35632	1.87656	1	TRUE	1	TRUE	1	TRUE	1	182.317	7.51031	83.2663	6.37966	71.2087	6.15398	49.651	5.63375	414	arylsulfatase D
223695_s_at	ARSD	0.772292	0.410176	0.46262	0	FALSE	0	FALSE	0	FALSE	0	78.9647	6.30314	46.2328	5.53084	59.4234	5.89296	57.3021	5.84052	414	arylsulfatase D
232423_at	ARSD	0.213293	0.247984	0.589643	0	FALSE	0	FALSE	0	FALSE	0	60.4102	5.91672	52.1078	5.70343	50.8698	5.66874	40.143	5.32708	414	arylsulfatase D
205894_at	ARSE	-3.32237	-0.425693	-3.58777	0	TRUE	1	FALSE	0	TRUE	1	23.8859	4.57809	238.933	7.90046	32.084	5.00378	287.189	8.16586	415	arylsulfatase E (chondrodysplasia punctata 1)
1552632_a_at	ARSG	0.452576	-0.0218476	0.213576	0	FALSE	0	FALSE	0	FALSE	0	25.7921	4.68886	18.8473	4.23628	26.1857	4.71071	22.2431	4.47528	22901	arylsulfatase G
219973_at	ARSJ	0.792348	0.547	-1.92078	1	FALSE	0	FALSE	0	TRUE	1	121.994	6.93067	70.4399	6.13832	83.4979	6.38367	461.905	8.85145	79642	arylsulfatase family, member J
239147_at	ARSK	0.264383	-0.499442	-0.28644	0	FALSE	0	FALSE	0	FALSE	0	117.244	6.87337	97.6123	6.60899	165.744	7.37281	142.994	7.15981	153642	arylsulfatase family, member K
1569133_x_at	ARSK	-0.202009	-0.169304	-1.35831	1	FALSE	0	FALSE	0	TRUE	1	27.4103	4.77664	31.53	4.97865	30.8233	4.94595	70.2758	6.13496	153642	arylsulfatase family, member K
1569132_s_at	ARSK	-0.487807	-0.372259	-0.949775	0	FALSE	0	FALSE	0	FALSE	0	60.9726	5.93009	85.5026	6.4179	78.9216	6.30235	117.773	6.87986	153642	arylsulfatase family, member K
210147_at	ART3	-0.0265133	-0.121836	0.127294	0	FALSE	0	FALSE	0	FALSE	0	11.785	3.55888	12.0036	3.5854	12.8235	3.68072	10.7898	3.43159	419	ADP-ribosyltransferase 3
207220_at	ART4	-0.00309351	0.164024	-0.0392671	0	FALSE	0	FALSE	0	FALSE	0	13.7896	3.78551	13.8192	3.7886	12.3076	3.62148	14.1701	3.82477	420	ADP-ribosyltransferase 4 (Dombrock blood group)
223223_at	ARV1	1.5489	-0.4853	-0.142474	1	TRUE	1	FALSE	0	FALSE	0	471.856	8.8822	161.266	7.3333	660.54	9.3675	520.833	9.02468	64801	ARV1 homolog (S. cerevisiae)
238878_at	ARX	0.31043	0.561748	-0.974126	0	FALSE	0	FALSE	0	FALSE	0	27.5789	4.78549	22.2397	4.47506	18.6842	4.22375	54.1774	5.75962	170302	aristaless related homeobox
223652_at	AS3MT	0.0856161	-0.0678192	-0.519224	0	FALSE	0	FALSE	0	FALSE	0	182.732	7.51358	172.203	7.42797	191.527	7.5814	261.888	8.03281	57412	arsenic (+3 oxidation state) methyltransferase
1555419_a_at	ASAH1	0.247616	0.866416	1.62805	1	FALSE	0	FALSE	0	TRUE	1	611.992	9.25737	515.473	9.00975	335.682	8.39095	197.994	7.62931	427	N-acylsphingosine amidohydrolase (acid ceramidase) 1
210980_s_at	ASAH1	0.125656	0.692338	1.64726	1	FALSE	0	FALSE	0	TRUE	1	1246.17	10.2833	1142.22	10.1576	771.193	9.59095	397.836	8.63603	427	N-acylsphingosine amidohydrolase (acid ceramidase) 1
213702_x_at	ASAH1	0.0994173	0.801357	1.54275	1	FALSE	0	FALSE	0	TRUE	1	2820.37	11.4617	2632.56	11.3623	1618.35	10.6603	968.039	9.91892	427	N-acylsphingosine amidohydrolase (acid ceramidase) 1
213902_at	ASAH1	-0.517974	0.601055	0.327637	0	FALSE	0	FALSE	0	FALSE	0	1143.59	10.1593	1637.55	10.6773	753.934	9.55829	911.256	9.83171	427	N-acylsphingosine amidohydrolase (acid ceramidase) 1
229793_at	ASAH2B	-0.0921551	-0.139368	-0.123169	0	FALSE	0	FALSE	0	FALSE	0	105.894	6.72647	112.879	6.81863	116.634	6.86584	115.331	6.84964	653308	N-acylsphingosine amidohydrolase (non-lysosomal ceramidase) 2B
224790_at	ASAP1	2.12239	1.64297	1.3821	1	TRUE	1	TRUE	1	TRUE	1	606.642	9.2447	139.325	7.12231	194.244	7.60173	232.744	7.8626	50807	ArfGAP with SH3 domain, ankyrin repeat and PH domain 1
221039_s_at	ASAP1	1.51424	1.00501	0.647335	0	TRUE	1	TRUE	1	FALSE	0	327.098	8.35358	114.511	6.83934	162.982	7.34857	208.839	7.70625	50807	ArfGAP with SH3 domain, ankyrin repeat and PH domain 1
224791_at	ASAP1	1.34785	0.790994	0.79189	1	TRUE	1	FALSE	0	FALSE	0	1458.56	10.5103	573.035	9.16248	842.971	9.71934	842.448	9.71844	50807	ArfGAP with SH3 domain, ankyrin repeat and PH domain 1
224796_at	ASAP1	1.22671	0.810883	0.724648	1	TRUE	1	FALSE	0	FALSE	0	774.751	9.59759	331.043	8.37088	441.634	8.78671	468.837	8.87294	50807	ArfGAP with SH3 domain, ankyrin repeat and PH domain 1
236533_at	ASAP1	1.07184	0.510334	0.667743	1	TRUE	1	FALSE	0	FALSE	0	96.4185	6.59124	45.8675	5.5194	67.6916	6.0809	60.6946	5.9235	50807	ArfGAP with SH3 domain, ankyrin repeat and PH domain 1
206414_s_at	ASAP2	6.10534	1.1639	2.15687	1	TRUE	1	TRUE	1	TRUE	1	1280.24	10.3222	18.5953	4.21686	571.378	9.1583	287.086	8.16534	8853	ArfGAP with SH3 domain, ankyrin repeat and PH domain 2
212819_at	ASB1	-0.365805	-0.435553	-0.446288	0	FALSE	0	FALSE	0	FALSE	0	69.342	6.11566	89.3542	6.48146	93.7802	6.55121	94.4806	6.56195	51665	ankyrin repeat and SOCS box containing 1
212818_s_at	ASB1	-0.632294	-0.555825	-0.475234	0	FALSE	0	FALSE	0	FALSE	0	227.741	7.83125	353.004	8.46354	334.781	8.38707	316.592	8.30648	51665	ankyrin repeat and SOCS box containing 1
218862_at	ASB13	-0.600616	-0.918023	-0.752358	0	FALSE	0	FALSE	0	FALSE	0	186.694	7.54453	283.096	8.14515	352.763	8.46256	314.494	8.29689	79754	ankyrin repeat and SOCS box containing 13
1553453_at	ASB14	0.200853	0.0940798	-0.0608567	0	FALSE	0	FALSE	0	FALSE	0	13.72	3.77821	11.9369	3.57736	12.8539	3.68413	14.3112	3.83907	142686	ankyrin repeat and SOCS box containing 14
232515_at	ASB3	-0.225015	-0.403396	0.337679	0	FALSE	0	FALSE	0	FALSE	0	295.994	8.20943	345.955	8.43444	391.487	8.61282	234.224	7.87175	51130	ankyrin repeat and SOCS box containing 3
235503_at	ASB5	-0.19349	0.0272464	-1.1955	1	FALSE	0	FALSE	0	TRUE	1	9.79259	3.29169	11.1981	3.48518	9.60939	3.26444	22.4274	4.48719	140458	ankyrin repeat and SOCS box containing 5
221657_s_at	ASB6	-0.396303	-0.50292	-0.600849	0	FALSE	0	FALSE	0	FALSE	0	120.303	6.91053	158.335	7.30683	170.479	7.41345	182.453	7.51138	140459	ankyrin repeat and SOCS box containing 6
226513_at	ASB7	1.4861	1.21535	1.31715	1	TRUE	1	TRUE	1	TRUE	1	334.861	8.38742	119.538	6.90132	144.215	7.17207	134.389	7.07027	140460	ankyrin repeat and SOCS box containing 7
219996_at	ASB7	0.390459	0.202601	0.254751	0	FALSE	0	FALSE	0	FALSE	0	57.036	5.8338	43.512	5.44334	49.5633	5.6312	47.8037	5.57905	140460	ankyrin repeat and SOCS box containing 7
218841_at	ASB8	0.66798	1.1755	-0.812587	1	FALSE	0	TRUE	1	FALSE	0	138.214	7.11076	86.9903	6.44278	61.1914	5.93526	242.754	7.92335	140461	ankyrin repeat and SOCS box containing 8
226861_at	ASB8	0.619711	1.37622	-0.66811	1	FALSE	0	TRUE	1	FALSE	0	267.777	8.06489	174.27	7.44518	103.155	6.68867	425.495	8.733	140461	ankyrin repeat and SOCS box containing 8
205673_s_at	ASB9	-5.41501	-0.423496	-3.12943	0	TRUE	1	FALSE	0	TRUE	1	15.295	3.93499	652.575	9.35	20.5133	4.35848	133.844	7.06441	140462	ankyrin repeat and SOCS box containing 9
219336_s_at	ASCC1	-0.511263	0.837694	0.646723	0	FALSE	0	FALSE	0	FALSE	0	322.75	8.33427	460.015	8.84554	180.591	7.49658	206.15	7.68755	51008	activating signal cointegrator 1 complex subunit 1
1554627_a_at	ASCC1	-0.608317	1.15419	0.865975	1	FALSE	0	TRUE	1	FALSE	0	362.759	8.50287	553.018	9.11118	162.994	7.34868	199.037	7.63689	51008	activating signal cointegrator 1 complex subunit 1
215684_s_at	ASCC2	-0.373729	0.178	-0.0737334	0	FALSE	0	FALSE	0	FALSE	0	55.5789	5.79646	72.0134	6.17019	49.1277	5.61846	58.4932	5.8702	84164	activating signal cointegrator 1 complex subunit 2
212815_at	ASCC3	-0.468708	1.0303	-0.223706	1	FALSE	0	TRUE	1	FALSE	0	689.367	9.42913	953.994	9.89784	337.519	8.39883	804.994	9.65283	10973	activating signal cointegrator 1 complex subunit 3
231269_at	ASCC3	-1.06412	-0.0409824	-1.41228	0	TRUE	1	FALSE	0	TRUE	1	234.627	7.87423	490.579	8.93834	241.388	7.91521	624.476	9.2865	10973	activating signal cointegrator 1 complex subunit 3
209988_s_at	ASCL1	-1.87437	-0.412073	-0.887505	1	TRUE	1	FALSE	0	FALSE	0	13.0765	3.7089	47.9438	5.58327	17.3995	4.12098	24.1912	4.59641	429	achaete-scute complex homolog 1 (Drosophila)
229215_at	ASCL2	0.594142	0.464682	0.401115	0	FALSE	0	FALSE	0	FALSE	0	42.1485	5.39741	27.9208	4.80327	30.5421	4.93273	31.9179	4.9963	430	achaete-scute complex homolog 2 (Drosophila)
203428_s_at	ASF1A	0.16293	0.666937	0.531437	0	FALSE	0	FALSE	0	FALSE	0	720.869	9.49359	643.887	9.33066	454.034	8.82666	498.744	8.96216	25842	ASF1 anti-silencing function 1 homolog A (S. cerevisiae)
213561_at	ASF1A	0.0513017	-0.0575071	-0.189449	0	FALSE	0	FALSE	0	FALSE	0	43.6467	5.4478	42.1219	5.3965	45.4216	5.50531	49.7715	5.63725	25842	ASF1 anti-silencing function 1 homolog A (S. cerevisiae)
203427_at	ASF1A	-0.019438	0.949273	0.25214	0	FALSE	0	FALSE	0	FALSE	0	558.465	9.12532	566.04	9.14476	289.225	8.17605	468.915	8.87318	25842	ASF1 anti-silencing function 1 homolog A (S. cerevisiae)
218115_at	ASF1B	-0.248058	0.031819	-0.00840267	0	FALSE	0	FALSE	0	FALSE	0	227.224	7.82797	269.852	8.07603	222.267	7.79615	228.551	7.83637	55723	ASF1 anti-silencing function 1 homolog B (S. cerevisiae)
206743_s_at	ASGR1	-0.699614	0.284794	-0.628893	0	FALSE	0	FALSE	0	FALSE	0	43.1787	5.43225	70.1252	6.13186	35.4436	5.14745	66.7705	6.06114	432	asialoglycoprotein receptor 1
226447_at	ASH1L	2.11143	0.473381	0.764232	1	TRUE	1	FALSE	0	FALSE	0	647.177	9.33802	149.768	7.22659	466.145	8.86464	381.036	8.57378	55870	ash1 (absent, small, or homeotic)-like (Drosophila)
222667_s_at	ASH1L	1.41596	0.403936	0.258553	1	TRUE	1	FALSE	0	FALSE	0	1010.69	9.98113	378.768	8.56517	763.876	9.5772	844.865	9.72258	55870	ash1 (absent, small, or homeotic)-like (Drosophila)
218554_s_at	ASH1L	-0.12508	-0.0268165	-0.0268165	0	FALSE	0	FALSE	0	FALSE	0	27.167	4.76378	29.6274	4.88886	27.6767	4.7906	27.6767	4.7906	55870	ash1 (absent, small, or homeotic)-like (Drosophila)
1554057_at	ASH1L-AS1	0.287265	-0.194521	0.520863	0	FALSE	0	FALSE	0	FALSE	0	366.888	8.51919	300.647	8.23193	419.846	8.71372	255.704	7.99833	645676	ASH1L antisense RNA 1
209517_s_at	ASH2L	-0.99907	0.441076	0.722099	0	FALSE	0	FALSE	0	FALSE	0	1057.72	10.0467	2114.07	11.0458	779.1	9.60566	641.205	9.32464	9070	ash2 (absent, small, or homeotic)-like (Drosophila)
205156_s_at	ASIC1	0.969685	1.17471	0.844967	1	FALSE	0	TRUE	1	FALSE	0	167.377	7.38696	85.4656	6.41727	74.1435	6.21225	93.1826	6.54199	41	acid-sensing (proton-gated) ion channel 1
37953_s_at	ASIC1	0.738158	0.574911	0.456731	0	FALSE	0	FALSE	0	FALSE	0	118.897	6.89357	71.2794	6.15541	79.8189	6.31866	86.6327	6.43684	41	acid-sensing (proton-gated) ion channel 1
204608_at	ASL	-0.105521	0.388691	0.186193	0	FALSE	0	FALSE	0	FALSE	0	177.164	7.46894	190.608	7.57446	135.322	7.08025	155.713	7.28275	435	argininosuccinate lyase
209394_at	ASMTL	-1.62581	-0.0578141	0.200046	1	TRUE	1	FALSE	0	FALSE	0	131.361	7.03739	405.399	8.6632	136.732	7.0952	114.352	6.83734	8623	acetylserotonin O-methyltransferase-like
36554_at	ASMTL	-1.70757	0.192271	0.740098	1	TRUE	1	FALSE	0	FALSE	0	138.48	7.11354	452.29	8.8211	121.202	6.92126	82.9078	6.37344	8623	acetylserotonin O-methyltransferase-like
36553_at	ASMTL	-1.87787	-0.236206	0.348597	1	TRUE	1	FALSE	0	FALSE	0	760.005	9.56986	2793.26	11.4477	895.203	9.80607	596.868	9.22127	8623	acetylserotonin O-methyltransferase-like
241354_at	ASMTL-AS1	-0.0385722	0.163888	0.0161693	0	FALSE	0	FALSE	0	FALSE	0	110.569	6.7888	113.565	6.82737	98.6954	6.62491	109.336	6.77263	80161	ASMTL antisense RNA 1
202024_at	ASNA1	-0.905754	-0.643485	-0.481387	0	FALSE	0	FALSE	0	FALSE	0	163.029	7.34898	305.438	8.25474	254.667	7.99247	227.602	7.83037	439	arsA arsenite transporter, ATP-binding, homolog 1 (bacterial)
205047_s_at	ASNS	1.46265	1.21163	1.4259	1	TRUE	1	TRUE	1	TRUE	1	3034.96	11.5675	1101.16	10.1048	1310.44	10.3558	1129.58	10.1416	440	asparagine synthetase (glutamine-hydrolyzing)
217987_at	ASNSD1	0.25702	-0.809251	0.0505329	0	FALSE	0	FALSE	0	FALSE	0	1513.06	10.5633	1266.15	10.3062	2651.34	11.3725	1460.98	10.5127	54529	asparagine synthetase domain containing 1
224996_at	ASPH	-0.57355	0.451788	0.4101	0	FALSE	0	FALSE	0	FALSE	0	581.069	9.18257	864.737	9.75612	424.841	8.73078	437.296	8.77247	444	aspartate beta-hydroxylase
209135_at	ASPH	-1.34344	0.279809	-0.647754	1	TRUE	1	FALSE	0	FALSE	0	1479.15	10.5305	3753.43	11.874	1218.37	10.2507	2317.42	11.1783	444	aspartate beta-hydroxylase
225008_at	ASPH	-1.40755	-0.227987	-0.8997	1	TRUE	1	FALSE	0	FALSE	0	135.113	7.07802	358.437	8.48558	158.244	7.30601	252.077	7.97772	444	aspartate beta-hydroxylase
210896_s_at	ASPH	-1.58716	0.371574	-0.827512	1	TRUE	1	FALSE	0	FALSE	0	499.752	8.96507	1501.54	10.5522	386.277	8.59349	886.871	9.79258	444	aspartate beta-hydroxylase
214993_at	ASPHD1	-1.55375	-2.27781	-0.584615	0	TRUE	1	TRUE	1	FALSE	0	32.3195	5.01433	94.8832	6.56808	156.73	7.29214	48.4676	5.59895	253982	aspartate beta-hydroxylase domain containing 1
1553997_a_at	ASPHD1	-1.65483	-1.92455	-0.587187	0	TRUE	1	TRUE	1	FALSE	0	73.3752	6.19722	231.048	7.85205	278.546	8.12177	110.233	6.78441	253982	aspartate beta-hydroxylase domain containing 1
227015_at	ASPHD2	-1.23344	-1.11725	0.0714339	0	TRUE	1	TRUE	1	FALSE	0	39.1413	5.29062	92.0321	6.52407	84.9106	6.40787	37.2505	5.21919	57168	aspartate beta-hydroxylase domain containing 2
227014_at	ASPHD2	-1.25625	-1.13737	0.824634	0	TRUE	1	TRUE	1	FALSE	0	40.5725	5.34243	96.9171	6.59868	89.2514	6.4798	22.9083	4.5178	57168	aspartate beta-hydroxylase domain containing 2
219918_s_at	ASPM	0.00709803	-0.119403	-0.693767	0	FALSE	0	FALSE	0	FALSE	0	1845.74	10.85	1836.69	10.8429	2005.01	10.9694	2985.49	11.5438	259266	asp (abnormal spindle) homolog, microcephaly associated (Drosophila)
232238_at	ASPM	-0.0128406	-0.346127	-1.0528	1	FALSE	0	FALSE	0	TRUE	1	182.906	7.51496	184.541	7.5278	232.499	7.86108	379.448	8.56776	259266	asp (abnormal spindle) homolog, microcephaly associated (Drosophila)
239002_at	ASPM	-0.136217	0.416035	-0.733832	0	FALSE	0	FALSE	0	FALSE	0	124.118	6.95557	136.409	7.09179	93.0244	6.53954	206.415	7.68941	259266	asp (abnormal spindle) homolog, microcephaly associated (Drosophila)
218908_at	ASPSCR1	0.432587	0.68205	0.338055	0	FALSE	0	FALSE	0	FALSE	0	61.3008	5.93783	45.4197	5.50525	38.2075	5.25578	48.4955	5.59978	79058	alveolar soft part sarcoma chromosome region, candidate 1
222764_at	ASRGL1	0.921937	1.51864	3.86189	0	FALSE	0	TRUE	1	TRUE	1	841.244	9.71638	444.009	8.79444	293.606	8.19774	57.8598	5.85449	80150	asparaginase like 1
218857_s_at	ASRGL1	0.874941	1.60645	3.61349	0	FALSE	0	TRUE	1	TRUE	1	2522.24	11.3005	1375.31	10.4255	828.314	9.69403	206.071	7.687	80150	asparaginase like 1
207076_s_at	ASS1	1.31168	2.25772	5.20904	1	TRUE	1	TRUE	1	TRUE	1	1139.37	10.154	458.994	8.84233	238.244	7.8963	30.8025	4.94498	445	argininosuccinate synthase 1
221135_s_at	ASTE1	0.154823	1.40807	0.918135	1	FALSE	0	TRUE	1	FALSE	0	165.863	7.37385	148.985	7.21902	62.4995	5.96577	87.7734	6.45571	28990	asteroid homolog 1 (Drosophila)
209693_at	ASTN2	-0.989963	-0.998889	-1.4537	1	FALSE	0	FALSE	0	TRUE	1	51.7507	5.69351	102.784	6.68347	103.422	6.6924	141.75	7.1472	23245	astrotactin 2
215407_s_at	ASTN2	-1.13144	-1.37692	-1.41637	1	TRUE	1	TRUE	1	TRUE	1	57.2926	5.84028	125.515	6.97171	148.797	7.2172	152.922	7.25665	23245	astrotactin 2
221652_s_at	ASUN	-1.1124	-0.543405	0.459516	1	TRUE	1	FALSE	0	FALSE	0	2182.24	11.0916	4718.13	12.204	3180.42	11.635	1586.99	10.6321	55726	asunder, spermatogenesis regulator homolog (Drosphila)
244519_at	ASXL1	1.513	1.46386	-0.296193	0	TRUE	1	TRUE	1	FALSE	0	200.569	7.64796	70.2758	6.13496	72.7107	6.1841	246.279	7.94415	171023	additional sex combs like 1 (Drosophila)
212234_at	ASXL1	1.44587	0.375384	0.241353	1	TRUE	1	FALSE	0	FALSE	0	229.616	7.84308	84.2854	6.39721	177.011	7.4677	194.244	7.60173	171023	additional sex combs like 1 (Drosophila)
212237_at	ASXL1	1.36168	0.416112	0.563064	1	TRUE	1	FALSE	0	FALSE	0	287.124	8.16553	111.728	6.80385	215.183	7.74942	194.344	7.60247	171023	additional sex combs like 1 (Drosophila)
242438_at	ASXL1	0.924435	0.358343	-0.191241	0	FALSE	0	FALSE	0	FALSE	0	82.6263	6.36853	43.5347	5.44409	64.4535	6.01019	94.3382	6.55977	171023	additional sex combs like 1 (Drosophila)
212238_at	ASXL1	0.557219	0.0134963	-0.34382	0	FALSE	0	FALSE	0	FALSE	0	65.4215	6.03169	44.4612	5.47448	64.8124	6.0182	83.0273	6.37551	171023	additional sex combs like 1 (Drosophila)
242439_s_at	ASXL1	0.492017	0.564983	-0.340929	0	FALSE	0	FALSE	0	FALSE	0	58.9576	5.88161	41.9207	5.38959	39.8532	5.31662	74.6741	6.22254	171023	additional sex combs like 1 (Drosophila)
226251_at	ASXL2	0.27171	0.409605	-0.203782	0	FALSE	0	FALSE	0	FALSE	0	699.097	9.44935	579.088	9.17764	526.301	9.03974	805.159	9.65313	55252	additional sex combs like 2 (Drosophila)
218659_at	ASXL2	0.0623757	0.299997	-0.107913	0	FALSE	0	FALSE	0	FALSE	0	697.542	9.44614	668.026	9.38376	566.581	9.14614	751.719	9.55405	55252	additional sex combs like 2 (Drosophila)
237095_at	ASXL2	-0.0376043	0.177483	0.0818463	0	FALSE	0	FALSE	0	FALSE	0	24.6218	4.62186	25.272	4.65947	21.7717	4.44438	23.2638	4.54002	55252	additional sex combs like 2 (Drosophila)
240072_at	ASXL2	-0.0612467	0.182095	-0.840995	0	FALSE	0	FALSE	0	FALSE	0	22.4438	4.48825	23.4171	4.54949	19.7825	4.30615	40.2033	5.32924	55252	additional sex combs like 2 (Drosophila)
233536_at	ASXL3	0.0760447	-0.345475	-4.14435	1	FALSE	0	FALSE	0	TRUE	1	13.2321	3.72597	12.5527	3.64993	16.8123	4.07145	233.994	7.87033	80816	additional sex combs like 3 (Drosophila)
224850_at	ATAD1	0.247604	0.580472	0.611424	0	FALSE	0	FALSE	0	FALSE	0	1504.84	10.5554	1267.52	10.3078	1006.35	9.97492	984.994	9.94397	84896	ATPase family, AAA domain containing 1
227585_at	ATAD1	-1.11396	-0.658237	-0.385374	1	TRUE	1	FALSE	0	FALSE	0	200.909	7.6504	434.847	8.76436	317.065	8.30864	262.427	8.03577	84896	ATPase family, AAA domain containing 1
218782_s_at	ATAD2	2.58578	1.76957	0.735584	0	TRUE	1	TRUE	1	FALSE	0	1303.18	10.3478	217.073	7.76203	382.218	8.57825	782.655	9.61223	29028	ATPase family, AAA domain containing 2
222740_at	ATAD2	2.53502	1.47192	0.586717	0	TRUE	1	TRUE	1	FALSE	0	921.455	9.84777	158.985	7.31275	332.187	8.37585	613.557	9.26105	29028	ATPase family, AAA domain containing 2
228401_at	ATAD2	1.91192	1.14217	-0.0448782	0	TRUE	1	TRUE	1	FALSE	0	671.82	9.39193	178.528	7.48001	304.386	8.24976	693.047	9.43681	29028	ATPase family, AAA domain containing 2
235266_at	ATAD2	1.69954	1.1053	0.1264	0	TRUE	1	TRUE	1	FALSE	0	315.613	8.30201	97.172	6.60247	146.699	7.19671	289.138	8.17561	29028	ATPase family, AAA domain containing 2
213387_at	ATAD2B	1.40801	0.167767	0.338238	1	TRUE	1	FALSE	0	FALSE	0	404.922	8.6615	152.587	7.25349	360.469	8.49373	320.296	8.32326	54454	ATPase family, AAA domain containing 2B
219068_x_at	ATAD3A	-0.200615	-0.0961741	-0.0327484	0	FALSE	0	FALSE	0	FALSE	0	173.494	7.43874	199.378	7.63936	185.454	7.53492	177.478	7.47149	55210	ATPase family, AAA domain containing 3A
227700_x_at	ATAD3A	-0.490753	-0.567245	-0.29774	0	FALSE	0	FALSE	0	FALSE	0	181.009	7.49992	254.35	7.99067	268.199	8.06716	222.499	7.79766	55210	ATPase family, AAA domain containing 3A
223617_x_at	ATAD3B	-0.0494522	-0.198436	-0.0984866	0	FALSE	0	FALSE	0	FALSE	0	248.212	7.95543	256.868	8.00488	284.812	8.15387	265.748	8.05392	83858	ATPase family, AAA domain containing 3B
227237_x_at	ATAD3B	-0.0927224	-0.518617	-0.272343	0	FALSE	0	FALSE	0	FALSE	0	222.322	7.79651	237.08	7.88923	318.494	8.31512	268.513	8.06885	83858	ATPase family, AAA domain containing 3B
220223_at	ATAD5	-0.828111	-0.641537	-1.19612	1	FALSE	0	FALSE	0	TRUE	1	72.3333	6.17659	128.418	7.0047	112.839	6.81813	165.732	7.37271	79915	ATPase family, AAA domain containing 5
218874_s_at	ATAT1	-0.235902	-0.356508	0.291934	0	FALSE	0	FALSE	0	FALSE	0	25.6905	4.68316	30.2542	4.91907	32.8921	5.03967	20.9842	4.39123	79969	alpha tubulin acetyltransferase 1
227365_at	ATCAY	-1.50296	-0.39496	0.146333	1	TRUE	1	FALSE	0	FALSE	0	101.989	6.67227	289.061	8.17523	134.106	7.06723	92.1516	6.52594	85300	ataxia, cerebellar, Cayman type
225497_at	ATE1	0.0659092	0.253711	-0.683193	0	FALSE	0	FALSE	0	FALSE	0	454.218	8.82724	433.934	8.76133	380.969	8.57353	729.334	9.51044	11101	arginyltransferase 1
234584_s_at	ATE1	-0.0740699	-0.018527	-0.151901	0	FALSE	0	FALSE	0	FALSE	0	133.204	7.0575	140.222	7.13157	134.926	7.07602	147.994	7.2094	11101	arginyltransferase 1
1565269_s_at	ATF1	1.11486	1.47011	1.64838	1	TRUE	1	TRUE	1	TRUE	1	320.657	8.32489	148.059	7.21003	115.743	6.85478	102.289	6.67651	466	activating transcription factor 1
1558233_s_at	ATF1	0.729379	0.904144	1.3795	1	FALSE	0	FALSE	0	TRUE	1	997.552	9.96225	601.687	9.23287	533.041	9.0581	383.411	8.58275	466	activating transcription factor 1
222103_at	ATF1	0.405816	0.714381	1.09043	1	FALSE	0	FALSE	0	TRUE	1	2014.47	10.9762	1520.54	10.5704	1227.75	10.2618	946.038	9.88575	466	activating transcription factor 1
205446_s_at	ATF2	0.70409	-0.617072	0.374799	0	FALSE	0	FALSE	0	FALSE	0	53.9515	5.75359	33.117	5.0495	82.7486	6.37066	41.6081	5.37879	1386	activating transcription factor 2
212984_at	ATF2	-0.586271	-1.49583	-1.26836	0	FALSE	0	TRUE	1	TRUE	1	539.017	9.07419	809.258	9.66046	1520.17	10.57	1298.42	10.3425	1386	activating transcription factor 2
202672_s_at	ATF3	2.6114	0.675903	4.29005	0	TRUE	1	FALSE	0	TRUE	1	827.857	9.69324	135.471	7.08184	518.189	9.01733	42.3177	5.40319	467	activating transcription factor 3
1554980_a_at	ATF3	1.22119	0.608984	1.45042	0	TRUE	1	FALSE	0	TRUE	1	129.413	7.01583	55.5089	5.79465	84.8504	6.40685	47.3539	5.56541	467	activating transcription factor 3
200779_at	ATF4	1.41217	0.38951	0.713636	1	TRUE	1	FALSE	0	FALSE	0	6164.35	12.5897	2316.22	11.1776	4705.79	12.2002	3758.91	11.8761	468	activating transcription factor 4 (tax-responsive enhancer element B67)
204998_s_at	ATF5	0.780116	0.847839	0.425353	0	FALSE	0	FALSE	0	FALSE	0	121.706	6.92726	70.8718	6.14714	67.6218	6.07942	90.6291	6.5019	22809	activating transcription factor 5
203952_at	ATF6	-2.33415	-2.01187	-2.15382	1	TRUE	1	TRUE	1	TRUE	1	54.1553	5.75903	273.08	8.09318	218.411	7.7709	240.993	7.91285	22926	activating transcription factor 6
231927_at	ATF6	-2.82003	-2.88659	-3.32667	1	TRUE	1	TRUE	1	TRUE	1	36.0348	5.17132	254.47	7.99135	266.486	8.05791	361.535	8.49799	22926	activating transcription factor 6
217550_at	ATF6	-3.03349	-2.14406	-3.13336	1	TRUE	1	TRUE	1	TRUE	1	30.3836	4.92522	248.778	7.95871	134.297	7.06928	266.608	8.05857	22926	activating transcription factor 6
226941_at	ATF6	-4.10339	-3.87753	-4.47865	1	TRUE	1	TRUE	1	TRUE	1	33.8958	5.08304	582.625	9.18642	498.196	8.96057	755.707	9.56168	22926	activating transcription factor 6
203168_at	ATF6B	0.183448	0.754693	-0.202358	0	FALSE	0	FALSE	0	FALSE	0	94.5865	6.56356	83.2925	6.38011	56.0588	5.80887	108.829	6.76592	1388	activating transcription factor 6 beta
206684_s_at	ATF7	0.0435528	0.043064	-0.204631	0	FALSE	0	FALSE	0	FALSE	0	15.102	3.91667	14.6529	3.87312	14.6579	3.87361	17.4034	4.1213	11016	activating transcription factor 7
228829_at	ATF7	-0.49117	-0.487673	-0.588665	0	FALSE	0	FALSE	0	FALSE	0	179.593	7.48859	252.434	7.97976	251.823	7.97626	270.082	8.07726	11016	activating transcription factor 7
228830_s_at	ATF7	-0.55184	-0.306829	-0.632839	0	FALSE	0	FALSE	0	FALSE	0	92.6143	6.53316	135.768	7.085	114.563	6.83999	143.609	7.166	11016	activating transcription factor 7
231825_x_at	ATF7IP	-0.267384	-0.24305	-0.357143	0	FALSE	0	FALSE	0	FALSE	0	731.744	9.5152	880.744	9.78258	866.013	9.75825	937.281	9.87234	55729	activating transcription factor 7 interacting protein
207728_at	ATF7IP	-0.680641	-0.365592	0.11511	0	FALSE	0	FALSE	0	FALSE	0	15.0569	3.91235	24.134	4.59299	19.3995	4.27794	13.9022	3.79724	55729	activating transcription factor 7 interacting protein
216197_at	ATF7IP	-1.34429	-0.139996	-0.0359347	1	TRUE	1	FALSE	0	FALSE	0	42.6088	5.41308	108.186	6.75737	46.9507	5.55308	43.6834	5.44901	55729	activating transcription factor 7 interacting protein
218987_at	ATF7IP	-1.63592	-0.191383	0.929778	1	TRUE	1	FALSE	0	FALSE	0	269.067	8.07182	836.221	9.70774	307.237	8.26321	141.244	7.14205	55729	activating transcription factor 7 interacting protein
219870_at	ATF7IP2	-0.785496	-0.572639	0.0204401	0	FALSE	0	FALSE	0	FALSE	0	74.8303	6.22555	128.984	7.01105	111.291	6.79819	73.7775	6.20511	80063	activating transcription factor 7 interacting protein 2
223677_at	ATG10	0.9882	0.150677	-0.251764	0	FALSE	0	FALSE	0	FALSE	0	228.666	7.8371	115.272	6.8489	205.989	7.68642	272.264	8.08886	83734	autophagy related 10
1570523_s_at	ATG10	0.808318	0.38172	-0.300479	0	FALSE	0	FALSE	0	FALSE	0	106.645	6.73668	60.8995	5.92836	81.8526	6.35496	131.339	7.03716	83734	autophagy related 10
213026_at	ATG12	0.317223	-0.00262665	-0.121377	0	FALSE	0	FALSE	0	FALSE	0	923.538	9.85103	741.244	9.53381	925.221	9.85365	1004.6	9.97241	9140	autophagy related 12
213930_at	ATG12	0.230758	-0.572489	-0.190048	0	FALSE	0	FALSE	0	FALSE	0	145.247	7.18236	123.777	6.9516	215.994	7.75485	165.697	7.37241	9140	autophagy related 12
204833_at	ATG12	0.0528668	0.199275	-0.195267	0	FALSE	0	FALSE	0	FALSE	0	240.043	7.90715	231.406	7.85428	209.075	7.70787	274.834	8.10242	9140	autophagy related 12
203364_s_at	ATG13	0.398716	0.0711199	0.768241	0	FALSE	0	FALSE	0	FALSE	0	212.244	7.72958	160.994	7.33087	202.035	7.65846	124.616	6.96134	9776	autophagy related 13
204568_at	ATG14	0.044267	0.311525	-0.323078	0	FALSE	0	FALSE	0	FALSE	0	345.225	8.43139	334.793	8.38713	278.179	8.11987	431.876	8.75447	22863	autophagy related 14
232612_s_at	ATG16L1	0.498331	-0.41409	0.304326	0	FALSE	0	FALSE	0	FALSE	0	86.29	6.43112	61.0869	5.93279	114.978	6.84521	69.8794	6.1268	55054	autophagy related 16-like 1 (S. cerevisiae)
220521_s_at	ATG16L1	0.0636578	-0.162254	-0.244927	0	FALSE	0	FALSE	0	FALSE	0	13.8268	3.78939	13.2299	3.72573	15.4726	3.95165	16.3852	4.03432	55054	autophagy related 16-like 1 (S. cerevisiae)
225883_at	ATG16L2	-0.513617	-0.0694349	0.220537	0	FALSE	0	FALSE	0	FALSE	0	65.3148	6.02934	93.245	6.54295	68.5351	6.09877	56.0561	5.8088	89849	autophagy related 16-like 2 (S. cerevisiae)
213300_at	ATG2A	-0.621111	0.483279	0.172659	0	FALSE	0	FALSE	0	FALSE	0	374.494	8.5488	575.994	9.16991	267.894	8.06552	332.254	8.37614	23130	autophagy related 2A
219164_s_at	ATG2B	1.32632	1.5589	1.40133	1	TRUE	1	TRUE	1	TRUE	1	203.744	7.67062	81.25	6.3443	69.1526	6.11171	77.1336	6.26929	55102	autophagy related 2B
226684_at	ATG2B	0.00192319	0.428937	-0.426299	0	FALSE	0	FALSE	0	FALSE	0	286.074	8.16025	285.693	8.15832	212.499	7.73131	384.421	8.58655	55102	autophagy related 2B
220237_at	ATG3	0.837679	0.465459	1.09194	1	FALSE	0	FALSE	0	TRUE	1	53.4445	5.73997	29.9045	4.90229	38.7067	5.27451	25.0724	4.64803	64422	autophagy related 3
221492_s_at	ATG3	0.0432008	0.188852	0.550654	0	FALSE	0	FALSE	0	FALSE	0	1416.22	10.4678	1374.44	10.4246	1242.45	10.279	966.866	9.91717	64422	autophagy related 3
213115_at	ATG4A	-2.42645	-0.204709	-0.967999	1	TRUE	1	FALSE	0	FALSE	0	140.22	7.13155	753.777	9.55799	161.597	7.33626	274.288	8.09955	115201	autophagy related 4A, cysteine peptidase
204902_s_at	ATG4B	-0.012672	-0.740841	-0.0139533	0	FALSE	0	FALSE	0	FALSE	0	98.1326	6.61666	98.9984	6.62933	163.994	7.3575	99.0863	6.63061	23192	autophagy related 4B, cysteine peptidase
212280_x_at	ATG4B	-0.0828667	0.283149	0.517331	0	FALSE	0	FALSE	0	FALSE	0	454.924	8.82948	481.819	8.91235	373.854	8.54633	317.839	8.31215	23192	autophagy related 4B, cysteine peptidase
204903_x_at	ATG4B	-0.162793	0.046247	0.365707	0	FALSE	0	FALSE	0	FALSE	0	425.415	8.73273	476.232	8.89552	411.994	8.68648	330.16	8.36702	23192	autophagy related 4B, cysteine peptidase
226871_s_at	ATG4D	0.151252	0.0542186	0.333114	0	FALSE	0	FALSE	0	FALSE	0	128.388	7.00437	115.609	6.85311	123.652	6.95015	101.917	6.67125	84971	autophagy related 4D, cysteine peptidase
210639_s_at	ATG5	0.371781	0.504328	1.10151	1	FALSE	0	FALSE	0	TRUE	1	271.244	8.08345	209.625	7.71167	191.224	7.57912	126.407	6.98194	9474	autophagy related 5
202511_s_at	ATG5	0.287047	0.44473	0.923227	0	FALSE	0	FALSE	0	FALSE	0	821.63	9.68234	673.39	9.3953	603.669	9.23761	433.269	8.75912	9474	autophagy related 5
202512_s_at	ATG5	-0.331255	0.391045	0.213789	0	FALSE	0	FALSE	0	FALSE	0	285.274	8.15621	358.905	8.48746	217.544	7.76516	245.983	7.94242	9474	autophagy related 5
218673_s_at	ATG7	0.490838	0.334833	0.374802	0	FALSE	0	FALSE	0	FALSE	0	146.22	7.192	104.052	6.70116	115.935	6.85717	112.767	6.8172	10533	autophagy related 7
224025_s_at	ATG7	0.378048	0.599501	0.621269	0	FALSE	0	FALSE	0	FALSE	0	152.093	7.24881	117.032	6.87076	100.379	6.64931	98.8757	6.62754	10533	autophagy related 7
202492_at	ATG9A	-0.510117	0.0572456	-0.404723	0	FALSE	0	FALSE	0	FALSE	0	72.9916	6.18966	103.952	6.69978	70.152	6.13241	96.6288	6.59438	79065	autophagy related 9A
1553390_at	ATG9B	0.303987	0.233661	-0.0735541	0	FALSE	0	FALSE	0	FALSE	0	18.3487	4.1976	14.8626	3.89362	15.6051	3.96394	19.3084	4.27116	285973	autophagy related 9B
229252_at	ATG9B	-0.118247	0.106446	0.135142	0	FALSE	0	FALSE	0	FALSE	0	29.2334	4.86955	31.7304	4.98779	27.1542	4.7631	26.6194	4.73441	285973	autophagy related 9B
219359_at	ATHL1	-1.15959	0.056451	0.264968	1	TRUE	1	FALSE	0	FALSE	0	84.8555	6.40694	189.562	7.56653	81.5993	6.35048	70.6182	6.14197	80162	ATH1, acid trehalase-like 1 (yeast)
208758_at	ATIC	-0.108201	-0.822834	0.387858	0	FALSE	0	FALSE	0	FALSE	0	2848.37	11.4759	3070.21	11.5841	5038.41	12.2988	2176.9	11.0881	471	5-aminoimidazole-4-carboxamide ribonucleotide formyltransferase/IMP cyclohydrolase
223340_at	ATL1	-0.804363	-2.75994	0.238911	1	FALSE	0	TRUE	1	FALSE	0	25.9821	4.69945	45.3745	5.50381	175.994	7.45938	22.0169	4.46054	51062	atlastin GTPase 1
222700_at	ATL2	0.594706	0.160155	0.0812667	0	FALSE	0	FALSE	0	FALSE	0	2951.46	11.5272	1954.4	10.9325	2641.35	11.3671	2789.8	11.4459	64225	atlastin GTPase 2
1553603_s_at	ATL2	0.512077	0.0850587	-0.0106462	0	FALSE	0	FALSE	0	FALSE	0	98.2445	6.61831	68.8903	6.10623	92.6197	6.53325	98.9722	6.62895	64225	atlastin GTPase 2
237968_at	ATL2	0.057333	0.0824827	0.107625	0	FALSE	0	FALSE	0	FALSE	0	17.6728	4.14346	16.9843	4.08613	16.6908	4.06098	16.4024	4.03584	64225	atlastin GTPase 2
224893_at	ATL3	2.30812	1.87677	3.486	1	TRUE	1	TRUE	1	TRUE	1	2290.81	11.1616	462.568	8.85352	623.771	9.28487	204.456	7.67564	25923	atlastin GTPase 3
223452_s_at	ATL3	0.670388	1.08387	0.268903	1	FALSE	0	TRUE	1	FALSE	0	367.23	8.52054	230.744	7.85015	173.244	7.43666	304.782	8.25164	25923	atlastin GTPase 3
223453_s_at	ATL3	0.57362	0.466082	0.344069	0	FALSE	0	FALSE	0	FALSE	0	25.4061	4.6671	17.0711	4.09348	18.3922	4.20102	20.0153	4.32303	25923	atlastin GTPase 3
210858_x_at	ATM	0.369503	-0.421787	-0.00532863	0	FALSE	0	FALSE	0	FALSE	0	270.244	8.07812	209.182	7.70862	362.015	8.49991	271.244	8.08345	472	ataxia telangiectasia mutated
208442_s_at	ATM	0.200847	-0.492158	-0.0342009	0	FALSE	0	FALSE	0	FALSE	0	107.173	6.7438	93.245	6.54295	150.744	7.23596	109.744	6.778	472	ataxia telangiectasia mutated
212672_at	ATM	0.167812	-1.0516	-0.214587	1	FALSE	0	TRUE	1	FALSE	0	161.695	7.33713	143.939	7.16932	335.166	8.38873	187.626	7.55172	472	ataxia telangiectasia mutated
1553387_at	ATM	-4.98458e-05	-0.178721	0.068756	0	FALSE	0	FALSE	0	FALSE	0	20.2494	4.33981	20.2501	4.33986	22.9199	4.51853	19.307	4.27105	472	ataxia telangiectasia mutated
1554631_at	ATM	-0.0403266	0.0191328	-0.0594594	0	FALSE	0	FALSE	0	FALSE	0	36.0348	5.17132	37.0563	5.21165	35.5601	5.15219	37.551	5.23078	472	ataxia telangiectasia mutated
201855_s_at	ATMIN	0.660796	-0.385764	1.18933	1	FALSE	0	FALSE	0	TRUE	1	959.009	9.9054	606.601	9.2446	1252.99	10.2912	420.531	8.71607	23300	ATM interactor
201854_s_at	ATMIN	-0.609505	-0.350517	-0.0323902	0	FALSE	0	FALSE	0	FALSE	0	583.137	9.18769	889.713	9.7972	743.51	9.53821	596.377	9.22008	23300	ATM interactor
40489_at	ATN1	0.174189	0.138062	0.234939	0	FALSE	0	FALSE	0	FALSE	0	123.966	6.9538	109.867	6.77961	112.653	6.81574	105.336	6.71886	1822	atrophin 1
228890_at	ATOH8	0.199788	0.0147054	0.564382	0	FALSE	0	FALSE	0	FALSE	0	38.499	5.26675	33.5203	5.06696	38.1086	5.25204	26.0348	4.70237	84913	atonal homolog 8 (Drosophila)
1558706_a_at	ATOH8	0.0816638	-0.0284753	0.150762	0	FALSE	0	FALSE	0	FALSE	0	23.7496	4.56983	22.4426	4.48817	24.223	4.5983	21.393	4.41907	84913	atonal homolog 8 (Drosophila)
203454_s_at	ATOX1	0.193535	0.917603	-0.300733	0	FALSE	0	FALSE	0	FALSE	0	1156.23	10.1752	1011.08	9.98167	612.093	9.25761	1424.21	10.4759	475	ATX1 antioxidant protein 1 homolog (yeast)
214255_at	ATP10A	3.23808	3.06675	3.3368	1	TRUE	1	TRUE	1	TRUE	1	391.145	8.61156	41.4551	5.37348	46.6825	5.54481	38.7134	5.27476	57194	ATPase, class V, type 10A
213238_at	ATP10D	0.591067	-0.126575	1.86259	1	FALSE	0	FALSE	0	TRUE	1	64.4916	6.01104	42.8129	5.41997	70.4054	6.13761	17.7341	4.14845	57205	ATPase, class V, type 10D
213582_at	ATP11A	1.22832	1.08251	1.22176	1	TRUE	1	TRUE	1	TRUE	1	67.3014	6.07256	28.7252	4.84424	31.7802	4.99005	28.8561	4.8508	23250	ATPase, class VI, type 11A
230875_s_at	ATP11A	1.19233	1.0709	1.3879	1	TRUE	1	TRUE	1	TRUE	1	1510.63	10.5609	661.045	9.36861	719.095	9.49004	577.244	9.17304	23250	ATPase, class VI, type 11A
216488_s_at	ATP11A	0.823418	0.67673	0.888574	0	FALSE	0	FALSE	0	FALSE	0	74.0584	6.21059	41.8505	5.38717	46.3296	5.53386	40.0025	5.32202	23250	ATPase, class VI, type 11A
215842_s_at	ATP11A	0.368165	0.409008	-0.155096	0	FALSE	0	FALSE	0	FALSE	0	37.2293	5.21837	28.844	4.8502	28.0389	4.80936	41.4547	5.37346	23250	ATPase, class VI, type 11A
1564064_a_at	ATP11B	1.39326	1.70229	1.23742	1	TRUE	1	TRUE	1	TRUE	1	151.669	7.24478	57.7407	5.85152	46.6074	5.54249	64.3274	6.00736	23200	ATPase, class VI, type 11B
1554557_at	ATP11B	1.02645	0.0470039	0.919165	1	TRUE	1	FALSE	0	FALSE	0	70.3112	6.13568	34.5169	5.10923	68.0574	6.08868	37.1816	5.21652	23200	ATPase, class VI, type 11B
212536_at	ATP11B	0.577057	0.325369	0.0663932	0	FALSE	0	FALSE	0	FALSE	0	467.299	8.8682	313.244	8.29114	372.948	8.54283	446.281	8.80181	23200	ATPase, class VI, type 11B
1554556_a_at	ATP11B	0.0983731	0.180144	0.0455983	0	FALSE	0	FALSE	0	FALSE	0	65.1702	6.02614	60.8745	5.92777	57.5202	5.846	63.1426	5.98054	23200	ATPase, class VI, type 11B
1564063_a_at	ATP11B	-0.303843	-0.168395	-0.1368	0	FALSE	0	FALSE	0	FALSE	0	49.3226	5.62418	60.8851	5.92802	55.4291	5.79257	54.2283	5.76098	23200	ATPase, class VI, type 11B
242690_at	ATP11C	0.365363	0.710648	1.09719	1	FALSE	0	FALSE	0	TRUE	1	22.545	4.49473	17.501	4.12937	13.776	3.78409	10.5381	3.39754	286410	ATPase, class VI, type 11C
226785_at	ATP11C	-0.220324	0.320418	4.08592	1	FALSE	0	FALSE	0	TRUE	1	1373.95	10.4241	1600.64	10.6444	1100.31	10.1037	80.9069	6.33819	286410	ATPase, class VI, type 11C
207367_at	ATP12A	-0.324968	0.831715	0.382644	0	FALSE	0	FALSE	0	FALSE	0	51.0849	5.67483	63.9908	5.99979	28.7026	4.84311	39.1837	5.29218	479	ATPase, H+/K+ transporting, nongastric, alpha polypeptide
218052_s_at	ATP13A1	-0.283486	0.026549	-0.290819	0	FALSE	0	FALSE	0	FALSE	0	165.016	7.36646	200.846	7.64995	162.007	7.33991	201.87	7.65728	57130	ATPase type 13A1
218608_at	ATP13A2	-0.0389539	0.239729	0.601993	0	FALSE	0	FALSE	0	FALSE	0	118.661	6.8907	121.908	6.92965	100.494	6.65097	78.1789	6.28871	23400	ATPase type 13A2
219558_at	ATP13A3	0.414419	0.547699	-0.147664	0	FALSE	0	FALSE	0	FALSE	0	147.994	7.2094	111.043	6.79498	101.244	6.6617	163.944	7.35706	79572	ATPase type 13A3
212297_at	ATP13A3	0.0256522	0.221131	-0.605714	0	FALSE	0	FALSE	0	FALSE	0	1741.93	10.7665	1711.23	10.7408	1494.39	10.5453	2650.75	11.3722	79572	ATPase type 13A3
220948_s_at	ATP1A1	0.806518	-0.364223	-0.285619	0	FALSE	0	FALSE	0	FALSE	0	2309.99	11.1737	1320.76	10.3672	2973.4	11.5379	2815.73	11.4593	476	ATPase, Na+/K+ transporting, alpha 1 polypeptide
203295_s_at	ATP1A2	-0.646817	-2.34386	-0.449673	1	FALSE	0	TRUE	1	FALSE	0	27.296	4.77062	42.7377	5.41744	138.571	7.11448	37.279	5.22029	477	ATPase, Na+/K+ transporting, alpha 2 polypeptide
203296_s_at	ATP1A2	-2.70729	-4.89557	-3.35965	1	TRUE	1	TRUE	1	TRUE	1	25.6734	4.6822	167.671	7.38949	764.18	9.57777	263.536	8.04186	477	ATPase, Na+/K+ transporting, alpha 2 polypeptide
1565346_a_at	ATP1A4	-0.00976048	0.00833931	0.0139301	0	FALSE	0	FALSE	0	FALSE	0	13.9234	3.79944	14.0179	3.8092	13.8431	3.7911	13.7896	3.78551	480	ATPase, Na+/K+ transporting, alpha 4 polypeptide
1564241_at	ATP1A4	-0.690025	-0.899939	-0.851624	0	FALSE	0	FALSE	0	FALSE	0	11.5035	3.524	18.5587	4.21403	21.4654	4.42394	20.7585	4.37563	480	ATPase, Na+/K+ transporting, alpha 4 polypeptide
201242_s_at	ATP1B1	-0.394751	-0.347575	-0.936327	0	FALSE	0	FALSE	0	FALSE	0	971.308	9.92379	1276.99	10.3185	1235.91	10.2714	1858.74	10.8601	481	ATPase, Na+/K+ transporting, beta 1 polypeptide
201243_s_at	ATP1B1	-0.42041	-0.388514	-0.714281	0	FALSE	0	FALSE	0	FALSE	0	926.485	9.85562	1239.92	10.276	1212.81	10.2441	1520.05	10.5699	481	ATPase, Na+/K+ transporting, beta 1 polypeptide
204311_at	ATP1B2	-0.647439	-0.316213	-0.748149	0	FALSE	0	FALSE	0	FALSE	0	55.2837	5.78878	86.5955	6.43622	68.8314	6.10499	92.8565	6.53693	482	ATPase, Na+/K+ transporting, beta 2 polypeptide
226570_at	ATP1B3	-0.114891	-0.0308149	-0.549217	0	FALSE	0	FALSE	0	FALSE	0	55.023	5.78196	59.5841	5.89685	56.2109	5.81278	80.5147	6.33118	483	ATPase, Na+/K+ transporting, beta 3 polypeptide
208836_at	ATP1B3	-0.70536	-0.52297	-0.374563	0	FALSE	0	FALSE	0	FALSE	0	3853.49	11.912	6283.32	12.6173	5537.12	12.4349	4995.85	12.2865	483	ATPase, Na+/K+ transporting, beta 3 polypeptide
212361_s_at	ATP2A2	0.958622	-0.0181383	0.647744	0	FALSE	0	FALSE	0	FALSE	0	996.494	9.96072	512.744	9.0021	1009.1	9.97886	636.04	9.31297	488	ATPase, Ca++ transporting, cardiac muscle, slow twitch 2
209186_at	ATP2A2	0.249512	0.356714	0.349011	0	FALSE	0	FALSE	0	FALSE	0	1965.84	10.9409	1653.63	10.6914	1535.21	10.5842	1543.43	10.5919	488	ATPase, Ca++ transporting, cardiac muscle, slow twitch 2
212362_at	ATP2A2	0.213924	-0.0360971	0.309648	0	FALSE	0	FALSE	0	FALSE	0	35.2717	5.14044	30.4109	4.92652	36.1653	5.17654	28.4586	4.83079	488	ATPase, Ca++ transporting, cardiac muscle, slow twitch 2
215716_s_at	ATP2B1	2.01445	1.03372	0.861738	0	TRUE	1	TRUE	1	FALSE	0	1678.93	10.7133	415.551	8.69888	820.074	9.67961	923.898	9.85159	490	ATPase, Ca++ transporting, plasma membrane 1
212930_at	ATP2B1	1.95135	1.33528	0.446356	0	TRUE	1	TRUE	1	FALSE	0	765.863	9.58094	198.032	7.62959	303.523	8.24566	562.063	9.13459	490	ATPase, Ca++ transporting, plasma membrane 1
209281_s_at	ATP2B1	1.68473	1.17572	0.63989	0	TRUE	1	TRUE	1	FALSE	0	1600.49	10.6443	497.853	8.95958	708.477	9.46858	1027.14	10.0044	490	ATPase, Ca++ transporting, plasma membrane 1
212136_at	ATP2B4	0.694921	0.0487111	-0.769053	0	FALSE	0	FALSE	0	FALSE	0	537.447	9.06998	332.004	8.37506	519.604	9.02127	915.891	9.83903	493	ATPase, Ca++ transporting, plasma membrane 4
212135_s_at	ATP2B4	0.575309	0.00704422	-0.780297	0	FALSE	0	FALSE	0	FALSE	0	169.009	7.40096	113.429	6.82565	168.186	7.39391	290.27	8.18125	493	ATPase, Ca++ transporting, plasma membrane 4
212255_s_at	ATP2C1	-0.299647	0.204714	0.802066	0	FALSE	0	FALSE	0	FALSE	0	592.564	9.21083	729.353	9.51047	514.174	9.00611	339.852	8.40876	27032	ATPase, Ca++ transporting, type 2C, member 1
209934_s_at	ATP2C1	-1.22411	-0.309955	-0.405273	1	TRUE	1	FALSE	0	FALSE	0	132.485	7.04969	309.501	8.2738	164.238	7.35964	175.455	7.45496	27032	ATPase, Ca++ transporting, type 2C, member 1
211137_s_at	ATP2C1	-1.28166	-1.01085	-0.255022	0	TRUE	1	TRUE	1	FALSE	0	247.705	7.95248	602.216	9.23414	499.148	8.96332	295.599	8.2075	27032	ATPase, Ca++ transporting, type 2C, member 1
209935_at	ATP2C1	-1.46061	-0.385411	-0.531614	1	TRUE	1	FALSE	0	FALSE	0	182.46	7.51144	502.176	8.97205	238.335	7.89685	263.755	8.04305	27032	ATPase, Ca++ transporting, type 2C, member 1
206043_s_at	ATP2C2	1.93634	2.24694	1.98849	1	TRUE	1	TRUE	1	TRUE	1	72.2806	6.17554	18.8853	4.2392	15.2274	3.92859	18.2149	4.18705	9914	ATPase, Ca++ transporting, type 2C, member 2
214798_at	ATP2C2	0.542586	1.00591	0.883919	1	FALSE	0	TRUE	1	FALSE	0	31.5468	4.97942	21.6581	4.43684	15.7089	3.97351	17.095	4.0955	9914	ATPase, Ca++ transporting, type 2C, member 2
213738_s_at	ATP5A1	0.383913	0.221763	-0.270725	0	FALSE	0	FALSE	0	FALSE	0	13420.6	13.7122	10285	13.3283	11508.4	13.4904	16190.8	13.9829	498	ATP synthase, H+ transporting, mitochondrial F1 complex, alpha subunit 1, cardiac muscle
201322_at	ATP5B	0.190786	-0.0388232	0.561532	0	FALSE	0	FALSE	0	FALSE	0	6259.56	12.6118	5484.18	12.4211	6430.3	12.6507	4241.37	12.0503	506	ATP synthase, H+ transporting, mitochondrial F1 complex, beta polypeptide
213366_x_at	ATP5C1	-0.125618	0.358487	-0.417366	0	FALSE	0	FALSE	0	FALSE	0	5713.74	12.4802	6233.55	12.6058	4456.62	12.1217	7630.63	12.8976	509	ATP synthase, H+ transporting, mitochondrial F1 complex, gamma polypeptide 1
208870_x_at	ATP5C1	-0.18804	0.347068	-0.391895	0	FALSE	0	FALSE	0	FALSE	0	5758	12.4914	6559.6	12.6794	4526.83	12.1443	7555.16	12.8832	509	ATP synthase, H+ transporting, mitochondrial F1 complex, gamma polypeptide 1
205711_x_at	ATP5C1	-0.194876	0.380828	-0.424462	0	FALSE	0	FALSE	0	FALSE	0	4354.55	12.0883	4984.33	12.2832	3344.28	11.7075	5844.12	12.5128	509	ATP synthase, H+ transporting, mitochondrial F1 complex, gamma polypeptide 1
214132_at	ATP5C1	-0.639503	-0.201646	-1.10391	1	FALSE	0	FALSE	0	TRUE	1	35.0004	5.1293	54.5234	5.7688	40.2508	5.33095	75.2285	6.23321	509	ATP synthase, H+ transporting, mitochondrial F1 complex, gamma polypeptide 1
203926_x_at	ATP5D	-0.250189	0.0373681	0.133969	0	FALSE	0	FALSE	0	FALSE	0	196.686	7.61975	233.931	7.86994	191.657	7.58238	179.244	7.48578	513	ATP synthase, H+ transporting, mitochondrial F1 complex, delta subunit
213041_s_at	ATP5D	-0.689826	-0.188014	0.313879	0	FALSE	0	FALSE	0	FALSE	0	383.671	8.58372	618.895	9.27355	437.076	8.77174	308.654	8.26985	513	ATP synthase, H+ transporting, mitochondrial F1 complex, delta subunit
217801_at	ATP5E	1.49557	0.807727	-0.32972	1	TRUE	1	FALSE	0	FALSE	0	8202.14	13.0018	2908.81	11.5062	4685.73	12.1941	10308.2	13.3315	514	ATP synthase, H+ transporting, mitochondrial F1 complex, epsilon subunit
230535_s_at	ATP5E	0.0743497	-0.459848	-1.00236	1	FALSE	0	FALSE	0	TRUE	1	26.1836	4.71059	24.8684	4.63624	36.0128	5.17044	52.453	5.71295	514	ATP synthase, H+ transporting, mitochondrial F1 complex, epsilon subunit
243501_at	ATP5F1	0.717202	-0.304305	0.0103626	0	FALSE	0	FALSE	0	FALSE	0	51.3834	5.68323	31.2553	4.96603	63.4494	5.98753	51.0156	5.67287	515	ATP synthase, H+ transporting, mitochondrial Fo complex, subunit B1
211755_s_at	ATP5F1	0.344791	-0.0529614	0.222962	0	FALSE	0	FALSE	0	FALSE	0	7929.34	12.953	6243.74	12.6082	8225.83	13.0059	6793.89	12.73	515	ATP synthase, H+ transporting, mitochondrial Fo complex, subunit B1
208972_s_at	ATP5G1	-1.0601	0.271934	0.330702	1	TRUE	1	FALSE	0	FALSE	0	1117.75	10.1264	2330.61	11.1865	925.734	9.85445	888.782	9.79569	516	ATP synthase, H+ transporting, mitochondrial Fo complex, subunit C1 (subunit 9)
208764_s_at	ATP5G2	0.380763	0.22593	0.383566	0	FALSE	0	FALSE	0	FALSE	0	5563.9	12.4419	4273.25	12.0611	4757.38	12.216	4264.96	12.0583	517	ATP synthase, H+ transporting, mitochondrial Fo complex, subunit C2 (subunit 9)
207507_s_at	ATP5G3	0.103626	-0.268169	0.144741	0	FALSE	0	FALSE	0	FALSE	0	6751.52	12.721	6283.58	12.6174	8130.71	12.9892	6107.03	12.5763	518	ATP synthase, H+ transporting, mitochondrial Fo complex, subunit C3 (subunit 9)
207508_at	ATP5G3	-0.0447804	-0.240362	0.124131	0	FALSE	0	FALSE	0	FALSE	0	6246.2	12.6088	6443.12	12.6535	7378.57	12.8491	5731.24	12.4846	518	ATP synthase, H+ transporting, mitochondrial Fo complex, subunit C3 (subunit 9)
228168_at	ATP5G3	-0.816561	-0.948286	-0.236548	0	FALSE	0	FALSE	0	FALSE	0	371.334	8.53657	653.994	9.35313	716.518	9.48486	437.494	8.77312	518	ATP synthase, H+ transporting, mitochondrial Fo complex, subunit C3 (subunit 9)
210149_s_at	ATP5H	-0.0811066	0.915825	0.558888	0	FALSE	0	FALSE	0	FALSE	0	7671.68	12.9053	8115.33	12.9864	4066.3	11.9895	5207.73	12.3464	10476	ATP synthase, H+ transporting, mitochondrial Fo complex, subunit d
207335_x_at	ATP5I	0.0470577	-0.108365	0.0195588	0	FALSE	0	FALSE	0	FALSE	0	2123.33	11.0521	2055.19	11.0051	2288.96	11.1605	2094.74	11.0326	521	ATP synthase, H+ transporting, mitochondrial Fo complex, subunit E
209492_x_at	ATP5I	-0.00199225	-0.164839	-0.0811373	0	FALSE	0	FALSE	0	FALSE	0	4287.53	12.0659	4293.46	12.0679	4806.5	12.2308	4535.58	12.1471	521	ATP synthase, H+ transporting, mitochondrial Fo complex, subunit E
202325_s_at	ATP5J	0.391956	-0.0873387	-0.299553	0	FALSE	0	FALSE	0	FALSE	0	5269	12.3633	4015.48	11.9714	5597.83	12.4507	6484.89	12.6629	522	ATP synthase, H+ transporting, mitochondrial Fo complex, subunit F6
202961_s_at	ATP5J2	-0.413165	-0.910987	-0.917207	0	FALSE	0	FALSE	0	FALSE	0	2355.1	11.2016	3136.05	11.6147	4428.36	12.1126	4447.49	12.1188	9551	ATP synthase, H+ transporting, mitochondrial Fo complex, subunit F2
208746_x_at	ATP5L	0.0513218	-0.23476	-0.0324883	0	FALSE	0	FALSE	0	FALSE	0	7342.65	12.8421	7086.04	12.7908	8640.18	13.0768	7509.88	12.8746	10632	ATP synthase, H+ transporting, mitochondrial Fo complex, subunit G
210453_x_at	ATP5L	0.0452629	-0.236308	-0.0224334	0	FALSE	0	FALSE	0	FALSE	0	7105.06	12.7946	6885.6	12.7494	8369.57	13.0309	7216.4	12.8171	10632	ATP synthase, H+ transporting, mitochondrial Fo complex, subunit G
207573_x_at	ATP5L	0.0393149	-0.253823	-0.0483322	0	FALSE	0	FALSE	0	FALSE	0	6385.44	12.6406	6213.78	12.6013	7613.76	12.8944	6602.98	12.6889	10632	ATP synthase, H+ transporting, mitochondrial Fo complex, subunit G
208745_at	ATP5L	-0.759848	-0.929666	-0.839192	0	FALSE	0	FALSE	0	FALSE	0	685.487	9.42099	1160.74	10.1808	1305.74	10.3507	1226.37	10.2602	10632	ATP synthase, H+ transporting, mitochondrial Fo complex, subunit G
216954_x_at	ATP5O	0.329237	-0.296391	0.206756	0	FALSE	0	FALSE	0	FALSE	0	318.178	8.31369	253.256	7.98445	390.744	8.61008	275.696	8.10693	539	ATP synthase, H+ transporting, mitochondrial F1 complex, O subunit
200818_at	ATP5O	0.204159	-0.346992	0.385515	0	FALSE	0	FALSE	0	FALSE	0	8328.63	13.0239	7229.62	12.8197	10593.2	13.3709	6375.61	12.6383	539	ATP synthase, H+ transporting, mitochondrial F1 complex, O subunit
213995_at	ATP5S	0.0201715	0.587425	-0.128144	0	FALSE	0	FALSE	0	FALSE	0	460.856	8.84817	454.457	8.828	306.713	8.26075	503.664	8.97632	27109	ATP synthase, H+ transporting, mitochondrial Fo complex, subunit s (factor B)
1554177_a_at	ATP5S	0.0125009	0.209496	-0.309891	0	FALSE	0	FALSE	0	FALSE	0	287.217	8.166	284.739	8.1535	248.397	7.9565	356.038	8.47589	27109	ATP synthase, H+ transporting, mitochondrial Fo complex, subunit s (factor B)
237400_at	ATP5S	-0.0151095	-0.761953	-2.06824	1	FALSE	0	FALSE	0	TRUE	1	13.6137	3.76699	13.7571	3.7821	23.086	4.52894	57.0925	5.83523	27109	ATP synthase, H+ transporting, mitochondrial Fo complex, subunit s (factor B)
206992_s_at	ATP5S	-0.108452	0.301093	-0.363852	0	FALSE	0	FALSE	0	FALSE	0	122.979	6.94227	132.58	7.05072	99.8142	6.64117	158.256	7.30612	27109	ATP synthase, H+ transporting, mitochondrial Fo complex, subunit s (factor B)
206993_at	ATP5S	-0.11556	-0.253428	-0.477068	0	FALSE	0	FALSE	0	FALSE	0	50.875	5.66889	55.1178	5.78445	60.6449	5.92231	70.8136	6.14595	27109	ATP synthase, H+ transporting, mitochondrial Fo complex, subunit s (factor B)
238799_at	ATP5S	-0.254063	0.119213	-0.0521376	0	FALSE	0	FALSE	0	FALSE	0	12.2317	3.61255	14.587	3.86662	11.2616	3.49334	12.6818	3.66469	27109	ATP synthase, H+ transporting, mitochondrial Fo complex, subunit s (factor B)
218038_at	ATP5SL	-0.0460985	-0.288943	-0.0906049	0	FALSE	0	FALSE	0	FALSE	0	215.994	7.75485	223.007	7.80095	263.89	8.04379	229.994	7.84545	55101	ATP5S-like
45828_at	ATP5SL	-0.141408	-0.419365	-0.343705	0	FALSE	0	FALSE	0	FALSE	0	713.514	9.4788	786.993	9.62021	954.21	9.89816	905.458	9.8225	55101	ATP5S-like
242131_at	ATP6	-0.100801	-0.351271	-0.235143	0	FALSE	0	FALSE	0	FALSE	0	60.5226	5.9194	64.9026	6.0202	77.2077	6.27067	71.2365	6.15455	4508	ATP synthase F0 subunit 6
1553567_s_at	ATP6	-0.573493	-0.534016	-0.649635	0	FALSE	0	FALSE	0	FALSE	0	2938.69	11.521	4373.13	12.0945	4255.09	12.055	4610.13	12.1706	4508	ATP synthase F0 subunit 6
207809_s_at	ATP6AP1	0.635492	1.54291	-0.131971	1	FALSE	0	TRUE	1	FALSE	0	1238.23	10.2741	797.076	9.63857	424.95	8.73115	1356.84	10.406	537	ATPase, H+ transporting, lysosomal accessory protein 1
201443_s_at	ATP6AP2	-0.225435	0.516281	0.242874	0	FALSE	0	FALSE	0	FALSE	0	6487.99	12.6636	7585.31	12.889	4536.22	12.1473	5482.74	12.4207	10159	ATPase, H+ transporting, lysosomal accessory protein 2
201444_s_at	ATP6AP2	-0.463039	0.759702	0.263288	0	FALSE	0	FALSE	0	FALSE	0	2116.19	11.0473	2917.05	11.5103	1249.86	10.2876	1763.18	10.784	10159	ATPase, H+ transporting, lysosomal accessory protein 2
212383_at	ATP6V0A1	-0.549485	-0.259081	0.0583824	0	FALSE	0	FALSE	0	FALSE	0	206.171	7.6877	301.744	8.23718	246.728	7.94678	197.994	7.62931	535	ATPase, H+ transporting, lysosomal V0 subunit a1
205704_s_at	ATP6V0A2	1.00579	0.775978	0.0718716	1	TRUE	1	FALSE	0	FALSE	0	421.488	8.71935	209.9	7.71356	246.146	7.94337	401.005	8.64748	23545	ATPase, H+ transporting, lysosomal V0 subunit a2
1555114_at	ATP6V0A2	0.335737	1.05261	-0.105989	1	FALSE	0	TRUE	1	FALSE	0	70.8546	6.14679	56.1437	5.81105	34.1586	5.09418	76.256	6.25278	23545	ATPase, H+ transporting, lysosomal V0 subunit a2
235255_at	ATP6V0A2	-0.355818	-0.31422	-1.69415	1	FALSE	0	FALSE	0	TRUE	1	39.9529	5.32023	51.1282	5.67605	49.6751	5.63445	129.282	7.01438	23545	ATPase, H+ transporting, lysosomal V0 subunit a2
229572_at	ATP6V0A2	-1.98214	-1.85235	-3.84679	1	TRUE	1	TRUE	1	TRUE	1	65.5548	6.03463	258.993	8.01677	236.71	7.88698	943.203	9.88142	23545	ATPase, H+ transporting, lysosomal V0 subunit a2
220197_at	ATP6V0A4	2.1288	2.98463	3.37911	1	TRUE	1	TRUE	1	TRUE	1	140.137	7.13069	32.042	5.00189	17.7047	4.14606	13.4691	3.75158	50617	ATPase, H+ transporting, lysosomal V0 subunit a4
200078_s_at	ATP6V0B	0.0370752	-0.320968	-0.58377	0	FALSE	0	FALSE	0	FALSE	0	1276.92	10.3185	1244.52	10.2814	1595.09	10.6394	1913.8	10.9022	533	ATPase, H+ transporting, lysosomal 21kDa, V0 subunit b
36994_at	ATP6V0C	-0.625591	-0.327414	-0.267692	0	FALSE	0	FALSE	0	FALSE	0	691.711	9.43402	1067.2	10.0596	867.933	9.76144	832.737	9.70172	527	ATPase, H+ transporting, lysosomal 16kDa, V0 subunit c
212041_at	ATP6V0D1	-0.0455222	0.0659284	-0.0950245	0	FALSE	0	FALSE	0	FALSE	0	636.302	9.31357	656.7	9.35909	607.879	9.24764	679.624	9.40859	9114	ATPase, H+ transporting, lysosomal 38kDa, V0 subunit d1
1553151_at	ATP6V0D2	0.266038	0.208321	0.049057	0	FALSE	0	FALSE	0	FALSE	0	23.5817	4.55959	19.6105	4.29356	20.411	4.35127	22.7933	4.51054	245972	ATPase, H+ transporting, lysosomal 38kDa, V0 subunit d2
1553153_at	ATP6V0D2	0.201587	0.199534	-0.687178	0	FALSE	0	FALSE	0	FALSE	0	48.6214	5.60352	42.2809	5.40193	42.3411	5.40399	78.2868	6.2907	245972	ATPase, H+ transporting, lysosomal 38kDa, V0 subunit d2
1553155_x_at	ATP6V0D2	0.0712507	-0.0471513	-0.465956	0	FALSE	0	FALSE	0	FALSE	0	18.857	4.23703	17.9484	4.16578	19.4835	4.28418	26.046	4.70299	245972	ATPase, H+ transporting, lysosomal 38kDa, V0 subunit d2
214149_s_at	ATP6V0E1	0.393344	1.38289	0.206301	1	FALSE	0	TRUE	1	FALSE	0	523.068	9.03085	398.244	8.63751	200.57	7.64796	453.373	8.82455	8992	ATPase, H+ transporting, lysosomal 9kDa, V0 subunit e1
201171_at	ATP6V0E1	0.33126	0.625449	0.331214	0	FALSE	0	FALSE	0	FALSE	0	62.2277	5.95948	49.4612	5.62822	40.3371	5.33404	49.4627	5.62827	8992	ATPase, H+ transporting, lysosomal 9kDa, V0 subunit e1
214244_s_at	ATP6V0E1	0.226248	0.159604	-0.237019	0	FALSE	0	FALSE	0	FALSE	0	30.4184	4.92687	26.0033	4.70062	27.2327	4.76727	35.8498	5.16389	8992	ATPase, H+ transporting, lysosomal 9kDa, V0 subunit e1
214150_x_at	ATP6V0E1	0.185733	0.712169	0.176782	0	FALSE	0	FALSE	0	FALSE	0	2646.2	11.3697	2326.54	11.184	1615.24	10.6575	2341.02	11.1929	8992	ATPase, H+ transporting, lysosomal 9kDa, V0 subunit e1
201172_x_at	ATP6V0E1	0.0307233	0.747198	0.231135	0	FALSE	0	FALSE	0	FALSE	0	2770.4	11.4359	2712.03	11.4052	1650.49	10.6887	2360.29	11.2047	8992	ATPase, H+ transporting, lysosomal 9kDa, V0 subunit e1
200096_s_at	ATP6V0E1	-0.0376721	0.753914	0.30134	0	FALSE	0	FALSE	0	FALSE	0	3234.25	11.6592	3319.82	11.6969	1917.89	10.9053	2624.59	11.3579	8992	ATPase, H+ transporting, lysosomal 9kDa, V0 subunit e1
213587_s_at	ATP6V0E2	-0.678884	-0.186638	-0.721627	0	FALSE	0	FALSE	0	FALSE	0	112.902	6.81892	180.744	7.49781	128.494	7.00556	186.179	7.54055	155066	ATPase, H+ transporting V0 subunit e2
229094_at	ATP6V0E2-AS1	0.398069	-0.710145	-0.519525	0	FALSE	0	FALSE	0	FALSE	0	23.4715	4.55284	17.8119	4.15477	38.3986	5.26298	33.6459	5.07236	401431	ATP6V0E2 antisense RNA 1
201971_s_at	ATP6V1A	0.0330223	0.448687	0.958079	0	FALSE	0	FALSE	0	FALSE	0	339.929	8.40909	332.237	8.37607	249.069	7.9604	174.976	7.45101	523	ATPase, H+ transporting, lysosomal 70kDa, V1 subunit A
201972_at	ATP6V1A	-0.201601	0.368177	0.588487	0	FALSE	0	FALSE	0	FALSE	0	2795.49	11.4489	3214.74	11.6505	2165.84	11.0807	1859.12	10.8604	523	ATPase, H+ transporting, lysosomal 70kDa, V1 subunit A
205473_at	ATP6V1B1	0.936328	1.05187	1.01857	0	FALSE	0	TRUE	1	TRUE	1	53.8591	5.75112	28.1447	4.81479	25.9786	4.69925	26.5852	4.73255	525	ATPase, H+ transporting, lysosomal 56/58kDa, V1 subunit B1
201089_at	ATP6V1B2	0.104286	-0.124137	1.09453	1	FALSE	0	FALSE	0	TRUE	1	872.05	9.76827	811.238	9.66398	950.408	9.8924	408.372	8.67374	526	ATPase, H+ transporting, lysosomal 56/58kDa, V1 subunit B2
202874_s_at	ATP6V1C1	1.05389	2.24249	1.25092	1	TRUE	1	TRUE	1	TRUE	1	1168.84	10.1909	562.994	9.13698	247.002	7.94838	491.123	8.93994	528	ATPase, H+ transporting, lysosomal 42kDa, V1 subunit C1
202872_at	ATP6V1C1	0.996176	2.23653	1.3213	0	FALSE	0	TRUE	1	TRUE	1	887.513	9.79362	444.934	8.79745	188.327	7.5571	355.159	8.47232	528	ATPase, H+ transporting, lysosomal 42kDa, V1 subunit C1
226463_at	ATP6V1C1	0.254899	0.976998	-0.248562	0	FALSE	0	FALSE	0	FALSE	0	472.036	8.88275	395.587	8.62785	239.811	7.90575	560.789	9.13131	528	ATPase, H+ transporting, lysosomal 42kDa, V1 subunit C1
202873_at	ATP6V1C1	0.00490512	0.267615	0.18322	0	FALSE	0	FALSE	0	FALSE	0	32.5348	5.02391	32.4244	5.01901	27.0264	4.7563	28.6545	4.84069	528	ATPase, H+ transporting, lysosomal 42kDa, V1 subunit C1
1552532_a_at	ATP6V1C2	2.51767	2.88938	3.10342	1	TRUE	1	TRUE	1	TRUE	1	94.7109	6.56546	16.5388	4.04779	12.7823	3.67608	11.0199	3.46203	245973	ATPase, H+ transporting, lysosomal 42kDa, V1 subunit C2
1553989_a_at	ATP6V1C2	1.94236	3.13071	3.77278	1	TRUE	1	TRUE	1	TRUE	1	392.679	8.61721	102.171	6.67484	44.8333	5.4865	28.7288	4.84443	245973	ATPase, H+ transporting, lysosomal 42kDa, V1 subunit C2
208898_at	ATP6V1D	-0.00433856	-0.00527185	-0.807769	0	FALSE	0	FALSE	0	FALSE	0	1309.16	10.3544	1313.11	10.3588	1313.96	10.3597	2291.69	11.1622	51382	ATPase, H+ transporting, lysosomal 34kDa, V1 subunit D
214923_at	ATP6V1D	-0.0143081	-0.0718444	0.0283266	0	FALSE	0	FALSE	0	FALSE	0	45.495	5.50763	45.9484	5.52194	47.8179	5.57948	44.6104	5.47931	51382	ATPase, H+ transporting, lysosomal 34kDa, V1 subunit D
208899_x_at	ATP6V1D	-0.107817	0.123539	-0.98559	0	FALSE	0	FALSE	0	FALSE	0	921.572	9.84795	993.083	9.95577	845.942	9.72441	1824.83	10.8335	51382	ATPase, H+ transporting, lysosomal 34kDa, V1 subunit D
208678_at	ATP6V1E1	0.635853	1.42077	-0.37536	1	FALSE	0	TRUE	1	FALSE	0	2572.88	11.3292	1655.8	10.6933	961.005	9.9084	3337.44	11.7045	529	ATPase, H+ transporting, lysosomal 31kDa, V1 subunit E1
1552286_at	ATP6V1E2	-0.97088	-1.01838	0.118589	1	FALSE	0	TRUE	1	FALSE	0	69.7452	6.12402	136.703	7.0949	141.279	7.1424	64.2415	6.00543	90423	ATPase, H+ transporting, lysosomal 31kDa, V1 subunit E2
201527_at	ATP6V1F	-0.000296141	0.547334	-0.0891609	0	FALSE	0	FALSE	0	FALSE	0	822.325	9.68357	822.494	9.68386	562.704	9.13623	874.75	9.77273	9296	ATPase, H+ transporting, lysosomal 14kDa, V1 subunit F
238765_at	ATP6V1G1	0.249279	-0.326825	-0.0982502	0	FALSE	0	FALSE	0	FALSE	0	126.735	6.98567	106.625	6.7364	158.958	7.3125	135.667	7.08392	9550	ATPase, H+ transporting, lysosomal 13kDa, V1 subunit G1
208737_at	ATP6V1G1	0.1068	-0.500227	-0.173879	0	FALSE	0	FALSE	0	FALSE	0	3544.06	11.7912	3291.18	11.6844	5012.85	12.2914	3998.02	11.9651	9550	ATPase, H+ transporting, lysosomal 13kDa, V1 subunit G1
214762_at	ATP6V1G2	-0.0641325	-0.133993	0.0225534	0	FALSE	0	FALSE	0	FALSE	0	26.8642	4.74762	28.0854	4.81175	29.4789	4.88161	26.4475	4.72506	534	ATPase, H+ transporting, lysosomal 13kDa, V1 subunit G2
1557585_at	ATP6V1H	0.371707	0.333035	0.502041	0	FALSE	0	FALSE	0	FALSE	0	18.5284	4.21167	14.32	3.83996	14.7091	3.87863	13.0831	3.70963	51606	ATPase, H+ transporting, lysosomal 50/57kDa, V1 subunit H
221504_s_at	ATP6V1H	0.335993	1.10192	0.606023	1	FALSE	0	TRUE	1	FALSE	0	2011.7	10.9742	1593.74	10.6382	937.244	9.87228	1321.7	10.3682	51606	ATPase, H+ transporting, lysosomal 50/57kDa, V1 subunit H
1557586_s_at	ATP6V1H	0.029916	0.112064	-0.4892	0	FALSE	0	FALSE	0	FALSE	0	33.7177	5.07543	33.0257	5.04552	31.1977	4.96337	47.3284	5.56463	51606	ATPase, H+ transporting, lysosomal 50/57kDa, V1 subunit H
205197_s_at	ATP7A	-0.163286	-0.011707	-0.996874	0	FALSE	0	FALSE	0	FALSE	0	56.4088	5.81785	63.1686	5.98114	56.8684	5.82956	112.573	6.81472	538	ATPase, Cu++ transporting, alpha polypeptide
205198_s_at	ATP7A	-0.442103	0.271731	-0.422342	0	FALSE	0	FALSE	0	FALSE	0	33.5892	5.06993	45.6337	5.51203	27.8228	4.7982	45.013	5.49227	538	ATPase, Cu++ transporting, alpha polypeptide
204624_at	ATP7B	-0.485318	-0.718939	-1.74047	1	FALSE	0	FALSE	0	TRUE	1	56.3326	5.8159	78.8597	6.30122	92.7218	6.53484	188.233	7.55637	540	ATPase, Cu++ transporting, beta polypeptide
213106_at	ATP8A1	0.56894	0.762891	2.80682	1	FALSE	0	FALSE	0	TRUE	1	108.864	6.76639	73.3867	6.19745	64.1553	6.0035	15.5579	3.95957	10396	ATPase, aminophospholipid transporter (APLT), class I, type 8A, member 1
219659_at	ATP8A2	-1.41889	0.353688	0.75698	1	TRUE	1	FALSE	0	FALSE	0	34.9226	5.12609	93.3759	6.54498	27.3297	4.7724	20.6649	4.36911	51761	ATPase, aminophospholipid transporter, class I, type 8A, member 2
219660_s_at	ATP8A2	-1.58531	0.365272	0.566708	1	TRUE	1	FALSE	0	FALSE	0	48.387	5.59655	145.196	7.18186	37.5639	5.23128	32.6688	5.02984	51761	ATPase, aminophospholipid transporter, class I, type 8A, member 2
226302_at	ATP8B1	0.951291	5.81601	5.7714	0	FALSE	0	TRUE	1	TRUE	1	641.244	9.32473	331.632	8.37344	11.3823	3.50872	11.7397	3.55333	5205	ATPase, aminophospholipid transporter, class I, type 8B, member 1
214594_x_at	ATP8B1	-0.123874	-0.0172125	-0.47767	0	FALSE	0	FALSE	0	FALSE	0	412.049	8.68667	448.992	8.81055	416.994	8.70388	573.775	9.16434	5205	ATPase, aminophospholipid transporter, class I, type 8B, member 1
216873_s_at	ATP8B2	-0.126466	0.0280869	-0.109035	0	FALSE	0	FALSE	0	FALSE	0	247.535	7.95149	270.214	8.07796	242.763	7.9234	266.969	8.06053	57198	ATPase, aminophospholipid transporter, class I, type 8B, member 2
226771_at	ATP8B2	-0.755884	-1.08664	0.071831	1	FALSE	0	TRUE	1	FALSE	0	530.81	9.05205	896.361	9.80794	1127.33	10.1387	505.029	8.98022	57198	ATPase, aminophospholipid transporter, class I, type 8B, member 2
1554704_at	ATP8B3	-1.31958	-0.233802	0.122783	1	TRUE	1	FALSE	0	FALSE	0	16.2796	4.02499	40.6328	5.34457	19.1437	4.25879	14.9514	3.90221	148229	ATPase, aminophospholipid transporter, class I, type 8B, member 3
1568686_at	ATP8B5P	-0.106447	0.104553	-0.0328934	0	FALSE	0	FALSE	0	FALSE	0	9.66124	3.27221	10.401	3.37865	8.98585	3.16766	9.88404	3.3051	158381	ATPase, class I, type 8B, member 5, pseudogene
212062_at	ATP9A	1.12291	1.26059	-0.0516523	0	TRUE	1	TRUE	1	FALSE	0	188.378	7.55748	86.4965	6.43457	78.6239	6.2969	195.244	7.60914	10079	ATPase, class II, type 9A
214934_at	ATP9B	1.29062	0.713094	0.158357	1	TRUE	1	FALSE	0	FALSE	0	318.494	8.31512	130.193	7.02451	194.285	7.60203	285.385	8.15677	374868	ATPase, class II, type 9B
1564344_at	ATP9B	-0.0748125	-0.0200058	0.0722453	0	FALSE	0	FALSE	0	FALSE	0	27.2563	4.76852	28.707	4.84333	27.6369	4.78852	25.925	4.69627	374868	ATPase, class II, type 9B
224729_s_at	ATPAF1	0.384359	-0.527388	-0.0843189	0	FALSE	0	FALSE	0	FALSE	0	1087.01	10.0862	832.78	9.70179	1566.73	10.6135	1152.44	10.1705	64756	ATP synthase mitochondrial F1 complex assembly factor 1
224728_at	ATPAF1	-0.782353	-1.68521	-1.33472	0	FALSE	0	TRUE	1	TRUE	1	341.417	8.41539	587.215	9.19775	1097.95	10.1006	861.145	9.75011	64756	ATP synthase mitochondrial F1 complex assembly factor 1
214330_at	ATPAF2	-0.39795	-0.861251	-0.331181	0	FALSE	0	FALSE	0	FALSE	0	29.2562	4.87067	38.549	5.26862	53.1473	5.73192	36.8056	5.20185	91647	ATP synthase mitochondrial F1 complex assembly factor 2
213057_at	ATPAF2	-0.430465	0.403775	-0.219834	0	FALSE	0	FALSE	0	FALSE	0	70.6139	6.14188	95.1641	6.57234	53.3755	5.7381	82.2369	6.36171	91647	ATP synthase mitochondrial F1 complex assembly factor 2
238662_at	ATPBD4	-0.392976	0.982336	0.805049	0	FALSE	0	FALSE	0	FALSE	0	390.23	8.60818	512.41	9.00116	197.518	7.62584	223.345	7.80313	89978	ATP binding domain 4
1560404_a_at	ATPBD4	-0.781039	0.0912956	-0.0717874	0	FALSE	0	FALSE	0	FALSE	0	11.234	3.4898	19.3041	4.27083	10.5451	3.3985	11.8071	3.56158	89978	ATP binding domain 4
223339_at	ATPIF1	1.03184	-0.0601523	0.139167	1	TRUE	1	FALSE	0	FALSE	0	138.478	7.11352	67.7279	6.08168	144.374	7.17367	125.744	6.97435	93974	ATPase inhibitory factor 1
223338_s_at	ATPIF1	-0.272961	-0.540403	0.157249	0	FALSE	0	FALSE	0	FALSE	0	1798.74	10.8128	2173.4	11.0857	2616.06	11.3532	1612.99	10.6555	93974	ATPase inhibitory factor 1
218671_s_at	ATPIF1	-0.753987	-1.03685	0.274067	1	FALSE	0	TRUE	1	FALSE	0	1554.27	10.602	2621.2	11.356	3188.97	11.6389	1285.36	10.328	93974	ATPase inhibitory factor 1
209903_s_at	ATR	-0.57113	-0.303112	0.173692	0	FALSE	0	FALSE	0	FALSE	0	593.28	9.21257	881.428	9.7837	731.99	9.51568	525.985	9.03888	545	ataxia telangiectasia and Rad3 related
209902_at	ATR	-0.650677	-0.368813	0.355265	0	FALSE	0	FALSE	0	FALSE	0	206.378	7.68915	323.994	8.33982	266.494	8.05796	161.331	7.33388	545	ataxia telangiectasia and Rad3 related
219329_s_at	ATRAID	0.130882	0.247551	-0.335234	0	FALSE	0	FALSE	0	FALSE	0	3191.32	11.6399	2914.55	11.5091	2688.13	11.3924	4026.11	11.9752	51374	all-trans retinoic acid-induced differentiation factor
211852_s_at	ATRN	1.32267	1.65162	-0.152923	0	TRUE	1	TRUE	1	FALSE	0	347.664	8.44155	138.994	7.11888	110.655	6.78992	386.539	8.59447	8455	attractin
212517_at	ATRN	1.11607	0.944081	0.528758	1	TRUE	1	FALSE	0	FALSE	0	430.793	8.75085	198.746	7.63479	223.909	7.80677	298.605	8.22209	8455	attractin
213745_at	ATRNL1	0.585543	0.65109	0.551099	0	FALSE	0	FALSE	0	FALSE	0	23.6795	4.56557	15.78	3.98002	15.0791	3.91448	16.1612	4.01447	26033	attractin-like 1
1569796_s_at	ATRNL1	0.429485	0.0761371	0.0761371	0	FALSE	0	FALSE	0	FALSE	0	131.357	7.03735	97.5363	6.60787	124.605	6.96122	124.605	6.96122	26033	attractin-like 1
211022_s_at	ATRX	0.475366	0.101943	-0.175468	0	FALSE	0	FALSE	0	FALSE	0	17.2449	4.1081	12.404	3.63273	16.0684	4.00615	19.4752	4.28356	546	alpha thalassemia/mental retardation syndrome X-linked
208860_s_at	ATRX	0.180589	0.027766	-0.602968	0	FALSE	0	FALSE	0	FALSE	0	566.383	9.14563	499.744	8.96505	555.587	9.11787	860.244	9.7486	546	alpha thalassemia/mental retardation syndrome X-linked
208859_s_at	ATRX	-0.237696	-0.0169899	-0.766819	0	FALSE	0	FALSE	0	FALSE	0	507.414	8.98702	598.296	9.22472	513.425	9.00401	863.372	9.75384	546	alpha thalassemia/mental retardation syndrome X-linked
208861_s_at	ATRX	-0.383542	-0.387275	-0.754721	0	FALSE	0	FALSE	0	FALSE	0	698.253	9.44761	910.9	9.83115	913.26	9.83488	1178.17	10.2023	546	alpha thalassemia/mental retardation syndrome X-linked
203232_s_at	ATXN1	2.09486	2.09583	0.610786	0	TRUE	1	TRUE	1	FALSE	0	138.04	7.10894	32.3138	5.01408	32.2921	5.01311	90.394	6.49815	6310	ataxin 1
203231_s_at	ATXN1	0.737326	0.55911	-0.880246	0	FALSE	0	FALSE	0	FALSE	0	37.2853	5.22054	22.3656	4.48321	25.3063	4.66143	68.6307	6.10078	6310	ataxin 1
1559249_at	ATXN1	0.114289	0.0205522	0.304298	0	FALSE	0	FALSE	0	FALSE	0	16.6953	4.06137	15.4237	3.94708	16.4592	4.04082	13.5205	3.75707	6310	ataxin 1
208833_s_at	ATXN10	-0.424638	-0.734408	-0.484117	0	FALSE	0	FALSE	0	FALSE	0	2162.99	11.0788	2903.24	11.5035	3598.6	11.8132	3025.44	11.5629	25814	ataxin 10
208832_at	ATXN10	-1.37022	-2.03355	-0.986079	0	TRUE	1	TRUE	1	FALSE	0	109.098	6.76948	282.03	8.1397	446.662	8.80304	216.101	7.75556	25814	ataxin 10
202622_s_at	ATXN2	0.550009	0.428523	-0.205396	0	FALSE	0	FALSE	0	FALSE	0	214.243	7.7431	146.331	7.1931	159.187	7.31458	247.023	7.9485	6311	ataxin 2
205416_s_at	ATXN3	0.171366	1.21953	0.806834	1	FALSE	0	TRUE	1	FALSE	0	139.159	7.12059	123.573	6.94922	59.7577	5.90105	79.548	6.31375	4287	ataxin 3
238723_at	ATXN3	-0.327899	0.811145	-0.0817864	0	FALSE	0	FALSE	0	FALSE	0	28.448	4.83025	35.7075	5.15815	16.2133	4.01911	30.1073	4.91204	4287	ataxin 3
235240_at	ATXN3	-0.462437	-0.0410403	-0.24683	0	FALSE	0	FALSE	0	FALSE	0	49.9262	5.64173	68.7917	6.10416	51.3669	5.68277	59.2423	5.88856	4287	ataxin 3
205415_s_at	ATXN3	-0.505493	0.785875	0.303469	0	FALSE	0	FALSE	0	FALSE	0	229.537	7.84258	325.853	8.34808	133.132	7.05671	185.994	7.53912	4287	ataxin 3
233182_x_at	ATXN3	-0.720649	-0.440383	-0.75116	0	FALSE	0	FALSE	0	FALSE	0	50.7477	5.66527	83.6283	6.38592	68.8628	6.10565	85.4158	6.41643	4287	ataxin 3
204516_at	ATXN7	0.33568	0.140183	0.0793236	0	FALSE	0	FALSE	0	FALSE	0	639.962	9.32184	507.113	8.98616	580.704	9.18166	605.725	9.24252	6314	ataxin 7
243259_at	ATXN7	0.139747	-0.0819238	-0.21971	0	FALSE	0	FALSE	0	FALSE	0	140.722	7.13671	127.731	6.99696	148.945	7.21863	163.871	7.35642	6314	ataxin 7
209964_s_at	ATXN7	0.0263657	0.0440249	-0.212198	0	FALSE	0	FALSE	0	FALSE	0	50.223	5.65028	49.3135	5.62391	48.7135	5.60625	58.1809	5.86247	6314	ataxin 7
214343_s_at	ATXN7L1	-0.858148	-0.514302	-1.44919	1	FALSE	0	FALSE	0	TRUE	1	20.3103	4.34414	36.8167	5.20229	29.0093	4.85844	55.4584	5.79334	222255	ataxin 7-like 1
227732_at	ATXN7L1	-0.912437	-0.955899	0.342652	0	FALSE	0	FALSE	0	FALSE	0	54.7194	5.77398	102.994	6.68642	106.144	6.72988	43.1512	5.43133	222255	ataxin 7-like 1
232265_at	ATXN7L1	-2.20332	-1.8362	-0.667792	0	TRUE	1	TRUE	1	FALSE	0	24.6674	4.62454	113.603	6.82785	88.0793	6.46073	39.1877	5.29233	222255	ataxin 7-like 1
230038_at	ATXN7L2	-0.177829	-0.119228	-0.233093	0	FALSE	0	FALSE	0	FALSE	0	16.0415	4.00374	18.1459	4.18157	17.4236	4.12297	18.8545	4.23683	127002	ataxin 7-like 2
224969_at	ATXN7L3	-0.101088	0.0434561	-0.0105647	0	FALSE	0	FALSE	0	FALSE	0	181.688	7.50532	194.876	7.60641	176.297	7.46187	183.024	7.51589	56970	ataxin 7-like 3
212114_at	ATXN7L3B	0.303708	0.360397	-0.509048	0	FALSE	0	FALSE	0	FALSE	0	681.294	9.41213	551.962	9.10843	530.694	9.05174	969.557	9.92118	552889	ataxin 7-like 3B
205052_at	AUH	-0.075726	0.0702867	0.537114	0	FALSE	0	FALSE	0	FALSE	0	687.6	9.42543	724.656	9.50115	654.904	9.35514	473.858	8.88831	549	AU RNA binding protein/enoyl-CoA hydratase
220011_at	AUNIP	-0.00550391	-0.51155	0.227259	0	FALSE	0	FALSE	0	FALSE	0	260.065	8.02273	261.059	8.02823	370.744	8.53428	222.162	7.79547	79000	aurora kinase A and ninein interacting protein
222946_s_at	AUNIP	-0.142779	-0.176273	0.2973	0	FALSE	0	FALSE	0	FALSE	0	169.381	7.40413	187.001	7.5469	191.394	7.5804	137.838	7.10682	79000	aurora kinase A and ninein interacting protein
220525_s_at	AUP1	0.278472	-0.188377	0.202379	0	FALSE	0	FALSE	0	FALSE	0	503.952	8.97714	415.49	8.69867	574.244	9.16552	437.993	8.77476	550	ancient ubiquitous protein 1
208079_s_at	AURKA	0.176312	-0.183118	-0.87595	0	FALSE	0	FALSE	0	FALSE	0	2507.34	11.2919	2218.9	11.1156	2846.67	11.4751	4601.51	12.1679	6790	aurora kinase A
204092_s_at	AURKA	0.1473	-0.104698	-0.68997	0	FALSE	0	FALSE	0	FALSE	0	2310.34	11.1739	2086.09	11.0266	2484.24	11.2786	3727.15	11.8639	6790	aurora kinase A
228800_x_at	AURKAIP1	-0.0758631	0.271287	-0.0461208	0	FALSE	0	FALSE	0	FALSE	0	46.7957	5.54831	49.3223	5.62417	38.774	5.27702	48.3159	5.59443	54998	aurora kinase A interacting protein 1
225555_x_at	AURKAIP1	-0.0822005	-0.053771	-0.174093	0	FALSE	0	FALSE	0	FALSE	0	119.163	6.8968	126.15	6.979	123.689	6.95057	134.447	7.07089	54998	aurora kinase A interacting protein 1
218580_x_at	AURKAIP1	-0.286191	0.415532	0.110196	0	FALSE	0	FALSE	0	FALSE	0	2192.74	11.0985	2673.87	11.3847	1643.99	10.683	2031.49	10.9883	54998	aurora kinase A interacting protein 1
225552_x_at	AURKAIP1	-0.335709	0.435195	0.0794041	0	FALSE	0	FALSE	0	FALSE	0	2216.72	11.1142	2797.49	11.4499	1639.47	10.679	2098.01	11.0348	54998	aurora kinase A interacting protein 1
227546_x_at	AURKAIP1	-0.421855	-0.197186	0.369192	0	FALSE	0	FALSE	0	FALSE	0	300.891	8.2331	403.089	8.65495	344.96	8.43029	232.955	7.86391	54998	aurora kinase A interacting protein 1
209464_at	AURKB	-1.77779	-1.48252	-0.966001	0	TRUE	1	TRUE	1	FALSE	0	180.244	7.49381	618.06	9.2716	503.67	8.97633	352.092	8.45981	9212	aurora kinase B
211107_s_at	AURKC	-0.518107	-3.19909	-0.287345	1	FALSE	0	TRUE	1	FALSE	0	42.7377	5.41744	61.2035	5.93554	392.494	8.61653	52.1567	5.70478	6795	aurora kinase C
243364_at	AUTS2	-0.219274	-0.261162	-1.49693	1	FALSE	0	FALSE	0	TRUE	1	28.4773	4.83174	33.1518	5.05102	34.1285	5.0929	80.3749	6.32867	26053	autism susceptibility candidate 2
212599_at	AUTS2	-2.01394	-2.87648	-1.79612	1	TRUE	1	TRUE	1	TRUE	1	400.894	8.64708	1619.14	10.661	2943.99	11.5236	1392.24	10.4432	26053	autism susceptibility candidate 2
219366_at	AVEN	0.843351	0.299138	0.4506	0	FALSE	0	FALSE	0	FALSE	0	296.62	8.21247	165.32	7.36912	241.074	7.91333	217.048	7.76187	57099	apoptosis, caspase activation inhibitor
205539_at	AVIL	0.384839	0.105292	0.428962	0	FALSE	0	FALSE	0	FALSE	0	33.5876	5.06985	25.7235	4.68502	31.2236	4.96456	24.9487	4.64089	10677	advillin
212474_at	AVL9	0.747627	0.334863	0.633374	0	FALSE	0	FALSE	0	FALSE	0	1082.25	10.0798	644.568	9.33219	858.07	9.74495	697.689	9.44644	23080	AVL9 homolog (S. cerevisiase)
212471_at	AVL9	0.659955	1.37078	1.17412	0	FALSE	0	TRUE	1	TRUE	1	175.353	7.45412	110.981	6.79416	67.806	6.08334	77.7083	6.28	23080	AVL9 homolog (S. cerevisiase)
212475_at	AVL9	-0.616843	-0.540104	-0.376146	0	FALSE	0	FALSE	0	FALSE	0	86.9878	6.44274	133.397	7.05958	126.487	6.98284	112.899	6.81889	23080	AVL9 homolog (S. cerevisiase)
218631_at	AVPI1	0.0344172	0.856299	0.223717	0	FALSE	0	FALSE	0	FALSE	0	137.571	7.10404	134.328	7.06962	75.9899	6.24774	117.81	6.88032	60370	arginine vasopressin-induced 1
242680_at	AVPR1A	-0.137378	-0.485774	0.0608966	0	FALSE	0	FALSE	0	FALSE	0	19.4803	4.28394	21.4265	4.42132	27.279	4.76972	18.6751	4.22305	552	arginine vasopressin receptor 1A
1553376_a_at	AXDND1	0.258179	0.289076	0.145115	0	FALSE	0	FALSE	0	FALSE	0	13.6303	3.76874	11.3968	3.51056	11.1554	3.47966	12.3259	3.62363	126859	axonemal dynein light chain domain containing 1
222696_at	AXIN2	0.0658793	1.18518	0.79846	1	FALSE	0	TRUE	1	FALSE	0	565.862	9.14431	540.604	9.07843	248.85	7.95913	325.349	8.34585	8313	axin 2
202686_s_at	AXL	-2.14359	-2.73713	0.359272	0	TRUE	1	TRUE	1	FALSE	0	67.75	6.08215	299.361	8.22574	451.72	8.81928	52.8151	5.72288	558	AXL receptor tyrosine kinase
214742_at	AZI1	-0.109207	0.467815	0.196464	0	FALSE	0	FALSE	0	FALSE	0	128.664	7.00747	138.782	7.11667	93.0317	6.53965	112.283	6.811	22994	5-azacytidine induced 1
227905_s_at	AZI2	-0.0891042	0.516943	-0.398406	0	FALSE	0	FALSE	0	FALSE	0	129.729	7.01936	137.994	7.10846	90.6614	6.50242	170.99	7.41777	64343	5-azacytidine induced 2
227904_at	AZI2	-0.139741	0.725723	-0.141712	0	FALSE	0	FALSE	0	FALSE	0	534.012	9.06073	588.325	9.20047	322.914	8.33501	589.129	9.20244	64343	5-azacytidine induced 2
218043_s_at	AZI2	-0.273674	-0.141371	-0.826268	0	FALSE	0	FALSE	0	FALSE	0	239.684	7.90499	289.75	8.17866	264.36	8.04636	424.982	8.73126	64343	5-azacytidine induced 2
222498_at	AZI2	-0.297706	0.00128605	-0.820709	0	FALSE	0	FALSE	0	FALSE	0	198.013	7.62945	243.395	7.92715	197.836	7.62816	349.744	8.45016	64343	5-azacytidine induced 2
235962_at	AZI2	-0.334075	-0.470651	-0.935052	0	FALSE	0	FALSE	0	FALSE	0	20.2684	4.34116	25.5497	4.67523	28.0866	4.81181	38.7523	5.27621	64343	5-azacytidine induced 2
223846_at	AZI2	-0.477467	0.353882	-0.677419	0	FALSE	0	FALSE	0	FALSE	0	29.5753	4.88632	41.1776	5.36379	23.1419	4.53244	47.299	5.56374	64343	5-azacytidine induced 2
201772_at	AZIN1	1.52907	1.1894	2.30511	1	TRUE	1	TRUE	1	TRUE	1	3681.28	11.846	1275.57	10.3169	1614.19	10.6566	744.892	9.54089	51582	antizyme inhibitor 1
213747_at	AZIN1	0.913943	0.705637	1.01483	1	FALSE	0	FALSE	0	TRUE	1	47.7099	5.57622	25.3212	4.66227	29.2543	4.87058	23.611	4.56139	51582	antizyme inhibitor 1
212461_at	AZIN1	0.854729	1.32378	1.84796	0	FALSE	0	TRUE	1	TRUE	1	5987.66	12.5478	3310.99	11.693	2391.99	11.224	1663.28	10.6998	51582	antizyme inhibitor 1
201891_s_at	B2M	-3.67995	-2.93204	-3.73142	1	TRUE	1	TRUE	1	TRUE	1	460.193	8.84609	5898.12	12.526	3512.14	11.7781	6112.37	12.5775	567	beta-2-microglobulin
216231_s_at	B2M	-3.94983	-2.86426	-3.74471	1	TRUE	1	TRUE	1	TRUE	1	306.765	8.26099	4740.5	12.2108	2233.74	11.1252	4112.21	12.0057	567	beta-2-microglobulin
223374_s_at	B3GALNT1	3.48128	-0.925305	4.04626	0	TRUE	1	FALSE	0	TRUE	1	160.878	7.32982	14.4054	3.84854	305.52	8.25512	9.73758	3.28356	8706	beta-1,3-N-acetylgalactosaminyltransferase 1 (globoside blood group)
211379_x_at	B3GALNT1	3.32607	-1.01417	3.54523	1	TRUE	1	TRUE	1	TRUE	1	110.828	6.79218	11.051	3.46611	223.843	7.80634	9.49354	3.24695	8706	beta-1,3-N-acetylgalactosaminyltransferase 1 (globoside blood group)
211812_s_at	B3GALNT1	1.74027	-0.314716	1.3501	0	TRUE	1	FALSE	0	TRUE	1	43.2309	5.43399	12.9396	3.69372	53.7692	5.74871	16.958	4.08389	8706	beta-1,3-N-acetylgalactosaminyltransferase 1 (globoside blood group)
1553691_at	B3GALNT2	0.530895	0.667978	0.572278	0	FALSE	0	FALSE	0	FALSE	0	26.8416	4.7464	18.5777	4.2155	16.8938	4.07842	18.0524	4.17412	148789	beta-1,3-N-acetylgalactosaminyltransferase 2
226233_at	B3GALNT2	0.187473	-0.450313	-0.0596225	0	FALSE	0	FALSE	0	FALSE	0	671.672	9.39161	589.824	9.20414	917.73	9.84193	700.012	9.45124	148789	beta-1,3-N-acetylgalactosaminyltransferase 2
210205_at	B3GALT4	0.309688	0.231701	0.283591	0	FALSE	0	FALSE	0	FALSE	0	43.5553	5.44478	35.1411	5.13509	37.093	5.21308	35.7826	5.16119	8705	UDP-Gal:betaGlcNAc beta 1,3-galactosyltransferase, polypeptide 4
225733_at	B3GALT6	0.454789	-0.359361	-0.0994985	0	FALSE	0	FALSE	0	FALSE	0	188.336	7.55716	137.413	7.10237	241.608	7.91652	201.783	7.65666	126792	UDP-Gal:betaGal beta 1,3-galactosyltransferase polypeptide 6
1553959_a_at	B3GALT6	-0.567897	0.204241	0.209365	0	FALSE	0	FALSE	0	FALSE	0	724.348	9.50054	1073.74	10.0684	628.73	9.2963	626.501	9.29117	126792	UDP-Gal:betaGal beta 1,3-galactosyltransferase polypeptide 6
227083_at	B3GALTL	0.292036	0.998269	-0.371699	0	FALSE	0	FALSE	0	FALSE	0	67.8734	6.08477	55.4355	5.79274	33.9775	5.08651	87.8197	6.45647	145173	beta 1,3-galactosyltransferase-like
227100_at	B3GALTL	-0.644592	-1.07729	-2.07876	0	FALSE	0	TRUE	1	TRUE	1	77.7059	6.27995	121.477	6.92454	163.965	7.35724	328.265	8.35872	145173	beta 1,3-galactosyltransferase-like
219521_at	B3GAT1	-0.89968	-1.96684	-0.254966	1	FALSE	0	TRUE	1	FALSE	0	90.5927	6.50132	169.014	7.401	354.136	8.46816	108.105	6.75629	27087	beta-1,3-glucuronyltransferase 1 (glucuronosyltransferase P)
239144_at	B3GAT2	0.591883	0.182768	-2.86009	1	FALSE	0	FALSE	0	TRUE	1	42.2398	5.40053	28.0251	4.80865	37.2137	5.21776	306.688	8.26063	135152	beta-1,3-glucuronyltransferase 2 (glucuronosyltransferase S)
35179_at	B3GAT3	-0.0483043	-0.126163	0.0398826	0	FALSE	0	FALSE	0	FALSE	0	66.7513	6.06072	69.0241	6.10903	72.8515	6.18689	64.9313	6.02084	26229	beta-1,3-glucuronyltransferase 3 (glucuronosyltransferase I)
203188_at	B3GNT1	0.326352	0.432719	0.0914577	0	FALSE	0	FALSE	0	FALSE	0	724.802	9.50144	578.067	9.17509	536.98	9.06873	680.281	9.40999	11041	UDP-GlcNAc:betaGal beta-1,3-N-acetylglucosaminyltransferase 1
228203_at	B3GNT1	-0.110621	0.0504669	-0.178301	0	FALSE	0	FALSE	0	FALSE	0	35.398	5.14559	38.2189	5.25622	34.1811	5.09513	40.0546	5.3239	11041	UDP-GlcNAc:betaGal beta-1,3-N-acetylglucosaminyltransferase 1
219326_s_at	B3GNT2	2.09132	2.20249	2.4578	1	TRUE	1	TRUE	1	TRUE	1	1467.18	10.5188	344.298	8.42751	318.762	8.31634	267.062	8.06103	10678	UDP-GlcNAc:betaGal beta-1,3-N-acetylglucosaminyltransferase 2
222870_s_at	B3GNT2	1.72543	1.69949	2.24125	1	TRUE	1	TRUE	1	TRUE	1	3496.19	11.7716	1057.28	10.0461	1076.46	10.0721	739.455	9.53032	10678	UDP-GlcNAc:betaGal beta-1,3-N-acetylglucosaminyltransferase 2
225612_s_at	B3GNT5	1.69203	0.114493	5.42396	0	TRUE	1	FALSE	0	TRUE	1	598.18	9.22444	185.132	7.53241	552.543	9.10994	13.9334	3.80048	84002	UDP-GlcNAc:betaGal beta-1,3-N-acetylglucosaminyltransferase 5
1556134_a_at	B3GNT5	0.0800539	-0.0625663	0.00601407	0	FALSE	0	FALSE	0	FALSE	0	13.8396	3.79073	13.0925	3.71067	14.453	3.85329	13.782	3.78471	84002	UDP-GlcNAc:betaGal beta-1,3-N-acetylglucosaminyltransferase 5
1555963_x_at	B3GNT7	0.638299	2.13526	3.64035	0	FALSE	0	TRUE	1	TRUE	1	417.294	8.70492	268.099	8.06662	94.9871	6.56966	33.4647	5.06457	93010	UDP-GlcNAc:betaGal beta-1,3-N-acetylglucosaminyltransferase 7
1555962_at	B3GNT7	0.62336	1.95574	3.13203	0	FALSE	0	TRUE	1	TRUE	1	327.059	8.35341	212.313	7.73005	84.3118	6.39766	37.307	5.22137	93010	UDP-GlcNAc:betaGal beta-1,3-N-acetylglucosaminyltransferase 7
232337_at	B3GNT7	-0.0147035	-0.114421	-0.0159032	0	FALSE	0	FALSE	0	FALSE	0	56.8395	5.82882	57.4217	5.84353	61.5311	5.94324	57.4695	5.84472	93010	UDP-GlcNAc:betaGal beta-1,3-N-acetylglucosaminyltransferase 7
237338_at	B3GNT8	-0.287921	-0.112591	-0.383899	0	FALSE	0	FALSE	0	FALSE	0	18.2909	4.19306	22.331	4.48098	19.7756	4.30565	23.8672	4.57696	374907	UDP-GlcNAc:betaGal beta-1,3-N-acetylglucosaminyltransferase 8
226058_at	B3GNT9	0.536359	-0.50007	-1.49351	1	FALSE	0	FALSE	0	TRUE	1	52.5598	5.71589	36.2404	5.17953	74.3343	6.21596	147.994	7.2094	84752	UDP-GlcNAc:betaGal beta-1,3-N-acetylglucosaminyltransferase 9
213589_s_at	B3GNTL1	0.618832	1.40411	1.1809	0	FALSE	0	TRUE	1	TRUE	1	83.9979	6.39228	54.6992	5.77345	31.7386	4.98817	37.0496	5.21139	146712	UDP-GlcNAc:betaGal beta-1,3-N-acetylglucosaminyltransferase-like 1
1555385_at	B4GALNT1	-0.0467574	-0.418641	0.0119731	0	FALSE	0	FALSE	0	FALSE	0	17.1953	4.10394	17.7617	4.1507	22.9844	4.52258	17.0531	4.09197	2583	beta-1,4-N-acetyl-galactosaminyl transferase 1
206435_at	B4GALNT1	-0.620985	-0.702532	-0.280586	0	FALSE	0	FALSE	0	FALSE	0	50.2343	5.6506	77.2566	6.27159	81.7493	6.35313	61.0191	5.93119	2583	beta-1,4-N-acetyl-galactosaminyl transferase 1
229909_at	B4GALNT3	-0.615126	-0.319267	0.11165	0	FALSE	0	FALSE	0	FALSE	0	74.0625	6.21067	113.441	6.8258	92.4076	6.52994	68.547	6.09902	283358	beta-1,4-N-acetyl-galactosaminyl transferase 3
238060_s_at	B4GALNT4	-0.307175	-0.300609	-0.469755	0	FALSE	0	FALSE	0	FALSE	0	18.0677	4.17534	22.3548	4.48252	22.2533	4.47595	25.0215	4.6451	338707	beta-1,4-N-acetyl-galactosaminyl transferase 4
228498_at	B4GALT1	2.33136	2.87138	0.738796	0	TRUE	1	TRUE	1	FALSE	0	1165.38	10.1866	231.559	7.85523	159.257	7.31521	698.343	9.44779	2683	UDP-Gal:betaGlcNAc beta 1,4- galactosyltransferase, polypeptide 1
201883_s_at	B4GALT1	2.18494	2.09379	0.352825	0	TRUE	1	TRUE	1	FALSE	0	729.319	9.51041	160.393	7.32547	170.854	7.41662	571.092	9.15758	2683	UDP-Gal:betaGlcNAc beta 1,4- galactosyltransferase, polypeptide 1
238987_at	B4GALT1	0.721935	0.768158	-0.477643	0	FALSE	0	FALSE	0	FALSE	0	24.5979	4.62046	14.9133	3.89853	14.4431	3.85231	34.2518	5.09811	2683	UDP-Gal:betaGlcNAc beta 1,4- galactosyltransferase, polypeptide 1
216627_s_at	B4GALT1	0.445648	0.324659	0.107794	0	FALSE	0	FALSE	0	FALSE	0	14.82	3.88948	10.8817	3.44383	11.8336	3.56482	13.7531	3.78168	2683	UDP-Gal:betaGlcNAc beta 1,4- galactosyltransferase, polypeptide 1
209413_at	B4GALT2	0.125784	-0.819931	-0.568389	0	FALSE	0	FALSE	0	FALSE	0	115.65	6.85363	105.994	6.72784	204.16	7.67356	171.494	7.42202	8704	UDP-Gal:betaGlcNAc beta 1,4- galactosyltransferase, polypeptide 2
210243_s_at	B4GALT3	0.448218	0.0536627	0.32386	0	FALSE	0	FALSE	0	FALSE	0	261.179	8.0289	191.431	7.58068	251.643	7.97523	208.664	7.70504	8703	UDP-Gal:betaGlcNAc beta 1,4- galactosyltransferase, polypeptide 3
210540_s_at	B4GALT4	0.217033	1.17616	-1.51107	0	FALSE	0	TRUE	1	TRUE	1	808.75	9.65955	695.794	9.44252	357.896	8.48339	2305.11	11.1706	8702	UDP-Gal:betaGlcNAc beta 1,4- galactosyltransferase, polypeptide 4
212876_at	B4GALT4	0.0152884	0.765547	-1.35507	1	FALSE	0	FALSE	0	TRUE	1	468.583	8.87216	463.643	8.85687	275.634	8.10661	1198.68	10.2272	8702	UDP-Gal:betaGlcNAc beta 1,4- galactosyltransferase, polypeptide 4
221484_at	B4GALT5	0.0307543	1.14567	2.0459	0	FALSE	0	TRUE	1	TRUE	1	918.744	9.84352	899.366	9.81277	415.253	8.69785	222.494	7.79762	9334	UDP-Gal:betaGlcNAc beta 1,4- galactosyltransferase, polypeptide 5
221485_at	B4GALT5	-0.159884	0.245892	2.24115	1	FALSE	0	FALSE	0	TRUE	1	1578.74	10.6246	1763.77	10.7844	1331.35	10.3787	333.931	8.38341	9334	UDP-Gal:betaGlcNAc beta 1,4- galactosyltransferase, polypeptide 5
206233_at	B4GALT6	1.42308	1.77809	1.22801	1	TRUE	1	TRUE	1	TRUE	1	688.494	9.4273	256.751	8.00423	200.744	7.64921	293.921	8.19929	9331	UDP-Gal:betaGlcNAc beta 1,4- galactosyltransferase, polypeptide 6
235333_at	B4GALT6	1.16338	1.39577	0.875811	0	TRUE	1	TRUE	1	FALSE	0	1172.8	10.1957	523.614	9.03236	445.712	8.79997	639.113	9.31993	9331	UDP-Gal:betaGlcNAc beta 1,4- galactosyltransferase, polypeptide 6
53076_at	B4GALT7	0.326989	0.448709	0.138451	0	FALSE	0	FALSE	0	FALSE	0	148.834	7.21756	118.65	6.89057	109.05	6.76885	135.215	7.07911	11285	xylosylprotein beta 1,4-galactosyltransferase, polypeptide 7
210535_at	B9D1	-0.471318	0.154599	-0.255107	0	FALSE	0	FALSE	0	FALSE	0	32.5011	5.02242	45.0587	5.49373	29.1984	4.86782	38.7876	5.27752	27077	B9 protein domain 1
205662_at	B9D1	-1.463	-0.622274	-0.75029	1	TRUE	1	FALSE	0	FALSE	0	67.3823	6.0743	185.76	7.5373	103.722	6.69657	113.346	6.82459	27077	B9 protein domain 1
210534_s_at	B9D1	-3.33129	-1.3651	-1.50928	1	TRUE	1	TRUE	1	TRUE	1	46.1536	5.52837	464.542	8.85967	118.889	6.89347	131.384	7.03765	27077	B9 protein domain 1
222780_s_at	BAALC	0.0989571	-0.29477	0.0756553	0	FALSE	0	FALSE	0	FALSE	0	18.9836	4.24668	17.7251	4.14772	23.287	4.54145	18.0137	4.17103	79870	brain and acute leukemia, cytoplasmic
218899_s_at	BAALC	-0.831634	-0.670154	-0.436968	0	FALSE	0	FALSE	0	FALSE	0	15.4993	3.95413	27.5841	4.78576	24.6631	4.62428	20.9823	4.3911	79870	brain and acute leukemia, cytoplasmic
221711_s_at	BABAM1	-0.750353	-0.450529	-0.793662	0	FALSE	0	FALSE	0	FALSE	0	878.526	9.77894	1477.86	10.5293	1200.54	10.2295	1522.9	10.5726	29086	BRISC and BRCA1 A complex member 1
217904_s_at	BACE1	1.38127	-0.47658	-0.0248224	1	TRUE	1	FALSE	0	FALSE	0	115.244	6.84855	44.2401	5.46728	160.356	7.32513	117.244	6.87337	23621	beta-site APP-cleaving enzyme 1
222463_s_at	BACE1	1.31481	0.587874	0	1	TRUE	1	FALSE	0	FALSE	0	181.018	7.49999	72.7655	6.18518	120.435	6.91211	181.018	7.49999	23621	beta-site APP-cleaving enzyme 1
222462_s_at	BACE1	1.29751	0.510181	0.2216	1	TRUE	1	FALSE	0	FALSE	0	336.244	8.39337	136.794	7.09586	236.089	7.88318	288.368	8.17177	23621	beta-site APP-cleaving enzyme 1
217867_x_at	BACE2	0.25327	-0.758231	3.0629	1	FALSE	0	FALSE	0	TRUE	1	157.105	7.29558	131.81	7.04231	265.73	8.05382	18.8003	4.23268	25825	beta-site APP-cleaving enzyme 2
222446_s_at	BACE2	0.113247	-1.87055	3.6837	0	FALSE	0	TRUE	1	TRUE	1	236.427	7.88525	218.578	7.772	864.543	9.75579	18.3989	4.20155	25825	beta-site APP-cleaving enzyme 2
204194_at	BACH1	0.656585	-0.149414	0.257092	0	FALSE	0	FALSE	0	FALSE	0	651.31	9.3472	413.177	8.69061	722.38	9.49661	544.998	9.09011	571	BTB and CNC homology 1, basic leucine zipper transcription factor 1
221234_s_at	BACH2	1.24088	-0.534555	1.62857	0	TRUE	1	FALSE	0	TRUE	1	48.7534	5.60743	20.6283	4.36655	70.6191	6.14199	15.7672	3.97886	60468	BTB and CNC homology 1, basic leucine zipper transcription factor 2
227173_s_at	BACH2	0.420869	-0.317376	0.33994	0	FALSE	0	FALSE	0	FALSE	0	110.744	6.79109	82.7231	6.37022	137.994	7.10846	87.4962	6.45115	60468	BTB and CNC homology 1, basic leucine zipper transcription factor 2
236796_at	BACH2	-0.265459	-0.457168	0.0384382	0	FALSE	0	FALSE	0	FALSE	0	16.8562	4.07521	20.2615	4.34067	23.141	4.53238	16.413	4.03677	60468	BTB and CNC homology 1, basic leucine zipper transcription factor 2
1861_at	BAD	0.337992	1.41856	-0.289573	1	FALSE	0	TRUE	1	FALSE	0	115.482	6.85153	91.3628	6.51353	43.2002	5.43297	141.151	7.1411	572	BCL2-associated agonist of cell death
209364_at	BAD	-0.0722121	1.471	-0.206241	1	FALSE	0	TRUE	1	FALSE	0	145.843	7.18828	153.329	7.26049	52.6103	5.71727	168.256	7.39452	572	BCL2-associated agonist of cell death
211475_s_at	BAG1	1.15742	-0.56637	-0.482632	1	TRUE	1	FALSE	0	FALSE	0	382.058	8.57765	171.282	7.42023	565.748	9.14402	533.845	9.06028	573	BCL2-associated athanogene
229720_at	BAG1	0.957659	-0.0289537	0.256133	0	FALSE	0	FALSE	0	FALSE	0	122.716	6.93918	63.1854	5.98152	125.203	6.96813	102.754	6.68304	573	BCL2-associated athanogene
202387_at	BAG1	0.852744	-0.577745	-0.360156	0	FALSE	0	FALSE	0	FALSE	0	366.994	8.51961	203.216	7.66687	547.744	9.09736	471.061	8.87977	573	BCL2-associated athanogene
230879_at	BAG2	0.0193493	-0.39722	-0.154912	0	FALSE	0	FALSE	0	FALSE	0	22.9702	4.52169	22.6642	4.50235	30.2511	4.91891	25.574	4.67661	9532	BCL2-associated athanogene 2
209406_at	BAG2	-0.982181	-1.73054	-0.623213	1	FALSE	0	TRUE	1	FALSE	0	368.479	8.52544	727.911	9.50762	1222.8	10.256	567.569	9.14865	9532	BCL2-associated athanogene 2
217911_s_at	BAG3	0.435324	1.94719	0.667474	1	FALSE	0	TRUE	1	FALSE	0	1369.03	10.4189	1012.44	9.98362	355.018	8.47175	861.954	9.75147	9531	BCL2-associated athanogene 3
219624_at	BAG4	-0.515392	-0.0466894	0.708892	0	FALSE	0	FALSE	0	FALSE	0	52.4733	5.71351	75.0045	6.2289	54.1993	5.7602	32.1027	5.00462	9530	BCL2-associated athanogene 4
222909_s_at	BAG4	-0.682806	-0.54676	-0.274124	0	FALSE	0	FALSE	0	FALSE	0	50.7378	5.66499	81.4473	6.3478	74.1179	6.21175	61.3552	5.93911	9530	BCL2-associated athanogene 4
228189_at	BAG4	-1.06143	-0.75155	0.36048	1	TRUE	1	FALSE	0	FALSE	0	1336.41	10.3841	2789.09	11.4456	2249.98	11.1357	1040.94	10.0237	9530	BCL2-associated athanogene 4
230427_s_at	BAG5	1.47033	0.273977	-0.162393	1	TRUE	1	FALSE	0	FALSE	0	138.209	7.11071	49.8795	5.64038	114.304	6.83673	154.675	7.2731	9529	BCL2-associated athanogene 5
202984_s_at	BAG5	0.782563	0.612409	-0.254337	0	FALSE	0	FALSE	0	FALSE	0	801.385	9.64635	465.872	8.86379	524.189	9.03394	955.882	9.90069	9529	BCL2-associated athanogene 5
202985_s_at	BAG5	0.578643	0.412441	-0.156314	0	FALSE	0	FALSE	0	FALSE	0	834.575	9.7049	558.826	9.12625	627.059	9.29246	930.081	9.86121	9529	BCL2-associated athanogene 5
201255_x_at	BAG6	-0.0422395	-0.273198	-0.385544	0	FALSE	0	FALSE	0	FALSE	0	569.329	9.15312	586.244	9.19536	688.025	9.42632	743.744	9.53866	7917	BCL2-associated athanogene 6
213318_s_at	BAG6	-0.157972	-0.435202	-0.498621	0	FALSE	0	FALSE	0	FALSE	0	373.705	8.54576	416.95	8.70373	505.287	8.98096	527.994	9.04438	7917	BCL2-associated athanogene 6
210208_x_at	BAG6	-0.204726	-0.252817	-0.526808	0	FALSE	0	FALSE	0	FALSE	0	668.994	9.38585	770.994	9.59058	797.128	9.63867	963.846	9.91266	7917	BCL2-associated athanogene 6
207712_at	BAGE	0.0255083	-0.0395677	-4.31963	1	FALSE	0	FALSE	0	TRUE	1	13.7589	3.78229	13.5178	3.75678	14.1415	3.82186	274.74	8.10192	574	B melanoma antigen
1559049_a_at	BAHCC1	0.183009	0.23197	-0.000244247	0	FALSE	0	FALSE	0	FALSE	0	28.2368	4.81951	24.8728	4.6365	24.0429	4.58754	28.2416	4.81975	57597	BAH domain and coiled-coil containing 1
1559048_at	BAHCC1	-0.122767	0.00314314	-0.17339	0	FALSE	0	FALSE	0	FALSE	0	107.387	6.74668	116.925	6.86944	107.153	6.74353	121.101	6.92007	57597	BAH domain and coiled-coil containing 1
203051_at	BAHD1	0.33277	-0.276363	0.106552	0	FALSE	0	FALSE	0	FALSE	0	150.265	7.23136	119.312	6.89859	181.991	7.50773	139.567	7.12481	22893	bromo adjacent homology domain containing 1
209502_s_at	BAIAP2	0.447719	0.760094	0.710941	0	FALSE	0	FALSE	0	FALSE	0	90.5412	6.5005	66.3849	6.05278	53.4608	5.74041	55.3135	5.78956	10458	BAI1-associated protein 2
205294_at	BAIAP2	-0.119939	0.0348597	-0.123207	0	FALSE	0	FALSE	0	FALSE	0	57.8552	5.85437	62.8706	5.97431	56.474	5.81951	63.0132	5.97758	10458	BAI1-associated protein 2
1566557_at	BAIAP2-AS1	1.75226	1.03532	-0.113532	0	TRUE	1	TRUE	1	FALSE	0	249.812	7.9647	74.1533	6.21244	121.886	6.92938	270.265	8.07823	440465	BAIAP2 antisense RNA 1
1566558_x_at	BAIAP2-AS1	1.36418	0.952097	-0.020574	1	TRUE	1	FALSE	0	FALSE	0	196.283	7.61679	76.2467	6.2526	101.455	6.66469	199.102	7.63736	440465	BAIAP2 antisense RNA 1
1558148_x_at	BAIAP2-AS1	0.297345	0.569492	-0.038141	0	FALSE	0	FALSE	0	FALSE	0	68.3395	6.09465	55.6111	5.7973	46.0508	5.52516	70.1703	6.13279	440465	BAIAP2 antisense RNA 1
227371_at	BAIAP2L1	0.918116	1.4734	1.75241	0	FALSE	0	TRUE	1	TRUE	1	276.566	8.11148	146.358	7.19336	99.6004	6.63808	82.0863	6.35907	55971	BAI1-associated protein 2-like 1
227372_s_at	BAIAP2L1	0.462866	1.2003	1.42115	0	FALSE	0	TRUE	1	TRUE	1	1345.39	10.3938	976.139	9.93094	585.494	9.19351	502.387	8.97266	55971	BAI1-associated protein 2-like 1
203728_at	BAK1	-0.309226	0.0439485	0.265262	0	FALSE	0	FALSE	0	FALSE	0	165.859	7.37381	205.507	7.68304	160.883	7.32987	138.003	7.10855	578	BCL2-antagonist/killer 1
203304_at	BAMBI	2.06114	-0.234076	1.07883	0	TRUE	1	FALSE	0	TRUE	1	1716.24	10.745	411.258	8.6839	2018.57	10.9791	812.494	9.66621	25805	BMP and activin membrane-bound inhibitor homolog (Xenopus laevis)
210125_s_at	BANF1	-0.542801	0.140032	0.0723718	0	FALSE	0	FALSE	0	FALSE	0	323.994	8.33982	471.994	8.88263	294.024	8.19979	308.142	8.26745	8815	barrier to autointegration factor 1
233186_s_at	BANP	0.464737	-0.174532	0.689879	0	FALSE	0	FALSE	0	FALSE	0	223.955	7.80706	162.278	7.34233	252.755	7.98159	138.831	7.11718	54971	BTG3 associated nuclear protein
228928_x_at	BANP	0.395477	-0.108313	0.565479	0	FALSE	0	FALSE	0	FALSE	0	640.807	9.32375	487.166	8.92827	690.768	9.43206	433.013	8.75827	54971	BTG3 associated nuclear protein
219966_x_at	BANP	0.350913	-0.236891	0.662904	0	FALSE	0	FALSE	0	FALSE	0	624.451	9.28644	489.624	8.93553	735.884	9.52334	394.407	8.62354	54971	BTG3 associated nuclear protein
1555735_a_at	BAP1	-0.469277	-0.841519	-0.176153	0	FALSE	0	FALSE	0	FALSE	0	26.5123	4.72859	36.7041	5.19787	47.5084	5.57011	29.9554	4.90474	8314	BRCA1 associated protein-1 (ubiquitin carboxy-terminal hydrolase)
201419_at	BAP1	-0.665434	-0.725752	-0.213611	0	FALSE	0	FALSE	0	FALSE	0	187.492	7.55068	297.371	8.21612	310.067	8.27644	217.413	7.7643	8314	BRCA1 associated protein-1 (ubiquitin carboxy-terminal hydrolase)
205345_at	BARD1	0.36254	-0.202673	0.483534	0	FALSE	0	FALSE	0	FALSE	0	645.833	9.33502	502.325	8.97248	743.243	9.53769	461.915	8.85148	580	BRCA1 associated RING domain 1
227545_at	BARD1	0.281854	-0.139042	0.621064	0	FALSE	0	FALSE	0	FALSE	0	818.744	9.67727	673.444	9.39541	901.58	9.81631	532.34	9.0562	580	BRCA1 associated RING domain 1
242655_at	BARD1	0.267036	-0.997346	0.391315	0	FALSE	0	FALSE	0	FALSE	0	118.069	6.88349	98.1187	6.61646	235.705	7.88084	90.0202	6.49218	580	BRCA1 associated RING domain 1
219845_at	BARX1	-1.7546	-0.499151	0.539734	1	TRUE	1	FALSE	0	FALSE	0	22.4509	4.4887	75.7567	6.2433	31.7317	4.98785	15.4439	3.94897	56033	BARX homeobox 1
202391_at	BASP1	1.53775	0.429999	5.39062	0	TRUE	1	FALSE	0	TRUE	1	2253.15	11.1377	776.036	9.59998	1672.43	10.7077	53.7096	5.74711	10409	brain abundant, membrane attached signal protein 1
228439_at	BATF2	-0.648615	0.150769	0.107705	0	FALSE	0	FALSE	0	FALSE	0	28.9258	4.85429	45.3459	5.5029	26.0555	4.70352	26.845	4.74658	116071	basic leucine zipper transcription factor, ATF-like 2
220358_at	BATF3	0.840746	1.13374	1.27262	0	FALSE	0	TRUE	1	TRUE	1	243.221	7.92612	135.804	7.08538	110.844	6.79238	100.671	6.6535	55509	basic leucine zipper transcription factor, ATF-like 3
208478_s_at	BAX	-0.458571	0.460726	-0.730492	0	FALSE	0	FALSE	0	FALSE	0	811.347	9.66418	1114.94	10.1227	589.541	9.20345	1346.19	10.3947	581	BCL2-associated X protein
211833_s_at	BAX	-0.495129	0.496602	-0.796619	0	FALSE	0	FALSE	0	FALSE	0	795.732	9.63614	1121.54	10.1313	563.994	9.13954	1382.21	10.4328	581	BCL2-associated X protein
217986_s_at	BAZ1A	0.77704	-0.446885	-1.64031	1	FALSE	0	FALSE	0	TRUE	1	261.744	8.03201	152.744	7.25497	356.782	8.4789	815.944	9.67233	11177	bromodomain adjacent to zinc finger domain, 1A
217985_s_at	BAZ1A	0.483262	-0.523819	-1.9004	1	FALSE	0	FALSE	0	TRUE	1	313.49	8.29228	224.258	7.80902	450.723	8.8161	1170.31	10.1927	11177	bromodomain adjacent to zinc finger domain, 1A
208445_s_at	BAZ1B	-0.166582	-0.741503	-0.574385	0	FALSE	0	FALSE	0	FALSE	0	332.703	8.37809	373.425	8.54467	556.252	9.11959	495.409	8.95248	9031	bromodomain adjacent to zinc finger domain, 1B
201353_s_at	BAZ2A	0.719455	0.686448	0.850844	0	FALSE	0	FALSE	0	FALSE	0	109.355	6.77287	66.4139	6.05341	67.9509	6.08642	60.6327	5.92203	11176	bromodomain adjacent to zinc finger domain, 2A
203080_s_at	BAZ2B	0.648664	-0.27593	0.533245	0	FALSE	0	FALSE	0	FALSE	0	455.691	8.83191	290.672	8.18325	551.739	9.10784	314.882	8.29867	29994	bromodomain adjacent to zinc finger domain, 2B
211692_s_at	BBC3	-0.238654	0.868524	0.27481	0	FALSE	0	FALSE	0	FALSE	0	80.5114	6.33112	94.9948	6.56978	44.0967	5.4626	66.5474	6.05631	27113	BCL2 binding component 3
228993_s_at	BBIP1	0.274886	1.69949	-0.949501	1	FALSE	0	TRUE	1	FALSE	0	144.825	7.17817	119.7	6.90328	44.5908	5.47867	279.687	8.12767	92482	BBSome interacting protein 1
213224_s_at	BBIP1	-0.834138	-0.508424	-1.39991	1	FALSE	0	FALSE	0	TRUE	1	156.187	7.28713	278.449	8.12127	222.175	7.79555	412.153	8.68704	92482	BBSome interacting protein 1
213220_at	BBIP1	-0.957978	-0.164502	-1.18663	1	FALSE	0	FALSE	0	TRUE	1	252.192	7.97838	489.905	8.93636	282.652	8.14288	574.041	9.16501	92482	BBSome interacting protein 1
205363_at	BBOX1	-0.959294	0.064583	0.019698	0	FALSE	0	FALSE	0	FALSE	0	13.0993	3.71141	25.4697	4.67071	12.5258	3.64683	12.9216	3.69172	8424	butyrobetaine (gamma), 2-oxoglutarate dioxygenase (gamma-butyrobetaine hydroxylase) 1
218471_s_at	BBS1	1.31884	-0.631722	0.894768	1	TRUE	1	FALSE	0	FALSE	0	222.758	7.79934	89.2943	6.4805	345.145	8.43106	119.807	6.90457	582	Bardet-Biedl syndrome 1
219487_at	BBS10	-0.280111	-0.388296	0.163667	0	FALSE	0	FALSE	0	FALSE	0	164.107	7.35849	199.273	7.6386	214.791	7.74679	146.507	7.19483	79738	Bardet-Biedl syndrome 10
229603_at	BBS12	-0.467501	-0.448492	0.145171	0	FALSE	0	FALSE	0	FALSE	0	28.2886	4.82215	39.115	5.28965	38.603	5.27064	25.5806	4.67698	166379	Bardet-Biedl syndrome 12
223227_at	BBS2	0.137046	1.30677	0.213669	1	FALSE	0	TRUE	1	FALSE	0	381.298	8.57477	346.744	8.43773	154.13	7.26801	328.809	8.3611	583	Bardet-Biedl syndrome 2
212745_s_at	BBS4	-1.10371	-1.82579	-1.02578	1	TRUE	1	TRUE	1	TRUE	1	155.287	7.2788	333.722	8.3825	550.494	9.10458	316.174	8.30457	585	Bardet-Biedl syndrome 4
212744_at	BBS4	-1.18608	-1.91606	-1.10387	1	TRUE	1	TRUE	1	TRUE	1	142.826	7.15812	324.978	8.3442	539.011	9.07417	306.976	8.26198	585	Bardet-Biedl syndrome 4
235007_at	BBS7	0.025639	-0.461102	0.247445	0	FALSE	0	FALSE	0	FALSE	0	139.737	7.12657	137.276	7.10094	192.361	7.58768	117.713	6.87913	55212	Bardet-Biedl syndrome 7
219688_at	BBS7	-0.522464	-1.08234	-0.554093	1	FALSE	0	TRUE	1	FALSE	0	54.9857	5.78098	78.9818	6.30345	116.43	6.86332	80.7325	6.33508	55212	Bardet-Biedl syndrome 7
1555555_at	BBS9	-0.227355	0.256704	-0.0467432	0	FALSE	0	FALSE	0	FALSE	0	24.5368	4.61688	28.725	4.84423	20.5373	4.36017	25.3448	4.66362	27241	Bardet-Biedl syndrome 9
216239_at	BBS9	-1.70521	0.148784	0.0887879	1	TRUE	1	FALSE	0	FALSE	0	14.3362	3.84159	46.747	5.5468	12.9314	3.69281	13.4805	3.75281	27241	Bardet-Biedl syndrome 9
37549_g_at	BBS9	-3.958	-0.227236	-0.0527917	1	TRUE	1	FALSE	0	FALSE	0	198.036	7.62962	3077.65	11.5876	231.819	7.85685	205.417	7.68241	27241	Bardet-Biedl syndrome 9
209958_s_at	BBS9	-4.22389	0.0165216	0.0596039	1	TRUE	1	FALSE	0	FALSE	0	140.149	7.13082	2618.84	11.3547	138.553	7.1143	134.477	7.07122	27241	Bardet-Biedl syndrome 9
37547_at	BBS9	-4.73555	-0.300272	0.492253	1	TRUE	1	FALSE	0	FALSE	0	29.0961	4.86275	775.136	9.59831	35.8283	5.16303	20.6848	4.3705	27241	Bardet-Biedl syndrome 9
1557239_at	BBX	-0.265572	-0.275414	-0.0729806	0	FALSE	0	FALSE	0	FALSE	0	13.1209	3.71379	15.7728	3.97936	15.8807	3.98921	13.8017	3.78677	56987	bobby sox homolog (Drosophila)
223135_s_at	BBX	-0.563471	-0.346922	-0.0134211	0	FALSE	0	FALSE	0	FALSE	0	263.637	8.04241	389.607	8.60588	335.305	8.38933	266.101	8.05583	56987	bobby sox homolog (Drosophila)
213015_at	BBX	-0.957054	-0.498428	0.156855	0	FALSE	0	FALSE	0	FALSE	0	515.835	9.01077	1001.41	9.96782	728.707	9.50919	462.693	8.85391	56987	bobby sox homolog (Drosophila)
223134_at	BBX	-1.03845	-0.549943	0.010529	1	TRUE	1	FALSE	0	FALSE	0	512.964	9.00271	1053.64	10.0412	750.994	9.55266	509.234	8.99219	56987	bobby sox homolog (Drosophila)
232008_s_at	BBX	-1.10725	-0.646559	-0.248969	1	TRUE	1	FALSE	0	FALSE	0	327.179	8.35393	704.854	9.46118	512.175	9.00049	388.805	8.6029	56987	bobby sox homolog (Drosophila)
226331_at	BBX	-1.34972	-1.27273	-0.580327	0	TRUE	1	TRUE	1	FALSE	0	194.492	7.60357	495.688	8.95329	469.929	8.8763	290.803	8.1839	56987	bobby sox homolog (Drosophila)
213016_at	BBX	-1.71328	-1.05702	-0.742236	0	TRUE	1	TRUE	1	FALSE	0	192.316	7.58734	630.616	9.30062	400.138	8.64435	321.7	8.32957	56987	bobby sox homolog (Drosophila)
40093_at	BCAM	1.15041	0.918664	0.468368	1	TRUE	1	FALSE	0	FALSE	0	261.269	8.02939	117.701	6.87899	138.211	7.11073	188.841	7.56103	4059	basal cell adhesion molecule (Lutheran blood group)
242843_at	BCAN	-0.306467	-0.31253	0.215676	0	FALSE	0	FALSE	0	FALSE	0	58.0632	5.85955	71.8053	6.16602	72.1077	6.17208	50.0007	5.64388	63827	brevican
205084_at	BCAP29	1.61254	0.38872	-0.55973	1	TRUE	1	FALSE	0	FALSE	0	165.235	7.36838	54.0357	5.75584	126.208	6.97966	243.556	7.92811	55973	B-cell receptor-associated protein 29
225674_at	BCAP29	1.19362	0.079174	-0.252716	1	TRUE	1	FALSE	0	FALSE	0	463.051	8.85503	202.448	7.6614	438.324	8.77585	551.701	9.10774	55973	B-cell receptor-associated protein 29
225677_at	BCAP29	0.816432	-0.144177	-0.314155	0	FALSE	0	FALSE	0	FALSE	0	310.374	8.27786	176.244	7.46143	342.994	8.42204	385.883	8.59202	55973	B-cell receptor-associated protein 29
217657_at	BCAP29	0.236242	0.0416769	0.0416769	0	FALSE	0	FALSE	0	FALSE	0	22.3213	4.48035	18.9498	4.24411	21.6857	4.43867	21.6857	4.43867	55973	B-cell receptor-associated protein 29
230150_at	BCAP29	0.180125	-1.12116	-1.3165	0	FALSE	0	TRUE	1	TRUE	1	45.9704	5.52263	40.5747	5.34251	99.9958	6.6438	114.494	6.83913	55973	B-cell receptor-associated protein 29
241646_s_at	BCAP29	-0.0874317	0.143871	-0.0319536	0	FALSE	0	FALSE	0	FALSE	0	25.3527	4.66407	26.9367	4.7515	22.9464	4.5202	25.9205	4.69602	55973	B-cell receptor-associated protein 29
200837_at	BCAP31	-0.658205	0.821236	-1.07297	1	FALSE	0	FALSE	0	TRUE	1	1445.66	10.4975	2281.42	11.1557	818.181	9.67628	3041.32	11.5705	10134	B-cell receptor-associated protein 31
223116_at	BCAR1	-0.326703	-0.522848	0.0292327	0	FALSE	0	FALSE	0	FALSE	0	120.994	6.91879	151.744	7.2455	173.843	7.44164	118.567	6.88956	9564	breast cancer anti-estrogen resistance 1
204032_at	BCAR3	-0.624445	-1.3862	-2.67196	0	FALSE	0	TRUE	1	TRUE	1	167.83	7.39086	258.729	8.0153	438.688	8.77705	1069.57	10.0628	8412	breast cancer anti-estrogen resistance 3
230854_at	BCAR4	2.33533	2.38808	2.25071	1	TRUE	1	TRUE	1	TRUE	1	124.2	6.95652	24.6102	4.62119	23.7266	4.56844	26.0968	4.7058	400500	breast cancer anti-estrogen resistance 4 (non-protein coding)
203053_at	BCAS2	-0.359384	-0.701597	-0.401823	0	FALSE	0	FALSE	0	FALSE	0	1311.39	10.3569	1682.36	10.7163	2132.73	11.0585	1732.58	10.7587	10286	breast carcinoma amplified sequence 2
220488_s_at	BCAS3	-0.987298	0.298451	-0.211616	0	FALSE	0	FALSE	0	FALSE	0	52.5598	5.71589	104.198	6.70318	42.7377	5.41744	60.8634	5.9275	54828	breast carcinoma amplified sequence 3
228787_s_at	BCAS4	-0.375206	0.264088	0.623386	0	FALSE	0	FALSE	0	FALSE	0	204.951	7.67914	265.826	8.05434	170.668	7.41505	133.043	7.05575	55653	breast carcinoma amplified sequence 4
220588_at	BCAS4	-0.706562	-0.158241	0.337905	0	FALSE	0	FALSE	0	FALSE	0	126.802	6.98644	206.93	7.693	141.502	7.14468	100.325	6.64853	55653	breast carcinoma amplified sequence 4
226517_at	BCAT1	-2.42516	-2.48436	-0.496162	0	TRUE	1	TRUE	1	FALSE	0	1607.92	10.651	8636	13.0761	8997.73	13.1353	2267.91	11.1471	586	branched chain amino-acid transaminase 1, cytosolic
225285_at	BCAT1	-2.7548	-2.57261	-0.640826	0	TRUE	1	TRUE	1	FALSE	0	2148.56	11.0692	14501.9	13.824	12781.5	13.6418	3350.09	11.71	586	branched chain amino-acid transaminase 1, cytosolic
214452_at	BCAT1	-2.95968	-2.14827	-0.098986	0	TRUE	1	TRUE	1	FALSE	0	221.895	7.79374	1726.24	10.7534	983.654	9.94201	237.655	7.89272	586	branched chain amino-acid transaminase 1, cytosolic
214390_s_at	BCAT1	-4.79289	-2.17088	-0.431823	0	TRUE	1	TRUE	1	FALSE	0	125.565	6.97229	3480.74	11.7652	565.418	9.14318	169.38	7.40412	586	branched chain amino-acid transaminase 1, cytosolic
203576_at	BCAT2	0.795712	0.468894	-0.420758	0	FALSE	0	FALSE	0	FALSE	0	181.114	7.50075	104.332	6.70504	130.858	7.03186	242.444	7.92151	587	branched chain amino-acid transaminase 2, mitochondrial
218264_at	BCCIP	0.177075	0.33827	-0.93603	0	FALSE	0	FALSE	0	FALSE	0	416.903	8.70357	368.748	8.52649	329.766	8.3653	797.642	9.6396	56647	BRCA2 and CDKN1A interacting protein
227896_at	BCCIP	-0.546322	-0.285626	-0.932248	0	FALSE	0	FALSE	0	FALSE	0	388.075	8.60019	566.728	9.14651	473.039	8.88582	740.543	9.53244	56647	BRCA2 and CDKN1A interacting protein
227322_s_at	BCCIP	-0.673503	-0.0356247	-0.189074	0	FALSE	0	FALSE	0	FALSE	0	1301.49	10.346	2075.81	11.0195	1334.03	10.3816	1483.74	10.535	56647	BRCA2 and CDKN1A interacting protein
234979_at	BCDIN3D	0.814397	-0.279815	0.933491	0	FALSE	0	FALSE	0	FALSE	0	104.399	6.70596	59.366	5.89156	126.744	6.98578	54.6622	5.77247	144233	BCDIN3 domain containing
202331_at	BCKDHA	-0.108118	0.655954	-0.469265	0	FALSE	0	FALSE	0	FALSE	0	222.769	7.79941	240.106	7.90752	141.382	7.14345	308.403	8.26867	593	branched chain keto acid dehydrogenase E1, alpha polypeptide
213321_at	BCKDHB	-0.515145	-1.20782	-0.636299	1	FALSE	0	TRUE	1	FALSE	0	105.228	6.71737	150.385	7.23252	243.064	7.9252	163.559	7.35367	594	branched chain keto acid dehydrogenase E1, beta polypeptide
210653_s_at	BCKDHB	-0.670642	-0.181972	-0.0724726	0	FALSE	0	FALSE	0	FALSE	0	234.412	7.8729	373.132	8.54354	265.924	8.05487	246.488	7.94537	594	branched chain keto acid dehydrogenase E1, beta polypeptide
202030_at	BCKDK	-0.860976	0.360846	-0.188838	0	FALSE	0	FALSE	0	FALSE	0	93.2034	6.54231	169.282	7.40329	72.5782	6.18146	106.237	6.73115	10295	branched chain ketoacid dehydrogenase kinase
1557258_a_at	BCL10	-0.0461851	-0.336229	-0.411782	0	FALSE	0	FALSE	0	FALSE	0	37.2739	5.22009	38.4865	5.26628	47.0566	5.55632	49.5866	5.63188	8915	B-cell CLL/lymphoma 10
1557257_at	BCL10	-0.470242	-0.666709	-0.255358	0	FALSE	0	FALSE	0	FALSE	0	16.1583	4.0142	22.3847	4.48444	25.6504	4.68091	19.287	4.26956	8915	B-cell CLL/lymphoma 10
205263_at	BCL10	-0.507653	-0.673114	-0.897231	0	FALSE	0	FALSE	0	FALSE	0	684.721	9.41937	973.492	9.92703	1091.8	10.0925	1275.29	10.3166	8915	B-cell CLL/lymphoma 10
1559078_at	BCL11A	-0.879624	-1.54911	0.373097	1	FALSE	0	TRUE	1	FALSE	0	34.0954	5.09151	62.732	5.97113	99.7755	6.64061	26.3259	4.71841	53335	B-cell CLL/lymphoma 11A (zinc finger protein)
219498_s_at	BCL11A	-2.42626	-3.95356	0.199157	0	TRUE	1	TRUE	1	FALSE	0	33.595	5.07018	180.573	7.49644	520.494	9.02374	29.2633	4.87102	53335	B-cell CLL/lymphoma 11A (zinc finger protein)
219497_s_at	BCL11A	-2.73794	-3.86502	1.37186	1	TRUE	1	TRUE	1	TRUE	1	41.8456	5.387	279.159	8.12494	609.727	9.25202	16.1689	4.01515	53335	B-cell CLL/lymphoma 11A (zinc finger protein)
210347_s_at	BCL11A	-2.74495	-3.37175	0.247953	0	TRUE	1	TRUE	1	FALSE	0	41.9557	5.39079	281.257	8.13574	434.297	8.76254	35.3305	5.14284	53335	B-cell CLL/lymphoma 11A (zinc finger protein)
222891_s_at	BCL11A	-3.28231	-4.58045	2.02836	1	TRUE	1	TRUE	1	TRUE	1	40.6215	5.34417	395.212	8.62648	971.872	9.92462	9.95773	3.31582	53335	B-cell CLL/lymphoma 11A (zinc finger protein)
219528_s_at	BCL11B	3.99248	4.00239	4.48688	1	TRUE	1	TRUE	1	TRUE	1	403.543	8.65658	25.3532	4.66409	25.1797	4.65419	17.9972	4.1697	64919	B-cell CLL/lymphoma 11B (zinc finger protein)
222895_s_at	BCL11B	3.91756	4.2392	5.04133	1	TRUE	1	TRUE	1	TRUE	1	767.641	9.58429	50.7989	5.66673	40.6473	5.34509	23.3114	4.54296	64919	B-cell CLL/lymphoma 11B (zinc finger protein)
203685_at	BCL2	-0.0384581	-0.853839	0.128837	0	FALSE	0	FALSE	0	FALSE	0	13.2551	3.72847	13.6132	3.76693	23.9559	4.58231	12.1227	3.59963	596	B-cell CLL/lymphoma 2
207004_at	BCL2	-0.0575744	-0.00932976	-0.0745109	0	FALSE	0	FALSE	0	FALSE	0	57.541	5.84652	59.8838	5.90409	57.9143	5.85585	60.5909	5.92103	596	B-cell CLL/lymphoma 2
205681_at	BCL2A1	0.112298	0.130854	0.104219	0	FALSE	0	FALSE	0	FALSE	0	10.7468	3.42583	9.94199	3.31354	9.81494	3.29498	9.99783	3.32161	597	BCL2-related protein A1
212312_at	BCL2L1	0.783338	0.996998	0.560581	0	FALSE	0	FALSE	0	FALSE	0	462.73	8.85403	268.856	8.07069	231.847	7.85703	313.744	8.29345	598	BCL2-like 1
236491_at	BCL2L10	0.252494	-0.0836312	0.204098	0	FALSE	0	FALSE	0	FALSE	0	22.7222	4.50603	19.074	4.25354	24.0783	4.58966	19.7247	4.30193	10017	BCL2-like 10 (apoptosis facilitator)
225606_at	BCL2L11	0.450901	-0.812931	0.301808	0	FALSE	0	FALSE	0	FALSE	0	162.994	7.34868	119.244	6.89778	286.344	8.16161	132.227	7.04687	10018	BCL2-like 11 (apoptosis facilitator)
1555372_at	BCL2L11	0.358192	-0.329786	0.0155921	0	FALSE	0	FALSE	0	FALSE	0	43.6153	5.44676	34.0261	5.08857	54.8168	5.77655	43.1464	5.43117	10018	BCL2-like 11 (apoptosis facilitator)
1553096_s_at	BCL2L11	0.315848	-0.0835391	0.0026472	0	FALSE	0	FALSE	0	FALSE	0	260.251	8.02376	209.08	7.70791	275.765	8.1073	259.774	8.02111	10018	BCL2-like 11 (apoptosis facilitator)
1553088_a_at	BCL2L11	0.132529	-0.176775	-0.0189642	0	FALSE	0	FALSE	0	FALSE	0	87.1644	6.44567	79.5141	6.31314	98.5267	6.62244	88.3177	6.46463	10018	BCL2-like 11 (apoptosis facilitator)
222343_at	BCL2L11	0.0609905	-0.0946649	0.111433	0	FALSE	0	FALSE	0	FALSE	0	33.7661	5.07751	32.3684	5.01651	36.0561	5.17217	31.2562	4.96607	10018	BCL2-like 11 (apoptosis facilitator)
1558143_a_at	BCL2L11	-0.229836	-0.779054	-0.397058	0	FALSE	0	FALSE	0	FALSE	0	88.363	6.46537	103.623	6.69521	151.631	7.24442	116.358	6.86243	10018	BCL2-like 11 (apoptosis facilitator)
208536_s_at	BCL2L11	-0.280491	-0.615884	-0.104427	0	FALSE	0	FALSE	0	FALSE	0	12.2783	3.61804	14.9133	3.89853	18.8164	4.23392	13.2	3.72246	10018	BCL2-like 11 (apoptosis facilitator)
233110_s_at	BCL2L12	-0.518371	-0.0111041	-0.13454	0	FALSE	0	FALSE	0	FALSE	0	257.74	8.00977	369.17	8.52814	259.731	8.02088	282.932	8.14431	83596	BCL2-like 12 (proline rich)
217955_at	BCL2L13	0.975999	1.05559	0.0214576	1	FALSE	0	TRUE	1	FALSE	0	396.04	8.6295	201.342	7.6535	190.535	7.57391	390.193	8.60805	23786	BCL2-like 13 (apoptosis facilitator)
223664_x_at	BCL2L13	0.764119	1.24425	0.166945	1	FALSE	0	TRUE	1	FALSE	0	438.967	8.77797	258.469	8.01385	185.299	7.53371	391	8.61102	23786	BCL2-like 13 (apoptosis facilitator)
1560977_a_at	BCL2L13	0.261747	-0.066935	0.000717442	0	FALSE	0	FALSE	0	FALSE	0	60.1497	5.91049	50.1695	5.64874	63.0062	5.97742	60.1198	5.90977	23786	BCL2-like 13 (apoptosis facilitator)
226798_at	BCL2L13	-0.102511	-0.0850592	-0.848498	0	FALSE	0	FALSE	0	FALSE	0	35.7362	5.15932	38.3679	5.26183	37.9065	5.24438	64.3476	6.00781	23786	BCL2-like 13 (apoptosis facilitator)
221241_s_at	BCL2L14	-4.63379	-2.19948	-1.2201	1	TRUE	1	TRUE	1	TRUE	1	32.5665	5.02532	808.501	9.65911	149.582	7.2248	75.8677	6.24541	79370	BCL2-like 14 (apoptosis facilitator)
209311_at	BCL2L2	1.25535	1.40446	0.461813	0	TRUE	1	TRUE	1	FALSE	0	422.246	8.72194	176.876	7.46659	159.508	7.31748	306.581	8.26013	599	BCL2-like 2
204908_s_at	BCL3	-0.00478207	0.697975	0.854988	0	FALSE	0	FALSE	0	FALSE	0	71.4552	6.15897	71.6924	6.16375	44.0476	5.46099	39.5054	5.30398	602	B-cell CLL/lymphoma 3
203140_at	BCL6	1.11185	1.58801	3.87389	1	TRUE	1	TRUE	1	TRUE	1	313.705	8.29326	145.151	7.18141	104.348	6.70525	21.3976	4.41937	604	B-cell CLL/lymphoma 6
203796_s_at	BCL7A	1.78228	0.415287	0.429491	1	TRUE	1	FALSE	0	FALSE	0	139.87	7.12794	40.6636	5.34567	104.884	6.71266	103.857	6.69845	605	B-cell CLL/lymphoma 7A
203795_s_at	BCL7A	1.30062	0.275372	0.468556	1	TRUE	1	FALSE	0	FALSE	0	79.9516	6.32106	32.4566	5.02044	66.059	6.04568	57.7801	5.8525	605	B-cell CLL/lymphoma 7A
202518_at	BCL7B	0.0137393	-0.357878	-0.319701	0	FALSE	0	FALSE	0	FALSE	0	149.532	7.22431	148.115	7.21057	191.632	7.58219	186.627	7.54401	9275	B-cell CLL/lymphoma 7B
219072_at	BCL7C	0.190103	0.0860498	-0.592717	0	FALSE	0	FALSE	0	FALSE	0	197.558	7.62613	173.168	7.43603	186.119	7.54008	297.934	8.21885	9274	B-cell CLL/lymphoma 7C
204129_at	BCL9	-0.572356	-1.35359	-1.04546	0	FALSE	0	TRUE	1	TRUE	1	72.8024	6.18591	108.253	6.75827	186.044	7.5395	150.265	7.23137	607	B-cell CLL/lymphoma 9
228065_at	BCL9L	1.13563	0.298721	0.625857	1	TRUE	1	FALSE	0	FALSE	0	100.506	6.65113	45.7437	5.5155	81.7083	6.35241	65.1311	6.02527	283149	B-cell CLL/lymphoma 9-like
227616_at	BCL9L	0.223234	0.172862	0.176952	0	FALSE	0	FALSE	0	FALSE	0	28.5988	4.83788	24.499	4.61465	25.3695	4.66502	25.2976	4.66093	283149	B-cell CLL/lymphoma 9-like
214499_s_at	BCLAF1	0.102297	-0.405092	-0.114542	0	FALSE	0	FALSE	0	FALSE	0	453.497	8.82495	422.455	8.72265	600.509	9.23004	490.97	8.93949	9774	BCL2-associated transcription factor 1
201084_s_at	BCLAF1	0.0972934	-0.373021	-0.280765	0	FALSE	0	FALSE	0	FALSE	0	3132.15	11.6129	2927.89	11.5156	4056.33	11.986	3805.06	11.8937	9774	BCL2-associated transcription factor 1
201083_s_at	BCLAF1	0.0509653	-0.552249	-0.255808	0	FALSE	0	FALSE	0	FALSE	0	512.214	9.0006	494.436	8.94964	751.096	9.55285	611.586	9.25641	9774	BCL2-associated transcription factor 1
201101_s_at	BCLAF1	-0.120961	-0.516685	-0.302757	0	FALSE	0	FALSE	0	FALSE	0	632.744	9.30548	688.083	9.42644	905.244	9.82216	780.49	9.60824	9774	BCL2-associated transcription factor 1
239897_at	BCLAF1	-0.371592	-1.40954	-1.20565	0	FALSE	0	TRUE	1	TRUE	1	37.1783	5.21639	48.1005	5.58798	98.7647	6.62592	85.7484	6.42204	9774	BCL2-associated transcription factor 1
229454_at	BCLAF1	-0.552886	-1.12205	-1.3906	0	FALSE	0	TRUE	1	TRUE	1	30.1508	4.91412	44.2317	5.46701	65.625	6.03617	79.0518	6.30473	9774	BCL2-associated transcription factor 1
223915_at	BCOR	0.160957	-1.45272	-0.799925	1	FALSE	0	TRUE	1	FALSE	0	52.1246	5.70389	46.6219	5.54294	142.677	7.15661	90.7495	6.50382	54880	BCL6 corepressor
219433_at	BCOR	-0.461507	-1.67225	-0.914357	1	FALSE	0	TRUE	1	FALSE	0	259.127	8.01752	356.813	8.47902	825.865	9.68976	488.384	8.93187	54880	BCL6 corepressor
223566_s_at	BCOR	-0.545884	-1.45623	-0.751871	1	FALSE	0	TRUE	1	FALSE	0	171.749	7.42416	250.739	7.97004	471.261	8.88038	289.221	8.17603	54880	BCL6 corepressor
234711_s_at	BCORL1	0.0792779	0.164475	0.116268	0	FALSE	0	FALSE	0	FALSE	0	27.4348	4.77793	25.9679	4.69865	24.4787	4.61346	25.3105	4.66166	63035	BCL6 corepressor-like 1
219444_at	BCORL1	-0.196449	-0.176988	-0.234274	0	FALSE	0	FALSE	0	FALSE	0	192.605	7.5895	220.701	7.78595	217.744	7.76649	226.564	7.82378	63035	BCL6 corepressor-like 1
1562313_at	BCORP1	-0.0713017	0.0279839	-0.0525235	0	FALSE	0	FALSE	0	FALSE	0	12.4394	3.63685	13.0696	3.70815	12.2005	3.60886	12.9006	3.68937	286554	BCL6 corepressor pseudogene 1
217223_s_at	BCR	-0.600095	-0.546127	-0.0141899	0	FALSE	0	FALSE	0	FALSE	0	33.2492	5.05525	50.3997	5.65534	48.5492	5.60138	33.5779	5.06944	613	breakpoint cluster region
226602_s_at	BCR	-0.884956	-1.33485	-0.0807396	1	FALSE	0	TRUE	1	FALSE	0	70.5335	6.14024	130.255	7.02519	177.921	7.47509	74.5935	6.22098	613	breakpoint cluster region
202315_s_at	BCR	-1.4967	-1.16087	-0.2621	0	TRUE	1	TRUE	1	FALSE	0	76.0975	6.24978	214.744	7.74648	170.148	7.41064	91.2579	6.51188	613	breakpoint cluster region
207618_s_at	BCS1L	0.0569198	-0.583651	0.276379	0	FALSE	0	FALSE	0	FALSE	0	179.442	7.48737	172.5	7.43045	268.918	8.07102	148.158	7.211	617	BCS1-like (S. cerevisiae)
211715_s_at	BDH1	0.946914	-1.09529	-2.03475	0	FALSE	0	TRUE	1	TRUE	1	64.2733	6.00615	33.3412	5.05923	137.324	7.10144	263.36	8.04089	622	3-hydroxybutyrate dehydrogenase, type 1
235155_at	BDH2	-0.721295	-0.731675	0.232892	0	FALSE	0	FALSE	0	FALSE	0	21.5331	4.42849	35.5009	5.14978	35.7572	5.16016	18.3231	4.1956	56898	3-hydroxybutyrate dehydrogenase, type 2
218285_s_at	BDH2	-1.4693	-0.77688	-0.617271	1	TRUE	1	FALSE	0	FALSE	0	373.685	8.54568	1034.68	10.015	640.279	9.32256	573.221	9.16295	56898	3-hydroxybutyrate dehydrogenase, type 2
239367_at	BDNF	-1.32218	0.387778	0.530738	1	TRUE	1	FALSE	0	FALSE	0	54.5561	5.76967	136.414	7.09185	41.6975	5.38189	37.7638	5.23893	627	brain-derived neurotrophic factor
206382_s_at	BDNF	-1.62404	0.351546	2.49726	0	TRUE	1	FALSE	0	TRUE	1	70.1617	6.13261	216.265	7.75665	54.9888	5.78107	12.4265	3.63535	627	brain-derived neurotrophic factor
226290_at	BDP1	0.885881	0.564823	0.274484	0	FALSE	0	FALSE	0	FALSE	0	944.744	9.88378	511.255	8.9979	638.683	9.31896	781.063	9.6093	55814	B double prime 1, subunit of RNA polymerase III transcription initiation factor IIIB
231939_s_at	BDP1	-0.123356	0.0445498	-0.384783	0	FALSE	0	FALSE	0	FALSE	0	16.7406	4.06528	18.235	4.18864	16.2316	4.02073	21.8576	4.45006	55814	B double prime 1, subunit of RNA polymerase III transcription initiation factor IIIB
214068_at	BEAN1	0.935959	0.942425	1.09761	1	FALSE	0	FALSE	0	TRUE	1	27.6332	4.78833	14.4437	3.85237	14.3791	3.8459	12.9127	3.69072	146227	brain expressed, associated with NEDD4, 1
208945_s_at	BECN1	-1.15545	0.521326	-0.354096	1	TRUE	1	FALSE	0	FALSE	0	401.572	8.64951	894.514	9.80496	279.787	8.12819	513.283	9.00361	8678	beclin 1, autophagy related
208946_s_at	BECN1	-1.32713	0.267969	-0.620905	1	TRUE	1	FALSE	0	FALSE	0	437.261	8.77235	1097.1	10.0995	363.14	8.50438	672.437	9.39326	8678	beclin 1, autophagy related
227920_at	BEND3	0.406903	-0.0973599	1.44378	1	FALSE	0	FALSE	0	TRUE	1	510.823	8.99668	385.284	8.58978	546.486	9.09404	187.78	7.5529	57673	BEN domain containing 3
230896_at	BEND4	-0.65924	0.473419	5.88601	1	FALSE	0	FALSE	0	TRUE	1	1072.6	10.0669	1693.9	10.7261	772.546	9.59348	18.1373	4.18089	389206	BEN domain containing 4
219670_at	BEND5	-1.87221	-2.46031	0.132307	0	TRUE	1	TRUE	1	FALSE	0	30.5234	4.93184	111.744	6.80406	167.981	7.39216	27.8487	4.79954	79656	BEN domain containing 5
[truncated: 23,372 more rows]

## Sheet: Expression data pivot table 
Row Labels	Average of sEC	Average of sTER	Average of sYST
JUN	0.872092	-0.441262	0.293734
NOV	-0.0875699	-0.550629	-0.0550675
A1BG	-0.608004	0.488225	0.10122
A1CF	-0.125349	-0.0118526	-3.81533
A2LD1	0.0611296	1.01173	0.592143
A2M	-0.157976	-0.16707	0.0845629
A2M-AS1	-0.407503	-1.39326	0.0746068
A2ML1	-1.18862	0.295804	0.675731
AA06	0.126381	0.13547	0.155765
AACS	0.636607	2.24305	1.86565
AADACL2	0.0447319	-0.17684	0.102284
AADAT	1.10951	0.0387129	0.234822
AAED1	0.356035	0.421492	-0.564125
AAGAB	0.163529	-0.222932	0.0593354
AAK1	0.102884	0.356977	0.531072
AAMP	-0.23764	-0.247624	0.0650152
AAR2	-0.0276715	-0.0364385	0.905984
AARS	0.477359	0.629063	0.961936
AARS2	0.999578	0.892117	0.77558
AASDH	-0.538998	0.690449	0.513786
AASDHPPT	-0.33928	-1.16052	-0.978272
AASS	-3.28941	-2.8107	-1.51428
AATF	-0.981023	-0.445037	-1.44461
ABAT	-1.78884	-0.325904	1.68872
ABCA1	0.317625	0.377822	0.609153
ABCA11P	-1.00838	-2.74607	-1.54835
ABCA13	2.91259	3.16888	3.18322
ABCA17P	-0.1481	0.0616868	0.107448
ABCA2	-0.0844081	0.07575	-0.196351
ABCA3	-0.487318	0.16425	1.18345
ABCA5	1.08994	1.81574	2.81679
ABCA7	0.0432394	0.40042	-0.19008
ABCB1	-0.29566	-0.115661	-0.227127
ABCB10	2.79291	0.612766	-0.234616
ABCB4	-0.15595	-0.189679	-1.59899
ABCB6	0.932591	0.243288	-1.0892
ABCB7	-1.06802	-0.540561	-1.10636
ABCC1	-0.786087	0.0882499	0.291739
ABCC10	0.410041	0.898927	0.789935
ABCC12	2.3436	2.30018	2.36265
ABCC2	2.28883	1.50965	1.6825
ABCC4	0.620393	0.504624	2.3778
ABCC5	-0.908122	-0.7267	-0.123106
ABCC6	-0.727102	-0.390937	-3.38708
ABCC6P1	0.153345	-0.368174	-3.83651
ABCC9	-0.0262859	-0.122495	-2.32125
ABCD3	-0.348504	-0.418009	-1.15623
ABCD4	0.167684	0.400512	-1.26199
ABCE1	0.156392	0.00956066	0.714185
ABCF1	-0.300989	-0.775221	-0.787049
ABCF2	-0.491133	-0.869342	-0.237401
ABCF3	-0.114549	0.281217	0.419146
ABCG1	1.90691	2.40982	3.14946
ABCG2	0.734513	4.44216	4.74416
ABCG4	-0.114924	0.0811681	-0.163028
ABHD10	-1.3203	-0.596863	-0.156039
ABHD11	0.373327	1.10148	0.752259
ABHD12	2.01137	1.29348	0.571556
ABHD12B	-1.83638	3.20639	4.96484
ABHD13	0.38962	-0.069164	-0.909079
ABHD14A	0.65772	0.288192	1.14798
ABHD14B	0.614679	1.9149	1.03555
ABHD15	-0.284393	-0.13043	-1.45589
ABHD16A	0.976946	1.29865	0.860198
ABHD2	0.271303	0.142973	0.0941962
ABHD3	2.33569	1.69783	0.369313
ABHD4	-0.229381	0.182437	0.109076
ABHD5	-0.0582517	-0.62597	-1.04935
ABHD6	0.31864	0.393495	0.27694
ABI1	-0.531441	-0.207106	-0.354468
ABI2	0.370501	-0.258859	0.249637
ABI3BP	0.17313	-0.229384	-0.434091
ABL1	-0.577944	-1.65223	-0.808562
ABL2	0.383054	-0.131723	-0.298743
ABLIM1	-0.974437	-1.71465	-0.0476683
ABO	0.100227	-0.0459356	0.0058507
ABR	0.207455	0.958391	-0.000398145
ABRACL	-1.19973	-0.63115	0.525908
ABT1	-0.37726	0.191676	-0.162598
ABTB1	-0.180602	-0.129427	0.00723906
ABTB2	-0.342025	-0.180042	0.0933999
ACAA1	0.0872115	0.802461	-0.222182
ACAA2	-0.587209	-0.751311	-2.4965
ACACA	-1.18873	-0.753855	0.0656492
ACACB	0.402317	-0.119078	1.67558
ACAD8	-0.115322	-0.405646	0.398071
ACAD9	0.202923	0.278669	0.575433
ACADL	1.0267	0.721311	1.37199
ACADM	-0.934376	-1.31306	-2.39512
ACADS	-0.112624	0.171955	-0.323327
ACADSB	-2.08569	1.64806	-0.805563
ACADVL	-0.990298	0.377376	-0.719158
ACAN	0.00394046	0.230944	-0.0606008
ACAP1	0.0108683	0.0869032	-0.101884
ACAP2	0.588271	1.4032	0.649388
ACAT1	-0.594142	-1.30149	-1.51341
ACAT2	-3.85144	-4.55627	-3.5204
ACBD3	0.452848	0.571617	0.187595
ACBD5	-0.650761	-0.511909	-1.05103
ACBD6	0.752136	0.487929	0.149992
ACD	-0.590397	-0.207277	0.004354
ACE	1.96559	2.02916	2.19106
ACER3	0.278205	0.188426	1.85328
ACIN1	0.113415	-0.553223	-0.016432
ACLY	-0.448816	0.567257	0.50011
ACN9	-2.17755	-2.22575	-2.16042
ACO1	-0.0519965	0.247355	-0.222438
ACO2	-0.129041	0.268793	0.537607
ACOT11	-1.10446	-0.430973	-0.717357
ACOT13	0.136681	0.700827	-0.603709
ACOT4	1.87666	1.753	2.21372
ACOT7	-1.41784	0.548051	0.126589
ACOT8	-1.21804	0.57448	0.219074
ACOT9	-1.08501	-0.673455	-0.515501
ACOX1	0.524943	1.8662	0.88742
ACOX2	-2.38995	-2.25911	-1.42995
ACOX3	-0.401732	-0.190984	-1.09426
ACOXL	0.0494118	0.564638	0.96673
ACP1	1.01473	0.221405	0.285905
ACP2	0.212763	0.316339	-0.32016
ACP6	-0.307902	0.53035	0.682547
ACPL2	-1.53203	0.298942	-1.7123
ACPP	-1.17242	0.0751925	-0.770581
ACPT	-0.412788	0.00188268	-0.0724198
ACRC	0.56388	-0.00345579	1.18276
ACRV1	0.10317	0.0545982	0.203183
ACSBG1	-0.871543	-0.877259	-0.118048
ACSF2	2.38742	3.48372	3.07228
ACSL1	-1.79129	-0.0571968	0.37792
ACSL3	0.33242	-0.241348	1.24238
ACSL4	-1.96287	-1.59648	-0.769775
ACSL5	-0.13467	0.257598	-1.03919
ACSL6	-0.316299	0.151802	0.104562
ACSS2	1.0015	1.32087	1.25018
ACSS3	-0.622406	0.482433	-0.201654
ACTA2	-2.26644	-0.766067	-2.26862
ACTB	0.33978	0.0707399	0.331692
ACTC1	-0.746039	-0.912784	-0.108017
ACTG1	0.0508018	0.0398241	0.0347311
ACTG2	0.389836	0.42362	0.40378
ACTL6A	-0.147758	-0.643891	-0.100313
ACTN1	-0.102353	0.143062	0.365421
ACTN2	-0.322791	-0.231531	-0.985884
ACTN3	-0.0481666	0.184519	-0.584989
ACTN4	0.240289	0.522043	0.524249
ACTR10	0.738731	0.934092	-0.0408546
ACTR1A	-0.204825	0.544369	-0.238258
ACTR1B	-0.339629	0.218798	0.107055
ACTR2	0.514732	0.603298	0.585049
ACTR3	-0.276713	-0.746796	-0.656506
ACTR3B	-0.0794746	-1.07038	0.520314
ACTR5	-0.387946	0.523962	0.828026
ACTR6	-0.640275	0.492184	-0.00575112
ACTR8	-0.234377	-0.700782	-0.171305
ACTRT3	-1.30529	-1.28788	-1.01744
ACVR1	2.51689	0.949448	1.82096
ACVR1B	1.40887	1.31847	0.861234
ACVR1C	-1.05519	0.067693	-0.955684
ACVR2A	-0.0260731	-1.71669	-1.23807
ACVR2B	0.230887	-0.610642	-0.346854
ACVR2B-AS1	0.120419	-0.265186	0.0353816
ACYP1	-0.303236	-0.372713	-1.30623
ACYP2	0.487201	0.735163	0.709871
ADA	-2.03565	-0.16258	-1.33402
ADAD1	-0.194191	-0.152821	-0.0349121
ADAL	-0.0974543	-0.022471	0.0115312
ADAM10	-0.176201	0.273924	0.403572
ADAM17	1.12743	1.06979	0.503982
ADAM19	-1.11623	-2.13333	-0.409302
ADAM1A	0.39619	-1.89373	-1.02442
ADAM22	-0.98356	-1.23519	-0.206241
ADAM23	-1.13852	-1.64674	0.473495
ADAM3A	0.0703299	0.195294	-0.0763152
ADAM5	-0.0188869	-0.0974105	-0.208329
ADAM8	0.844127	1.09688	1.13063
ADAM9	1.04784	1.86959	2.43217
ADAMTS1	-0.797094	0.490883	2.09011
ADAMTS12	-0.854205	-0.443049	-0.963044
ADAMTS15	-0.640012	-0.597006	-0.649829
ADAMTS17	0.862317	0.894808	0.20347
ADAMTS18	1.41037	1.67025	-0.224889
ADAMTS19	1.89691	1.20736	0.632179
ADAMTS2	2.66454	2.57635	3.41586
ADAMTS20	-0.590915	-0.498431	0.294716
ADAMTS3	-0.894356	-1.42758	-5.08445
ADAMTS5	-0.268778	0.151415	0.115945
ADAMTS6	0.49072	-0.169296	0.0336466
ADAMTS8	0.333422	0.00495927	-0.202481
ADAMTS9	0.969461	-0.0574854	-0.269679
ADAMTS9-AS2	-0.301627	-0.607085	-0.495297
ADAMTSL1	0.124005	0.153413	0.283625
ADAMTSL3	1.29586	1.02691	1.61579
ADAMTSL4	0.253458	0.134589	0.477807
ADAP1	0.00890798	0.292606	0.833441
ADAP2	0.766878	2.13846	1.5974
ADAR	-0.202505	-0.471685	-0.115093
ADARB1	-0.365495	-1.13078	0.26479
ADAT1	-0.582964	-0.424276	-0.491971
ADAT2	-1.00701	-0.803134	-0.312901
ADC	-0.550915	-0.299488	-0.169173
ADCK2	0.50397	0.813857	0.714109
ADCK3	-1.15683	0.0967432	-1.11493
ADCY1	0.256946	-0.214095	2.21845
ADCY2	-1.1032	-1.22608	-1.34477
ADCY3	0.819828	0.907867	0.0433331
ADCY6	0.531802	0.00649881	-0.756956
ADCY7	0.881484	0.53027	1.91416
ADCY9	0.409917	0.6678	0.276642
ADCYAP1R1	-1.72024	-0.925534	0.188578
ADD1	0.233342	-0.412577	-0.393166
ADD2	-2.10704	-1.60582	0.9616
ADD3	-0.175537	0.724684	-0.749732
ADH1A	-0.0601662	-0.0687784	-0.0227441
ADH4	0.148712	-0.0426351	-0.494744
ADH5	-0.914232	-0.97059	-0.995528
ADH6	0.0223144	0.0682137	-0.438049
ADI1	2.32152	1.6702	0.387902
ADIPOR1	0.485428	0.193734	-0.304029
ADIPOR2	-0.550152	-0.319833	0.115208
ADK	-0.635693	0.38029	-0.372546
ADM	0.778489	1.42735	5.07148
ADNP	-0.217198	-0.146412	0.505776
ADNP2	-0.410867	-0.438969	-0.928112
ADO	0.227072	0.267129	0.245725
ADORA1	-0.992238	-0.924331	-1.23292
ADORA2B	0.459011	1.0223	1.44786
ADPGK	0.127836	-0.260071	0.138272
ADPRH	-0.478797	-0.773236	-0.234048
ADPRHL1	-0.104618	-0.01256	0.222175
ADPRHL2	-0.495337	-0.477183	-0.550134
ADPRM	-0.982886	0.1653	-0.519225
ADRA2A	-0.202459	-0.84608	0.0672253
ADRB1	-0.0269597	0.706742	0.82058
ADRB2	-0.90685	-0.372544	-0.296519
ADRBK1	-0.086146	0.174962	-0.0494008
ADRBK2	-0.757473	-0.763342	0.115902
ADRM1	0.0733178	-0.248973	-0.521268
ADSL	-1.01717	-1.25698	-1.19672
ADSS	-0.120223	-0.154226	0.473001
ADSSL1	0.922159	1.75392	2.44637
ADTRP	2.65647	2.5007	2.09869
AEBP1	-0.662736	-0.0271121	-0.512735
AEBP2	-1.33874	-0.445783	-0.16615
AEN	1.58471	0.271333	0.647295
AES	0.224712	0.361662	-0.95622
AFAP1	1.00815	1.37976	4.05219
AFAP1L1	0.527516	1.41802	1.02813
AFAP1L2	-0.733181	0.215905	0.74804
AFF1	-0.514497	0.179602	0.0782216
AFF2	-0.492964	-0.474603	-0.722488
AFF3	3.7833	0.445781	3.89082
AFF4	0.474032	0.547166	-0.159545
AFG3L1P	0.300537	-0.465617	-0.0543174
AFG3L2	0.0304681	0.329176	0.541537
AFP	-0.526941	-0.183208	-2.29991
AFTPH	0.38178	1.20349	1.15485
AGA	-0.327874	0.730865	0.36525
AGAP1	0.295336	0.24311	0.288657
AGAP3	0.44648	-0.78673	-0.331291
AGAP4	0.176615	-0.110762	-0.129548
AGBL3	-0.256902	-1.60223	-1.2758
AGBL5	0.387576	0.73124	0.0784893
AGFG1	-0.195948	-0.374792	0.382613
AGFG2	-0.534199	-0.655623	-0.941003
AGGF1	-2.3683	0.380385	-2.94959
AGK	-0.415283	-0.647089	-0.492854
AGL	0.24256	0.722756	-2.28995
AGMAT	-0.156976	-0.63094	-1.84196
AGPAT1	-0.312837	-0.902811	-0.85179
AGPAT2	-0.0961	0.283083	-0.0948686
AGPAT3	2.11616	1.59497	0.487303
AGPAT4	-0.0999249	-0.539816	-0.225688
AGPAT4-IT1	0.12265	0.110088	-0.172675
AGPAT5	-0.229245	-1.22013	1.2869
AGPAT6	0.276441	0.25593	0.44364
AGPAT9	-3.1424	0.194981	0.290271
AGPHD1	0.873339	1.76631	1.15705
AGPS	-0.8446	-1.53659	-2.46889
AGRN	0.389679	0.49838	0.63466
AGT	0.282321	0.0601284	-2.91051
AGTPBP1	-1.1785	-0.837294	-0.928946
AGTR1	-0.18203	-0.171127	-0.025673
AGTRAP	-0.547209	0.044459	0.187269
AGXT2	0.223434	-0.0953119	-1.11199
AGXT2L1	-1.49951	-1.23932	-0.240565
AGXT2L2	0.327101	0.486508	-0.250651
AHCTF1	0.27675	-0.392111	-0.31269
AHCY	1.01172	1.21467	1.84877
AHCYL1	0.13345	-0.154564	-0.0211331
AHCYL2	0.814279	1.10708	1.20422
AHDC1	0.52888	-0.584498	0.102402
AHI1	0.225578	-0.525534	0.323169
AHNAK	4.232	2.81387	4.3496
AHNAK2	-0.633375	-0.114484	0.298288
AHR	0.276097	1.1793	2.03243
AHRR	1.65497	1.57839	2.01397
AHSA1	0.161427	0.038736	-0.570785
AHSA2	-0.464654	0.119644	0.167175
AHSG	-0.885405	-0.188614	-0.473698
AHSP	-1.13689	0.118334	0.156179
AICDA	-0.402433	1.32634	1.07866
AIDA	-0.264464	-0.811355	-0.0869772
AIF1L	0.516259	-0.68603	2.11967
AIFM1	-1.34024	-0.268044	-2.04331
AIFM2	0.419471	1.04433	1.82892
AIG1	-0.755786	-0.382428	1.18184
AIM1	-0.447613	3.19094	3.32819
AIM1L	0.818131	0.869695	1.13151
AIMP1	0.450189	0.156197	0.439521
AIMP2	0.501305	-0.191824	0.986071
AIP	0.215931	0.595184	0.369163
AIPL1	-0.410466	-0.0667893	-0.0599027
AJAP1	0.108071	0.2495	0.711551
AJUBA	2.67029	0.987413	-0.545342
AK1	0.0312949	-0.769943	-1.22573
AK2	-0.0321246	-0.442273	-0.506098
AK3	-0.367472	-0.616173	0.0649261
AK4	-2.90567	1.66957	-0.94803
AK5	1.16314	0.0436626	1.24225
AK7	0.251188	0.136718	0.494637
AK8	0.0244771	-0.137568	-0.263276
AKAP1	-1.41345	0.734733	0.409419
AKAP10	-1.14671	-0.138106	-0.219964
AKAP11	-0.537417	-0.378592	-1.0629
AKAP12	-0.961425	0.387729	4.41247
AKAP13	0.0842898	-0.482417	0.110165
AKAP14	-0.59678	-0.0565896	-0.0510087
AKAP17A	-0.0628682	0.584237	0.660161
AKAP7	-0.806304	-1.18721	0.699137
AKAP8	0.0963237	-0.226541	0.0821605
AKAP8L	-0.0320981	0.032233	0.205965
AKAP9	0.974279	-0.271058	0.0205852
AKD1	-0.178614	-0.0511123	0.374716
AKIP1	-0.280469	-0.376909	-0.588869
AKIRIN1	0.146608	0.0697122	0.600542
AKIRIN2	0.162684	0.137113	0.780337
AKIRIN2-AS1	0.0672263	0.0650718	0.0329167
AKNA	0.603383	-0.0676425	0.994019
AKR1A1	-0.294612	-0.245289	-0.129419
AKR1B1	-0.884333	-1.24169	-0.3967
AKR1B10	-0.0250226	0.451337	0.30614
AKR1C1	-0.785915	0.594747	-0.798881
AKR1C2	-0.937588	0.880072	-1.13948
AKR1C3	-3.53391	-0.0956774	-2.67198
AKR1D1	-0.209707	-0.19915	-0.130474
AKR1E2	-0.4563	0.142953	0.478532
AKR7A2	-0.101707	1.22372	0.28364
AKR7A3	0.00664391	0.700163	0.297585
AKT1	0.160238	0.25675	-0.0892487
AKT1S1	0.041969	-0.547323	-0.26123
AKT2	0.352091	0.345499	-0.0820909
AKT3	-0.00825252	-0.551356	-0.367816
AKTIP	0.784935	2.13625	1.39663
ALAD	0.345891	0.647936	-0.481395
ALAS1	-0.368191	-0.302218	0.611426
ALB	0.0442931	0.254066	-1.67161
ALCAM	-0.820284	-1.14542	-3.18398
ALDH16A1	0.144422	0.445097	0.111019
ALDH18A1	-0.246186	-0.146611	0.0214859
ALDH1A1	-0.0701001	-0.0756987	-5.71917
ALDH1A3	-0.227014	1.28391	3.86371
ALDH1B1	-0.636241	-0.974787	-0.845432
ALDH1L1	-0.0742272	0.0375579	-0.144482
ALDH1L2	2.35658	2.55754	3.13934
ALDH2	0.201922	0.799805	-0.204053
ALDH3A2	-3.0357	-0.892511	0.0506596
ALDH4A1	0.236648	0.937851	0.853673
ALDH5A1	1.03258	0.0841102	-1.06772
ALDH6A1	0.591701	0.710267	-0.624289
ALDH7A1	-0.546895	-0.354954	-0.00733631
ALDH8A1	0.199097	0.444641	0.711366
ALDH9A1	-0.662944	-0.63056	-0.522189
ALDOA	-1.20959	-0.27127	-0.464303
ALDOC	-2.52898	0.186777	-1.07532
ALG1	-0.845327	-0.52967	-0.664046
ALG10	-1.08702	-0.391867	0.300924
ALG10B	-0.466822	-0.330077	-0.687529
ALG13	-1.06573	-0.514815	-1.03085
ALG14	0.426301	0.0151178	-0.737977
ALG2	-0.12187	-0.333362	-0.545289
ALG5	0.445062	-0.333233	-0.959941
ALG6	-0.174072	-0.499031	0.14051
ALG8	-0.404687	-0.967838	-0.680115
ALG9	0.0230132	-0.915575	-0.810927
ALK	0.103954	0.31266	0.180052
ALKBH1	0.772999	0.563926	0.136705
ALKBH2	-0.144561	0.0777694	0.0230413
ALKBH3	-1.30996	-1.78856	-0.864588
ALKBH4	0.068977	-0.0472478	-0.385635
ALKBH5	-0.424869	-0.182659	-0.701203
ALKBH6	-0.221787	1.33218	0.156886
ALKBH7	0.788505	1.48486	0.717495
ALKBH8	-0.445513	-1.06741	0.0212364
ALMS1	-0.075526	-0.506968	-0.333747
ALOX5	2.87101	3.78783	4.59412
ALOX5AP	0.0674535	0.152651	0.173446
ALPK2	-0.0846835	-0.517251	-4.2152
ALPK3	0.218142	-2.21281	-1.51701
ALPL	0.193224	0.568953	1.54738
ALPPL2	0.109401	-0.150581	-0.115835
ALS2	-0.218584	-1.1192	0.00217925
ALS2CL	-0.253972	0.00841643	-0.00681118
ALS2CR11	0.369094	0.400539	0.325103
ALS2CR8	0.827046	0.880018	1.16748
ALX1	0.157495	-0.57372	2.19199
ALYREF	0.395704	0.0230744	0.117034
AMACR	-0.0463503	-0.278039	-1.03921
AMBP	-0.195699	-0.233671	-3.12786
AMBRA1	0.300679	0.0623579	0.89951
AMD1	0.0629973	0.171738	0.580121
AMDHD2	-0.328169	0.283226	-0.119069
AMFR	0.138925	1.16545	0.0732022
AMICA1	-0.218137	-0.188607	-0.361997
AMIGO2	-2.777	-3.26189	-8.23663
AMMECR1	-0.295463	-0.740721	-0.758514
AMMECR1L	0.813926	-0.456766	0.563687
AMOT	0.660611	0.08137	1.02165
AMOTL1	-0.245785	0.296289	0.570008
AMOTL2	1.41927	-0.0205621	1.45668
AMPD1	0.130362	0.0449945	0.13467
AMPD2	-0.470727	-1.97889	-0.783763
AMPD3	0.948353	1.62454	1.0392
AMPH	-1.14694	-2.41464	0.031484
AMT	-1.44933	-0.6204	-1.43077
AMZ1	0.203823	0.28595	0.0708717
AMZ2	-0.387592	0.93607	0.284698
AMZ2P1	-0.299605	1.08346	-0.000370525
ANAPC1	0.172557	-0.202325	0.714628
ANAPC10	0.443736	0.556409	0.369909
ANAPC11	0.353911	1.30628	0.77319
ANAPC13	0.399408	-0.232092	0.198595
ANAPC15	-0.297558	-0.139165	0.233693
ANAPC16	-0.0497698	0.21658	0.351978
ANAPC4	1.73303	1.02442	1.00823
ANAPC5	-0.0728018	-0.196673	-0.338664
ANAPC7	-0.0697926	0.0979541	-0.520777
ANG	-0.908468	0.121025	-1.61085
ANGEL1	0.177824	-0.409047	0.364404
ANGEL2	-0.0265174	-0.554302	-0.187489
ANGPT1	0.706941	1.43572	1.56636
ANGPT2	0.0631754	-0.100963	-1.90449
ANGPTL2	-0.611905	-2.28664	-1.69965
ANGPTL3	0.0107659	-0.0632146	0.0858749
ANGPTL4	2.43212	2.59149	2.23102
ANK1	-0.355329	-0.33644	0.161554
ANK2	0.452141	-0.880077	-0.805754
ANK3	0.0512979	0.771393	0.515196
ANKDD1A	0.34219	-0.734552	-1.46968
ANKFY1	-0.319058	-0.142375	-0.301544
ANKH	0.392351	0.400547	-1.81333
ANKHD1	0.0939824	0.256502	-0.168098
ANKIB1	0.0654148	-0.053213	-0.285465
ANKLE2	0.589397	-0.209658	0.714576
ANKMY2	1.60265	0.611082	0.640427
ANKRA2	0.371501	1.46226	0.357482
ANKRD1	0.906107	-1.3377	-1.14294
ANKRD10	-0.616891	-0.377548	0.179235
ANKRD11	0.0186255	-0.511077	0.456743
ANKRD12	2.16216	1.79716	1.48774
ANKRD13A	-0.0206339	0.611821	-0.763133
ANKRD13B	-0.437635	-0.237801	-0.0790251
ANKRD13C	0.714221	0.113572	0.306512
ANKRD13D	0.0586572	-0.0318292	-0.0844084
ANKRD16	-0.380142	0.886964	-0.793833
ANKRD17	0.401738	0.0184872	0.366945
ANKRD18A	-0.0804083	-0.341968	0.541162
ANKRD20A12P	-0.210639	0.45068	-0.973957
ANKRD20A5P	2.60309	2.88305	2.28349
ANKRD22	0.0705613	0.137782	0.327442
ANKRD26	-0.100414	-0.503998	-0.9314
ANKRD27	0.0593635	1.17944	0.222144
ANKRD28	-0.446071	-0.127357	-0.343722
ANKRD30BP2	-0.0404732	0.00335032	0.300854
ANKRD32	0.0707398	-0.262214	-1.04905
ANKRD33	1.00957	1.09415	0.921519
ANKRD33B	-0.593884	-0.669582	1.68206
ANKRD35	-0.336026	1.03564	0.773834
ANKRD36	-0.0987874	0.0979442	-0.308573
ANKRD36B	1.30154	1.07221	0.847381
ANKRD36BP2	0.156236	-0.285853	0.00653978
ANKRD37	-1.442	1.23162	-0.787402
ANKRD39	-1.24416	0.372884	0.0468817
ANKRD40	0.352849	0.655766	0.806177
ANKRD44	0.127018	-0.398503	-0.0396407
ANKRD45	0.0465224	-0.46338	-0.674003
ANKRD46	0.599614	1.33678	0.411702
ANKRD49	0.344835	0.164573	0.401888
ANKRD5	0.823147	0.898315	0.918192
ANKRD50	0.410975	-0.275232	-0.179759
ANKRD55	0.451749	0.38204	-0.600693
ANKRD6	1.81516	-0.878012	-1.75408
ANKRD9	-0.729159	-0.237129	-1.33969
ANKS1A	0.246424	0.646831	0.521776
ANKS1B	0.0125636	-1.3031	-1.69407
ANKS3	0.189016	0.00204767	-0.281555
ANKS6	-0.511336	-0.43795	-0.390154
ANKUB1	-0.0608041	-0.215779	-0.338919
ANLN	0.872903	0.340155	1.02269
ANO1	0.00483261	-0.303898	0.316782
ANO10	-0.760937	-0.0778318	-1.10177
ANO2	2.01408	1.06847	2.93293
ANO3	0.143331	-0.0542652	-1.21027
ANO4	-1.53432	-2.13517	-0.482781
ANO5	-3.9345	-1.92355	-5.03726
ANO6	0.466865	0.244455	-0.272383
ANP32A	1.00568	-0.981893	-0.453689
ANP32B	1.21635	0.15305	0.099626
ANP32E	-0.30091	-1.01837	-1.10226
ANPEP	-0.205088	-0.147239	-0.834025
ANTXR1	-0.938757	-1.74539	-0.938439
ANTXR2	-1.59553	-1.31956	-1.03582
ANXA1	1.12608	0.786164	6.36552
ANXA11	0.198822	1.07501	1.38451
ANXA2	1.11389	-0.319753	2.10564
ANXA2P1	0.836534	0.131913	1.20046
ANXA2P2	1.13841	-0.240249	1.97977
ANXA2P3	0.911121	0.107381	0.613958
ANXA2R	0.15931	0.132853	0.461168
ANXA3	2.8736	2.32267	5.096
ANXA4	0.554759	1.21727	0.18641
ANXA5	-0.399103	-0.472903	1.01071
ANXA6	1.29989	1.39551	0.447779
ANXA7	-0.0236712	1.0878	0.705914
ANXA9	0.865463	1.08444	0.0642546
AOC2	-0.0439541	0.0718271	0.134705
AOC3	-0.0512711	0.258266	0.238032
AOX1	-0.719518	-1.93679	-2.35684
AP1AR	-0.125844	-0.381934	-0.806844
AP1B1	-0.577911	0.0492249	0.0405952
AP1G1	-0.224838	-0.279925	0.50405
AP1G2	0.169092	0.34382	-0.685348
AP1M1	-0.418989	-0.265331	-0.517756
AP1M2	0.0773243	-0.412008	0.699431
AP1S1	0.108866	0.16947	1.05428
AP1S2	-3.55651	-4.0002	-3.18437
AP1S3	-0.105784	-0.17634	-0.112667
AP2A2	0.145246	0.222763	0.575189
AP2B1	-1.42855	0.0992787	0.272376
AP2M1	0.374106	-0.253173	1.6945
AP2S1	-0.221518	-0.326972	-0.265246
AP3B1	-0.0600182	0.0255182	-0.36972
AP3B2	-0.628392	-0.522889	0.137036
AP3D1	0.121856	0.0266805	0.227901
AP3M1	-0.145136	-0.26268	0.378414
AP3M2	0.735161	0.000925891	0.687604
AP3S1	-0.594941	-0.368854	-1.11319
AP3S2	0.0620034	-0.507171	0.930354
AP4B1	-0.295439	-0.46494	-0.138412
AP4E1	-0.0934861	0.228005	-0.282403
AP4M1	-0.183528	-0.137035	-0.0475543
AP4S1	0.181883	-0.657571	-1.30319
AP5B1	-0.0184829	0.223892	-0.348902
AP5M1	0.374505	-0.473983	-0.568349
AP5S1	0.688023	0.443536	0.291859
AP5Z1	0.242368	-0.354997	0.329184
APAF1	-1.30996	-0.958334	-0.960538
APBA2	-0.923577	-2.10494	-1.07826
APBA3	-0.726541	0.239925	-0.201461
APBB1	-0.119762	0.36756	-0.25004
APBB2	1.71347	1.50273	0.722828
APBB3	0.390254	0.543757	-0.196615
APC	0.3267	0.153263	-0.265522
APC2	-0.018722	0.0263722	-0.13668
APCDD1	1.76248	0.471909	2.14406
APCDD1L	-0.422904	-0.200404	-2.98848
APCDD1L-AS1	0.0817707	0	-5.38306
APEH	-0.790246	1.04126	-0.478222
APEX1	-0.414678	-0.591704	-0.848393
APEX2	-0.864247	-0.774147	-0.895067
APH1A	0.140285	0.334262	0.00359332
APH1B	1.30954	0.971835	1.62246
API5	-0.578579	-0.714478	0.30448
APIP	-0.801021	0.822342	0.281943
APLF	-0.501527	-0.409415	-0.0352371
APLN	-2.05417	-0.0360004	-0.221081
APLNR	-0.994602	-0.500676	-1.71269
APLP2	0.717158	0.877745	0.456613
APMAP	0.206777	0.498807	-0.201394
APOA1	-0.166663	-0.436642	-5.2551
APOA1BP	0.0891735	1.58533e-05	-0.302021
APOA2	0.164812	0.0891623	-9.60513
APOA4	-0.0543055	0.0477686	-1.01507
APOB	-0.992703	0.0298178	0.167118
APOBEC1	-0.0930624	0.0663035	0.147908
APOBEC2	0.0819918	0.269757	-1.59119
APOBEC3B	-4.09404	0.953252	-0.723477
APOBEC3C	-0.430555	-0.172905	-0.622274
APOBEC3D	-0.0357603	-0.229028	-0.150404
APOBEC3G	-1.45468	1.27105	0.35606
APOBEC4	-0.00168778	-0.224203	-0.136496
APOC1	-0.540238	0.238873	-1.89494
APOC3	-0.0672203	0.228606	-2.82509
APOE	0.534209	0.654889	-0.699633
APOL2	-0.562451	-0.274997	0.321005
APOLD1	0.41581	0.344454	-1.28876
APOM	0.085497	-0.150926	-4.10778
APOO	-0.764599	-0.479208	-0.458703
APOOL	-1.60289	-0.586598	-1.63667
APOPT1	-0.0364254	0.102073	-0.201938
APP	0.289368	0.452529	1.15936
APPBP2	1.12956	1.39168	0.722751
APPL1	-0.513259	0.261592	-0.151455
APPL2	-0.0489025	0.190946	-0.36396
APRT	-0.246594	0.0060377	0.902575
APTX	-0.143186	-0.495943	-0.246038
AQP11	0.296654	1.20781	0.450414
AQP2	-0.0234466	0.128435	-0.427399
AQP3	1.27687	1.74969	-0.0800524
AQP4	-0.204805	-0.0345899	-1.01409
AQPEP	1.91031	1.77984	1.79939
AQR	-0.324525	-0.304887	-0.106962
AR	-0.803034	-1.71215	0.175014
ARAF	-0.0920277	-0.451287	-0.382035
ARAP1	-0.174412	0.991822	0.957589
ARAP2	-0.123835	-0.508239	-0.115378
ARAP3	-0.274145	-0.246743	2.25236
ARCN1	-0.129836	-0.651377	-0.135307
AREG	-0.282325	0.0250345	0.218591
ARF1	0.637865	0.363491	0.0355591
ARF3	-0.439272	-0.0819196	-0.0883298
ARF4	-0.203673	-0.504754	-0.0361446
ARF5	-0.291402	-0.0473033	-0.0224073
ARF6	0.865047	0.887207	0.324053
ARFGAP1	0.262644	0.0239264	-0.211509
ARFGAP2	0.16872	0.258037	0.584043
ARFGAP3	-0.640418	0.150555	-1.15031
ARFGEF1	1.08003	1.44636	2.09224
ARFGEF2	0.15218	1.10362	1.05016
ARFIP1	0.0596184	0.432536	0.287036
ARFIP2	0.104589	0.104589	0.648016
ARFRP1	0.597101	0.302166	-0.265148
ARG2	-1.40885	-1.61517	0.0249452
ARGLU1	-0.44004	-0.841674	-0.297304
ARHGAP1	0.165771	0.230295	0.864818
ARHGAP10	0.610178	0.445611	0.369608
ARHGAP11A	0.0652805	-0.378405	-0.222889
ARHGAP12	-1.0845	-0.00374021	-0.392066
ARHGAP17	-1.29334	-1.07224	-0.644184
ARHGAP18	-0.939445	1.41566	2.32819
ARHGAP19	-0.211638	0.182252	-0.365422
ARHGAP20	0.00489032	-0.339323	-3.61436
ARHGAP21	0.244586	0.0905054	-0.143763
ARHGAP22	0.158787	0.108353	0.146128
ARHGAP23	0.965293	0.771337	1.43237
ARHGAP24	-0.230158	0.400615	-2.69132
ARHGAP26	-1.74853	-0.315114	-2.05283
ARHGAP27	-0.999851	0.30869	-0.72538
ARHGAP28	4.07574	3.75148	3.86658
ARHGAP29	0.743011	1.24805	1.05755
ARHGAP30	0.339776	0.441243	0.481653
ARHGAP31	0.313341	0.416232	0.0536738
ARHGAP32	0.132763	-0.708958	-0.579997
ARHGAP35	0.222394	-0.23277	-0.5693
ARHGAP36	-1.85054	0.550918	0.39994
ARHGAP39	0.313789	0.211598	-0.781844
ARHGAP42	1.30146	1.93532	1.41079
ARHGAP44	-0.0579344	0.688815	0.484836
ARHGAP5	0.97398	0.628066	0.0294472
ARHGAP6	-0.766818	-1.97149	-4.08142
ARHGAP8	0.665301	0.665301	0.975583
ARHGAP9	-0.121566	0.198794	-0.261564
ARHGDIA	0.13011	0.092575	0.132142
ARHGDIB	1.24896	1.5652	1.6348
ARHGDIG	0.453362	0.592263	0.410636
ARHGEF10	-0.100659	0.25204	2.62369
ARHGEF10L	-0.957784	-0.572188	0.0490439
ARHGEF11	0.246091	0.0938296	0.121546
ARHGEF12	-0.0417536	-0.110096	-0.357028
ARHGEF15	-0.119755	-0.19145	-0.254161
ARHGEF18	0.0627844	0.354637	0.603703
ARHGEF2	0.699473	-0.0363486	-0.333953
ARHGEF25	-0.712993	-0.527206	-0.590272
ARHGEF26	-0.495948	-1.43971	-0.057361
ARHGEF28	-0.00590993	0.223546	0.297552
ARHGEF3	-0.917186	0.468615	-1.54663
ARHGEF37	0.115548	0.255264	-0.096
ARHGEF39	0.328113	-0.315415	-0.584111
ARHGEF4	-0.553982	-0.55994	1.12906
ARHGEF40	-0.370047	-1.32103	-1.52764
ARHGEF5	-0.690369	0.523683	0.87742
ARHGEF6	-3.14979	-1.85494	0.0371352
ARHGEF7	0.107817	0.122222	0.274408
ARHGEF9	-1.85197	-2.07163	-0.29302
ARID1A	0.446353	-1.04427	0.1026
ARID1B	0.434424	0.0724851	-0.369672
ARID2	0.616254	0.202023	-0.606491
ARID3A	0.572211	1.06549	0.585914
ARID3B	-0.529929	-1.03532	0.282715
ARID4A	0.956458	0.842221	-0.0839202
ARID4B	0.647769	0.157508	-0.367073
ARID5A	-0.769125	-0.498369	-0.238148
ARID5B	4.8722	4.56947	4.14784
ARIH1	0.120905	-0.225499	0.401404
ARIH2	-0.850202	-0.9305	-0.990247
ARL1	-0.344435	0.53914	-0.280427
ARL10	0.485614	0.0501835	-0.473446
ARL11	-0.241727	0.190371	-0.0888134
ARL13B	-0.240571	0.168613	-0.246761
ARL14	-0.00985094	0.19333	-1.15649
ARL14EP	-0.830254	-0.896114	-0.209265
ARL15	2.05979	2.41471	2.92615
ARL16	0.149495	0.278236	0.522016
ARL17A	-0.768424	-0.32019	-0.540125
ARL2	-0.870675	-0.231448	0.0496939
ARL2BP	0.523646	0.393866	0.517512
ARL3	-0.135651	-0.203918	-0.756637
ARL4A	-1.511	-1.45182	0.297429
ARL4C	2.50363	-0.706615	0.174576
ARL4D	0.0624389	1.21712	0.53221
ARL5A	-0.981096	-1.4563	-0.691786
ARL5B	-1.02078	0.285446	-0.561228
ARL6	-0.398945	-0.641551	-0.58884
ARL6IP1	-0.697905	-0.500267	-0.436543
ARL6IP4	0.122336	0.187663	-0.251819
ARL6IP5	-2.24176	-1.26003	-0.722615
ARL6IP6	-0.214474	-0.596387	-0.291279
ARL8A	0.615971	0.396818	1.70139
ARL8B	0.346996	0.566922	0.261668
ARL9	-0.361553	-0.656097	-0.16029
ARMC1	0.162324	0.502634	0.00527159
ARMC10	-0.305615	-0.884173	-0.209237
ARMC2	-0.684797	-0.112284	0.052279
ARMC4	0.0252654	-1.47289	-1.60777
ARMC6	-0.0397479	-0.193117	0.403934
ARMC7	0.324095	0.956578	0.835598
ARMC8	-0.563616	-0.72997	0.603097
ARMC9	0.474359	-0.992736	-0.744251
ARMCX1	-2.2381	-2.2431	-0.213856
ARMCX2	-2.68079	-2.61741	3.93647
ARMCX3	-1.32538	-1.26564	-0.412576
ARMCX4	-1.38588	-1.20281	-0.378848
ARMCX5	-0.912643	-0.992481	-1.29042
ARMCX6	-0.856238	-1.28805	-1.03724
ARNT	-0.144898	-0.0631631	-0.686683
ARNT2	0.0159158	-2.43421	-1.73654
ARNTL	-1.45615	0.272886	0.663139
ARNTL2	-0.814954	-0.732564	-0.155506
ARPC1A	0.396706	0.0981801	-0.193711
ARPC1B	1.40079	1.09463	1.37881
ARPC2	0.188635	-0.0522365	0.502965
ARPC3	0.150516	0.68406	-0.410812
ARPC4	0.079615	-0.609797	-0.0791925
ARPC5	0.330596	0.133858	-0.616374
ARPC5L	0.214658	-0.34513	-0.345628
ARPP19	0.11457	-0.0983763	0.364729
ARPP21	-0.0183942	-0.0189601	0.0515997
ARRB1	-1.86488	-0.136562	1.77512
ARRB2	-0.915611	-0.367573	-0.681842
ARRDC1	0.485908	0.51896	0.718823
ARRDC2	-0.930934	0.570323	0.941093
ARRDC3	1.36281	1.19069	-0.383488
ARRDC3-AS1	0.258144	0.241858	0.000998094
ARRDC4	-1.80248	-0.546619	-1.1784
ARSB	0.162507	-0.352707	-0.861291
ARSD	0.855008	0.838182	1.20625
ARSE	-3.32237	-0.425693	-3.58777
ARSG	0.452576	-0.0218476	0.213576
ARSJ	0.792348	0.547	-1.92078
ARSK	-0.141811	-0.347002	-0.864842
ART3	-0.0265133	-0.121836	0.127294
ART4	-0.00309351	0.164024	-0.0392671
ARV1	1.5489	-0.4853	-0.142474
ARX	0.31043	0.561748	-0.974126
AS3MT	0.0856161	-0.0678192	-0.519224
ASAH1	-0.0113211	0.740292	1.28642
ASAH2B	-0.0921551	-0.139368	-0.123169
ASAP1	1.45661	0.95204	0.842744
ASAP2	6.10534	1.1639	2.15687
ASB1	-0.49905	-0.495689	-0.460761
ASB13	-0.600616	-0.918023	-0.752358
ASB14	0.200853	0.0940798	-0.0608567
ASB3	-0.225015	-0.403396	0.337679
ASB5	-0.19349	0.0272464	-1.1955
ASB6	-0.396303	-0.50292	-0.600849
ASB7	0.938279	0.708973	0.785949
ASB8	0.643845	1.27586	-0.740349
ASB9	-5.41501	-0.423496	-3.12943
ASCC1	-0.55979	0.995941	0.756349
ASCC2	-0.373729	0.178	-0.0737334
ASCC3	-0.766413	0.49466	-0.817991
ASCL1	-1.87437	-0.412073	-0.887505
ASCL2	0.594142	0.464682	0.401115
ASF1A	0.0649312	0.519568	0.198043
ASF1B	-0.248058	0.031819	-0.00840267
ASGR1	-0.699614	0.284794	-0.628893
ASH1L	1.1341	0.2835	0.33199
ASH1L-AS1	0.287265	-0.194521	0.520863
ASH2L	-0.99907	0.441076	0.722099
ASIC1	0.853922	0.87481	0.650849
ASL	-0.105521	0.388691	0.186193
ASMTL	-1.73708	-0.0339163	0.42958
ASMTL-AS1	-0.0385722	0.163888	0.0161693
ASNA1	-0.905754	-0.643485	-0.481387
ASNS	1.46265	1.21163	1.4259
ASNSD1	0.25702	-0.809251	0.0505329
ASPH	-1.22793	0.218796	-0.491217
ASPHD1	-1.60429	-2.10118	-0.585901
ASPHD2	-1.24485	-1.12731	0.448034
ASPM	-0.0473197	-0.0164983	-0.8268
ASPSCR1	0.432587	0.68205	0.338055
ASRGL1	0.898439	1.56255	3.73769
ASS1	1.31168	2.25772	5.20904
ASTE1	0.154823	1.40807	0.918135
ASTN2	-1.0607	-1.18791	-1.43504
ASUN	-1.1124	-0.543405	0.459516
ASXL1	1.04904	0.53203	-0.0612943
ASXL2	0.0588086	0.267295	-0.267711
ASXL3	0.0760447	-0.345475	-4.14435
ATAD1	-0.43318	-0.0388825	0.113025
ATAD2	2.18307	1.37224	0.350956
ATAD2B	1.40801	0.167767	0.338238
ATAD3A	-0.345684	-0.331709	-0.165244
ATAD3B	-0.0710873	-0.358526	-0.185415
ATAD5	-0.828111	-0.641537	-1.19612
ATAT1	-0.235902	-0.356508	0.291934
ATCAY	-1.50296	-0.39496	0.146333
ATE1	-0.00408036	0.117592	-0.417547
ATF1	0.750018	1.02954	1.37277
ATF2	0.0589097	-1.05645	-0.446779
ATF3	1.91629	0.642444	2.87024
ATF4	1.41217	0.38951	0.713636
ATF5	0.780116	0.847839	0.425353
ATF6	-3.07277	-2.73002	-3.27312
ATF6B	0.183448	0.754693	-0.202358
ATF7	-0.333152	-0.25048	-0.475378
ATF7IP	-0.982059	-0.235005	0.162953
ATF7IP2	-0.785496	-0.572639	0.0204401
ATG10	0.898259	0.266198	-0.276121
ATG12	0.200283	-0.12528	-0.168898
ATG13	0.398716	0.0711199	0.768241
ATG14	0.044267	0.311525	-0.323078
ATG16L1	0.280995	-0.288172	0.0296997
ATG16L2	-0.513617	-0.0694349	0.220537
ATG2A	-0.621111	0.483279	0.172659
ATG2B	0.664121	0.993921	0.487515
ATG3	0.44044	0.327156	0.821299
ATG4A	-2.42645	-0.204709	-0.967999
ATG4B	-0.0861105	-0.137148	0.289695
ATG4D	0.151252	0.0542186	0.333114
ATG5	0.109191	0.446701	0.746176
ATG7	0.434443	0.467167	0.498035
ATG9A	-0.510117	0.0572456	-0.404723
ATG9B	0.0928699	0.170054	0.0307941
ATHL1	-1.15959	0.056451	0.264968
ATIC	-0.108201	-0.822834	0.387858
ATL1	-0.804363	-2.75994	0.238911
ATL2	0.388039	0.109232	0.0594152
ATL3	1.18404	1.14224	1.36632
ATM	0.139557	-0.425028	-0.0489641
ATMIN	0.0256454	-0.368141	0.578471
ATN1	0.174189	0.138062	0.234939
ATOH8	0.140726	-0.00688494	0.357572
ATOX1	0.193535	0.917603	-0.300733
ATP10A	3.23808	3.06675	3.3368
ATP10D	0.591067	-0.126575	1.86259
ATP11A	0.903059	0.809787	0.835784
ATP11B	0.55826	0.417283	0.426355
ATP11C	0.0725198	0.515533	2.59156
ATP12A	-0.324968	0.831715	0.382644
ATP13A1	-0.283486	0.026549	-0.290819
ATP13A2	-0.0389539	0.239729	0.601993
ATP13A3	0.220035	0.384415	-0.376689
ATP1A1	0.806518	-0.364223	-0.285619
ATP1A2	-1.67705	-3.61971	-1.90466
ATP1A4	-0.349893	-0.4458	-0.418847
ATP1B1	-0.40758	-0.368045	-0.825304
ATP1B2	-0.647439	-0.316213	-0.748149
ATP1B3	-0.410125	-0.276892	-0.46189
ATP2A2	0.474019	0.100826	0.435468
ATP2B1	1.88351	1.18157	0.649328
ATP2B4	0.635115	0.0278777	-0.774675
ATP2C1	-1.06651	-0.375375	-0.0974607
ATP2C2	1.23946	1.62643	1.4362
ATP5A1	0.383913	0.221763	-0.270725
ATP5B	0.190786	-0.0388232	0.561532
ATP5C1	-0.287009	0.221184	-0.584407
ATP5D	-0.470008	-0.0753229	0.223924
ATP5E	0.784961	0.17394	-0.666042
ATP5F1	0.530997	-0.178633	0.116662
ATP5G1	-1.0601	0.271934	0.330702
ATP5G2	0.380763	0.22593	0.383566
ATP5G3	-0.252572	-0.485605	0.0107747
ATP5H	-0.0811066	0.915825	0.558888
ATP5I	0.0225327	-0.136602	-0.0307892
ATP5J	0.391956	-0.0873387	-0.299553
ATP5J2	-0.413165	-0.910987	-0.917207
ATP5L	-0.155987	-0.413639	-0.235611
ATP5O	0.266698	-0.321691	0.296136
ATP5S	-0.0767522	0.0336411	-0.566555
ATP5SL	-0.0937531	-0.354154	-0.217155
ATP6	-0.337147	-0.442644	-0.442389
ATP6AP1	0.635492	1.54291	-0.131971
ATP6AP2	-0.344237	0.637991	0.253081
ATP6V0A1	-0.549485	-0.259081	0.0583824
ATP6V0A2	-0.249106	-0.0844939	-1.39376
ATP6V0A4	2.1288	2.98463	3.37911
ATP6V0B	0.0370752	-0.320968	-0.58377
ATP6V0C	-0.625591	-0.327414	-0.267692
ATP6V0D1	-0.0455222	0.0659284	-0.0950245
ATP6V0D2	0.179625	0.120235	-0.368026
ATP6V0E1	0.188273	0.730204	0.168292
ATP6V0E2	-0.678884	-0.186638	-0.721627
ATP6V0E2-AS1	0.398069	-0.710145	-0.519525
ATP6V1A	-0.0842893	0.408432	0.773283
ATP6V1B1	0.936328	1.05187	1.01857
ATP6V1B2	0.104286	-0.124137	1.09453
ATP6V1C1	0.577467	1.43091	0.62672
ATP6V1C2	2.23002	3.01004	3.4381
ATP6V1D	-0.0421546	0.0154741	-0.588344
ATP6V1E1	0.635853	1.42077	-0.37536
ATP6V1E2	-0.97088	-1.01838	0.118589
ATP6V1F	-0.000296141	0.547334	-0.0891609
ATP6V1G1	0.178039	-0.413526	-0.136065
ATP6V1G2	-0.0641325	-0.133993	0.0225534
ATP6V1H	0.245872	0.515672	0.206288
ATP7A	-0.302695	0.130012	-0.709608
ATP7B	-0.485318	-0.718939	-1.74047
ATP8A1	0.56894	0.762891	2.80682
ATP8A2	-1.5021	0.35948	0.661844
ATP8B1	0.413709	2.8994	2.64687
ATP8B2	-0.441175	-0.529277	-0.0186019
ATP8B3	-1.31958	-0.233802	0.122783
ATP8B5P	-0.106447	0.104553	-0.0328934
ATP9A	1.12291	1.26059	-0.0516523
ATP9B	0.607903	0.346544	0.115301
ATPAF1	-0.198997	-1.1063	-0.709519
ATPAF2	-0.414208	-0.228738	-0.275507
ATPBD4	-0.587007	0.536816	0.366631
ATPIF1	0.00162974	-0.545802	0.190161
ATR	-0.610903	-0.335962	0.264479
ATRAID	0.130882	0.247551	-0.335234
ATRN	1.21937	1.29785	0.187917
ATRNL1	0.507514	0.363614	0.313618
ATRX	0.00867933	-0.0686389	-0.574994
ATXN1	0.982158	0.89183	0.0116126
ATXN10	-0.897428	-1.38398	-0.735098
ATXN2	0.550009	0.428523	-0.205396
ATXN3	-0.369023	0.467026	0.00610521
ATXN7	0.167264	0.0340947	-0.117528
ATXN7L1	-1.32463	-1.10213	-0.591445
ATXN7L2	-0.177829	-0.119228	-0.233093
ATXN7L3	-0.101088	0.0434561	-0.0105647
ATXN7L3B	0.303708	0.360397	-0.509048
AUH	-0.075726	0.0702867	0.537114
AUNIP	-0.0741413	-0.343912	0.262279
AUP1	0.278472	-0.188377	0.202379
AURKA	0.161806	-0.143908	-0.78296
AURKAIP1	-0.240364	0.174211	0.0677158
AURKB	-1.77779	-1.48252	-0.966001
AURKC	-0.518107	-3.19909	-0.287345
AUTS2	-1.11661	-1.56882	-1.64653
AVEN	0.843351	0.299138	0.4506
AVIL	0.384839	0.105292	0.428962
AVL9	0.26358	0.388512	0.477116
AVPI1	0.0344172	0.856299	0.223717
AVPR1A	-0.137378	-0.485774	0.0608966
AXDND1	0.258179	0.289076	0.145115
AXIN2	0.0658793	1.18518	0.79846
AXL	-2.14359	-2.73713	0.359272
AZI1	-0.109207	0.467815	0.196464
AZI2	-0.268628	0.164302	-0.633261
AZIN1	1.09925	1.07294	1.72263
B2M	-3.81489	-2.89815	-3.73806
B3GALNT1	2.84921	-0.751396	2.98053
B3GALNT2	0.359184	0.108833	0.256328
B3GALT4	0.309688	0.231701	0.283591
B3GALT6	-0.0565539	-0.07756	0.0549332
B3GALTL	-0.176278	-0.0395098	-1.22523
B3GAT1	-0.89968	-1.96684	-0.254966
B3GAT2	0.591883	0.182768	-2.86009
B3GAT3	-0.0483043	-0.126163	0.0398826
B3GNT1	0.107866	0.241593	-0.0434217
B3GNT2	1.90837	1.95099	2.34952
B3GNT5	0.88604	0.0259633	2.71498
B3GNT7	0.415652	1.32553	2.25216
B3GNT8	-0.287921	-0.112591	-0.383899
B3GNT9	0.536359	-0.50007	-1.49351
B3GNTL1	0.618832	1.40411	1.1809
B4GALNT1	-0.333871	-0.560587	-0.134307
B4GALNT3	-0.615126	-0.319267	0.11165
B4GALNT4	-0.307175	-0.300609	-0.469755
B4GALT1	1.42097	1.5145	0.180443
B4GALT2	0.125784	-0.819931	-0.568389
B4GALT3	0.448218	0.0536627	0.32386
B4GALT4	0.116161	0.970852	-1.43307
B4GALT5	-0.0645651	0.695783	2.14352
B4GALT6	1.29323	1.58693	1.05191
B4GALT7	0.326989	0.448709	0.138451
B9D1	-1.7552	-0.610926	-0.838224
BAALC	-0.366339	-0.482462	-0.180656
BABAM1	-0.750353	-0.450529	-0.793662
BACE1	1.33119	0.207158	0.0655927
BACE2	0.183259	-1.31439	3.3733
BACH1	0.656585	-0.149414	0.257092
BACH2	0.46543	-0.436366	0.668984
BAD	0.13289	1.44478	-0.247907
BAG1	0.989273	-0.391023	-0.195552
BAG2	-0.481416	-1.06388	-0.389062
BAG3	0.435324	1.94719	0.667474
BAG4	-0.75321	-0.448333	0.265082
BAG5	0.943846	0.432942	-0.191015
BAG6	-0.134979	-0.320406	-0.470325
BAGE	0.0255083	-0.0395677	-4.31963
BAHCC1	0.0301209	0.117557	-0.0868173
BAHD1	0.33277	-0.276363	0.106552
BAIAP2	0.16389	0.397477	0.293867
BAIAP2-AS1	1.13793	0.852302	-0.0574157
BAIAP2L1	0.690491	1.33685	1.58678
BAK1	-0.309226	0.0439485	0.265262
BAMBI	2.06114	-0.234076	1.07883
BANF1	-0.542801	0.140032	0.0723718
BANP	0.403709	-0.173245	0.639421
BAP1	-0.567355	-0.783635	-0.194882
BARD1	0.30381	-0.446354	0.498638
BARX1	-1.7546	-0.499151	0.539734
BASP1	1.53775	0.429999	5.39062
BATF2	-0.648615	0.150769	0.107705
BATF3	0.840746	1.13374	1.27262
BAX	-0.47685	0.478664	-0.763556
BAZ1A	0.630151	-0.485352	-1.77036
BAZ1B	-0.166582	-0.741503	-0.574385
BAZ2A	0.719455	0.686448	0.850844
BAZ2B	0.648664	-0.27593	0.533245
BBC3	-0.238654	0.868524	0.27481
BBIP1	-0.505744	0.342189	-1.17868
BBOX1	-0.959294	0.064583	0.019698
BBS1	1.31884	-0.631722	0.894768
BBS10	-0.280111	-0.388296	0.163667
BBS12	-0.467501	-0.448492	0.145171
BBS2	0.137046	1.30677	0.213669
BBS4	-1.14489	-1.87092	-1.06482
BBS7	-0.248413	-0.77172	-0.153324
BBS9	-2.97	-0.0210996	0.108222
BBX	-0.999257	-0.663859	-0.212936
BCAM	1.15041	0.918664	0.468368
BCAN	-0.306467	-0.31253	0.215676
BCAP29	0.658588	-0.101983	-0.405562
BCAP31	-0.658205	0.821236	-1.07297
BCAR1	-0.326703	-0.522848	0.0292327
BCAR3	-0.624445	-1.3862	-2.67196
BCAR4	2.33533	2.38808	2.25071
BCAS2	-0.359384	-0.701597	-0.401823
BCAS3	-0.987298	0.298451	-0.211616
BCAS4	-0.540884	0.0529236	0.480645
BCAT1	-3.23313	-2.34403	-0.416949
BCAT2	0.795712	0.468894	-0.420758
BCCIP	-0.347583	0.00567326	-0.685784
BCDIN3D	0.814397	-0.279815	0.933491
BCKDHA	-0.108118	0.655954	-0.469265
BCKDHB	-0.592894	-0.694898	-0.354386
BCKDK	-0.860976	0.360846	-0.188838
BCL10	-0.34136	-0.558684	-0.521457
BCL11A	-2.41422	-3.46398	0.844084
BCL11B	3.95502	4.12079	4.7641
BCL2	-0.0480162	-0.431584	0.0271631
BCL2A1	0.112298	0.130854	0.104219
BCL2L1	0.783338	0.996998	0.560581
BCL2L10	0.252494	-0.0836312	0.204098
BCL2L11	0.115448	-0.413233	-0.0127099
BCL2L12	-0.518371	-0.0111041	-0.13454
BCL2L13	0.474839	0.536962	-0.164845
BCL2L14	-4.63379	-2.19948	-1.2201
BCL2L2	1.25535	1.40446	0.461813
BCL3	-0.00478207	0.697975	0.854988
BCL6	1.11185	1.58801	3.87389
BCL7A	1.54145	0.345329	0.449024
BCL7B	0.0137393	-0.357878	-0.319701
BCL7C	0.190103	0.0860498	-0.592717
BCL9	-0.572356	-1.35359	-1.04546
BCL9L	0.679432	0.235792	0.401405
BCLAF1	-0.132481	-0.729772	-0.591688
BCOR	-0.282145	-1.52706	-0.822051
BCORL1	-0.0585854	-0.00625673	-0.059003
BCORP1	-0.0713017	0.0279839	-0.0525235
BCR	-0.993916	-1.01395	-0.11901
BCS1L	0.0569198	-0.583651	0.276379
BDH1	0.946914	-1.09529	-2.03475
BDH2	-1.0953	-0.754277	-0.19219
BDNF	-1.47311	0.369662	1.514
BDP1	0.381262	0.304687	-0.0551496
BEAN1	0.935959	0.942425	1.09761
BECN1	-1.24129	0.394648	-0.4875
BEND3	0.406903	-0.0973599	1.44378
BEND4	-0.65924	0.473419	5.88601
BEND5	-1.87221	-2.46031	0.132307
BEND6	0.36335	-0.804361	0.606876
BEND7	2.02515	1.52755	1.46473
BEST3	0.129902	-0.321531	0.0428693
BET1	-1.53054	-1.42429	-1.19149
BET1L	0.154694	0.267226	0.357221
BEX1	-6.62987	-7.36634	-4.85506
BEX2	-2.0465	-3.08791	-1.86669
BEX4	-1.69564	-1.76453	-2.25856
BEX5	-1.47527	-3.65493	-6.77668
BFAR	0.222095	0.282736	1.26334
BFSP1	0.211754	-1.28211	-0.411366
BGN	0.124912	0.261827	-1.90962
BHLHB9	-2.44238	-1.42351	0.413374
BHLHE22	-0.354755	-0.671742	-0.274599
BHLHE40	0.424506	1.92218	0.951491
BHLHE41	0.291095	-0.960144	0.104226
BHMT	-1.05387	-0.377211	-0.0910421
BHMT2	0.327656	0.214275	-0.156452
BICC1	-0.453289	-0.525252	-0.0878704
BICD1	1.56984	1.6405	2.89259
BICD2	0.195421	-0.324734	-0.0516319
BID	0.509058	-1.81253	-1.40282
BIK	-1.28644	-1.12288	0.81327
BIN1	0.98498	-0.226392	1.31196
BIN3	0.0667588	-0.182539	1.11698
BIRC2	0.778573	0.00652103	-0.023727
BIRC5	-0.667914	-0.479047	-0.0885186
BIRC6	0.665726	0.804824	-0.0892283
BIVM	-0.357219	-0.188532	-0.9305
BLCAP	0.434417	1.32317	2.51496
BLM	-0.731636	-1.46146	-0.60665
BLMH	-0.838589	-0.00319892	-0.971346
BLNK	0.353696	0.560287	0.711587
BLOC1S1	-0.0316896	0.220054	0.161607
BLOC1S2	0.00378534	1.39541	0.342079
BLOC1S3	0.384683	0.506516	0.402087
BLOC1S4	0.109739	-0.282909	-0.155937
BLOC1S5	-0.0646331	-0.0715072	-0.556595
BLOC1S6	0.152038	-0.571733	-0.257069
BLVRA	-1.3563	-1.29269	-0.165622
BLVRB	-0.646609	1.20224	0.547003
BLZF1	0.333565	0.217137	-0.188959
BMI1	2.34362	1.29232	-0.653194
BMP2	2.18958	0.469151	-4.55703
BMP2K	-1.44609	-1.00685	-1.97069
BMP4	0	-1.42614	-2.06584
BMP5	-0.196073	-0.13528	-3.4228
BMP7	1.05197	0.428308	0.347655
BMP8B	-0.317536	0.150589	0.519227
BMPER	-0.0973942	-0.022947	-4.50472
BMPR1A	0.0924196	0.702617	1.93059
BMPR1B	1.74916	0.123718	-1.271
BMPR2	1.10483	0.623329	0.252805
[truncated: 12,923 more rows]
