# Supplementary material for: Genome-wide methylation analysis identifies genes silenced in non-seminoma cell lines
Source: NPJ Genom Med. 2016 Jan 13;1:15009–. doi: 10.1038/npjgenmed.2015.9 (PMC5685295; doi:10.1038/npjgenmed.2015.9)
Supplement: Supplementary Data 4 [file npjgenmed20159-s9.xls]

## Sheet: Methylation and Expression
Genes that have both methylation and expression data						Average differential methylation vs Seminoma					Average Seminoma raw expression				Average fold change in expression vs Seminoma (log(2))
						YST	EC	TERA				SEM			YST	EC	TERA
A1BG						0.0421476	0.0420536	0.0290707				91.6114			0.10122	-0.608004	0.488225
A2LD1						0.0251906	0.0192083	0.0230917				43.3028			0.592143	0.0611296	1.01173
AACS						0.000695604	-0.012187	-0.00617332				1449.61			1.86565	0.636607	2.24305
AAGAB						-0.0249217	-0.00616006	-0.0302255				640.638			0.0593354	0.163529	-0.222932
AAK1						-0.0142311	-0.0093756	-0.0300805				1351.59			0.531072	0.102884	0.356977
AAMP						0.049026	-0.0139862	0.00052723				451.333			0.0650152	-0.23764	-0.247624
AARS						0.0214159	0.0207243	0.025635				1384.49			0.961936	0.477359	0.629063
AARS2						0.00396338	-0.00826851	0.000747631				671.816			0.77558	0.999578	0.892117
AASDH						-0.00910613	-0.00838312	-0.00746278				518.048			0.513786	-0.538998	0.690449
AASDHPPT						0.00792856	-0.0183629	-0.0162116				1538.15			-0.978272	-0.33928	-1.16052
AASS						-0.0175153	-0.0115331	0.000541315				91.5436			-1.51428	-3.28941	-2.8107
AATF						-0.00816975	-0.00863183	-0.0214396				471.354			-1.44461	-0.981023	-0.445037
ABAT						-0.120128	-0.129624	-0.130007				205.539			1.68872	-1.78884	-0.325904
ABCA1						0.0818205	-0.00823445	-0.0639267				557.485			0.609153	0.317625	0.377822
ABCA13						0.430427	0.689677	0.879653				197.143			3.18322	2.91259	3.16888
ABCA17P						0.03965	0.0770501	0.0582453				33.0121			0.107448	-0.1481	0.0616868
ABCA3						-0.353946	0.0628915	0.10994				112.883			1.18345	-0.487318	0.16425
ABCA5						0.271164	0.0306626	-0.0185252				101.679			2.81679	1.08994	1.81574
ABCA7						0.120667	0.0780263	0.0253173				109.01			-0.19008	0.0432394	0.40042
ABCB1						0.0839759	0.0804424	-0.00206912				22.3991			-0.227127	-0.29566	-0.115661
ABCB10						-0.0131044	-0.00234248	-0.0202557				1087.24			-0.234616	2.79291	0.612766
ABCB6						0.0508691	0.705047	0.0471528				98.0214			-1.0892	0.932591	0.243288
ABCC4						0.160438	0.00172206	0.00347677				583.933			2.3778	0.620393	0.504624
ABCC5						-0.0044185	-0.00542836	-0.0125719				553.897			-0.123106	-0.908122	-0.7267
ABCF2						-0.000728794	-0.0146227	-0.0177655				289.816			-0.237401	-0.491133	-0.869342
ABCF3						-0.0442739	-0.0218914	-0.0485262				142.863			0.419146	-0.114549	0.281217
ABCG2						-0.00348446	-0.0063267	-0.00440314				2840.64			4.74416	0.734513	4.44216
ABHD10						0.00121517	-0.00254388	-0.0092163				541.571			-0.156039	-1.3203	-0.596863
ABHD13						-0.0106453	-0.00292432	-0.00349598				282.757			-0.909079	0.38962	-0.069164
ABHD14A						0.751854	0.399873	0.0230563				42.7565			1.14798	0.65772	0.288192
ABHD15						0.143972	0.130218	-0.0174524				24.8783			-1.45589	-0.284393	-0.13043
ABHD3						0.52376	0.0401252	0.17624				901.85			0.369313	2.33569	1.69783
ABHD4						-0.0262361	-0.0179314	-0.0359202				295.994			0.109076	-0.229381	0.182437
ABHD5						-0.004138	-0.00998074	-0.00917157				155.391			-1.04935	-0.0582517	-0.62597
ABHD6						0.000166578	-0.0127645	-0.0234266				393.146			0.27694	0.31864	0.393495
ABI2						0.00850936	0.0108316	-0.0165177				2867.55			0.249637	0.370501	-0.258859
ABL1						-0.0101662	-0.0184576	-0.0283137				205.433			-0.808562	-0.577944	-1.65223
ABO						-0.200086	0.105941	-0.0944275				26.1586			0.0058507	0.100227	-0.0459356
ABR						0.215309	0.0451395	0.000616497				453.772			-0.000398145	0.207455	0.958391
ABT1						0.127861	0.103342	0.0879401				265.835			-0.162598	-0.37726	0.191676
ABTB2						0.19658	-0.00232642	-0.0117535				143.754			0.0933999	-0.342025	-0.180042
ACAA2						-0.00760577	-0.0746919	-0.0716326				837.578			-2.4965	-0.587209	-0.751311
ACACB						-0.016056	-0.00302366	-0.0113227				151.016			1.67558	0.402317	-0.119078
ACAD9						0.00667441	0.00257025	-0.00573727				295.508			0.575433	0.202923	0.278669
ACADL						0.436863	0.319473	0.433786				114.948			1.37199	1.0267	0.721311
ACADS						-0.0109055	0.0711144	0.0448001				62.5334			-0.323327	-0.112624	0.171955
ACADSB						-0.0509437	-0.00203349	-0.0347922				441.782			-0.805563	-2.08569	1.64806
ACAP1						-0.115415	0.281631	0.22019				49.7386			-0.101884	0.0108683	0.0869032
ACAP2						0.00507793	-0.00859896	-0.0200429				1191.86			0.649388	0.588271	1.4032
ACAT1						0.00615754	0.00607652	0.0461918				660.947			-1.51341	-0.594142	-1.30149
ACAT2						-0.607154	-0.700641	-0.77102				117.175			-3.5204	-3.85144	-4.55627
ACBD3						-0.000706077	-0.00785041	-0.0142028				2042.84			0.187595	0.452848	0.571617
ACBD6						0.0215366	0.0807963	0.000746583				1120.07			0.149992	0.752136	0.487929
ACE						0.0144619	-0.00125705	-0.0225331				94.2449			2.19106	1.96559	2.02916
ACER3						0.0193671	-0.0105102	-0.013403				1172.91			1.85328	0.278205	0.188426
ACN9						0.0148993	0.0275149	0.00251115				112.494			-2.16042	-2.17755	-2.22575
ACO1						0.0109831	-0.0105719	-0.0186928				643.719			-0.222438	-0.0519965	0.247355
ACOT4						0.675726	0.716649	0.185341				65.2348			2.21372	1.87666	1.753
ACOT7						0.0423557	0.0319279	-0.00170792				1012.81			0.126589	-1.41784	0.548051
ACOXL						0.609587	-0.056757	0.0478272				104.737			0.96673	0.0494118	0.564638
ACP2						0.0214006	-0.0110519	-0.00953813				201.469			-0.32016	0.212763	0.316339
ACP6						0.00424467	0.00675482	-0.0112444				616.699			0.682547	-0.307902	0.53035
ACPT						0.0144261	0.311494	0.462642				82.6891			-0.0724198	-0.412788	0.00188268
ACSF2						0.124775	0.1186	0.145615				760.587			3.07228	2.38742	3.48372
ACSL1						0.0371931	0.0085712	-0.0192638				102.331			0.37792	-1.79129	-0.0571968
ACSS2						-0.00198401	-0.00770429	-0.00296975				288.147			1.25018	1.0015	1.32087
ACSS3						-0.0191753	-0.0183178	-0.00439116				246.623			-0.201654	-0.622406	0.482433
ACTB						-0.0144226	-0.0176922	-0.0284779				58188.9			0.331692	0.33978	0.0707399
ACTG1						-0.00112354	-0.0108492	0.00635407				132966			0.0347311	0.0508018	0.0398241
ACTN2						0.00982162	0.164958	0.052659				106.294			-0.985884	-0.322791	-0.231531
ACTN3						-0.0191354	0.366648	0.382458				32.6			-0.584989	-0.0481666	0.184519
ACTN4						0.014683	0.0158914	0.017419				241.737			0.524249	0.240289	0.522043
ACTR10						-0.0117108	-0.0398853	-0.0660653				2216.82			-0.0408546	0.738731	0.934092
ACTR1A						0.0280577	0.00532735	-0.00231939				816.346			-0.238258	-0.204825	0.544369
ACTR1B						-0.00652542	-0.00696487	-0.0122484				307.253			0.107055	-0.339629	0.218798
ACTR3						0.0440767	0.048911	-0.00784812				9585.42			-0.656506	-0.276713	-0.746796
ACTR5						-0.0287374	-0.0390418	-0.061817				449.59			0.828026	-0.387946	0.523962
ACTR6						0.0884526	0.000620619	-0.00031976				1025.31			-0.00575112	-0.640275	0.492184
ACTR8						-0.00551278	-0.017236	-0.0120931				309.189			-0.171305	-0.234377	-0.700782
ACVR1B						0.0234157	-0.0330326	-0.0270849				2165.62			0.861234	1.40887	1.31847
ACVR2A						-0.0194652	-0.0275601	-0.0588705				217.095			-1.23807	-0.0260731	-1.71669
ACVR2B						0.0269735	-0.0282189	-0.0523461				1684.36			-0.346854	0.230887	-0.610642
ACYP2						-0.0223225	0.330111	0.382694				147.657			0.709871	0.487201	0.735163
ADA						-0.0202469	-0.0155548	-0.0359653				361.499			-1.33402	-2.03565	-0.16258
ADAL						0.0367591	0.00142556	0.0638691				139.156			0.0115312	-0.0974543	-0.022471
ADAM10						-0.0369269	-0.0255471	-0.0492573				3683.34			0.403572	-0.176201	0.273924
ADAM17						-0.00319059	0.0209377	-0.0213332				875.654			0.503982	1.12743	1.06979
ADAM19						0.090434	-0.152671	0.0663275				23.4207			-0.409302	-1.11623	-2.13333
ADAM23						0.0544321	-0.0210445	0.0024188				121.643			0.473495	-1.13852	-1.64674
ADAMTS1						-0.00431237	-0.000971378	-0.0148956				1272.65			2.09011	-0.797094	0.490883
ADAMTS12						0.019839	-0.0330663	-0.0293276				83.6929			-0.963044	-0.854205	-0.443049
ADAMTS15						-0.00741047	0.0734451	0.00766316				51.3127			-0.649829	-0.640012	-0.597006
ADAMTS17						0.0755427	-0.0252255	-0.0166069				50.4547			0.20347	0.862317	0.894808
ADAMTS18						0.864749	-0.023882	-0.0192725				339.078			-0.224889	1.41037	1.67025
ADAMTS19						-0.0245773	-0.0256733	-0.0255665				264.754			0.632179	1.89691	1.20736
ADAMTS2						-0.223254	0.0735182	0.0685485				279.766			3.41586	2.66454	2.57635
ADAMTS20						0.0336503	0.0366554	0.0558667				19.1708			0.294716	-0.590915	-0.498431
ADAMTS3						0.00223267	-0.00419481	0.00254902				43.8446			-5.08445	-0.894356	-1.42758
ADAMTS5						0.205863	0.00383227	0.0611302				43.6497			0.115945	-0.268778	0.151415
ADAMTS8						0.0252756	0.0162624	-0.00615917				110.905			-0.202481	0.333422	0.00495927
ADAMTS9						-0.0042021	-0.0132412	-0.0215233				203.915			-0.269679	0.969461	-0.0574854
ADAMTSL1						0.0506743	-0.0168166	0.0169159				12.1552			0.283625	0.124005	0.153413
ADAMTSL3						0.0650016	0.0678315	-0.0147733				49.5252			1.61579	1.29586	1.02691
ADAMTSL4						0.0759544	0.0480527	0.0871819				76.2064			0.477807	0.253458	0.134589
ADAP1						-0.227825	0.129111	0.155988				380.849			0.833441	0.00890798	0.292606
ADAP2						0.175109	0.0166896	-0.0690047				215.666			1.5974	0.766878	2.13846
ADAR						-0.0140634	-0.018039	-0.0245789				2098.99			-0.115093	-0.202505	-0.471685
ADAT1						0.0333237	0.0224479	0.000944269				166.56			-0.491971	-0.582964	-0.424276
ADAT2						-0.00806596	-0.013968	-0.01588				81.5329			-0.312901	-1.00701	-0.803134
ADC						0.00158962	0.0211568	-0.0129622				97.731			-0.169173	-0.550915	-0.299488
ADCK2						0.108836	-0.000798063	-0.00355178				432.283			0.714109	0.50397	0.813857
ADCY1						0.284463	0.239757	0.0864403				349.346			2.21845	0.256946	-0.214095
ADCY2						0.154003	-0.128488	-0.0669084				111.642			-1.34477	-1.1032	-1.22608
ADCY3						0.00438267	0.0501302	0.0190714				262.562			0.0433331	0.819828	0.907867
ADCY6						0.0173098	0.0116636	0.0143917				123.166			-0.756956	0.531802	0.00649881
ADCY9						0.0602616	0.0376878	0.0800719				493.309			0.276642	0.409917	0.6678
ADCYAP1R1						0.00637993	0.120165	0.0264969				38.1633			0.188578	-1.72024	-0.925534
ADD3						0.00322213	0.00504133	0.0130902				6473.62			-0.749732	-0.175537	0.724684
ADH5						0.00683534	-0.0134637	-0.0148949				2352.5			-0.995528	-0.914232	-0.97059
ADI1						0.00585035	0.0281208	0.000207953				10675.3			0.387902	2.32152	1.6702
ADIPOR2						-0.013631	-0.0136435	-0.0208929				1363.03			0.115208	-0.550152	-0.319833
ADK						-0.0127077	-0.00919704	-0.00981497				493.656			-0.372546	-0.635693	0.38029
ADM						0.358917	-0.0133743	-0.020585				11042.9			5.07148	0.778489	1.42735
ADO						-0.0230922	-0.0147001	-0.0355798				1001.8			0.245725	0.227072	0.267129
ADORA2B						0.222128	0.0927375	0.033866				187.061			1.44786	0.459011	1.0223
ADPRH						0.464842	0.0685433	-0.0168056				33.3993			-0.234048	-0.478797	-0.773236
ADPRHL1						-0.0201569	0.00323831	0.030643				42.7553			0.222175	-0.104618	-0.01256
ADPRHL2						-0.0329876	0.0595052	0.00402426				414.259			-0.550134	-0.495337	-0.477183
ADRA2A						0.11219	0.11707	0.0296403				17.7108			0.0672253	-0.202459	-0.84608
ADRB1						0.406736	0.213598	0.197441				23.4119			0.82058	-0.0269597	0.706742
ADRB2						0.133784	0.112808	-0.0157697				27.0339			-0.296519	-0.90685	-0.372544
ADRBK1						0.0187968	0.0238068	0.00982205				261.032			-0.0494008	-0.086146	0.174962
ADRBK2						0.244312	-0.0328682	-0.020819				181.032			0.115902	-0.757473	-0.763342
ADSS						0.0158696	-0.0120893	-0.0304001				1844.73			0.473001	-0.120223	-0.154226
ADSSL1						0.0691961	0.0335556	0.0559568				183.8			2.44637	0.922159	1.75392
AEBP1						0.183197	0.162928	0.186278				132.34			-0.512735	-0.662736	-0.0271121
AEN						0.0205749	-0.00757905	-0.0114186				1347.35			0.647295	1.58471	0.271333
AES						-0.273044	0.0618981	0.0293743				146.48			-0.95622	0.224712	0.361662
AFF1						-0.0144249	-0.017236	-0.0240933				1630.17			0.0782216	-0.514497	0.179602
AFF3						-0.359468	0.0154514	0.00344704				155.927			3.89082	3.7833	0.445781
AFF4						-0.00121189	-0.0150579	-0.0212246				1704.12			-0.159545	0.474032	0.547166
AFG3L2						-0.0141516	-0.00297526	-0.0202044				3467.4			0.541537	0.0304681	0.329176
AGA						0.00292947	0.0549309	-0.00666544				507.933			0.36525	-0.327874	0.730865
AGAP3						0.184511	0.0127231	-0.0218634				219.601			-0.331291	0.44648	-0.78673
AGAP4						-0.369161	-0.0163817	-0.359278				38.5874			-0.129548	0.176615	-0.110762
AGBL3						0.00326867	-0.00303319	-0.00755713				12.3965			-1.2758	-0.256902	-1.60223
AGBL5						-0.0103973	-0.0105925	-0.011354				407.954			0.0784893	0.387576	0.73124
AGFG2						0.00703249	0.00129388	-0.00317272				34.0733			-0.941003	-0.534199	-0.655623
AGGF1						-0.712605	-0.708998	0.0304671				144.955			-2.94959	-2.3683	0.380385
AGK						0.0261321	0.00706255	-0.00237468				495.125			-0.492854	-0.415283	-0.647089
AGMAT						0.0067703	0.821802	-0.00529713				72.512			-1.84196	-0.156976	-0.63094
AGPAT3						-0.00169718	0.0129637	0.0156083				835.549			0.487303	2.11616	1.59497
AGPAT5						-0.00604479	-0.0176973	-0.0360539				2281.92			1.2869	-0.229245	-1.22013
AGPAT6						0.00301127	-0.00535398	-0.00726584				707.339			0.44364	0.276441	0.25593
AGPAT9						0.015612	-0.0425919	-0.0455916				14.5069			0.290271	-3.1424	0.194981
AGPHD1						0.002441	-0.000270812	-0.0217219				93.0567			1.15705	0.873339	1.76631
AGRN						0.150244	0.00691723	0.0104137				511.007			0.63466	0.389679	0.49838
AGTPBP1						0.0781777	0.0317718	-0.00444526				506.555			-0.928946	-1.1785	-0.837294
AGXT2L2						-0.019679	-0.00122721	-0.00483541				156.299			-0.250651	0.327101	0.486508
AHCTF1						0.0428188	0.00274219	-0.00876475				1842.71			-0.31269	0.27675	-0.392111
AHCY						-0.016722	-0.0279783	-0.0460725				4573.01			1.84877	1.01172	1.21467
AHCYL1						-0.016224	-0.0177833	-0.0201785				4970.09			-0.0211331	0.13345	-0.154564
AHDC1						0.0559134	0.027466	0.0551172				128.613			0.102402	0.52888	-0.584498
AHNAK						-0.23903	0.0535416	-0.0594354				2905.18			4.3496	4.232	2.81387
AHNAK2						0.00708234	0.00134779	-0.000398146				25.7044			0.298288	-0.633375	-0.114484
AHR						0.528523	0.0046375	-0.00506284				128.558			2.03243	0.276097	1.1793
AHRR						0.00637571	0.163362	0.0690162				83.0761			2.01397	1.65497	1.57839
AHSA2						-0.00134287	0.0148395	-0.0023453				295.01			0.167175	-0.464654	0.119644
AICDA						-0.344711	-0.042549	0.0218639				77.7427			1.07866	-0.402433	1.32634
AIF1L						0.0444426	0.0208908	-0.0318733				585.151			2.11967	0.516259	-0.68603
AIFM2						0.602897	0.135377	0.190946				310.154			1.82892	0.419471	1.04433
AIG1						-0.0103152	-0.0105437	0.00836014				251.834			1.18184	-0.755786	-0.382428
AIM1						0.380809	0.295332	0.097021				193.078			3.32819	-0.447613	3.19094
AIM1L						0.0672157	0.214001	0.240877				200.28			1.13151	0.818131	0.869695
AIMP2						0.00551392	0.0170241	-0.00995098				5147.16			0.986071	0.501305	-0.191824
AIP						0.0209496	-0.0194965	-0.000910858				567.397			0.369163	0.215931	0.595184
AJAP1						0.0201967	-0.0327931	-0.0107844				56.8078			0.711551	0.108071	0.2495
AK1						-0.0586344	0.685911	-0.0428994				76.7923			-1.22573	0.0312949	-0.769943
AK2						-0.0245198	-0.0118079	-0.015132				2872.94			-0.506098	-0.0321246	-0.442273
AK3						0.103664	-0.0102393	-0.0152809				1964.18			0.0649261	-0.367472	-0.616173
AK5						0.0367607	0.00568834	-0.0194055				35.1578			1.24225	1.16314	0.0436626
AK7						0.0437984	0.211049	0.185399				15.1603			0.494637	0.251188	0.136718
AKAP1						-0.0119657	-0.00581833	-0.000438099				1799.7			0.409419	-1.41345	0.734733
AKAP10						0.0180744	-0.0172695	-0.0173535				294.586			-0.219964	-1.14671	-0.138106
AKAP11						-0.0235815	-0.0567617	-0.0611508				291.515			-1.0629	-0.537417	-0.378592
AKAP12						0.0643247	0.0515946	0.0618884				3107.66			4.41247	-0.961425	0.387729
AKAP8						0.0124875	0.00980071	0.011894				694.701			0.0821605	0.0963237	-0.226541
AKAP8L						-0.00505872	-0.00417914	-0.00659833				248.81			0.205965	-0.0320981	0.032233
AKD1						0.00799985	0.0110342	-0.00994455				25.1818			0.374716	-0.178614	-0.0511123
AKR1B1						-0.0158395	-0.0110901	-0.0144138				1567.65			-0.3967	-0.884333	-1.24169
AKR1E2						0.551669	0.0546666	-0.0239874				54.5029			0.478532	-0.4563	0.142953
AKR7A2						0.0826109	0.0735471	0.0319761				1363.84			0.28364	-0.101707	1.22372
AKR7A3						0.705148	0.682569	0.688371				224.996			0.297585	0.00664391	0.700163
AKT2						-0.00184497	-0.0231552	-0.0118074				489.911			-0.0820909	0.352091	0.345499
ALAD						-0.00670703	-0.0331651	-0.0458764				162.73			-0.481395	0.345891	0.647936
ALCAM						0.0251931	0.00475707	-0.000467046				179.2			-3.18398	-0.820284	-1.14542
ALDH1A3						0.814375	0.0169528	-0.0142227				409.306			3.86371	-0.227014	1.28391
ALDH1B1						-0.048059	-0.0322108	-0.0606643				189.596			-0.845432	-0.636241	-0.974787
ALDH1L1						0.351019	0.0264499	-0.0133103				85.6585			-0.144482	-0.0742272	0.0375579
ALDH2						-0.0196603	0.00165157	-7.8004e-05				2032.24			-0.204053	0.201922	0.799805
ALDH7A1						-0.0064965	-0.0142301	-0.00611957				3229.48			-0.00733631	-0.546895	-0.354954
ALDH9A1						0.0134907	0.00980764	0.00661037				1746.74			-0.522189	-0.662944	-0.63056
ALDOA						0.0243972	-0.0222575	-0.0267389				7029.22			-0.464303	-1.20959	-0.27127
ALG1						-0.028731	-0.0380258	-0.0199167				156.957			-0.664046	-0.845327	-0.52967
ALG10						0.0045755	-0.0203599	-0.0188232				256.804			0.300924	-1.08702	-0.391867
ALG10B						0.0108505	0.0212245	-0.00760884				667.124			-0.687529	-0.466822	-0.330077
ALG14						-0.0222098	-0.0254334	-0.0183681				277.563			-0.737977	0.426301	0.0151178
ALG6						0.00785755	0.0407516	0.0183757				1046.7			0.14051	-0.174072	-0.499031
ALK						0.108673	0.0304484	-0.0170383				59.9182			0.180052	0.103954	0.31266
ALKBH1						0.00525758	-0.000878067	0.00563764				375.07			0.136705	0.772999	0.563926
ALKBH3						-0.328082	-0.321202	-0.332492				96.2447			-0.864588	-1.30996	-1.78856
ALKBH4						0.0220036	-0.000763819	0.00927764				86.1746			-0.385635	0.068977	-0.0472478
ALKBH5						0.0153416	-0.00539027	-0.00458219				686.044			-0.701203	-0.424869	-0.182659
ALKBH7						-0.0241951	-0.0169584	-0.0113461				2190.04			0.717495	0.788505	1.48486
ALMS1						-0.00802977	-0.0211514	-0.0200677				951.112			-0.333747	-0.075526	-0.506968
ALOX5						0.0102013	0.210385	0.0215765				248.825			4.59412	2.87101	3.78783
ALPK3						-0.367206	0.271701	-0.0268753				65.7833			-1.51701	0.218142	-2.21281
ALPL						0.0754575	-0.00437005	0.00661855				66.8038			1.54738	0.193224	0.568953
ALPPL2						0.0399541	0.0496865	0.024398				55.1301			-0.115835	0.109401	-0.150581
ALS2						0.0148326	-0.00213765	-0.0270506				500.727			0.00217925	-0.218584	-1.1192
ALS2CL						0.230087	0.0646118	0.0728252				193.723			-0.00681118	-0.253972	0.00841643
ALX1						0.85528	0.00186283	-0.0147498				158.17			2.19199	0.157495	-0.57372
AMFR						0.0863027	0.00397045	0.020266				532.379			0.0732022	0.138925	1.16545
AMIGO2						0.00525067	0.0159253	0.0959569				17.1987			-8.23663	-2.777	-3.26189
AMMECR1L						-0.0139601	-0.0187617	-0.0238957				572.755			0.563687	0.813926	-0.456766
AMOTL1						-0.00339613	0.0119501	-0.00309318				925.218			0.570008	-0.245785	0.296289
AMOTL2						0.000982979	-0.0021159	-0.0130242				2348.87			1.45668	1.41927	-0.0205621
AMPD3						0.758401	0.00897873	-0.0284944				177.244			1.0392	0.948353	1.62454
AMZ1						-0.199078	0.266177	0.0646651				146.56			0.0708717	0.203823	0.28595
ANAPC1						-0.00775478	0.00476204	-0.00073671				1470.9			0.714628	0.172557	-0.202325
ANAPC4						-0.0202967	-0.0244702	-0.0351052				2974.98			1.00823	1.73303	1.02442
ANAPC7						-0.00558739	-0.00877506	-0.0148917				724.258			-0.520777	-0.0697926	0.0979541
ANGEL1						0.0160904	0.0222936	0.0118471				217.277			0.364404	0.177824	-0.409047
ANGEL2						-0.0188876	-0.025795	-0.0170308				1134.81			-0.187489	-0.0265174	-0.554302
ANK1						0.22201	0.170692	0.170906				174.123			0.161554	-0.355329	-0.33644
ANKDD1A						-0.0829088	0.499966	0.102416				19.7137			-1.46968	0.34219	-0.734552
ANKFY1						0.0152071	-0.000934071	-0.017344				471.835			-0.301544	-0.319058	-0.142375
ANKH						-0.00589479	-0.0324406	-0.0233037				481.279			-1.81333	0.392351	0.400547
ANKLE2						0.0144939	-0.00409866	-0.000270337				366.436			0.714576	0.589397	-0.209658
ANKRA2						-0.0582533	-0.0320132	-0.0654092				590.099			0.357482	0.371501	1.46226
ANKRD10						0.00493322	-0.0171019	-0.0198812				1330.8			0.179235	-0.616891	-0.377548
ANKRD11						0.00522754	-0.0113233	-0.00935201				2263.31			0.456743	0.0186255	-0.511077
ANKRD13A						-0.00212386	-0.00765036	-0.0204953				598.295			-0.763133	-0.0206339	0.611821
ANKRD13B						0.0325144	0.0981048	0.0741867				80.6915			-0.0790251	-0.437635	-0.237801
ANKRD16						0.00230658	0.00188453	-0.029766				189.078			-0.793833	-0.380142	0.886964
ANKRD26						-0.00902242	0.00982417	-0.0167446				114.905			-0.9314	-0.100414	-0.503998
ANKRD27						0.00251798	0.0168699	0.015737				855.507			0.222144	0.0593635	1.17944
ANKRD28						-0.0145792	-0.00930068	-0.0184762				1533.25			-0.343722	-0.446071	-0.127357
ANKRD32						-0.0133114	-0.0168736	-0.030196				420.748			-1.04905	0.0707398	-0.262214
ANKRD33B						0.126597	0.0543233	0.0716552				177.639			1.68206	-0.593884	-0.669582
ANKRD36						0.030905	-0.0284371	-0.0118966				49.1265			-0.308573	-0.0987874	0.0979442
ANKRD36B						-0.020687	-0.0354308	-0.0138586				62.9697			0.847381	1.30154	1.07221
ANKRD37						0.00930329	0.0537362	0.00531207				72.1372			-0.787402	-1.442	1.23162
ANKRD39						0.0173121	0.0129455	-0.00050522				98.8275			0.0468817	-1.24416	0.372884
ANKRD40						-0.00100684	-0.0222067	-0.0308852				1077.16			0.806177	0.352849	0.655766
ANKRD44						0.365819	0.520488	0.56375				9.84112			-0.0396407	0.127018	-0.398503
ANKRD45						0.226634	0.339706	0.28273				17.3175			-0.674003	0.0465224	-0.46338
ANKRD46						-0.0192095	-0.0225538	-0.0364839				1264.19			0.411702	0.599614	1.33678
ANKRD49						-0.0119655	0.00677441	0.0021502				406.494			0.401888	0.344835	0.164573
ANKRD6						-0.00724855	0.153478	0.118267				188.29			-1.75408	1.81516	-0.878012
ANKRD9						0.134247	0.175296	0.194219				252.875			-1.33969	-0.729159	-0.237129
ANKS1A						-0.0143976	-0.00126933	-0.00398215				798.467			0.521776	0.246424	0.646831
ANKS1B						0.20486	0.198042	0.119659				31.7562			-1.69407	0.0125636	-1.3031
ANKS3						0.00764501	0.0123904	-0.00539689				71.5067			-0.281555	0.189016	0.00204767
ANKS6						0.0229616	0.0428706	-0.0681121				347.654			-0.390154	-0.511336	-0.43795
ANLN						0.00298129	-0.0296871	-0.0328729				5647.24			1.02269	0.872903	0.340155
ANO1						-0.081961	0.207811	0.0709386				11.7849			0.316782	0.00483261	-0.303898
ANO10						0.0184419	-0.00411458	-0.0220616				142.322			-1.10177	-0.760937	-0.0778318
ANO2						-0.634101	-0.0348814	0.0240144				158.15			2.93293	2.01408	1.06847
ANO3						-0.00981474	-0.0136907	-0.0262773				11.8602			-1.21027	0.143331	-0.0542652
ANP32A						-0.00448569	-0.000493002	-0.0163439				3872.94			-0.453689	1.00568	-0.981893
ANP32B						-0.0237432	-0.0112824	-0.0103796				11528			0.099626	1.21635	0.15305
ANPEP						0.392767	0.264338	-0.00286328				15.1598			-0.834025	-0.205088	-0.147239
ANTXR1						0.0130076	0.00453912	-0.0105843				241.967			-0.938439	-0.938757	-1.74539
ANTXR2						0.200646	0.183909	0.0996136				88.8696			-1.03582	-1.59553	-1.31956
ANXA1						0.0718614	-0.00347305	-0.0220816				1815.43			6.36552	1.12608	0.786164
ANXA3						-0.616808	-0.200395	-0.657006				2949.79			5.096	2.8736	2.32267
ANXA4						-0.00146136	0.021263	0.000139532				1051.66			0.18641	0.554759	1.21727
ANXA5						-0.0100295	-0.00996258	-0.0240375				3603.18			1.01071	-0.399103	-0.472903
AOX1						0.843455	-0.00434898	-0.0217963				68.917			-2.35684	-0.719518	-1.93679
AP1G2						-0.0234198	0.0240509	-0.0569345				102.592			-0.685348	0.169092	0.34382
AP1M2						0.3277	0.359037	0.474174				119.904			0.699431	0.0773243	-0.412008
AP1S1						-0.00303898	-0.0109722	-0.0335484				1835.22			1.05428	0.108866	0.16947
AP1S3						-0.00235029	0.0124237	0.00233213				75.9476			-0.112667	-0.105784	-0.17634
AP2A2						0.0563111	0.0232907	0.0450464				988.652			0.575189	0.145246	0.222763
AP3B1						0.00688541	0.0114508	-0.0194414				533.887			-0.36972	-0.0600182	0.0255182
AP3B2						0.236641	0.0378892	0.0152809				22.2352			0.137036	-0.628392	-0.522889
AP3S1						-0.018268	-0.0336163	-0.00712988				1955.1			-1.11319	-0.594941	-0.368854
AP4B1						-0.00088678	0.0489071	-0.00536854				153.384			-0.138412	-0.295439	-0.46494
AP4E1						0.00255251	-0.0107608	-0.0133594				224.837			-0.282403	-0.0934861	0.228005
AP4M1						0.0100012	0.00715211	0.0101605				102.237			-0.0475543	-0.183528	-0.137035
APBA3						0.0485162	0.0077477	0.0153826				113.068			-0.201461	-0.726541	0.239925
APC						-0.00709052	-0.0296015	-0.0366443				371.146			-0.265522	0.3267	0.153263
APC2						0.476057	0.567355	0.206854				54.8588			-0.13668	-0.018722	0.0263722
APCDD1						-0.129763	0.0439131	0.0376858				96.6962			2.14406	1.76248	0.471909
APCDD1L						0.0199065	0.0490257	0.0413909				49.5872			-2.98848	-0.422904	-0.200404
APEH						-0.012382	-0.00354033	0.00201371				454.494			-0.478222	-0.790246	1.04126
APLF						0.000869732	-0.0258679	-0.015701				60.1981			-0.0352371	-0.501527	-0.409415
APOA1						0.513405	0.19752	0.199434				43.2076			-5.2551	-0.166663	-0.436642
APOA1BP						0.068703	0.0749813	0.0704271				1215.93			-0.302021	0.0891735	1.58533e-05
APOA4						0.0382017	0.0192048	0.0515496				48.2372			-1.01507	-0.0543055	0.0477686
APOB						0.643252	-0.191077	-0.20045				32.9436			0.167118	-0.992703	0.0298178
APOE						0.0399582	0.00137285	0.0286343				2406.88			-0.699633	0.534209	0.654889
APOLD1						-0.042733	0.136943	0.11221				83.5002			-1.28876	0.41581	0.344454
APPBP2						-0.017906	-0.0246882	-0.0158305				944.775			0.722751	1.12956	1.39168
APPL1						0.0109639	0.000962213	0.00455157				898.358			-0.151455	-0.513259	0.261592
APPL2						0.000747874	0.000314358	0.0016769				25.4865			-0.36396	-0.0489025	0.190946
AQP11						0.00653525	0.0044148	0.00863128				186.08			0.450414	0.296654	1.20781
AQP2						0.050826	0.0155954	0.0594439				68.6786			-0.427399	-0.0234466	0.128435
AQR						-0.019122	-0.0171192	-0.0200459				561.501			-0.106962	-0.324525	-0.304887
ARAP1						0.0701728	0.0374587	0.078101				268.82			0.957589	-0.174412	0.991822
ARAP2						0.198998	-0.0216152	0.00489706				130.227			-0.115378	-0.123835	-0.508239
AREG						-0.0475227	-0.0797611	-0.0280809				10.8845			0.218591	-0.282325	0.0250345
ARF3						-0.00292328	-0.0207668	-0.0215703				1590.23			-0.0883298	-0.439272	-0.0819196
ARF4						0.00274897	-0.0120097	-0.0133119				5718.02			-0.0361446	-0.203673	-0.504754
ARF5						0.0909418	0.0504096	0.0236833				621.401			-0.0224073	-0.291402	-0.0473033
ARF6						0.00715249	-0.00102979	0.00779025				3107.09			0.324053	0.865047	0.887207
ARFGAP2						0.00770661	0.00163541	-0.0114027				216.006			0.584043	0.16872	0.258037
ARFGEF1						0.0124114	-0.0331688	-0.0352797				4646.52			2.09224	1.08003	1.44636
ARFGEF2						0.00281066	0.0352176	-0.00248918				2551.47			1.05016	0.15218	1.10362
ARFIP2						-0.0199981	-0.0145707	-0.0280946				204.641			0.648016	0.104589	0.104589
ARG2						0.0119079	0.00849338	0.0477751				230.015			0.0249452	-1.40885	-1.61517
ARGLU1						-0.0158127	-0.0104381	-0.0250441				3505.67			-0.297304	-0.44004	-0.841674
ARHGAP1						0.00991808	0.0059992	0.00872786				1460.14			0.864818	0.165771	0.230295
ARHGAP10						-0.017328	-0.0271956	-0.0218147				187.744			0.369608	0.610178	0.445611
ARHGAP12						-0.00482755	-0.00639598	-0.00579169				357.319			-0.392066	-1.0845	-0.00374021
ARHGAP19						-0.0102325	-0.0062262	-0.0223614				1086.75			-0.365422	-0.211638	0.182252
ARHGAP20						0.0167058	0.0856309	-0.0118389				13.5335			-3.61436	0.00489032	-0.339323
ARHGAP21						-0.0217063	-0.0299516	-0.0426578				684.287			-0.143763	0.244586	0.0905054
ARHGAP22						0.333805	0.402029	0.141065				55.3461			0.146128	0.158787	0.108353
ARHGAP23						0.074614	0.170831	0.0465709				573.874			1.43237	0.965293	0.771337
ARHGAP27						0.109998	0.325656	0.298636				78.9202			-0.72538	-0.999851	0.30869
ARHGAP29						-0.0220075	-0.00737064	-0.0104116				3184.34			1.05755	0.743011	1.24805
ARHGDIA						0.12943	0.127612	0.111071				451.467			0.132142	0.13011	0.092575
ARHGDIG						-0.0755971	0.0416288	0.0343221				69.424			0.410636	0.453362	0.592263
ARHGEF10						-0.0757707	0.0346488	0.0389614				1053.63			2.62369	-0.100659	0.25204
ARHGEF10L						0.0482975	0.0196921	0.0337225				129.872			0.0490439	-0.957784	-0.572188
ARHGEF12						0.00048206	0.0105723	-0.01414				796.099			-0.357028	-0.0417536	-0.110096
ARHGEF18						0.00752345	-0.00271685	0.00234033				843.703			0.603703	0.0627844	0.354637
ARHGEF3						-0.000924598	0.0302768	0.0121545				141.62			-1.54663	-0.917186	0.468615
ARID2						-0.0340202	-0.0474262	-0.0737786				1228.05			-0.606491	0.616254	0.202023
ARID3A						0.0416161	0.0111133	0.0213995				951.994			0.585914	0.572211	1.06549
ARID3B						0.0399514	0.00479741	0.021145				384.478			0.282715	-0.529929	-1.03532
ARID5A						0.242134	0.145898	0.243534				41.2505			-0.238148	-0.769125	-0.498369
ARID5B						0.0186161	0.029692	0.00016434				1208.12			4.14784	4.8722	4.56947
ARIH1						0.00530448	-0.020994	-0.0210884				1428.28			0.401404	0.120905	-0.225499
ARIH2						-0.0168173	0.0276748	-0.0248634				887.533			-0.990247	-0.850202	-0.9305
ARL1						-0.019494	-0.0160902	-0.0224389				2795.79			-0.280427	-0.344435	0.53914
ARL10						0.0312176	0.0103057	0.00312395				180.318			-0.473446	0.485614	0.0501835
ARL15						-0.00685463	0.004589	-0.00857862				360.136			2.92615	2.05979	2.41471
ARL16						-0.00260845	0.0216493	0.0110745				352.41			0.522016	0.149495	0.278236
ARL2						0.0178532	0.0538121	0.0976532				442.495			0.0496939	-0.870675	-0.231448
ARL2BP						-0.0236183	-0.0238294	-0.0302267				570.577			0.517512	0.523646	0.393866
ARL3						0.014138	-0.00864323	-0.00628967				886.668			-0.756637	-0.135651	-0.203918
ARL4C						0.0768148	-0.00937213	0.0539539				1530.39			0.174576	2.50363	-0.706615
ARL4D						-0.0862474	0.0904707	0.0870707				197.124			0.53221	0.0624389	1.21712
ARL5B						-0.00806391	-0.0022815	0.00690484				1497.22			-0.561228	-1.02078	0.285446
ARL6IP1						-0.0090425	-0.01301	0.00056127				3669.93			-0.436543	-0.697905	-0.500267
ARL6IP5						-0.00965241	-0.000746747	-0.0212027				627.075			-0.722615	-2.24176	-1.26003
ARL8A						0.0263916	0.0124071	-0.0281839				139.038			1.70139	0.615971	0.396818
ARL8B						0.00217253	0.0150784	-0.00737696				3108.65			0.261668	0.346996	0.566922
ARL9						0.602538	0.0703786	0.0208071				45.1256			-0.16029	-0.361553	-0.656097
ARMC1						-0.00817563	-0.00350405	-0.0356169				4010.69			0.00527159	0.162324	0.502634
ARMC2						0.0135022	0.00537775	-0.0213309				11.9794			0.052279	-0.684797	-0.112284
ARMC4						0.161092	-0.0407359	-0.0497128				20.4595			-1.60777	0.0252654	-1.47289
ARMC7						0.0661296	0.0946508	0.0556884				61.8553			0.835598	0.324095	0.956578
ARMC9						0.0307525	0.0134581	0.0116067				409.853			-0.744251	0.474359	-0.992736
ARNT2						0.0941656	-0.0300191	-0.0284173				28.3391			-1.73654	0.0159158	-2.43421
ARNTL2						0.0182096	0.00450361	-0.0112096				195.285			-0.155506	-0.814954	-0.732564
ARPC1A						0.00629407	0.00485816	-0.00308343				2577.81			-0.193711	0.396706	0.0981801
ARPC1B						0.517869	0.00823588	0.0326959				2643.45			1.37881	1.40079	1.09463
ARPC3						0.0171534	-0.00587923	-0.000974582				4546.13			-0.410812	0.150516	0.68406
ARPC5						-0.0244583	-0.036362	-0.0439651				3255.96			-0.616374	0.330596	0.133858
ARPC5L						-0.00756187	0.00174571	-0.0192713				2645.44			-0.345628	0.214658	-0.34513
ARPP19						-0.00977446	-0.0288276	-0.0411834				4481.9			0.364729	0.11457	-0.0983763
ARRDC1						0.00888639	0.0300486	0.0238168				40.3823			0.718823	0.485908	0.51896
ARRDC2						-0.0148997	0.0175231	0.0261989				53.6109			0.941093	-0.930934	0.570323
ARRDC4						-0.0110897	-0.0208219	-0.0283084				50.0393			-1.1784	-1.80248	-0.546619
ARSB						-0.0280271	-0.0186978	-0.0330078				170.348			-0.861291	0.162507	-0.352707
ARSG						0.0119293	0.0140311	-0.0127776				25.7921			0.213576	0.452576	-0.0218476
ARSJ						-0.0155554	-0.0267879	-0.0290792				121.994			-1.92078	0.792348	0.547
ARSK						-0.000693864	-0.0176757	-0.0215468				205.627			-0.864842	-0.141811	-0.347002
ARV1						-0.0473869	-0.0383028	-0.0638991				471.856			-0.142474	1.5489	-0.4853
AS3MT						-0.0121587	-0.0196808	0.0258852				182.732			-0.519224	0.0856161	-0.0678192
ASAH2B						0.00341909	0.00260937	-0.00629319				105.894			-0.123169	-0.0921551	-0.139368
ASAP1						0.0150937	-0.0399369	0.0272026				3263.48			0.842744	1.45661	0.95204
ASB1						0.0145917	0.00635199	-0.00274176				297.083			-0.460761	-0.49905	-0.495689
ASB7						-0.0125544	0.000527236	-0.0159437				391.897			0.785949	0.938279	0.708973
ASB8						-0.00241464	0.00384979	-0.0205692				405.991			-0.740349	0.643845	1.27586
ASCC1						-0.00348173	-0.0108159	-0.0317549				685.509			0.756349	-0.55979	0.995941
ASCC2						-0.0150284	-0.0127577	-0.00923331				55.5789			-0.0737334	-0.373729	0.178
ASCC3						-0.325372	-0.352049	-0.344982				923.994			-0.817991	-0.766413	0.49466
ASCL1						0.0699097	-0.0137668	-0.0269633				13.0765			-0.887505	-1.87437	-0.412073
ASCL2						0.144977	0.333762	0.164425				42.1485			0.401115	0.594142	0.464682
ASF1B						-0.00359859	-0.00412747	-0.0226194				227.224			-0.00840267	-0.248058	0.031819
ASGR1						0.057924	0.0449014	0.108991				43.1787			-0.628893	-0.699614	0.284794
ASH1L						-0.00493769	0.00696513	-0.0148509				1685.04			0.33199	1.1341	0.2835
ASNA1						-0.0106215	-0.0290126	0.00219403				163.029			-0.481387	-0.905754	-0.643485
ASNSD1						-0.0102139	-0.0241026	-0.0223827				1513.06			0.0505329	0.25702	-0.809251
ASPHD1						0.230897	0.21456	0.172233				105.695			-0.585901	-1.60429	-2.10118
ASPHD2						-0.0256873	0.00792626	0.0091523				79.7138			0.448034	-1.24485	-1.12731
ASPSCR1						0.0478227	0.0354691	0.0281044				61.3008			0.338055	0.432587	0.68205
ASXL2						0.0393929	-0.035767	-0.0405617				1443.7			-0.267711	0.0588086	0.267295
ATAD1						0.0244087	-0.0116063	-0.0217288				1705.75			0.113025	-0.43318	-0.0388825
ATAD2						-0.0149642	-0.00697321	-0.0186133				3212.06			0.350956	2.18307	1.37224
ATAD2B						-0.0214186	-0.0196329	-0.0222179				404.922			0.338238	1.40801	0.167767
ATAD3B						-0.00210156	-0.0176151	-0.0192261				470.534			-0.185415	-0.0710873	-0.358526
ATAD5						-0.00394664	-0.00851751	-0.0175933				72.3333			-1.19612	-0.828111	-0.641537
ATCAY						-0.0508233	0.241922	0.271057				101.989			0.146333	-1.50296	-0.39496
ATF1						0.0149192	-0.00111784	-0.0260979				3332.68			1.37277	0.750018	1.02954
ATF2						-0.0017281	0.00824708	-0.00639619				592.968			-0.446779	0.0589097	-1.05645
ATF3						0.0503572	0.090038	-0.0202776				957.269			2.87024	1.91629	0.642444
ATF7IP						-0.0270193	-0.0854275	0.222412				1058.48			0.162953	-0.982059	-0.235005
ATG12						0.0145522	0.00228841	-0.0117008				1308.83			-0.168898	0.200283	-0.12528
ATG16L2						0.0439758	0.0782878	0.0303511				65.3148			0.220537	-0.513617	-0.0694349
ATG2A						0.069814	0.0487095	0.0490471				374.494			0.172659	-0.621111	0.483279
ATG2B						0.00610305	-0.00356674	-0.0085042				489.819			0.487515	0.664121	0.993921
ATG3						0.0152145	0.00490432	-0.00625617				1469.66			0.821299	0.44044	0.327156
ATG4D						-0.00817427	-0.00248543	-0.0153158				128.388			0.333114	0.151252	0.0542186
ATG5						0.00567354	0.000686243	-0.00193664				1378.15			0.746176	0.109191	0.446701
ATG9B						0.347115	0.443117	0.245391				47.5821			0.0307941	0.0928699	0.170054
ATHL1						0.00459317	0.0210629	0.0100199				84.8555			0.264968	-1.15959	0.056451
ATIC						-0.00469096	0.0270068	-0.00531474				2848.37			0.387858	-0.108201	-0.822834
ATL1						0.0145397	0.00397098	-0.0336325				25.9821			0.238911	-0.804363	-2.75994
ATL3						0.343391	0.27148	-0.0105128				2683.45			1.36632	1.18404	1.14224
ATM						0.00289877	-0.00417542	0.00352909				595.396			-0.0489641	0.139557	-0.425028
ATMIN						0.00509761	-0.0195616	-0.01388				1542.15			0.578471	0.0256454	-0.368141
ATN1						0.116463	-0.0622411	0.00434014				123.966			0.234939	0.174189	0.138062
ATOH8						-0.0232055	-0.0195218	-0.0405464				62.2486			0.357572	0.140726	-0.00688494
ATOX1						-0.00113747	0.0089544	-0.00690611				1156.23			-0.300733	0.193535	0.917603
ATP10A						-0.103206	0.0334685	0.0161903				391.145			3.3368	3.23808	3.06675
ATP11B						0.00359848	0.0103612	-0.0160514				803.771			0.426355	0.55826	0.417283
ATP12A						0.477177	0.0334287	0.0114784				51.0849			0.382644	-0.324968	0.831715
ATP13A1						0.00583355	-0.0199242	-0.0169104				165.016			-0.290819	-0.283486	0.026549
ATP1B2						-0.0163078	0.121816	-0.00272537				55.2837			-0.748149	-0.647439	-0.316213
ATP1B3						-0.0131551	-0.0246421	-0.023129				3908.52			-0.46189	-0.410125	-0.276892
ATP2C2						0.0745353	-0.00528536	-0.024333				103.827			1.4362	1.23946	1.62643
ATP5A1						-0.0155652	0.00591727	-0.0126714				13420.6			-0.270725	0.383913	0.221763
ATP5B						0.0320567	-0.0189537	-0.0288233				6259.56			0.561532	0.190786	-0.0388232
ATP5G2						-0.00283918	-0.00446535	-0.00217355				5563.9			0.383566	0.380763	0.22593
ATP5G3						-0.00468481	-0.0220661	-0.0129954				13369.1			0.0107747	-0.252572	-0.485605
ATP5I						-0.0040373	0.000858094	-0.0081677				6410.87			-0.0307892	0.0225327	-0.136602
ATP5L						0.0196451	0.0164583	0.00286951				21518.6			-0.235611	-0.155987	-0.413639
ATP5O						-0.014441	-0.0357387	-0.0247986				8646.81			0.296136	0.266698	-0.321691
ATP6V0A2						-0.00793457	-0.0138116	-0.00705641				597.85			-1.39376	-0.249106	-0.0844939
ATP6V0C						0.0480665	0.044211	0.0105776				691.711			-0.267692	-0.625591	-0.327414
ATP6V0D1						-0.00735477	-0.00111956	-0.0168712				636.302			-0.0950245	-0.0455222	0.0659284
ATP6V0E1						-0.0136839	0.0115787	0.0049988				9266.57			0.168292	0.188273	0.730204
ATP6V1A						-0.00461769	0.00212403	-0.0334068				3135.42			0.773283	-0.0842893	0.408432
ATP6V1B1						0.36214	0.0102491	0.0654729				53.8591			1.01857	0.936328	1.05187
ATP6V1B2						0.004294	-0.0017185	-0.00603856				872.05			1.09453	0.104286	-0.124137
ATP6V1C1						0.107839	0.0811035	0.0147474				2560.92			0.62672	0.577467	1.43091
ATP6V1F						0.00465473	0.00199134	-0.0212468				822.325			-0.0891609	-0.000296141	0.547334
ATP6V1G1						-0.00455215	-0.00953538	-0.0455363				3670.8			-0.136065	0.178039	-0.413526
ATP8A2						0.0839969	0.00663458	-0.00679855				83.3096			0.661844	-1.5021	0.35948
ATP8B1						0.0105978	-0.00617247	0.0111532				1053.29			2.64687	0.413709	2.8994
ATP8B2						0.267309	0.274555	0.254005				778.346			-0.0186019	-0.441175	-0.529277
ATP8B3						-0.0140449	0.218479	0.194434				16.2796			0.122783	-1.31958	-0.233802
ATP9A						0.00423909	0.0129159	-0.00917377				188.378			-0.0516523	1.12291	1.26059
ATP9B						0.00699685	-0.0145427	-0.0461975				345.751			0.115301	0.607903	0.346544
ATPAF2						-0.0167799	-0.024654	-0.0229851				99.8701			-0.275507	-0.414208	-0.228738
ATR						-0.0091874	0.000496888	-0.0104994				799.658			0.264479	-0.610903	-0.335962
ATRNL1						0.00727368	-0.0117495	-0.0254005				155.037			0.313618	0.507514	0.363614
ATXN2						0.0119273	-0.00279036	-0.00135097				214.243			-0.205396	0.550009	0.428523
ATXN7L1						-0.0240057	-0.0345773	-0.0406668				99.6971			-0.591445	-1.32463	-1.10213
ATXN7L2						0.0158943	-0.00284825	-0.00929628				16.0415			-0.233093	-0.177829	-0.119228
AUH						-0.0358675	0.0271791	-0.0434065				687.6			0.537114	-0.075726	0.0702867
AURKAIP1						0.0758838	0.0594868	0.0935454				4876.31			0.0677158	-0.240364	0.174211
AURKB						-0.0102438	-0.0286477	-0.0183346				180.244			-0.966001	-1.77779	-1.48252
AVEN						0.0148174	-0.00846511	-0.0411962				296.62			0.4506	0.843351	0.299138
AVL9						0.0130128	-0.00127867	0.00349874				1344.59			0.477116	0.26358	0.388512
AVPI1						-0.0049742	-0.00216233	-0.01627				137.571			0.223717	0.0344172	0.856299
AVPR1A						0.399839	0.458791	0.0825395				19.4803			0.0608966	-0.137378	-0.485774
AXIN2						0.0494432	0.0152114	0.0240359				565.862			0.79846	0.0658793	1.18518
B2M						-0.0101129	0.00118723	-0.0140617				766.958			-3.73806	-3.81489	-2.89815
B3GALNT2						-0.00245788	-0.00106353	-0.0270759				698.513			0.256328	0.359184	0.108833
B3GALT4						-0.00602611	0.150181	-0.087252				43.5553			0.283591	0.309688	0.231701
B3GALTL						-0.0142685	0.00420897	-0.00668958				145.579			-1.22523	-0.176278	-0.0395098
B3GAT2						-0.00433489	0.0340829	-0.00517056				42.2398			-2.86009	0.591883	0.182768
B3GAT3						-0.044919	-0.0419459	0.0138552				66.7513			0.0398826	-0.0483043	-0.126163
B3GNT1						0.0480106	0.0567387	0.0480163				760.2			-0.0434217	0.107866	0.241593
B3GNT2						0.272986	0.137098	0.0823668				4963.37			2.34952	1.90837	1.95099
B3GNT7						0.573376	0.115384	0.178393				801.192			2.25216	0.415652	1.32553
B3GNT9						0.21625	0.598615	0.190762				52.5598			-1.49351	0.536359	-0.50007
B3GNTL1						0.0316089	0.0169986	0.0248891				83.9979			1.1809	0.618832	1.40411
B4GALNT1						0.0433552	-0.0440679	-0.0304055				67.4296			-0.134307	-0.333871	-0.560587
B4GALNT3						-0.0124502	-0.00487126	-0.0529562				74.0625			0.11165	-0.615126	-0.319267
B4GALNT4						-0.220292	-0.0159201	0.00961673				18.0677			-0.469755	-0.307175	-0.300609
B4GALT1						-0.0260091	0.0363967	0.0466355				1934.12			0.180443	1.42097	1.5145
B4GALT2						-0.0164458	-0.00374358	-0.031119				115.65			-0.568389	0.125784	-0.819931
B4GALT3						-0.00909653	-0.0175817	-0.0159079				261.179			0.32386	0.448218	0.0536627
B4GALT5						-0.00142759	-0.00385729	-0.0133568				2497.49			2.14352	-0.0645651	0.695783
B4GALT6						-0.00339294	-0.00313071	-0.00085461				1861.29			1.05191	1.29323	1.58693
B4GALT7						0.0783865	0.0593814	0.0581867				148.834			0.138451	0.326989	0.448709
B9D1						0.00810294	0.024543	-0.00470444				146.037			-0.838224	-1.7552	-0.610926
BAG2						0.000226856	-0.00337559	-0.00368001				391.449			-0.389062	-0.481416	-1.06388
BAG3						-0.000491298	-0.0180534	-0.013325				1369.03			0.667474	0.435324	1.94719
BAHCC1						0.116472	0.0998937	0.09209				135.624			-0.0868173	0.0301209	0.117557
BAHD1						0.0294388	0.0228928	-0.00909467				150.265			0.106552	0.33277	-0.276363
BAIAP2L1						0.00258375	0.020272	-0.00419796				1621.96			1.58678	0.690491	1.33685
BAMBI						0.0181497	-0.0338203	-0.0478528				1716.24			1.07883	2.06114	-0.234076
BAP1						0.00422609	-0.0124191	-0.0277056				214.004			-0.194882	-0.567355	-0.783635
BARD1						-0.0208179	-0.0225555	-0.0276009				1582.65			0.498638	0.30381	-0.446354
BARX1						-0.380069	-0.141496	-0.0296173				22.4509			0.539734	-1.7546	-0.499151
BASP1						0.348581	-0.0236132	-0.0211424				2253.15			5.39062	1.53775	0.429999
BATF3						0.175078	-0.024382	0.00204284				243.221			1.27262	0.840746	1.13374
BAZ1B						-0.00547791	-0.0156465	-0.0186604				332.703			-0.574385	-0.166582	-0.741503
BAZ2A						0.00696971	0.00920716	-0.0182909				109.355			0.850844	0.719455	0.686448
BAZ2B						-0.0110363	-0.0210114	-0.0124036				455.691			0.533245	0.648664	-0.27593
BBS10						-0.0192048	-0.0172644	-0.0474058				164.107			0.163667	-0.280111	-0.388296
BBS2						-0.0072884	-0.0095666	-0.0208774				381.298			0.213669	0.137046	1.30677
BCAM						0.0452445	0.0374555	0.0390244				261.269			0.468368	1.15041	0.918664
BCAN						-0.0383261	0.0847183	0.0876214				58.0632			0.215676	-0.306467	-0.31253
BCAR1						0.0125221	0.0159118	0.0179928				120.994			0.0292327	-0.326703	-0.522848
BCAR3						0.00918265	0.0215321	-0.0142204				167.83			-2.67196	-0.624445	-1.3862
BCAT1						0.669447	-0.0273246	0.354186				4103.95			-0.416949	-3.23313	-2.34403
BCDIN3D						-0.00980177	0.331287	-0.0170826				104.399			0.933491	0.814397	-0.279815
BCL10						-0.0135893	-0.0037637	-0.00422561				738.154			-0.521457	-0.34136	-0.558684
BCL2						0.231523	0.114391	0.0240121				70.7961			0.0271631	-0.0480162	-0.431584
BCL2L10						0.679576	0.703855	0.547328				22.7222			0.204098	0.252494	-0.0836312
BCL2L13						-0.00759353	-0.00126928	-0.0268467				930.893			-0.164845	0.474839	0.536962
BCL3						0.159918	-0.0283937	0.15205				71.4552			0.854988	-0.00478207	0.697975
BCL6						0.0715653	-0.00970249	-0.00817571				313.705			3.87389	1.11185	1.58801
BCL7B						-0.00466987	-0.0154449	-0.00967619				149.532			-0.319701	0.0137393	-0.357878
BCL7C						-0.0350055	0.01268	0.0694999				197.558			-0.592717	0.190103	0.0860498
BCL9						-0.00393607	0.0192378	0.00218016				72.8024			-1.04546	-0.572356	-1.35359
BCL9L						-0.0135133	0.0344573	0.105554				129.104			0.401405	0.679432	0.235792
BDH1						0.307129	0.612269	0.0162246				64.2733			-2.03475	0.946914	-1.09529
BDNF						0.056057	-0.0311021	-0.0192624				124.718			1.514	-1.47311	0.369662
BDP1						-0.00568668	-0.00800305	-0.0172315				961.485			-0.0551496	0.381262	0.304687
BECN1						-0.008238	-0.00818372	-0.00199758				838.833			-0.4875	-1.24129	0.394648
BEND3						0.0228018	0.0268351	0.0101042				510.823			1.44378	0.406903	-0.0973599
BEND6						0.0390458	-0.0149631	-0.0139754				18.4884			0.606876	0.36335	-0.804361
BEND7						-0.197603	-0.00189788	-0.0502684				429.874			1.46473	2.02515	1.52755
BET1						0.0184586	0.00319459	-0.010164				265.494			-1.19149	-1.53054	-1.42429
BFAR						0.00596969	-0.0222754	-0.0260885				1338.23			1.26334	0.222095	0.282736
BFSP1						-0.012501	0.0291732	-0.00382819				30.5655			-0.411366	0.211754	-1.28211
BHLHE22						0.0753429	0.0890817	-0.00383566				22.8187			-0.274599	-0.354755	-0.671742
BHLHE40						0.000299463	0.00284138	-0.0089039				605.872			0.951491	0.424506	1.92218
BHLHE41						0.00670242	-0.00216327	-0.0142838				75.1866			0.104226	0.291095	-0.960144
BHMT2						0.0973594	0.4331	0.446643				12.9854			-0.156452	0.327656	0.214275
BICC1						-0.00837021	-0.0194777	-0.00385301				25.8639			-0.0878704	-0.453289	-0.525252
BIK						0.145161	0.0374538	0.0133414				102.209			0.81327	-1.28644	-1.12288
BIN3						-0.00984501	-0.0211899	-0.0405263				223.128			1.11698	0.0667588	-0.182539
BIRC2						0.0077177	0.00357115	-0.00480198				2139.82			-0.023727	0.778573	0.00652103
BIRC6						0.0108261	-0.0149353	-0.0133707				2544.1			-0.0892283	0.665726	0.804824
BLM						-0.0123309	-0.0268829	-0.0303472				228.654			-0.60665	-0.731636	-1.46146
BLMH						0.00675983	-0.0172231	-0.00864246				571.494			-0.971346	-0.838589	-0.00319892
BLOC1S1						0.00226756	0.00956167	0.000492992				232.913			0.161607	-0.0316896	0.220054
BLOC1S3						0.0469672	0.0211319	0.00376887				184.639			0.402087	0.384683	0.506516
BLVRA						0.289535	0.107659	0.159729				579.456			-0.165622	-1.3563	-1.29269
BMI1						0.00055325	-0.0174413	-0.0400208				1553.4			-0.653194	2.34362	1.29232
BMP2						-0.00137187	-0.0119886	0.0107569				188.49			-4.55703	2.18958	0.469151
BMP2K						-0.0224938	-0.00032956	-0.0185954				166.552			-1.97069	-1.44609	-1.00685
BMP7						-0.217342	-0.117924	0.0525153				509.496			0.347655	1.05197	0.428308
BMP8B						0.458993	0.0873059	0.0933317				53.4003			0.519227	-0.317536	0.150589
BMPER						0.140227	0.127823	0.12374				12.7081			-4.50472	-0.0973942	-0.022947
BMPR1A						-0.023507	-0.0261352	-0.0303514				4594.84			1.93059	0.0924196	0.702617
BMPR1B						-0.00644726	-0.0114102	-0.00796174				158.379			-1.271	1.74916	0.123718
BMPR2						-0.013211	-0.00878296	-0.0387332				1242.99			0.252805	1.10483	0.623329
BMS1						-0.00173583	-0.00310278	-0.0095653				669.635			-0.340508	-0.526652	-0.269201
BNC1						0.45863	-0.00552678	0.253666				90.7721			1.18486	0.44417	1.10281
BNC2						0.034336	0.0955506	0.108747				183.726			0.828878	0.448984	-0.201984
BNIP2						-0.0244806	-0.0303348	-0.0177546				1618.03			0.152145	0.698506	-0.120772
BNIP3						0.219729	0.0370738	0.188671				3814.83			-1.62134	-1.74907	1.8138
BNIP3L						0.00359622	-0.014118	-0.0187765				1460.8			-0.72447	-1.12314	-0.379919
BOC						0.00391248	0.014424	-0.0121082				408.79			1.50777	1.88429	0.955895
BOK						0.15644	0.0642878	0.0467391				53.1938			-0.485653	-1.81917	-0.754527
BOLA1						0.259082	0.292155	0.573504				150.585			0.638368	0.874739	2.78711
BOLL						0.424151	0.544797	0.16838				22.0589			0.0277543	-0.0119872	0.200577
BOP1						0.060755	0.0401341	0.0508438				280.125			0.400524	-0.0169637	0.31456
BRAF						0.00092688	0.00767057	-0.0133349				194.78			0.00101341	-0.372763	-0.627896
BRCA2						0.00200669	-0.0321552	-0.011956				208.95			-0.752541	0.348847	-0.129965
BRD1						0.0302722	0.00288381	0.0140958				625.29			0.0873124	0.52961	-0.459851
BRD2						-0.0132838	-0.0174381	-0.0226835				1685.3			0.648197	1.09384	0.421306
BRD3						0.0423602	-0.0151372	0.0279651				1130.02			0.104254	0.00989358	-1.18038
BRD8						0.000224607	-0.00388765	-0.000535293				1063.49			0.127807	0.886025	0.466009
BRF2						-0.00196885	-0.00360677	-0.0152459				801.054			1.42063	0.517149	0.426566
BRI3BP						0.0202274	0.0116081	0.0153819				975.994			0.913937	2.31196	1.493
BRIP1						-0.0256521	-0.0215179	0.0328814				489.275			-0.095552	0.160378	0.525855
BRIX1						-0.0133909	-0.0330293	-0.023912				797.81			-0.0233809	0.451326	-0.21876
BRMS1L						0.00539815	-0.00839554	-0.00169274				488.877			-0.533584	0.2261	0.556108
BRPF3						0.0059646	0.00625688	0.00262304				280.986			0.360399	0.570788	0.186079
BRWD1						-0.0345276	-0.0305107	-0.054754				920.351			-0.181925	0.655411	0.17544
BSCL2						0.379617	0.0100211	0.11241				337.479			0.906401	-0.134	-0.455827
BSG						0.044387	0.0125831	0.0181108				694.883			0.0034324	-0.176458	0.430273
BSPRY						0.304047	0.00320306	0.0628812				560.216			1.38971	2.8722	2.92983
BST1						0.770373	0.746624	0.502592				78.19			2.11797	2.21452	1.53813
BTAF1						0.0146314	0.00731699	0.00568967				635.447			0.18191	0.096372	-0.203625
BTBD10						-0.0315816	-0.0258403	-0.0283103				730.744			0.419973	-0.27065	1.03448
BTBD11						0.0437409	0.0904509	0.0652563				75.0384			0.661164	-3.7257	-0.723843
BTBD19						0.639371	0.641886	0.646137				42.9347			-0.41906	0.524494	0.310963
BTBD3						-0.008796	-0.0201871	-0.0200094				739.2			-1.70576	0.974296	-0.867925
BTBD7						0.0324976	0.0618064	0.0401628				1403.59			-0.0913347	0.877825	0.269752
BTD						0.0139899	0.0161693	-0.00518922				305.877			-0.588959	-0.52836	0.627785
BTG1						-0.00163253	-0.00896315	-0.0126137				2223.72			0.257143	-0.261381	0.675301
BTG2						0.00577168	0.0188929	0.0160196				375.014			-0.626647	0.992331	1.137
BUB1						-0.0102321	0.00436533	-0.0234429				872.497			0.0033541	-0.110408	-0.819011
BUB1B						0.00295193	-0.010387	-0.0234506				1034.76			0.141744	-0.491145	-0.732849
BUD31						0.000347026	-0.0156573	-0.0117218				798.538			-0.807904	0.051037	-0.798817
BVES						0.00171094	0.00744465	-0.023369				83.4727			-0.411602	-0.141492	0.0497836
BYSL						-0.0212312	0.103159	-0.0121222				270.158			-0.362709	-0.0992111	-0.168887
BZW1						0.00197795	0.00269033	-0.0200924				4510.08			-0.504848	0.128278	-0.829288
C10orf114						-0.0239974	-0.0292012	-0.0454317				139.737			-1.36775	-0.403394	-0.0752604
C10orf118						0.0123462	-0.00757639	0.00587509				583.11			1.07967	0.468185	1.30203
C10orf137						-0.00625539	-0.0102086	-0.0179037				908.704			-0.255016	-0.16707	-0.0175616
C10orf35						0.00862666	-0.0067303	-0.0250604				210.941			0.168759	-0.311172	0.140464
C10orf47						0.0275422	0.236926	0.0788664				406.099			-1.26224	1.20515	0.503833
C10orf76						-0.0411538	-0.0385129	-0.0348906				98.9751			-0.450391	-0.308798	0.275242
C10orf88						0.0789688	0.0969047	0.0894765				238.224			-0.717293	-0.312457	0.0539629
C11orf10						-0.00337815	-0.0121356	-0.0184553				5214.54			0.196839	-0.23872	0.0231624
C11orf24						0.0263543	-0.0344927	-0.0195852				420.023			0.010345	-1.18299	-1.40189
C11orf30						0.0199336	-0.00757294	-0.00585575				667.254			0.0319073	-0.668011	-0.737211
C11orf31						0.329913	0.0291921	-0.0203169				7105.59			0.863018	-0.289371	-0.90747
C11orf35						0.239712	0.173681	0.0268669				29.9674			0.198227	-0.0549634	0.574884
C11orf48						-0.00605211	0.00590456	0.186117				1245.89			0.476091	-0.0731009	0.237089
C11orf49						0.0344502	0.0293116	0.00461967				170.307			-0.930437	-0.607219	-0.782739
C11orf54						0.00106159	-0.00448118	-0.0249935				1328.3			2.28859	1.48224	1.15344
C11orf67						0.00989376	0.0132564	0.015329				169.194			-1.21239	-2.02278	-0.931961
C11orf70						0.0274107	0.845957	0.562197				190.505			2.61254	2.79972	2.67541
C11orf75						-0.00566982	0.0150902	-0.0245743				1114.88			1.37023	0.320868	-0.0238154
C11orf80						-0.00375729	-0.0191315	-0.0122834				156.059			0.050733	-0.114245	-0.548242
C11orf82						-0.0110515	-0.00171326	0.00948914				452.985			0.0960762	-1.43988	-1.11997
C11orf84						0.0162838	0.0259298	-0.020183				167.071			0.0867664	-0.00405612	-0.0691867
C11orf9						0.29993	0.419373	0.470245				76.9776			-0.276278	-0.182367	-0.0682938
C11orf92						0.502054	0.00618152	-0.00783945				962.938			-0.548799	0.0683629	-0.450531
C11orf93						0.544571	0.188089	0.270654				76.8844			-0.585203	-0.128331	-0.118241
C11orf95						0.181685	-0.00796077	0.0951949				600.425			0.242203	1.70437	-0.297356
C12orf10						0.0142652	-0.00672109	-0.00359502				369.845			0.190953	0.143398	0.327332
C12orf23						-0.0106042	-0.00276199	-0.0127633				847.829			-2.18037	0.12347	-0.220556
C12orf29						0.0148204	-0.00035025	-0.0174665				764.078			-0.122989	-0.00540544	-0.148072
C12orf39						0.00781359	0.00373771	-0.00992907				19.2675			0.808681	0.208765	-4.05327
C12orf43						-0.0129981	-0.0206099	-0.0249959				326.96			0.327761	0.0451567	-0.38454
C12orf45						-0.0275651	-0.0414463	-0.0632132				441.175			0.651612	-0.36653	0.223228
C12orf49						-0.0118313	-0.0170108	-0.0254927				508.047			-0.0458454	-0.207122	0.481726
C12orf5						0.000353171	-0.00741801	0.000402846				3157.12			0.130965	-0.687152	0.822651
C12orf52						-0.00568018	0.0021515	-0.0161695				473.746			-0.789312	-0.195279	-0.510453
C12orf57						-0.00150847	-0.0390056	-0.047374				4061.18			1.37701	0.0948694	-0.395627
C12orf60						0.0183704	-0.00781735	-0.0169267				64.7874			-0.0185323	-1.06784	-1.34827
C12orf61						0.00644702	-0.0128105	-0.0154965				14.1766			-0.0886333	0.135252	-0.204935
C12orf66						-0.00836038	0.00598104	-0.0101592				233.661			1.35086	-0.84385	-0.401093
C12orf73						-0.00732223	0.0012714	-0.0039203				370.448			-0.564998	-0.0824348	-0.390817
C12orf75						0.0131644	0.0050739	0.00341166				1815.81			1.87222	1.49394	0.393851
C12orf76						-0.0177802	-0.0165381	-0.0264355				162.994			-0.580265	-0.487814	-0.223993
C13orf33						0.189858	0.67501	0.62911				33.3779			0.311888	0.0789728	-0.950308
C14orf1						-0.0200154	-0.00456266	-0.00296159				1437.68			-0.107872	0.171418	-0.0811681
C14orf101						0.0103303	-0.00481383	-0.000504589				514.143			-0.581988	0.4448	0.409882
C14orf119						-0.0251211	0.010045	0.00681605				1034.79			-0.786784	-0.905916	-0.0457251
C14orf126						-0.0254584	-0.00998625	0.00428576				362.168			-0.727425	-0.127426	-0.94949
C14orf132						0.180246	0.0790525	-0.00769915				100.432			0.652491	-1.29157	-3.28886
C14orf162						0.469803	0.373913	0.0915952				25.4265			-0.232697	-0.643332	-0.605387
C14orf166						-0.0229501	-0.00062385	-0.00358713				6448.11			0.135619	0.0276779	0.132798
C14orf182						-0.0601266	0.26996	0.314819				32.7936			0.150838	0.0404336	0.133385
C14orf28						0.0104744	-0.0293769	-0.0490535				152.032			-0.379501	-0.0710177	1.17608
C14orf37						-0.00195016	0.0158264	-0.0199332				41.8092			0.356026	-0.0980726	0.0326479
C14orf39						0.349588	0.0776531	0.656027				13.5236			-0.261525	-0.604883	0.35102
C14orf43						0.00609781	-0.000616979	-0.00812898				358.672			0.100195	0.673533	0.738227
C15orf27						0.0162772	0.00787877	0.0225691				101.476			0.160776	-2.70927	-0.917417
C15orf29						0.0434684	0.10162	0.0574725				411.795			-0.0706277	-0.00298547	-0.826018
C15orf39						-0.00273024	-0.00861331	-0.0128495				271.481			0.298675	-0.134618	-0.315834
C15orf41						0.118341	0.0270755	-0.0195483				211.389			0.127134	-0.555692	-0.143244
C15orf59						0.000673554	0.00472753	0.000325371				84.9974			0.430213	0.156783	-0.102852
C15orf60						-0.414485	0.0150887	0.0172922				25.6948			0.0782716	0.293496	-0.124578
C15orf61						0.0468482	0.0451018	0.0359852				811.794			0.176848	1.23141	1.07978
C16orf45						-0.00219964	-0.0102728	-0.0023362				44.6387			-1.61352	-1.75824	-1.71956
C16orf5						-0.0851119	-0.0781219	-0.0491322				105.392			-1.49087	-2.16253	-1.42517
C16orf52						-0.0167467	-0.0364112	-0.0691202				599.943			-0.38127	-0.593226	-0.557627
C16orf53						0.0316756	-0.0195413	-0.0248308				500.602			-0.254567	-0.659202	-0.540079
C16orf55						0.0238085	-0.0145432	-0.00336727				111.725			-0.436587	-0.139056	0.182567
C16orf58						-0.0207797	-0.0372435	-0.0510875				128.956			0.186925	-0.0456568	0.600363
C16orf59						-9.6646e-05	-0.0127948	-0.0295428				222.501			-0.262562	-0.537085	-0.328755
C16orf62						-0.0225654	-0.0164594	-0.0286398				317.537			-0.303923	-0.156321	0.1153
C16orf70						-0.00185023	0.0439603	0.00260908				218.304			0.44157	-0.0149785	-0.0850668
C16orf72						0.100072	-0.00391955	-0.0134884				1059.03			0.00846922	0.0348779	-0.217332
C16orf80						0.00539667	0.00481828	-0.0021279				2288.11			-0.0296615	-0.144693	-0.62451
C16orf87						-0.00346492	0.012468	-0.0217102				744.006			0.478844	0.207927	-0.101679
C16orf88						0.0151028	-0.00231428	-0.0162908				351.421			-1.01175	-1.59391	-1.58872
C16orf91						0.112923	0.14263	0.107468				241.609			-0.657256	-0.573719	-0.412296
C17orf104						0.735747	0.408574	0.145868				448.87			2.12675	0.183895	0.56022
C17orf28						0.0932886	0.0270564	0.031052				71.6175			0.240292	-0.0619585	0.133265
C17orf51						-0.00477674	-0.00395563	-0.00716609				68.8727			-0.125826	-1.59716	-1.04361
C17orf61						-0.00974676	-0.014004	-0.0178073				708.721			-1.35665	-1.21314	0.93696
C17orf65						-0.00829275	-0.0758842	-0.00632615				32.8516			0.0197356	-1.15281	0.159411
C17orf70						-0.0123518	-0.00505503	-0.024646				223.083			0.868045	-0.00104128	1.02219
C17orf75						0.0245795	0.0807715	-0.0287818				299.432			-0.506905	-1.01158	-0.143341
C17orf79						-0.0216601	-0.0202151	-0.0203038				718.103			-0.933932	-0.877541	-0.434516
C17orf82						0.362294	-0.0119713	-0.0135994				73.252			-0.260269	-0.209948	-0.0821004
C17orf89						-0.0170968	-0.027275	-0.0204844				2968.45			0.984974	1.12528	1.62014
C17orf96						-0.0108987	0.0352352	0.0182065				113.424			-0.614074	0.101613	0.447818
C18orf21						-0.0068902	-0.000392448	-0.00369056				791.865			-0.352258	0.455108	0.828229
C18orf32						-0.0215377	-0.00134154	0.0295417				1374.14			-0.642311	0.771238	1.43096
C18orf54						-0.0404203	-0.0256038	-0.0421659				526.135			-1.48011	-0.313893	-0.807118
C18orf8						0.00698056	0.0140202	0.00880073				297.425			0.104366	1.20867	1.0898
C19orf10						0.0016358	0.0180273	-0.0258315				1397.99			-0.331159	-0.197841	0.169176
C19orf12						-0.00336752	-0.00795315	-0.0126423				576.513			0.140073	-0.0881872	0.403016
C19orf24						0.0984234	0.0741922	0.0133695				277.99			0.310513	-0.384061	0.414768
C19orf25						-0.00452021	0.00431146	-0.0237253				235.587			0.473037	0.175216	0.402908
C19orf26						0.00171636	0.0469335	-0.00455494				28.6015			-0.125867	-0.221594	-0.194637
C19orf40						-0.010045	-0.0166814	-0.0138496				80.855			0.233325	0.171984	0.543541
C19orf42						-0.00021257	0.00700625	0.000197085				2823.41			-0.109016	0.581126	0.208174
C19orf43						0.0155799	0.00710883	0.00711639				852.191			-0.0934035	-0.0823596	-0.185145
C19orf44						-0.0244142	-0.0292107	-0.0147153				53.5869			-0.136242	-0.0943358	-0.0874624
C19orf53						-0.0127311	-0.0250905	-0.0276342				1554.03			-0.0936353	-0.513081	0.268108
C19orf54						-0.00581875	-0.0100556	-0.0258572				241.368			0.0513336	-0.218798	0.157221
C19orf55						0.015318	0.0160302	0.019331				147.433			-0.00615818	0.574629	0.118452
C19orf66						0.0444784	0.0125304	0.0846568				131.445			-0.598081	-1.816	-0.134601
C1GALT1						-0.0134761	-0.0229372	-0.0306445				939.388			-0.970465	-1.50127	-0.703031
C1orf105						0.00136138	-0.0406694	-0.0320473				264.945			3.68017	3.68725	3.84551
C1orf106						0.0232585	-0.0373297	0.0408931				1000.21			-0.182115	0.835402	-0.425422
C1orf109						-0.0104555	-0.017612	-0.025327				637.265			0.162449	-0.127752	-1.07536
C1orf112						-0.00140582	0.0162071	0.00470958				196.401			-0.782621	-0.61328	-1.32154
C1orf114						0.0185077	0.0598874	-0.0217892				61.4635			-1.85637	-0.213019	-2.57846
C1orf115						0.0430795	0.0411259	0.0423984				905.494			0.901485	1.19325	2.21829
C1orf123						-0.0195903	-0.0398015	-0.0371238				570.033			-0.20734	0.194678	-0.238071
C1orf131						0.0210496	0.00796277	-0.00985102				852.156			-0.11161	0.863394	-0.0744935
C1orf172						0.176701	0.00221842	0.0320532				94.9948			1.30008	0.124364	1.08968
C1orf174						-0.0117472	-0.0208734	-0.0123542				1409			-0.0823022	-0.549925	-0.266112
C1orf198						0.00152173	0.0131255	-0.0141973				434.084			0.156681	1.03556	-1.48918
C1orf204						0.0383964	0.0435378	0.0631523				19.0052			-0.150534	-0.144333	-0.0210213
C1orf21						0.0196049	0.00432314	-0.0176765				552.631			0.415299	-0.812016	-0.917366
C1orf216						0.726303	0.328025	-0.0705085				82.4128			0.0797449	-0.268771	-1.98447
C1orf31						-0.000341728	0.00551886	-0.008052				1070.74			-0.637904	0.279053	0.442281
C1orf35						0.0463371	0.0704238	0.0539408				320.579			0.178635	0.774678	-0.110607
C1orf51						0.797973	0.0549967	-0.0872504				51.1403			1.17109	-1.22734	-0.19404
C1orf53						-0.00029348	-0.00635088	-0.0124994				84.6892			-2.77155	-0.834419	-1.41464
C1orf56						-0.00870002	0.845955	-0.0116388				129.823			-0.218365	0.585195	0.115981
C1orf61						0.409368	0.113068	0.0158829				149.727			-0.77971	-0.548725	0.115586
C1orf63						-0.00326411	-0.020036	-0.0286113				447.934			0.499645	0.130059	-0.950455
C1orf65						-0.292908	0.252691	0.151458				17.6539			-0.0680322	0.114184	0.135145
C1orf74						-0.00313885	0.00807446	-0.0174441				61.2942			0.33449	-0.489481	-0.524617
C1orf86						0.249013	0.229462	0.192248				176.126			-0.121227	-0.458719	0.367414
C1orf88						-0.0287135	0.0543815	0.0596721				476.417			0.787656	1.01803	2.97633
C1orf94						0.22115	0.376063	0.394408				33.0121			-0.223989	-0.352772	-1.05385
C1QBP						-0.00127837	0.0133416	-0.0260911				5222.76			-1.31127	-1.30939	-1.11951
C1QL1						0.175911	0.278471	0.26288				29.0569			-0.0322826	-0.404346	-0.0282038
C1QTNF9						-0.695509	0.00153925	0.00046515				8.93385			-0.324217	-0.0905142	-0.136928
C20orf111						0.000418359	0.00626664	0.00385054				636.832			-0.331349	-0.364192	-0.110472
C20orf112						-0.0299513	-0.0238536	-0.0221703				239.119			-1.26409	-0.891341	-0.807998
C20orf160						0.0566002	-0.00973978	-0.0204643				141.771			-0.0253509	-0.705494	-0.862046
C20orf194						-0.00904761	0.00283862	-0.00920191				457.743			2.18351	1.34685	0.910241
C20orf20						-0.0116783	-0.00116935	-0.0208291				717.129			-0.444397	0.727794	0.408145
C20orf27						0.00289764	-0.0116889	-0.026129				162.423			0.0562941	0.0660592	-0.41819
C20orf43						-0.00999134	-0.0177821	-0.0140487				2534.76			-0.132733	0.879928	0.362303
C20orf72						-0.00283461	-0.00878916	-0.00818594				1389.21			0.369867	0.717234	0.351821
C20orf94						0.00744766	0.0276265	0.0204592				132.538			0.367303	0.628247	0.0114046
C21orf2						0.176805	0.164468	0.151077				234.325			1.01001	1.02151	0.193239
C21orf58						-0.015273	-0.0515112	-0.0336328				26.0131			0.190634	0.309465	-1.06876
C21orf59						-0.00984057	-0.0249391	-0.0316465				1628.69			-0.248533	0.664047	-0.380901
C22orf28						0.0113838	-0.0168257	-0.000500815				786.289			-0.538339	-0.914612	-0.469074
C22orf32						0.660111	0.0461754	0.000635361				1304.41			1.13419	0.290357	0.611469
C2CD2						-0.0765834	0.0158752	-0.0143459				669.979			0.801218	1.97617	-0.166845
C2CD3						0.0352536	0.00108178	0.00346892				389.403			0.202708	-0.194525	-0.346247
C2CD4A						0.0508804	0.141329	0.0529701				13.1581			-5.15829	-0.0586567	0.0144471
C2orf18						-0.0179387	0.00336183	-0.0213133				736.74			-0.0778061	0.0690668	0.223607
C2orf29						-0.0156304	0.000100975	-0.0220656				1321.26			1.13898	0.462187	0.328696
C2orf42						0.000134376	0.013598	-0.00513811				118.338			0.81104	0.301315	0.309535
C2orf43						-0.809516	-0.835678	-0.844585				92.2152			-3.45582	-2.64012	-3.75456
C2orf49						-0.0442165	-0.0339778	-0.062472				620.58			0.839656	0.250691	0.399137
C2orf54						-0.541732	-0.00583337	0.0298154				18.6467			-0.269838	-0.243315	-0.149236
C2orf65						0.428535	0.326912	0.288792				17.7784			0.755674	0.584741	0.591147
C2orf68						0.00400054	-0.00851572	-0.0254758				393.424			-0.163267	0.0978676	0.229716
C2orf69						-0.023117	-0.00860496	-0.00334913				1870.38			0.0278272	-0.200588	-0.443189
C2orf72						-0.0874318	0.043738	-0.0838844				241.945			-0.421895	0.394048	0.209611
C2orf76						0.00919192	0.00728548	-0.00156466				334.127			0.499324	1.8413	1.40339
C3orf14						0.00476417	-0.0254162	0.0454469				544.904			-0.337316	-0.76231	-0.735615
C3orf15						0.799141	0.473597	0.406357				36.8729			-0.105809	-0.437675	-0.0917346
C3orf18						0.0149573	0.013328	0.00693561				75.2584			-0.84219	-0.5506	-0.673042
C3orf19						-0.00730724	-0.00707413	-0.0214496				421.462			0.0547537	0.212303	-0.149415
C3orf33						-0.00851833	-0.00876402	-0.0361104				25.6079			-0.209986	0.0638178	-0.400945
C3orf38						0.0100289	-0.00322458	-0.00845676				1042.29			0.54033	-0.797254	-0.706106
C3orf52						0.00117011	-0.00294003	-0.0106012				237.968			1.10466	0.175411	-0.00279708
C3orf58						0.000558874	-0.0151629	-0.0183114				543.296			-0.999114	-1.65396	-1.46283
C3orf67						0.454118	0.0306538	0.0667482				80.976			0.764552	-1.24174	-1.13424
C3orf70						0.174946	0.232068	0.218724				13.1319			-0.0928789	-0.232811	-2.18646
C4orf19						0.0730955	0.018938	-0.0118378				194.43			2.21269	1.95998	2.17115
C4orf27						0.0285826	0.0119599	-0.00636801				622.18			-0.383223	-0.59241	-0.288661
C4orf29						-0.0115864	-0.024317	-0.0175545				292.621			-0.00300988	-0.531752	-0.301431
C4orf3						0.0059386	-0.0233166	-0.0137057				2350.33			-0.557197	-0.550442	-0.0807568
C4orf32						-0.0062831	-0.00424402	-0.0162892				10.8025			-5.05947	-0.746099	-0.496323
C4orf34						-0.00597732	0.00163087	-0.0183594				696.485			1.34977	0.403192	0.736714
C4orf52						-0.012455	-0.0212936	-0.0338032				1274.28			0.598782	0.287218	-0.060302
C5orf15						0.00512816	0.0246983	0.0585802				2236.92			-0.403335	0.251517	0.585698
C5orf22						0.00777425	-0.00453646	0.00679543				858.958			-0.138815	0.144431	0.630005
C5orf25						-0.00429081	-0.00984639	-0.00935759				380.96			-0.272363	0.755392	-0.0304959
C5orf28						-0.0191778	-0.0221721	-0.0165309				366.14			-0.374536	1.12016	0.666039
C5orf30						-0.00999475	0.00274353	-0.0200856				470			1.67154	1.92966	1.02029
C5orf34						0.0014331	-0.0224452	-0.0506566				224.809			-0.686512	0.0799686	-0.0643652
C5orf42						0.206907	0.158192	0.169844				21.9073			-2.1725	0.259823	-0.415742
C5orf43						-0.0222776	-0.0327972	-0.0245667				1615.74			-0.230652	0.341708	0.046272
C5orf51						-0.00380152	-0.0136008	-0.018634				704.782			-0.366692	0.232498	-0.185877
C5orf54						-0.0151302	0.00824849	-0.0105392				30.3102			-0.279268	0.214792	-0.85112
C5orf58						0.0337258	0.699602	0.74314				603.224			2.67952	3.75712	4.28541
C5orf62						-0.00465465	-0.0179337	-0.018755				228.178			0.141724	-1.60025	0.91536
C6orf130						-0.00664466	-0.0258573	-0.0201394				543.018			-0.69676	-0.960584	-0.593082
C6orf132						0.390672	-0.0432062	-0.156998				180.749			1.96704	1.32555	1.76654
C6orf141						0.424	-0.00538138	-0.00742083				26.7122			-0.0631599	-0.163958	-3.06305
C6orf170						-0.0248216	-0.0183979	-0.0214097				280.215			1.36573	0.673263	1.51882
C6orf211						0.00970588	-0.0158996	0.0190697				6999.24			1.54397	0.436718	1.76653
C6orf223						0.146332	0.00759092	0.0165811				70.5216			-0.141458	-0.12104	0.0919364
C6orf226						0.638557	0.0980016	0.0116006				107.178			0.793309	0.0992276	0.814927
C6orf47						0.00438841	-0.0152675	-0.0212081				130.496			-0.102531	0.278855	0.376097
C6orf57						0.0122395	0.00837877	-0.000642598				157.466			0.311583	-1.57559	-0.218135
C6orf62						0.0424584	-0.0489203	-0.0518322				3453.58			0.15256	0.640302	0.22508
C6orf70						-0.0169424	-0.00998766	-0.0152819				143.819			-0.0824654	-0.264013	0.0133831
C6orf89						0.00496301	-0.0217932	-0.0103661				343.614			-0.303832	-0.0555508	0.39286
C7orf10						-0.00580481	-0.0125924	-0.0273678				170.707			1.53085	0.090905	0.627534
C7orf23						0.0505528	0.0268526	0.00122921				183.406			-2.51609	-0.871649	-1.1039
C7orf26						0.0723419	-0.0398012	0.0334706				1010.53			1.0218	0.729113	0.535736
C7orf31						-0.00855556	-0.0103174	-0.0181924				98.6266			1.41769	1.00013	0.857792
C7orf41						0.0541167	-0.0466213	-0.0717155				16.891			-0.633556	-0.174894	-0.69515
C7orf55						0.00556557	0.00765572	-4.98967e-05				775.649			0.0309523	0.31641	-0.863662
C7orf57						0.272217	0.223411	0.170474				10.6199			0.306604	-0.82106	0.241042
C7orf59						-0.0267286	0.0047001	-0.0288312				725.725			-0.711719	-0.667925	-0.625704
C7orf60						0.00746434	-0.0159905	-0.0193497				169.754			-0.172578	0.17036	0.338024
C8orf33						-0.0254872	-0.0338447	-0.0524973				1028.54			0.967847	1.06333	0.56112
C8orf37						0.00479608	-0.000630863	-0.00276468				172.123			-0.42169	0.329699	0.851227
C8orf42						0.802624	0.0729931	0.050176				1562.79			4.63982	0.072541	0.922606
C8orf58						0.0371285	-0.00641038	0.0985296				115.924			0.211634	-0.315986	-0.432748
C8orf76						0.00905732	0.0127075	0.0227373				2420.64			1.854	1.98981	2.60049
C9orf114						0.0210696	0.00403783	-0.0101052				164.898			-0.44067	-0.371314	-0.47687
C9orf123						-0.0131041	-0.0062283	-0.0436924				1874.14			0.161222	0.210813	-0.727645
C9orf156						-0.0575901	-0.0761646	-0.0884001				182.345			-0.637928	-0.102545	-0.634657
C9orf16						0.00621921	0.0578675	-0.0133405				291.266			0.149691	-0.0588369	-0.41983
C9orf169						-0.0527723	-0.0404819	-0.0576463				58.154			0.0367427	-0.282831	0.0365816
C9orf3						0.0746633	0.0276433	0.0203289				159.434			-0.548797	0.0276181	-0.667364
C9orf40						-0.0328893	0.351046	-0.0358088				382.984			-1.39987	0.564513	-1.10101
C9orf41						0.00075315	-0.027354	-0.0293319				381.507			-0.446666	-0.837135	-0.831069
C9orf64						0.371896	0.564884	0.0700767				1435.73			0.00960424	1.88973	-0.188117
C9orf69						0.0120925	-0.0184164	-0.00377907				301.815			-0.0320356	0.286706	-0.705777
C9orf85						0.0279326	-0.0162659	-0.0242413				406.743			-0.234579	-0.257062	-0.222092
C9orf89						-0.0428414	0.0505104	0.035231				123.049			-0.465765	-0.747809	-0.0586445
C9orf9						0.59312	0.539873	0.526895				71.9564			0.953368	0.606076	0.503048
C9orf91						-0.00764366	0.102872	-0.0599958				86.0631			-1.05421	0.936847	-0.653399
C9orf96						-0.0232023	0.124318	-0.0137611				40.2873			0.67178	-0.728019	0.419522
CA13						0.00637223	0.0133492	0.0110514				464.968			1.08346	1.71173	3.92685
CA2						-0.0160551	0.0053585	-0.00365411				4217.05			1.76069	2.46171	5.69586
CA4						0.0571936	0.0668247	0.0613127				85.2272			-1.16076	-2.93021	0.193502
CA8						-0.0113167	-0.00507635	-0.0139353				157.244			0.971261	0.0204577	2.02851
CA9						0.660955	0.65301	0.133416				29.1695			-0.331073	-0.0404669	-0.0656273
CAB39L						0.000322442	0.0131311	-0.000210818				151.832			0.73976	0.373369	-0.451106
CABIN1						0.315593	-0.00368949	-0.0696111				85.7125			0.0316511	-0.443603	-0.246487
CABLES1						0.0662088	-0.0180828	-0.0371659				537.777			1.55436	1.60331	1.6287
CABLES2						0.0752241	0.0663449	0.0648949				394.429			-0.287296	0.904341	-0.0250322
CACHD1						-0.00482324	-0.0178761	-0.0130468				160.941			-1.406	-2.2328	-4.24136
CACNA1B						0.0295306	0.216486	0.181759				54.3054			1.0676	0.922123	-0.131967
CACNA2D1						-0.0296957	-0.0198872	-0.0540306				70.2584			-4.93585	-1.81738	-2.66033
CACNA2D3						-0.0158929	0.0471315	0.0523953				189.799			2.15101	0.958836	2.08396
CACNA2D4						0.182033	0.327276	0.338266				24.5962			0.0476693	-0.00149781	-0.0755394
CACNB3						0.0055296	0.0195409	-0.00262367				414.233			1.14571	1.04078	1.10429
CAD						0.00316986	-0.0242596	-0.0110631				388.889			0.0605702	-0.400766	-0.500485
CALCB						0.485529	0.832978	-0.00114958				21.2586			0.513371	0.365636	0.106623
CALCOCO2						-0.117995	-0.0997721	-0.116058				603.471			-0.680446	-0.474167	0.641655
CALHM1						-0.257144	0.0603737	0.0832924				34.4173			-0.448602	-0.410793	-0.321085
CALHM3						-0.0768741	0.0180026	0.0429758				52.2816			0.0799331	-0.902712	0.074248
CALM1						0.000141418	0.00255263	-0.00315696				15136.4			-0.344977	0.355801	0.0533791
CALM2						-0.0107923	-0.0266676	-0.0190126				14031.1			0.116596	0.100339	0.0922109
CALM3						0.0227576	0.00632459	0.0044307				1398.56			-0.994527	-0.0720252	0.260132
CALN1						0.123045	-0.0531529	-0.0286926				45.4883			0.22185	0.238936	-0.205742
CALR						-0.000245778	-0.00542302	-0.00373869				3618.5			-0.189763	-0.169563	0.32223
CALY						0.297428	0.502317	0.0997243				25.6496			0.453758	0.182154	0.453758
CAMK1						-0.0263529	0.381857	-0.0037243				32.2881			-1.28275	-0.220632	-0.438652
CAMK1D						0.0985011	-0.0466439	-0.0511336				26.9047			0.0373339	-0.932896	-1.40545
CAMK2N1						-0.0134604	-0.00515859	-0.0191693				790.378			1.22775	2.41398	1.5977
CAMK4						0.0419611	0.0126688	-0.000143728				100.823			0.915392	0.58835	0.149108
CAMKV						0.0259341	0.00533813	-0.0214484				58.8322			-0.326883	-0.701467	-1.06033
CAMLG						0.00952918	-0.00203181	-0.00746496				1117.42			0.337465	0.36051	1.21212
CAMSAP1						-0.00356259	-0.0122859	-0.0031151				539.61			-0.517262	0.133134	-0.850287
CAMTA1						-0.0432101	0.032571	0.0154242				4621.53			0.528597	-0.286136	-0.420342
CAND1						0.00471116	-0.014323	-0.0192394				4561.91			-1.96516	-0.398969	-0.485969
CAPN1						0.0133426	-0.0292338	0.0250892				403.488			1.07293	0.816989	1.28038
CAPN12						0.845963	0.00194404	0.0119492				28.5991			0.00250618	-0.196481	0.0187534
CAPN2						0.0881087	-0.11121	0.0477805				5175.04			1.78939	3.48095	0.753068
CAPN5						0.0011628	-0.00327063	-0.0125643				104.096			0.269766	-0.560525	0.220892
CAPS2						-0.026342	0.0212479	0.033988				9.75993			0.0718845	-1.15039	-0.349975
CAPZA1						-0.0070881	-0.0287327	-0.0199134				5083.64			0.302416	0.559343	0.00921466
CAPZA2						-0.0187529	-0.000127268	-0.00729624				3272.57			-0.596668	-0.519422	-0.585343
CAPZB						0.0275609	-0.00115004	0.00748546				3013.57			0.13037	-0.419548	-0.181655
CARD10						0.0126246	-0.0034162	0.00919836				388.205			0.17834	-0.254224	0.710072
CARD11						-0.488733	0.0666869	0.0565886				722.571			3.42116	1.51329	2.1325
CARHSP1						-0.0267276	-0.0276887	-0.0350971				1551.84			0.0422481	-0.253175	-0.254399
CARKD						-0.370752	-0.390831	-0.379318				294.499			-0.82162	-0.644138	-0.737444
CARS2						0.0298977	0.0228674	0.032446				394.69			-0.0512007	0.0196531	-0.22825
CASD1						0.00465803	-0.0349352	-0.0129876				183.896			-0.647222	0.192168	-0.991912
CASKIN2						0.0354908	-0.00141742	0.0237681				97.0862			0.389798	0.111565	0.258766
CASZ1						0.0327273	0.0313105	0.015317				131.006			-0.0269568	-0.0135407	-0.0505989
CAT						0.00796018	0.106554	0.842897				692.668			0.722146	-0.731659	3.33529
CATSPERG						0.0206714	-0.0225291	-0.0329362				19.187			0.205935	-0.0205882	0.214644
CAV1						0.0377339	1.66693e-05	-0.0228177				278.015			-2.24612	-2.18873	-2.03286
CBFA2T2						0.0167701	-0.0231853	-0.00792243				1090.94			1.94177	1.78904	2.6119
CBFA2T3						-0.433948	0.0506014	0.0657209				23.5502			0.184867	-0.130442	0.0497867
CBL						-0.0169149	0.000295603	-0.0117892				905.236			0.264773	0.230691	-0.450667
CBLB						0.0175929	0.0122006	0.0149745				546.533			0.817132	1.24804	0.953045
CBLN1						-0.0175674	0.104178	-0.0337049				15.1743			-0.311008	-1.01087	-2.78842
CBR1						0.583531	0.666296	0.569059				138.032			-4.17312	0.864515	-0.202435
CBR3						0.0247456	-0.00632399	-0.0316071				375.853			2.53761	0.313568	2.13471
CBR4						-0.0129592	-0.0103683	0.00152867				373.998			-3.01203	-0.985068	-0.190949
CBS						0.269971	0.0519387	0.0533577				845.184			2.82446	1.31884	0.204374
CBX1						0.000170102	-0.00445055	0.000329792				2812.54			-0.122368	-0.493014	0.0834186
CBX2						0.0156322	-0.0112433	-0.00901804				297.033			-0.533106	-1.04853	-0.493137
CBX4						0.0939435	0.173644	0.0828625				491.309			0.0372105	0.334776	0.764501
CBX6						0.0431977	0.0233827	0.0089415				80.1163			-0.745806	-0.47248	-0.618776
CBX7						-0.0336264	0.103948	0.0417351				99.0963			-0.591811	-0.0780581	1.09403
CC2D1A						0.0110293	0.0310693	0.00013487				57.7625			0.11512	-0.209463	-0.116403
CC2D1B						-0.00601016	-0.0238761	-0.0215066				78.0268			-0.377927	0.25275	0.214405
CCAR1						0.00433276	0.00432351	0.0171182				2476.09			-0.212559	-0.013976	-0.310331
CCBE1						0.103747	0.0189733	0.00148629				153.95			0.656535	0.20517	0.735304
CCDC101						-0.00143642	-0.0040884	-0.00610482				146.246			0.444696	-0.115062	-0.082291
CCDC104						0.0145486	0.00078223	-0.0152453				482.473			-0.402153	-0.399551	0.620098
CCDC109B						0.0457408	0.00247709	-0.0142133				925.702			2.12306	1.66869	0.967358
CCDC111						-0.00345161	0.00240525	-0.0164467				108.718			-1.35602	-0.685809	-0.388965
CCDC115						-0.0182857	-0.0598248	-0.0632881				253.6			0.528583	0.387067	0.289863
CCDC117						-0.0275888	-0.0264447	-0.04585				757.506			-0.0574539	-0.663837	-0.512723
CCDC12						0.00184577	0.00514278	0.00537161				612.304			-0.392487	-0.398704	-0.425488
CCDC124						-0.00395757	-0.018568	-0.0361545				130.091			0.324394	-0.451715	-0.0587811
CCDC126						-0.0141676	-0.0133492	0.0380603				1403.49			1.81453	2.33392	2.57086
CCDC127						0.00483143	-0.0355641	-0.0392065				429.086			-0.369619	0.282836	0.105941
CCDC130						0.0146467	0.010998	0.0166294				105.678			-0.194104	-0.768761	-0.0880451
CCDC136						0.0160378	-0.00528479	-0.0270954				96.2084			0.124989	-0.0357895	-0.808276
CCDC137						0.0029539	0.00244018	0.0112271				286.992			0.500779	0.420258	0.384197
CCDC138						-0.00910773	0.0115766	-0.00921816				131.579			-0.779912	-0.252831	-2.00114
CCDC14						0.0634831	-0.0103117	-0.0303764				606.512			-0.209197	-0.356572	-0.785367
CCDC148						0.0418485	0.0342902	0.0101713				38.5655			-0.16864	0.138757	-0.0770142
CCDC15						0.00453789	-0.00218088	0.00243889				55.694			-1.46691	-1.23199	-0.155532
CCDC150						0.00410467	0.0267602	-0.00465658				82.4328			-0.3925	-0.2988	-0.696024
CCDC155						0.810177	0.80384	0.649306				27.8684			0.129838	0.0842195	-0.0238254
CCDC157						-0.00863412	-0.0144334	-0.0113277				31.4366			0.126098	-0.128314	-0.111478
CCDC163P						0.00148692	-0.0220939	-0.0303265				155.632			0.0574252	0.284365	0.906327
CCDC17						0.119721	0.065504	0.104607				20.3967			-0.0337306	0.171991	0.31471
CCDC23						0.00476175	0.0110497	0.00121666				389.233			-0.608341	-0.501555	-0.594881
CCDC25						0.00145896	-0.00360046	-0.0134944				591.207			-0.0774798	-1.07851	-0.718709
CCDC28A						-0.00596873	-0.0212418	-0.0273339				163.561			-0.330509	-1.43928	0.495692
CCDC28B						-0.00242089	0.00595097	-0.028568				71.4454			-1.31957	-1.17076	-0.995432
CCDC33						-0.11765	0.675595	0.661348				113.679			0.0654288	-0.00679143	-0.0321316
CCDC36						0.666767	0.730407	0.259277				27.5953			-0.112635	0.00770573	-0.0442931
CCDC38						-0.00953225	-0.0651648	-0.0604344				23.4207			0.297178	0.131803	0.0294794
CCDC40						0.100287	0.0584156	0.0842921				31.6017			-0.0749133	0.156161	0.305178
CCDC51						-0.0121645	-0.0157416	-0.0257399				524.892			-0.020349	-0.473583	-0.026677
CCDC53						0.00333537	0.00757603	0.00952473				219.809			-0.958139	-1.31616	0.169907
CCDC57						0.004312	0.0371266	0.00952				30.4152			0.0285024	0.140043	0.0448047
CCDC6						0.0156977	-0.0106407	-0.0153686				1082.16			0.632607	-0.337678	-0.73632
CCDC64						-0.00888054	0.0100442	-0.0125219				274.059			0.818192	0.683374	0.533739
CCDC64B						-0.00453311	0.286277	0.32443				124.942			1.0734	0.888009	1.23947
CCDC67						0.701587	0.113774	-0.000616514				12.0298			-0.229454	0.0228127	0.018601
CCDC69						-0.0240886	-0.00857365	-0.020164				168.104			0.31945	0.773389	0.461434
CCDC8						0.108626	0.0924847	0.084898				237.298			-0.389831	-0.0430021	-0.192787
CCDC82						0.0357324	0.0136853	-0.00467889				368.195			-0.770137	-0.87042	-0.375367
CCDC84						0.00685991	-0.00681704	-0.0131079				313.14			0.0578513	-1.18657	-0.936084
CCDC85B						0.0203906	0.00926086	-0.00234168				249.772			0.0717909	-0.221437	-0.352152
CCDC85C						-0.0068336	0.00803853	0.0539974				416.769			0.0642051	0.323209	-0.00828661
CCDC86						-0.024105	-0.0166913	-0.0280297				332.466			1.29394	-0.291277	-1.12271
CCDC88C						0.0978828	0.0632033	0.0714018				127.653			-1.49817	0.284263	-0.536512
CCDC9						0.00760615	-0.0104447	0.00085405				118.69			-0.0881967	-0.0939439	-0.14938
CCDC90A						-0.00843442	-0.0119663	-0.0175368				2056.63			0.582046	1.12888	0.232226
CCDC90B						0.00603355	-0.0092129	-0.028442				1475.31			-0.00845478	-0.558758	-0.201904
CCDC92						-0.00920157	-0.000344	-0.00368361				350.189			1.12718	3.24346	1.92249
CCDC93						0.00832148	-0.0106885	-0.0206594				503.278			0.523869	0.841522	0.352595
CCDC94						-0.00357535	-0.0118345	-0.0147605				156.859			0.0127794	-0.129793	-0.183785
CCDC97						-0.0013941	0.00716216	0.0108603				286.448			0.231431	0.343656	0.157126
CCDC99						0.00472383	-0.0119962	-0.0072165				1207.07			-0.921515	0.500104	0.182813
CCKBR						0.180287	0.215899	0.167283				458.97			-0.68996	0.988995	0.720575
CCL28						0.857025	0.835769	0.844571				30.371			0.714871	0.686383	0.819667
CCNA2						0.000473763	0.00623928	-0.00114438				2136.2			0.174894	-0.363829	-0.640683
CCNB1						-0.010613	-0.0245177	-0.0450342				4144.47			-0.293978	-0.224331	-0.288827
CCNB2						0.0165399	0.0326144	0.00464341				2017.22			-0.221867	-0.268901	-0.315848
CCND1						0.154334	-0.00989364	-0.0296956				409.816			3.38384	-1.492	-2.7174
CCND2						-0.00685891	-0.00528284	-0.0242709				11196.6			0.644877	2.16681	1.02262
CCNE1						0.0610354	0.0575926	0.0675042				691.673			0.315019	0.181344	0.22066
CCNE2						0.00483581	0.0134579	-0.00708233				508.962			-1.72588	1.33046	0.727271
CCNF						-0.0168782	-0.0172587	-0.0259606				377.182			-0.285367	-0.984678	-0.555263
CCNG2						0.0103895	-0.00459053	-0.00155016				2616.14			2.1079	1.80707	2.14514
CCNH						-0.000750796	-0.00357182	-0.00168991				525.744			-0.591129	-0.618394	0.0743562
CCNI						0.00056717	0.0183434	0.0169824				8568.52			0.953459	0.689462	0.662694
CCNJL						0.0286236	-0.0291293	-0.0265912				36.1042			-0.137296	-1.26864	-1.51879
CCNL1						-0.00713226	-0.0112319	0.0346429				1717.76			0.612465	0.342951	0.383917
CCNO						0.14605	-0.00912862	-0.0447896				83.4049			0.720536	1.20174	1.13011
CCNT1						-0.288704	-0.286592	-0.290419				1423.52			-0.220098	0.307671	0.168433
CCNY						-0.0486351	-0.0331593	-0.0921363				1689.29			-0.24061	-0.302884	0.374816
CCR10						-0.0215006	0.0183212	0.0413064				17.3521			-2.0143	-0.333415	-0.0953715
CCRN4L						0.00154478	-0.0248025	-0.0271064				206.223			0.799164	-0.932991	0.368283
CCS						-0.0124512	0.0140072	-0.00064025				295.499			0.0188911	-0.215542	0.216128
CCT2						0.00426382	0.00358212	0.000336057				11000.8			-0.853342	-0.396577	-0.352247
CCT4						0.00333322	-0.00484641	-0.0012938				8743.58			0.0688829	0.038	-0.0624756
CCT5						-0.0074609	-0.0320739	-0.0413124				7279.61			0.782075	0.537547	-0.129882
CCT8						0.00530955	-0.0465649	-0.0520458				9562.1			0.0961794	0.598957	-0.122024
CD160						0.489078	0.512476	0.524467				11.9924			0.0294687	0.124626	0.3806
CD163L1						0.182585	-0.0833166	0.467358				21.3676			-0.436772	-0.754107	0.0420274
CD19						0.164656	0.291492	0.482148				48.7534			-0.16064	-1.30025	0.827854
CD1D						0.13136	-0.0131539	-0.00804069				14.6309			0.152519	-1.80604	-0.938698
CD248						-0.0625694	0.0929568	0.0586349				71.2857			-0.494048	-0.222175	-0.332173
CD274						0.842868	0.154562	0.0798563				88.7418			2.15344	1.90532	1.84266
CD2AP						0.0445993	0.0138633	0.0266135				1757.86			0.402799	-0.110397	0.336394
CD302						0.0123717	0.0365737	0.0235689				257.59			-0.388285	2.3129	1.97236
CD38						0.236772	0.0394793	0.092729				585.759			4.04803	4.1365	4.11712
CD70						0.184693	-0.0131464	-0.0354365				228.128			1.15782	0.380476	1.62857
CD81						0.0935624	0.013106	0.00780834				3815.49			1.97309	0.653575	1.27407
CD9						0.198225	-0.00126096	-0.00582739				14265.5			9.59278	-0.22864	1.02474
CDADC1						-0.0260416	-0.0245111	-0.0426923				462.964			-0.304542	0.386697	0.613005
CDAN1						-0.0224398	0.0125508	-0.0078626				259.994			0.91317	1.02417	1.28955
CDC123						-0.000332001	-0.011022	-0.0186013				987.734			-1.45078	-1.39249	-1.08519
CDC14A						-0.0165635	-0.0165837	-0.0495507				22.4435			-1.29116	-0.227042	-1.06135
CDC20						-0.0082251	0.00331744	-0.0101038				1682.52			-0.0689399	-0.382116	-0.571298
CDC34						-0.0268937	-0.0500382	-0.0450104				440.186			-0.303666	-0.781555	-0.220095
CDC37						0.185317	0.104705	0.149685				232.744			-1.13294	-1.2865	-1.26577
CDC37L1						-0.00418992	-0.035717	-0.0340591				628.218			0.324809	0.167844	0.0934101
CDC40						0.0242213	0.0212797	-0.0472594				903.544			0.459689	0.369963	0.740327
CDC42BPB						0.00843701	-0.0108403	-0.00771466				223.972			-0.0576263	0.702792	1.15229
CDC42EP2						-0.0035801	-0.0153431	-0.0257857				115.976			-0.0203202	-0.284142	-0.246205
CDC42EP3						0.00223081	-0.0266394	-0.0402007				1263.94			1.1846	-0.931579	-0.481244
CDC42EP4						0.00643463	0.00631069	0.0131175				471.801			0.354377	0.781203	1.18415
CDC42EP5						0.0811518	0.492298	0.357374				16.3997			0.295658	-1.00271	0.0758192
CDC5L						-0.00716077	0.00598835	-0.019897				1433.48			-0.232772	0.182023	-0.0592286
CDC6						-0.0166087	-0.0296419	-0.0103818				748.662			-0.515991	-1.50337	-0.944178
CDC73						0.00594755	-0.00425815	0.00313239				1352.43			-0.553199	0.184817	-0.435945
CDCA2						-0.0197701	-0.00933463	-0.0205932				892.78			0.187569	-0.4282	-0.677961
CDCA5						-0.00536501	-0.00468849	-0.00462532				392.974			-0.325298	-0.58199	-0.506146
CDCA8						-0.00954491	-0.00309478	-0.00619713				676.744			-0.30962	-0.30197	-0.858682
CDCP1						0.447713	0.000284093	-0.00628552				393.513			1.60605	0.509031	1.2455
CDH1						0.304075	-0.0076403	0.032258				6663.24			4.83547	0.241756	3.13876
CDH11						0.0680976	0.0726299	0.0625977				112.799			-2.35661	-1.54009	-3.19352
CDH13						0.00363351	-0.077741	-0.0223281				13.9968			0.213475	-4.28734	-3.90846
CDH2						-0.00229688	-0.026238	-0.032532				1029.22			-3.5249	-0.158388	-0.400234
CDH22						0.0625738	0.328387	0.185419				49.6617			0.0012263	0.0746245	0.0248678
CDH3						0.00285954	0.00403305	0.011817				1115.55			4.55283	-0.222224	2.41445
CDH4						-0.425191	0.0336128	0.0398374				239.716			1.3821	0.867497	0.545653
CDH6						0.0749767	0.00324517	-0.00609262				113.016			-0.136205	-0.102398	-2.0911
CDH8						-0.00119075	-0.0131736	-0.0198565				48.5956			-0.611642	-2.7028	0.272964
CDK17						-0.00325542	-0.0035358	-0.0226186				985.809			0.163153	-0.18998	0.233515
CDK19						0.0192437	-0.00656611	-0.0134866				155.61			-0.809418	0.232734	-0.230039
CDK2AP1						0.313723	0.0860832	-0.074779				5097.9			0.934206	0.503149	-0.500216
CDK2AP2						0.0136092	0.00285622	0.018686				325.266			0.398919	-0.725936	0.616299
CDK4						0.0097468	0.000386203	-0.0109625				1639.13			-0.189484	0.00378306	-0.887508
CDK5R1						0.0655636	0.052599	0.0143763				18.1475			-3.58479	-1.53894	-3.05426
CDK5RAP3						0.00146998	0.0486327	0.00432573				684.441			0.754101	-0.132361	0.869268
CDK6						-0.0128746	-0.00742303	-0.0328734				328.538			-2.40434	-0.211639	-2.40245
CDK7						-0.0260575	-0.0353023	-0.0391808				1196.53			0.965831	0.444927	1.27446
CDK8						0.00477262	-0.0024408	-0.0201342				787.469			-0.251062	-0.0760074	-0.615129
CDK9						-0.0263091	-0.0364085	-0.074406				194.394			-0.197684	-0.282786	-0.578699
CDKL2						-0.0107818	0.0111757	-0.00507199				43.7592			0.958399	-0.0278563	0.48872
CDKN1B						0.0100456	-0.00743339	-0.0203904				2646.52			-0.435453	0.576656	0.390258
CDKN2AIP						0.000854172	-0.0131944	-0.0194679				512.275			0.800963	0.824799	0.553073
CDKN2AIPNL						-0.00258563	0.0500686	-0.00640609				432.617			-0.0693018	0.059703	-0.21055
CDKN2C						-0.00234233	-0.00740748	-0.0272965				107.157			-1.16376	1.12107	1.12758
CDO1						0.0329124	0.0156711	-0.011437				1254.56			1.55433	1.36223	0.914238
CDON						0.0163726	0.00340707	-0.00900708				59.136			0.373449	0.0424385	-1.3912
CDR2						-0.0083519	-0.0101496	-0.0326536				288.471			-0.707215	-0.989564	-1.19014
CDS1						0.016014	0.00166138	0.0105005				1365.71			2.70127	0.457089	2.03544
CDS2						0.00609161	0.00321332	-0.00406248				1302.08			-0.342349	0.0812463	0.0818131
CDT1						0.000846514	-0.0101479	-0.00133343				1175.03			0.634916	0.0680363	-0.0201208
CDYL						0.117123	0.00302199	-0.000103843				1334.27			0.704088	0.183439	-0.35229
CEBPB						-0.030551	-0.0258855	-0.0360118				3351.15			3.40182	2.01793	2.17078
CEBPD						0.0939381	-6.41711e-05	-0.0244604				703.494			2.48129	3.50784	3.149
CEBPG						0.00247938	0.0170057	-0.00257416				1169.13			0.985876	1.64546	1.23449
CEBPZ						0.00101118	0.00195622	-0.00329626				3534.4			0.916692	0.36879	0.354459
CEL						0.0114963	0.119708	0.151488				25.7224			-0.0334225	-0.159293	-0.898667
CELSR1						0.142903	0.093462	0.0962743				172.948			0.467733	0.966927	0.205128
CELSR2						0.0380008	0.0288023	0.0264466				255.78			-0.0677639	0.247955	-0.969022
CELSR3						0.233698	0.23817	0.152979				121.491			-1.68253	-0.961898	-0.893351
CENPB						0.14307	0.196457	0.149208				60.8561			0.0851414	0.535728	0.202715
CENPC1						0.00253821	-0.0130171	-0.0122554				283.744			0.613217	0.3545	0.766858
CENPE						-0.0241514	-0.0209197	0.0178769				520.929			0.101328	0.348566	-0.00282056
CENPF						0.0476896	0.00623702	0.0177214				1341.58			-0.603704	-0.981481	-1.31589
CENPH						-0.016219	-0.00520582	-0.0131104				794.719			-0.0170582	-0.515462	-0.495264
CENPJ						-0.0166517	-0.0332749	-0.0445467				360.513			-0.628233	0.0517016	-0.571642
CENPK						0.0110648	-0.0147687	-0.0327521				789.3			-1.02971	0.0601988	-0.541309
CENPN						-0.0179232	-0.00828283	-0.0418754				1266.09			-0.189517	-0.308682	-1.18637
CENPO						-0.0023863	-0.00469608	-0.0140602				257.505			-0.179959	-0.243099	-0.425767
CENPQ						0.00268743	-0.000720361	-0.00324044				220.494			-0.198622	0.715881	-0.0229209
CENPV						0.0506773	0.0154294	0.0252634				146.338			-5.44836	-3.25447	-4.86193
CEP135						0.00949821	-0.00407441	-0.00908356				317.899			-0.872335	-1.51873	0.0626539
CEP152						-0.00939822	-0.0119304	-0.0318965				392.171			0.15377	0.307048	-0.292212
CEP164						-0.026004	-0.0275519	-0.032459				290.39			-0.21918	0.184088	-0.621808
CEP192						-0.00784491	-0.0100339	-0.0354803				974.891			1.39423	1.07036	1.55176
CEP250						-0.0150039	-0.0252581	-0.0402354				141.899			0.202843	-0.0101256	-0.0380033
CEP350						0.00094545	-0.0247159	-0.0338483				1951.43			-0.244541	0.636382	-0.0435433
CEP57						0.0225365	0.0219178	0.00609279				4823.62			0.633096	1.10776	0.507773
CEP68						-0.0201376	-0.020132	-0.0230811				652.59			0.347801	0.062133	-0.851493
CEP70						0.415158	-0.0117203	-0.0248329				654.788			0.256933	-0.746496	-0.3515
CEP72						0.0345422	0.0184296	0.0204915				173.149			-0.264177	-0.0917669	-0.234923
CEP97						-0.00776022	-0.0155381	-0.0276731				284.073			0.157674	0.583292	-0.0187905
CERK						0.0240396	0.0174401	0.0156681				224.513			-0.778034	-0.676239	-1.77946
CETN3						0.00111604	-0.0122146	-0.00391995				2444.62			0.708264	-0.594204	0.66326
CFD						0.349769	0.458672	0.31605				93.1742			1.29669	1.956	2.15572
CFDP1						-0.0141687	-0.0268657	-0.0301796				1581.68			-0.101761	-0.248554	-0.223695
CFL1						0.00282073	-0.0170051	-0.03087				7377.25			0.0464341	-0.547918	-0.417585
CGN						-0.0195152	-0.0126273	-0.0249701				526.79			-1.31592	0.322364	0.190754
CGNL1						-0.00217584	0.0198386	0.000177988				762.579			0.127769	-0.138573	-0.00637902
CGRRF1						-0.012258	-0.0227882	-0.0126794				285.332			-0.691512	-0.221457	0.530495
CHAF1A						-0.00734273	-0.00216959	-0.0357163				1119.09			-0.482982	-0.818435	-1.15717
CHAF1B						0.0214036	0.142751	0.0112152				136.011			-0.568421	-0.0835439	-0.56652
CHCHD1						-0.0190972	-0.0165673	-0.0299831				2146.12			0.0355151	-0.394796	0.282472
CHCHD10						-0.0125968	-0.0164643	-0.034496				174.098			0.198705	0.0378333	0.156252
CHCHD2						0.00968274	0.00334114	-0.00825596				10257.4			0.128966	0.161628	0.157734
CHCHD3						-0.000773667	0.00337346	-0.0168857				1253.56			0.570466	-0.122954	-0.573087
CHCHD5						-0.0142873	-0.0158418	-0.0260464				145.837			0.693508	0.993687	0.91482
CHCHD6						0.0144495	-0.00544936	0.012771				205.005			0.742232	-0.828432	-0.0958449
CHCHD8						0.0123345	-0.0155768	-0.0375157				1365.44			0.0625643	-0.656843	-0.399099
CHD1L						-0.0127639	-0.03152	-0.0216189				2962.21			-1.77344	-0.161338	0.0218716
CHD2						0.00865749	-0.0283075	-0.0298216				896.52			0.942166	0.954315	0.0504818
CHD4						-0.0192149	-0.0169942	-0.0141759				2145.69			-0.735367	-0.252852	-0.321419
CHD6						-0.0325558	-0.0213956	-0.0452676				749.761			-0.321258	-0.084155	0.430434
CHD7						0.0550273	-0.104522	0.046157				2055.56			0.0583966	1.59269	-0.303684
CHD9						-0.00791531	-0.00694358	-0.0216109				1114.74			-0.303405	-0.175115	-0.607574
CHDH						0.0215789	0.061863	0.059019				305.831			-0.244211	0.116156	-0.101441
CHERP						0.0466909	0.0206567	0.0339727				2167.4			-0.356515	-0.202418	-0.514576
CHGA						0.00203273	0.274776	-0.023847				73.3377			-0.861036	-1.03595	-0.162733
CHGB						-0.0261837	-0.0163592	-0.0295385				30.2874			0.0490131	-1.48639	-2.29275
CHIC2						-0.0081384	-0.0148869	-0.0369814				532.319			-0.146027	0.140059	0.583469
CHID1						-0.034021	0.0413407	-0.0443557				373.738			0.787164	0.229388	1.74194
CHL1						0.113489	0.24754	0.209937				25.7944			-2.26774	0.0157596	0.111943
CHMP2B						0.0272832	-0.00106551	-0.00438539				2143.22			0.507536	-1.19567	-0.147204
CHMP4A						-0.0320611	-0.0292143	-0.0214742				1153.46			-0.432714	0.165124	0.627436
CHMP4B						0.028314	-0.0268407	-0.02302				2106.13			0.646046	-0.0191789	0.460012
CHMP4C						0.592509	-0.000642223	0.807339				675.344			5.00023	1.15981	5.34548
CHMP6						0.0155627	0.00174373	-0.00207583				158.852			0.865356	0.228905	0.89824
CHMP7						-0.00426671	-0.00337669	-0.0109252				203.39			0.828974	0.183361	-0.885547
CHN2						0.136317	-0.0048757	-0.0241892				297.361			1.30278	1.45809	0.891346
CHODL						0.332761	0.859652	0.39053				693.509			5.25611	3.59453	4.57389
CHPF2						0.0177376	0.0164255	-0.00785778				137.2			0.0498995	-0.413072	-0.43769
CHPT1						-0.00521841	-0.019783	-0.02896				1052.04			0.107255	0.298396	0.142181
CHRDL2						0.166904	0.0371354	0.022506				27.4023			-1.01737	-0.18274	0.140107
CHRNA5						0.0115905	0.00746818	-0.00501675				42.7585			0.756242	-1.40528	-1.91432
CHRNB1						0.255009	-0.0917637	0.0254249				18.4134			-0.594131	-0.840995	-0.446958
CHRNB2						-0.0765848	0.067735	0.0419803				228.981			-0.0578283	-0.0607319	-0.0922497
CHST1						-0.0511364	-0.00206036	0.0514522				71.3146			0.177993	-0.171941	-0.341869
CHST10						0.00301055	0.0327189	-0.0114511				151.713			-0.391897	-0.116177	-1.61824
CHST11						-0.00647465	-0.00873712	-0.0264688				724.882			-0.880267	0.0420834	0.905283
CHST12						0.0413977	0.0401098	0.0735584				667.087			1.62566	0.849548	1.00044
CHST13						0.0350192	0.019043	0.00350431				27.4004			0.155238	-2.24444	-0.687106
CHST14						0.0674268	0.0348855	4.80975e-05				272.796			0.287556	0.385212	0.035136
CHST15						-0.27288	-0.0185838	0.0328229				701.623			0.822487	-0.179925	0.401131
CHST2						0.290976	0.0175079	0.0621576				3580.3			6.88034	0.434631	3.16975
CHST3						0.226473	0.073256	0.0152647				101.972			0.883255	0.78336	0.576761
CHST9						0.252839	-0.0262567	-0.0182854				43.1334			-6.80225	-3.92194	0.197801
CHSY1						-0.0312883	-0.0277311	-0.0347109				1530.91			0.682218	0.651929	-0.728178
CHTF18						0.0370555	0.0143126	0.0399858				237.98			-0.116488	0.0317764	0.325281
CHUK						-0.0273552	-0.0127299	-0.0243294				660.028			-0.568384	-0.0705522	0.540932
CHURC1						-0.00583806	-0.017161	-0.0104246				2592.88			0.0126706	0.145728	0.570512
CIAO1						0.00725518	0.00730028	-0.0156729				513.784			-0.752802	-0.530566	-0.00233748
CIAPIN1						-0.00761142	-0.00735193	-0.0413348				1776.47			0.0287667	-0.0599565	-0.385925
CIB1						0.0119945	0.010053	8.01833e-05				143.194			-1.49544	-1.01259	-0.804468
CIB2						0.0132786	0.0180895	0.00338366				265.855			0.252839	-0.318368	-0.192904
CIITA						-0.261098	0.267218	0.110646				24.7002			-0.234195	-0.312355	-0.381512
CINP						-0.0144811	-0.0205095	-0.0156032				133.29			0.0578762	-0.173122	0.478887
CISD1						0.00555852	-0.0101396	-0.0189864				932.244			-0.438639	-0.578543	0.217621
CISD3						0.0556108	0.12699	0.0921723				169.228			-0.310792	-0.460749	0.0568224
CIT						0.0769422	-0.0392068	0.0135758				306.399			-0.069286	-0.177835	0.302923
CITED2						0.00913344	-0.0141486	-0.00439062				395.236			-0.850379	0.898384	0.201365
CKAP2L						-0.0189316	-0.032769	-0.0286856				301.504			-0.267088	-0.248078	-0.628697
CKAP4						0.0399449	0.00574655	0.00293874				1745.2			-0.435295	-0.172246	-0.746076
CKB						0.248452	0.161939	0.144485				550.697			-1.02015	0.474898	-0.197789
CKM						-0.206581	0.577339	0.61629				16.0646			-4.35992	-0.0446146	0.211846
CKS2						-0.00195882	-0.0284417	-0.0381941				3276.35			-0.521277	-0.536491	-0.941055
CLASP2						-0.00831363	-0.0188068	-0.0178442				879.271			-1.11199	-0.446701	-0.57661
CLCN6						0.106511	0.0714684	0.0865031				163.893			-0.0628457	-0.315221	0.0531217
CLDN1						0.663174	-0.0160041	-0.0191776				72.9304			-0.242545	-1.09176	-0.484724
CLDN11						0.0480566	0.725181	0.21868				93.7644			-2.6966	-0.579891	-0.335106
CLDN15						0.837086	0.424899	0.610443				121.423			-0.112502	0.0219623	-0.37024
CLDN18						-0.80851	0.0183842	0.00465132				16.2292			-0.152649	0.056071	-0.249639
CLDN23						0.345792	0.330395	0.242284				177.597			2.53263	1.38653	1.24135
CLDN3						0.575519	0.386662	0.156377				61.6955			0.406973	0.229998	0.633639
CLDN4						0.0333687	0.315141	0.334383				617.446			3.68306	3.72995	3.823
CLDN6						0.0481428	-0.0120842	-0.0190087				456.428			1.43863	-0.782021	0.117537
CLDN7						0.597522	0.0755485	0.375513				567.744			3.92881	0.0877417	4.08152
CLEC11A						0.40173	0.0848866	0.0168172				722.539			1.98532	1.27872	1.74575
CLEC16A						0.0385293	0.0724705	0.035667				73.4881			-0.257704	-0.197851	-0.028987
CLIC4						0.0043213	-0.0227189	-0.0288248				5185.83			2.35332	0.521292	0.330319
CLIC6						0.0313901	-0.144771	-0.15994				180.047			-1.51613	0.930385	0.155269
CLINT1						0.00725902	-0.0127459	0.00368629				1709.01			-0.197904	-0.110083	0.322999
CLIP4						-0.19895	0.671658	0.0497918				262.033			7.51506e-05	3.88	2.95552
CLK2						0.00207646	0.00794088	0.00761497				893.358			0.144451	0.356451	0.17706
CLK3						-0.0131754	-0.00404144	-0.0202364				142.471			-0.141622	-0.17202	-0.252225
CLK4						-0.0124203	-0.0137926	-0.0227014				279.133			0.379757	0.656683	0.734699
CLMN						0.0699087	-0.00324544	-0.0103327				171.311			1.62178	0.577117	0.933286
CLN5						-0.0326023	-0.0405266	-0.0527443				386.385			-0.100776	-0.261677	-0.222839
CLN6						-0.0228556	-0.0423174	-0.0530356				225.404			0.0314445	0.0537568	-0.289987
CLN8						0.337967	-0.0336382	-0.043808				1836.6			3.66983	1.16923	1.49176
CLNS1A						0.00452163	-0.0115093	-0.00461829				3697.82			0.31886	-0.500897	-0.511549
CLOCK						-0.0096061	0.00794154	-0.00125865				1007.5			0.0576083	0.801311	0.691795
CLPP						-0.014901	-0.00579764	-0.024936				752.062			0.105011	0.186275	0.564757
CLPTM1						-0.00965112	0.013584	0.000903686				79.1003			-0.0981882	-0.287428	0.191237
CLPTM1L						0.0207897	0.0208832	0.0209774				2132.2			-0.642034	0.382543	0.414204
CLPX						0.00602057	0.00158373	-0.00391975				2348.81			1.23044	0.817236	0.728668
CLSPN						-0.0218508	-0.0333717	-0.04677				85.5912			-0.895712	-0.369298	-1.11797
CLTC						0.0129659	-0.00508109	-0.000100448				11383.8			0.355476	0.0547597	0.406299
CLU						-0.00846843	-0.0242792	-0.044333				342.195			0.645458	-2.08449	-2.11079
CLUAP1						0.0813236	0.0929773	0.0335265				227.968			-0.758122	0.262122	-0.297853
CLVS2						0.00751017	-0.0187802	-0.0164308				26.3912			0.131039	0.0494519	-0.167171
CLYBL						0.240183	-0.0749416	-0.0898159				124.079			0.333081	-0.577886	-0.783173
CMAS						-0.0132457	-0.032349	-0.0411955				759.143			-0.39879	-1.47929	-0.626661
CMBL						0.571892	0.0502996	-0.0160681				2540.81			0.334954	-0.140834	-0.397521
CMC1						0.00489504	-0.00787456	-0.0249569				828.229			-0.634184	-0.962843	0.396302
CMIP						-0.0210847	0.00786011	0.0312577				184.592			0.500209	-0.000377471	-0.228599
CMPK2						0.138628	-0.0169729	-0.027539				81.9993			1.30134	0.49622	-0.426424
CMTM6						0.00519794	0.0107285	-0.0196041				4277.57			-1.53182	-0.233225	0.104849
CMTM8						-0.0057394	-0.0234653	-0.0222264				308.957			1.06611	-0.436149	0.861297
CNDP2						-0.00869946	0.00829999	-0.00761527				1832.31			-0.250183	0.817981	0.150331
CNFN						-0.0139254	0.00749932	-0.0128265				30.1252			-0.217209	-1.87819	-0.996868
CNGB1						0.0907171	0.322481	0.299535				50.505			-0.0157447	0.0292695	0.0655961
CNIH						-0.018698	-0.0181971	-0.0117623				4211.03			-0.0708194	0.628357	0.839695
CNIH3						0.210303	0.385947	-0.159439				36.7102			0.917506	0.28204	-3.78042
CNIH4						-0.0128246	-0.0155797	-0.0180543				11810.5			0.668844	0.39278	0.0120818
CNKSR3						0.00862659	0.00928879	-0.0124772				47.9275			-1.50042	0.450768	-2.80097
CNN1						0.014393	-0.0482056	-0.00085865				25.3783			-0.954955	-1.97559	-0.859855
CNN3						-0.0232742	-0.0147767	-0.0251253				2230.69			-1.24095	0.000299011	-1.67533
CNNM4						0.0209137	0.236581	0.249012				282.744			2.2539	1.10225	1.5085
CNOT1						0.00982829	-0.00327224	-0.00465279				1512.4			0.16526	-0.00711849	-0.263859
CNOT10						-0.00717072	-0.0157566	-0.0101613				275.48			-0.770812	-0.0602444	-0.354792
CNOT2						-0.00747549	0.00542244	-0.00227669				2109.71			-0.683853	-0.126327	-0.346314
CNOT3						0.0267359	-0.00819972	-0.000488687				132.007			0.0696629	-0.0956208	0.500918
CNOT6						0.0275221	0.0093338	0.0171091				1604.38			-0.0992021	0.830982	0.567484
CNOT6L						-0.0241878	0.0194643	-0.0184139				772.352			0.498347	0.578397	1.38267
CNOT7						0.0236727	0.00163708	-0.0329254				7787.53			0.685836	-0.0597629	-0.377706
CNOT8						-0.00912677	-0.00463704	-0.0324257				1164.15			-0.231127	-0.164996	0.268909
CNP						-0.00413594	0.0370953	0.039281				179.481			-1.03996	-1.29469	-0.838933
CNPY2						0.00630293	-0.0285961	-0.0473921				7898.54			-0.0367313	-0.0627729	-0.0356771
CNPY3						-0.00281548	-0.00811865	-0.00347067				442.312			-0.194342	-0.131893	-0.32322
CNST						0.00606962	-0.000775018	-0.0103143				787.968			0.0355074	0.329694	-0.103183
CNTLN						0.00583055	0.68589	0.0431204				357.827			0.133184	2.32514	0.346726
CNTN2						0.00634087	0.0544836	0.0987144				23.3736			-0.0966696	0.0956155	-0.631781
CNTN4						0.0160894	0.0752541	0.00984388				347.652			0.0993864	2.35909	1.62186
CNTNAP2						-0.0100311	-0.0239602	-0.0278104				224.633			-4.36454	-3.18249	-3.96725
CNTNAP3						0.312078	0.688178	0.384945				18.9881			0.17098	-3.04294	-2.2807
CNTNAP5						0.661087	0.0583495	-0.00973786				34.4973			-0.452227	-0.207937	0.0538685
COBL						0.0252397	0.00261787	0.00305695				465.043			1.8336	0.374946	0.101498
COBLL1						-0.00188769	0.000881983	-0.0118798				1108.84			1.03999	2.53096	2.16006
COBRA1						-0.0130206	-0.0427882	-0.0402352				255.36			-0.322722	-0.0350204	-0.190443
COG1						-0.0415128	-0.0118195	-0.0637495				181.052			0.17164	0.854833	2.00555
COG3						-0.0561648	-0.0620822	-0.0520008				245.72			-0.0973025	-0.110337	0.299072
COG4						0.0246823	-0.00871518	-0.0157319				180.787			-0.0456882	-0.585214	-0.610537
COG6						-0.00159096	-0.00825262	0.00878662				433.005			0.214577	0.220588	0.283895
COG7						-0.0109839	-0.0291264	-0.0272249				117.811			0.242973	0.143656	0.0411973
COIL						0.00454566	0.00442633	-0.0146784				1593.42			0.293513	-0.0823144	0.539965
COL15A1						0.0700733	0.0582726	0.0410008				11.2744			0.333938	0.328579	-0.344952
COL16A1						-0.171727	-0.0625331	0.113069				51.5776			-2.58841	-0.236489	0.249553
COL18A1						0.0346304	0.0529887	0.0592393				500.187			0.916925	0.246366	-1.31275
COL1A1						0.155828	0.283784	0.361413				314.243			-0.754025	-0.709509	-1.006
COL21A1						0.190402	-0.0325456	-0.0257657				43.6639			-4.00727	-2.95183	-1.91171
COL22A1						-0.23667	0.0133917	0.0254998				153.332			0.82951	-0.225953	0.437141
COL23A1						0.0231511	-0.00426783	-0.0024858				1505.74			2.63892	2.84694	4.95381
COL24A1						0.0355907	0.0802869	0.0228379				12.4442			0.20254	-0.371922	-1.17216
COL27A1						-0.00599008	-0.00721681	-0.0167749				238.067			-1.85521	-0.422128	-0.587565
COL4A1						0.0843736	0.069708	0.0751797				3107.55			0.591936	1.87826	1.20698
COL4A2						0.0495123	0.0511715	0.108553				3739.93			0.757954	1.91255	1.23938
COL5A1						0.0565156	0.0402241	0.0280466				265.447			-1.74611	-0.386935	-0.361338
COL6A1						0.101816	0.0891989	0.0916238				189.537			-1.4573	-0.885658	-0.114262
COL6A2						0.0692453	0.0368703	0.0698697				35.9318			-0.180317	-0.212383	0.340331
COL7A1						0.386989	-0.222442	0.151332				123.716			0.339564	-2.36807	-0.643233
COL9A2						0.260847	0.32712	0.198181				31.5738			-0.477997	-0.297785	-0.177627
COL9A3						0.0749933	0.00776479	-0.00355576				487.804			4.13382	1.00377	0.302645
COLEC12						-0.0377267	-0.104481	-0.0990783				357.757			-1.16325	3.42053	1.64191
COMMD10						0.00276298	-0.0390527	-0.018125				1476.38			-0.10261	-0.00797204	0.786493
COMMD2						0.0101027	0.00100655	-0.00273351				1375.09			-0.186123	-0.576696	-0.585688
COMMD3						0.000931268	-0.00420703	-0.0182281				446.384			-0.726789	1.45437	1.31435
COMMD4						-0.0504719	0.193878	-0.0586157				1358.63			-0.429461	-0.0901556	-0.588492
COMMD8						-0.00384272	0.00320227	-0.0134463				659.627			-1.21097	0.340204	-0.192081
COMTD1						0.206412	-0.0136155	-0.0374208				340.798			2.25998	0.817286	1.99986
COPG2						-0.00713489	-0.0305488	-0.00675897				409.206			0.342112	0.036513	0.141066
COPS3						-0.0168521	-0.0062712	-0.0312892				808.472			-0.952338	-1.28946	-0.757735
COPS6						-0.00735283	-0.0108053	-0.00954384				912.388			-0.569489	-0.346834	-1.02785
COPS7B						-0.00114081	-0.0132419	-0.0148018				342.615			0.0699016	0.0897479	-0.446242
COQ10A						-0.0130165	-0.000758687	-0.0107002				240.244			-0.893936	-1.19291	-0.413969
COQ10B						0.0187402	0.000237944	-0.00556551				1146.48			1.90742	0.867312	1.45185
COQ2						0.0057957	-0.0111798	-0.0169063				349.192			0.236268	-0.329587	0.00208133
COQ3						-0.0008685	-0.0338884	-0.0505124				620.897			-0.400203	0.0588346	-0.484494
COQ4						-0.0219232	0.0106983	-0.0373809				558.446			0.142394	0.607009	-0.0401844
COQ5						-0.0239535	-0.029138	-0.0208959				1292.94			0.127836	0.215051	0.541018
COQ7						0.0104056	-0.01267	-0.00331388				564.63			0.331573	-0.174804	0.217275
COQ9						-0.00985206	-0.000318045	-0.03091				325.395			-0.0025298	-0.471671	-0.403783
CORO1A						0.0302275	0.0629324	0.0356954				41.6112			0.113209	-1.01841	-0.155491
CORO1C						-0.00759199	-0.0247197	-0.0253115				2997.25			-0.249652	-0.200993	-0.109443
CORO6						0.0869567	0.360606	0.299247				21.7889			-0.557705	-0.473856	-0.188737
COTL1						0.13697	-0.0161301	-0.00563907				116.551			3.53233	-3.47928	-3.40163
COX10						-0.0313427	-0.0264266	-0.0331415				152.614			-0.287642	-0.772751	-0.370099
COX16						-0.000180672	-0.0129748	-2.94083e-05				2433.2			-1.26138	-0.420142	-0.611381
COX17						0.0281959	-0.0128919	-0.00744232				1922.92			-0.172391	-0.253357	0.420328
COX18						-0.0132318	-0.00346564	0.00267787				355.412			0.145574	-0.710076	-0.193991
COX19						-0.00602338	-0.00222751	-0.00579689				121.397			1.71886	1.23073	0.435156
COX4I1						0.0538916	0.0161628	-0.0361829				13454.8			0.23799	-0.122755	-0.294872
COX4I2						-0.225283	0.0499479	0.0669226				59.6666			-0.0600748	-0.06576	-0.0902212
COX5A						0.016256	0.0235132	0.00159954				5879.21			-0.0106383	-0.448841	-0.634495
COX5B						0.0186208	0.00983522	0.0146756				13047.3			0.394218	-0.0961825	0.479403
COX6A1						-0.00682417	-0.00933177	-0.0191325				8501.53			-0.0476751	-0.000874346	0.403519
COX6C						0.0010102	0.0106504	-0.00481534				8212.64			0.174541	0.489338	0.970181
COX7A1						0.23012	0.188915	0.214334				201.188			2.38758	2.08561	2.24157
COX7A2L						-0.0113131	-0.010854	-0.0159867				5335.35			0.623416	0.187118	0.929394
COX8A						-0.011928	-0.0128148	-0.0299454				6397.01			0.102533	0.0437668	0.201183
CPAMD8						0.542185	0.037957	-0.0342848				21.8779			0.11594	-0.395564	-0.100452
CPD						-0.0256665	0.116854	0.140142				1759.49			-1.1017	-0.894975	0.79247
CPE						-0.0241077	-0.0328254	0.00389659				201.313			-4.87332	-2.97317	-3.7448
CPEB1						0.215856	0.164587	0.124224				71.5577			0.280423	-1.68503	-1.61312
CPEB3						-0.0244919	-0.0328549	-0.0447407				66.2239			1.48766	1.15912	1.5157
CPEB4						-0.0196806	-0.0123651	-0.0376549				686.728			0.535159	1.34537	0.745564
CPM						0.366839	0.289138	0.159428				317.833			1.31477	0.532064	1.3968
CPN1						0.131655	0.0432277	0.126753				24.4553			-2.75048	-0.319771	-0.240953
CPNE2						0.0255065	0.00429648	-0.00676077				115.171			0.510282	-0.55746	-0.720044
CPNE3						0.000825831	-0.0239294	0.0585279				2157.29			0.272392	-0.127539	2.39249
CPNE4						0.0414067	0.00712313	-0.00670312				26.7612			-0.157742	-1.6281	-0.524014
CPNE8						0.586859	-0.0247863	-0.0263472				1303.09			3.881	1.96443	1.07547
CPNE9						0.797333	0.0971759	-0.013483				23.8163			-0.342982	-0.674108	-0.471683
CPOX						-0.00250542	-0.00227234	-0.0225292				559.966			0.000405197	-0.664458	-0.501814
CPSF1						0.0203555	0.0193892	0.0122989				846.934			0.734911	0.816336	0.827692
CPSF2						-0.0143263	0.0158989	-7.06067e-05				1253.05			-0.274589	-0.00740508	-0.170743
CPSF3						-0.0225123	-0.0851981	-0.0657988				1500.49			-0.127404	0.0542589	-0.373251
CPSF3L						0.0364897	-0.00553323	0.0186978				826.877			-0.0585155	-0.23208	0.444802
CPSF6						-0.00531743	-0.00967506	-0.0196926				3113.9			-0.473158	-0.499729	-0.338786
CPT2						-0.0488814	-0.0361633	-0.0448037				684.125			-1.08272	-0.65314	-0.612034
CPXM1						-0.022721	-0.0124975	-0.0168238				79.0021			-1.68935	-1.25806	-1.2286
CPXM2						-0.23448	-0.0233903	0.0751183				1408.93			2.89411	2.0391	3.10157
CR1L						0.26347	0.567623	0.806117				58.0549			0.163314	-1.01403	1.96072
CRABP1						0.19076	0.679089	0.284092				66.8125			0.137774	0.000217694	-1.68081
CRABP2						-0.012619	-0.020199	-0.0251873				153.494			-2.05253	-0.662388	-1.67694
CRADD						0.0170631	-0.0182225	-0.0336211				124.639			0.228563	-0.811117	-0.395884
CRAMP1L						0.0292631	0.0341317	0.0435215				169.105			0.227181	0.381549	0.154437
CRBN						0.0160206	0.0387952	-0.00871136				1106.11			-0.407925	-0.143761	-0.372885
CREB3L2						-0.0365135	-0.0245661	-0.0337304				619.44			-0.0180062	0.454152	-0.213293
CREB5						0.0744008	-0.0290264	-0.0353781				92.7344			1.33936	-0.542586	-2.10424
CREBL2						-0.00455323	-0.00314387	-0.00674637				2802.21			0.55502	-0.685207	0.351541
CREG1						0.0156908	0.0188475	0.0328131				1453.17			0.338346	0.934036	1.42868
CRH						0.0363193	0.0181791	-0.0309922				20.5588			0.13585	-0.803945	0.0646104
CRHBP						0.237879	0.110087	0.0940749				31.4031			1.41163	1.31014	1.1211
CRIM1						0.000331027	-0.00464833	-0.009483				4297.86			2.76613	2.67979	2.59005
CRIP1						0.0440468	0.772834	-0.00111346				420.494			-0.0497392	3.95339	2.18854
CRIP3						-0.00182681	0.00800171	-0.017229				27.9199			-0.414212	-1.14991	-0.66265
CRIPAK						0.0658926	0.0279181	0.0426234				131.179			-1.27943	0.0207595	-0.626053
CRIPT						-0.0079536	0.0040697	-0.0580428				1776.55			0.236265	-0.679779	0.701165
CRISPLD1						0.00653024	-0.00437227	-0.0247758				207.134			-2.82431	-2.1953	-2.23387
CRISPLD2						-0.00263791	0.0274135	-0.0350146				66.5677			1.79307	-1.15727	0.674858
CRKL						0.00254237	0.00396408	-0.00963183				2578.99			-0.175364	0.283892	0.400019
CRLF1						-0.0670263	0.0787909	0.100579				92.4908			0.526295	-0.225714	0.718535
CRLF3						-0.00754252	-0.012799	-0.00682905				473.051			-1.35081	-1.84308	-0.935117
CRLS1						0.00545596	0.00323686	-0.00746834				1501.85			-0.643832	0.310229	-0.39573
CRMP1						0.252551	-0.00718854	-0.0296414				85.3377			0.0824446	-1.78331	-1.72465
CRNKL1						-0.00942764	-0.00664274	-0.0105827				572.306			0.166747	0.436571	0.626848
CRTAP						0.00267621	0.0088043	-0.0124752				2815.06			-0.221123	0.247321	1.16069
CRY1						-0.000661915	-0.00352651	-0.00731272				1433.41			-1.43572	0.0362041	-0.371402
CRYGD						0.276004	0.251425	0.275447				33.3345			0.592742	0.336335	0.542048
CRYM						0.00526763	-0.0135026	-0.0122182				621.844			2.8784	0.168266	1.29083
CS						0.00215792	-0.00680578	-4.21571e-05				1879.78			0.652894	-0.0854498	0.294279
CSAD						-0.0107993	-0.0083546	-0.0267803				137.524			0.963711	2.81656	1.24174
CSE1L						0.00601331	-0.0215512	-0.0258465				10242.9			0.243717	-0.516303	-0.385392
CSGALNACT2						0.106519	0.0873747	0.0862673				680.123			-0.389914	0.217651	0.272003
CSMD1						0.167621	0.422069	-0.0087506				68.1843			1.38449	1.33299	1.3047
CSMD2						0.09852	0.122415	0.144786				33.665			-0.246691	-0.197835	-0.904892
CSNK1G1						0.00963363	-0.0186216	-0.0167869				410.803			0.662667	0.927936	0.243049
CSNK1G2						0.0895831	0.0818605	0.0532445				716.845			-0.294023	-0.219021	-0.696302
CSNK2A2						0.00992327	0.00725044	0.00517564				1997			0.950014	0.434745	0.455447
CSNK2B						-0.00356458	-0.00189622	-0.00749208				1107.51			-0.38133	-0.0463338	0.778646
CSPG5						0.120054	0.12671	0.133604				61.1824			-0.499204	-0.718263	-1.60191
CSRNP1						-0.00699245	0.0154363	-0.0138621				91.6179			-1.15203	-0.0217693	-0.723247
CSRNP2						0.000986645	0.0122695	-0.00154548				677.391			0.852314	0.946926	0.651248
CSRP1						0.232441	0.372205	0.241328				373.229			2.39458	2.29326	1.83715
CSRP2						-0.00231277	-0.0227931	-0.0192157				863.277			-1.96053	-3.46231	-3.3003
CST3						-0.0204309	-0.0119465	-0.0185278				364.244			-0.906588	1.61192	1.17527
CST6						0.636061	0.574251	0.6315				133.631			2.25868	2.18233	2.24059
CSTB						0.0110212	0.00418752	0.00243001				6413.34			0.179427	0.501537	-1.12503
CSTF3						-0.00757835	0.01175	-0.00637021				1699.97			-0.282949	-1.44131	-0.439153
CTBP2						0.144481	0.0446318	0.0401277				13474.5			0.636375	-0.299987	0.281454
CTBS						-0.00587853	-0.0084421	-0.00195916				281.257			-0.924675	0.283885	0.107529
CTCF						-0.0178344	-0.0108584	-0.0236817				1267.4			0.30607	0.390585	-0.214143
CTCFL						-0.0992045	0.0176751	0.057201				58.2948			1.6396	0.613692	1.47134
CTDSP1						-0.00985606	-0.00608777	-0.0269275				236.438			0.593248	1.43891	1.09383
CTDSP2						-0.00543299	-0.0158735	-0.016882				1462.01			0.285604	-0.0548025	0.0589574
CTDSPL2						0.00335787	-0.0110281	-0.0254261				1541.87			0.0426461	0.5246	-0.189635
CTGF						0.183658	-0.00390172	0.42248				424.784			0.646332	-1.02133	-0.973464
CTHRC1						0.880069	0.141206	0.113869				4121.16			8.35088	3.82817	5.32785
CTNNA1						0.01179	0.0117774	-0.011377				6642.48			0.544404	0.224423	0.795795
CTNNAL1						-0.0075227	-0.0223537	-0.0176249				1618.62			-0.288117	0.597967	-0.623308
CTNNBL1						0.0174477	0.0107517	0.00392147				503.419			0.784145	-0.290318	-0.36619
CTNND2						0.0318241	-0.0475971	-0.0449041				36.5574			-0.289755	-0.123353	-0.813567
CTR9						0.00980837	0.00568978	0.0138498				1638.43			0.0849466	-0.531386	0.528102
CTSC						-0.00531655	-0.002421	-0.0232369				1943.49			0.65603	-2.01057	-1.25785
CTSF						0.255479	0.238767	0.224423				74.8603			0.274418	0.556415	0.551902
CTSL2						-0.0199235	-0.0371645	-0.0488448				2074.74			-1.05746	0.301723	-0.728109
CTSO						0.0652412	0.803962	0.00514821				128.046			2.67269	2.33331	2.28602
CTSZ						0.180392	0.483625	0.099177				1035.77			-0.312248	3.08143	1.90162
CTTNBP2						0.00626136	-0.0307693	-0.0357146				21.2643			0.396432	-0.72385	-2.71029
CTTNBP2NL						-0.0174302	0.00240179	-0.0258474				589.869			0.277358	-0.232173	-1.14134
CTXN1						-0.000156251	0.000482391	0.00149648				71.6744			-0.112003	0.0877737	-0.242656
CUEDC2						-0.00373481	-0.0271325	-0.0158288				464.163			-0.748328	0.247932	0.000963644
CUL1						-0.0116869	-0.0385505	-0.0346214				582.693			-0.69776	-0.320509	-0.841851
CUL2						0.00313769	-0.0110223	-0.0089406				885.723			-0.179033	-1.08427	0.092426
CUL3						0.00566293	-0.0350759	-0.0472073				2536.21			-0.380727	-0.400232	-0.907638
CUL5						-0.000341558	0.0176884	-0.0166694				1471.37			0.262297	0.686751	-0.123271
CUL9						-0.00331479	0.0188903	0.0145721				51.1225			-0.209578	0.220679	0.241102
CUX2						0.00391727	0.0205942	0.0182277				249.749			-2.14777	1.10332	0.038017
CWC15						0.0272867	0.0251052	0.0317612				2422.21			0.998643	0.879251	0.362135
CWC22						-0.000834135	-0.00556088	-0.0125933				386.201			0.16452	0.179676	-0.323358
CWF19L1						-0.018988	-0.0181079	-0.0162472				659.895			-0.194213	0.0995218	0.54881
CWF19L2						-0.00519494	-0.0162122	-0.00900871				279.821			-0.287351	-0.248416	-0.538805
CX3CL1						0.108185	0.0816651	0.11935				79.2344			-0.318922	-0.405844	-0.495768
CXADR						-0.00871274	-0.019285	-0.0243182				8577.92			1.53008	0.873066	-0.0242471
CXCL1						0.130021	0.243285	0.0967372				22.2874			-0.12939	-0.268994	-0.368426
CXCL14						0.77108	0.0832424	0.0987207				733.336			3.7028	1.42097	-0.760787
CXCL5						0.827679	0.0614216	0.839982				23.5404			0.0376366	-2.79548	0.00130639
CXCL6						0.191913	-0.0302444	-0.0538049				11.5062			0.101074	-1.10623	-2.70467
CXCR4						0.0140703	0.00555404	-0.0105484				6477.44			5.54993	5.75593	4.42618
CXCR7						-0.0191496	0.791581	0.0158522				451.195			-1.2394	1.55716	-0.571189
CXXC4						-0.0108978	0.00170436	-0.0312722				113.945			-1.24371	0.535427	-1.34933
CXXC5						0.139109	0.0986341	0.126619				1061.26			-2.10222	0.626805	-0.941421
CYB561						0.401474	0.242772	0.12266				1215.87			1.26462	0.643358	0.77151
CYB5B						-0.00833557	0.00386398	-0.0295147				1516.83			-0.592185	-0.621731	-1.25312
CYB5D1						0.726987	-0.0162569	-0.0165354				119.55			-1.17151	-2.1378	-1.59566
CYB5R1						0.665977	-0.0198188	0.0351606				669.373			2.48881	1.04153	2.03062
CYB5R2						0.821757	0.778208	0.0287089				383.811			4.18571	3.08494	-0.444997
CYB5R3						0.00869147	0.00518589	-0.00391077				1353.77			-0.115181	-0.094932	-0.0541172
CYB5R4						-0.00464941	-0.0131154	-0.0122497				163.631			-0.0383546	-0.474979	0.556039
CYB5RL						0.0124177	-0.00905512	-0.0151863				128.887			0.0341984	-0.40544	-0.215015
CYBA						-0.658612	-0.638374	-0.658588				88.0462			-3.41733	-3.04371	-3.40664
CYC1						-0.00500934	0.0036489	-0.00690295				1352.43			0.912049	0.701408	0.530137
CYCS						0.00159327	-0.0144361	-0.0105604				8772.13			-0.277271	-0.128716	-1.31359
CYFIP1						0.0303302	0.0130213	-3.02337e-05				1797.24			0.888391	-0.245378	0.178618
CYGB						0.703463	0.11568	0.0208443				63.6188			-0.256955	0.00246727	0.084043
CYHR1						-0.0100163	0.0151455	-0.0163352				152.458			0.614957	0.321242	0.507515
CYP11A1						0.432887	-0.00740514	0.0164885				75.1403			1.09427	0.664909	1.05839
CYP1A1						0.038446	0.00257236	-0.012475				163.101			1.4442	1.59039	1.94754
CYP1B1						0.818209	0.233632	0.224679				1594.78			2.10863	1.75272	1.34028
CYP20A1						-0.0285652	-0.0170746	-0.0229837				194.607			-0.112337	0.446492	-0.0818142
CYP26A1						-0.0638744	-0.0103043	0.116469				33.1263			-7.24758	-2.62779	-2.49597
CYP27A1						0.00601857	0.330415	0.0214597				127.559			-0.730416	-0.243339	-0.205955
CYP27B1						0.203981	0.427582	0.331824				22.7856			-0.334098	-0.303057	-1.02899
CYP2A6						0.070599	0.338244	0.0460477				55.3234			0.146912	0.228134	0.208738
CYP2E1						-0.243613	0.206387	-0.19662				87.9051			0.984215	0.712712	-0.514436
CYP2R1						-0.0156087	0.769907	-0.0244046				281.167			0.186669	2.75467	0.202817
CYP2S1						0.112712	-0.019142	-0.0158809				78.5796			0.850565	0.0912633	0.779752
CYP2U1						-0.0709003	0.0164502	0.0141281				129.606			0.643342	0.126558	-0.885618
CYP4V2						-0.00695397	-0.0104506	-0.0248309				197.429			0.70619	1.1906	0.917668
CYP4X1						0.318166	0.0388566	-0.00434503				39.1026			0.840739	-0.666063	-0.251306
CYP51A1						0.467371	-0.0171103	-0.0212281				1652.97			-0.29089	0.603748	-0.796176
CYP7B1						0.217337	0.263532	0.234458				24.3077			0.423312	0.682627	-0.523104
CYR61						0.000436401	0.00120457	0.429605				2163.99			0.764891	1.04995	0.077555
CYS1						0.0446264	0.100186	-0.00151721				26.0707			1.06144	0.294716	0.873391
CYTH3						0.0898195	0.0721104	0.0841377				363.389			0.806784	0.343337	0.260138
CYYR1						0.0184842	-0.0189668	-0.0558735				268.79			2.75793	1.45645	-2.1031
DAAM1						-0.0121232	-0.0172467	-0.0247994				776.04			-1.01081	0.265819	-0.0321349
DAB1						0.0149855	-0.00321802	-0.0225765				14.9552			-4.09603	-3.71258	-4.22722
DAB2						-0.0123132	-0.0249629	-0.0132216				313.2			0.663345	-0.0410287	-0.354309
DAB2IP						0.27029	0.0818264	0.0730721				84.03			-0.0907272	0.382575	-0.273925
DACT3						0.00605145	0.0149419	0.027051				85.2025			-0.599539	0.0928552	-0.317966
DAD1						0.00043246	-0.0173564	-0.024047				2537.32			-0.914641	-0.26472	-0.0892665
DAK						0.0146307	0.000162576	0.0116526				19.6118			0.219439	-0.351249	-0.14553
DAP						-0.00611681	-0.000680168	-0.00473667				444.309			-0.366173	0.890846	0.378442
DAPK1						-0.00884086	-0.00851473	-0.0215027				1332.19			0.8176	1.09594	-0.10513
DAPK2						0.117707	0.0585309	0.0502149				26.6018			0.308694	-0.0477429	0.011251
DAPK3						0.022327	0.000343625	0.0173895				167.131			0.354377	-0.145897	0.0714219
DARS						0.33696	0.145987	0.393884				4163.31			0.146122	-0.0520902	0.173633
DAZL						0.00897141	-0.015377	-0.00235266				12.0996			0.0985758	-0.159033	-1.07786
DBC1						-0.0122474	-0.0507623	-0.074772				18.1543			-1.72654	-3.88647	-3.95622
DBF4B						0.00448237	-0.00571129	-0.0221676				58.8667			-0.252113	-0.738712	-0.463802
DBN1						0.0124501	-0.0112056	-0.0138772				491.835			-0.332078	0.126355	-1.00566
DBNDD1						0.0708333	0.00711032	0.0124444				54.5163			0.178565	-0.225722	-0.196033
DBP						0.127795	0.0490906	0.0886908				135.288			0.201814	0.589877	0.834141
DBR1						-0.0258558	-0.0246971	-0.0326357				689.925			0.129396	-0.311481	-0.373529
DBT						0.00415535	-0.0964586	-0.0170479				1497.16			-0.797431	-0.202803	-0.898405
DCAF10						-0.010816	-0.0290047	-0.0279924				1549.46			1.03012	2.10498	1.42793
DCAF12						-0.000620472	-0.00269117	-0.0468254				429.196			-0.279113	0.745703	0.384718
DCAF13						-0.00869621	-0.0102122	-0.0159653				3036.54			-0.347003	-0.274628	-0.311924
DCAF15						0.0476569	0.030268	0.0126617				104.057			0.383811	0.0844099	-0.0101984
DCAF16						-0.039876	0.0685973	-0.0788388				469.781			-1.66684	-1.01711	-1.17169
DCAF4L2						-0.0594636	0.0150795	-0.0229822				9.37163			0.227291	0.154654	0.173062
DCAF5						-0.0195719	-0.00260984	-0.00476839				974.002			0.110103	1.30409	0.899202
DCAF7						-0.0204918	-0.0379117	-0.0307228				2019.43			0.420509	0.116208	0.577864
DCAKD						0.0230384	0.00649304	0.0148287				136.408			0.332749	-1.14124	-0.248903
DCBLD1						0.0548086	0.0072526	0.0276373				175.981			-0.193461	-0.891202	-0.0472199
DCBLD2						-0.00447652	0.00333395	-0.00885463				1002.12			-0.41169	0.0142682	-0.530226
DCC						-0.00145173	-0.00553134	-0.0337751				17.9761			-0.986235	0.452492	0.221662
DCHS1						0.18311	0.0885874	0.158722				181.3			-0.743916	0.040096	-0.0242412
DCK						-0.00113177	0.00134091	-0.00854114				1254.85			0.328817	0.112359	1.11278
DCLK1						-0.00970752	-0.00311072	-0.039477				458.794			1.98503	-2.46699	-3.28783
DCLRE1A						-0.0062541	-0.00404774	0.0157383				248.744			-0.342889	-0.216634	0.00351373
DCLRE1B						0.000110673	0.00280863	0.0120521				297.741			-0.562756	-0.112607	-0.713808
DCP1A						-0.0119183	0.00159495	-0.0217635				534.456			0.363542	0.292498	-0.456338
DCP1B						-0.00760584	-0.00380382	-0.0179481				1053.09			0.328311	-0.238142	-0.237647
DCP2						-0.00884864	-0.0392779	-0.0509948				3115.01			0.0289459	0.773955	0.83149
DCPS						-0.00479176	0.000643677	-0.0146617				347.71			0.588645	0.265025	0.0641419
DCTN2						0.00215531	0.00633086	0.00696856				1105.87			0.550493	0.330383	0.806064
DCTN5						-0.0131007	-0.0220896	-0.0265827				1752.22			1.87844	1.02281	1.36567
DCTN6						0.0261933	0.0200399	-0.0130995				1740.54			1.34759	0.253677	0.0726538
DCTPP1						-0.00825933	-0.0071126	-0.00245613				633.897			-0.645629	-1.62902	-0.938328
DCUN1D1						0.0195057	-0.00878598	0.0142844				1668.85			0.382549	0.291078	0.228329
DCUN1D2						0.00153758	0.00943661	0.015184				162.368			0.361566	0.149866	0.207182
DCUN1D3						0.00335008	-0.00525746	-0.0104796				76.2564			-1.39688	-0.846679	-0.690824
DCUN1D5						-0.0046357	-0.0148026	-0.023139				3084.93			0.151407	-0.13666	-0.480966
DCXR						-0.0105948	0.0313671	0.00788484				472.688			0.94863	-0.40219	1.19973
DDA1						-0.0274576	-0.0255841	-0.0378665				196.424			1.15305	0.381867	0.675379
DDAH1						0.119293	0.166305	0.0247995				206.193			2.56825	-2.56899	-3.09928
DDAH2						0.0581878	0.0187381	0.0231667				667.446			-1.09046	0.421634	-0.224819
DDB1						0.0143582	-0.000249929	-0.0022603				2601.99			1.04544	0.818163	0.319215
DDB2						0.0386686	0.0308541	0.0261064				301.405			-0.780431	-2.12745	-0.100694
DDC						0.0710327	0.0316169	0.0251989				89.2467			-2.66933	0.0637816	-0.0543285
DDI2						0.000884752	-0.0132426	-0.0213628				1128.94			0.869751	0.401792	0.470739
DDIT3						0.00950988	0.00729989	-0.0140094				716.808			2.56792	2.43694	1.30051
DDIT4						0.0409502	0.0207784	0.0874266				1520.12			1.52218	-0.448523	3.10181
DDIT4L						0.00741155	0.0489126	-0.00447493				940.082			3.99603	2.3902	3.12048
DDOST						0.00680975	-0.0145963	-0.0103927				6577.46			0.250294	-0.187059	0.954089
DDR1						0.0135971	0.00129858	-0.000337602				3503.72			1.39054	0.0850817	0.769121
DDRGK1						0.0103237	0.012998	0.00119923				527.854			-0.0218597	1.2215	0.848365
DDX1						0.026285	-0.00356748	-0.0023757				3657.44			-0.128707	-0.112498	-0.303758
DDX10						0.00316783	-0.0115982	-0.0320995				463.873			-0.308962	-0.76697	-1.31872
DDX18						0.0111298	-0.00803178	-0.0205832				4468.42			0.258298	0.0678123	-0.526385
DDX19A						0.00849268	0.0136193	-0.00195727				513.921			0.0959825	-0.339768	-0.209427
DDX20						-0.00207384	-0.00292603	-0.00870808				775.755			-0.534695	0.12515	-0.781954
DDX21						-0.0157893	0.00091617	-0.0225119				7085.43			0.0694833	-0.397163	-0.0186622
DDX23						-0.00348718	-0.0322633	-0.0330273				607.214			-0.128049	0.0827728	-0.0629988
DDX24						0.0113854	0.00280203	0.015734				1318.66			-0.742743	-0.540938	-0.231944
DDX25						0.393189	0.217605	-0.0418051				54.465			0.544643	-2.42958	-2.55915
DDX27						-0.0161714	-0.00271471	-0.0134668				1407.45			0.733195	-0.432744	0.0247015
DDX31						-0.0207679	-0.0273452	-0.0481185				356.569			0.150868	0.0652183	-0.626208
DDX41						0.0181681	0.0116621	0.0189737				432.457			0.482175	0.50143	0.482052
DDX43						0.774321	0.837993	0.853703				474.915			5.22198	5.0161	5.44973
DDX46						0.00795694	0.00858214	-0.000781182				2567.22			-0.603644	-0.102896	-0.532811
DDX49						-0.0111198	0.00198917	-0.00621858				580.01			0.376211	0.0793354	0.199434
DDX5						-0.0160152	-0.0305734	0.0176236				11294.3			0.072014	0.0660448	-0.608508
DDX50						0.00727755	-0.013564	-0.0119502				1270.62			-0.541726	-0.462968	-0.0814675
DDX51						0.0632218	0.0162265	0.0695534				246.499			1.14435	0.796325	0.613718
DDX55						-0.00347906	0.00407694	-0.00569715				369.656			-0.282801	0.461513	0.129611
DDX56						6.69525e-05	0.000889713	-0.0264017				276.447			-0.00844417	0.289496	-0.041878
DDX58						-0.0549215	-0.0662907	-0.0549998				229.963			0.848246	-0.579649	0.171269
DDX59						0.00460366	0.00903672	0.0120495				928.665			-0.0263518	0.264165	0.0960721
DDX6						-0.0118688	-0.00654926	-0.0228205				3458.31			0.884436	1.01827	0.0372604
DDX60						0.0201778	0.00360323	-0.00177172				42.0124			0.728408	-0.812077	0.248747
DEAF1						0.148402	0.0818835	0.0950786				72.0971			0.475819	-0.451977	-0.997321
DECR1						-0.000622879	0.13395	0.0482428				698.5			-1.83701	1.19311	2.47894
DECR2						0.221558	0.0417935	0.17158				263.159			-0.32541	-0.883565	-0.119637
DEDD2						0.0176937	-0.00427235	0.00147697				294.882			0.567413	0.258403	0.470242
DEF8						0.134498	0.270939	0.195363				647.23			0.1133	-0.290123	-0.252771
DEM1						0.0136419	0.00835163	-0.0105762				205.639			-0.778137	-0.2059	-0.627873
DENND1A						0.126506	0.0771589	0.12657				200.806			-0.79842	-0.657806	-1.10473
DENND1B						0.000331177	7.04943e-05	0.0661064				482.369			-1.53485	1.17924	0.684813
DENND2C						-0.0171607	0.0166369	-0.022293				71.9121			-0.0909986	-0.710578	-0.142624
DENND4B						0.0201719	0.0140575	0.00887486				294.268			-0.445592	0.241803	-0.465848
DENND5A						0.00573158	-0.0029921	0.0040572				883.008			0.411241	0.572007	0.40091
DENND5B						-0.0056573	0.00388739	-0.0169412				464.821			-1.7231	-1.10474	-1.73101
DENR						-0.00369809	-0.0208348	-0.0136602				12212.4			0.641129	0.775543	0.768003
DERA						-0.00858322	-0.0161584	-0.0224572				4323.55			1.02331	0.618592	0.0435711
DERL2						0.00531167	4.696e-05	-0.00553692				643.47			-1.70416	-0.956452	-0.61963
DES						0.000738367	-0.048565	0.0152056				18.3003			-0.10579	-0.0438026	0.0216663
DEXI						0.0255373	0.0146445	-0.00165987				128.972			-0.523024	-0.470583	-0.674234
DFFB						0.0126206	-0.00982958	-0.0111507				46.592			-1.15844	-1.80102	-0.399655
DGAT1						-0.00993181	0.0329096	-0.0286399				81.9858			-0.351556	0.124175	1.4321
DGAT2						-0.0702175	-0.0294423	0.0238065				103.746			-2.39371	-0.697177	-0.480704
DGCR14						-0.00411399	-0.0124485	-0.0190955				341.254			-1.00189	-0.249931	-0.277286
DGCR2						-0.0167568	-0.0151654	-0.0198078				367.643			-0.809073	-0.135567	-0.303038
DGCR8						0.0375115	0.0297791	0.0350023				518.646			-0.348419	0.654349	-0.0180781
DGKA						0.0252897	0.0951222	0.068818				56.5206			-0.0811939	-0.887337	-0.208228
DGKD						0.0599086	-0.00511273	0.033842				412.632			0.357139	0.584645	0.799777
DGKE						0.0204993	0.00633121	0.0359018				94.0026			-0.0703299	-0.241823	0.173812
DGKI						0.56192	-0.00180508	0.0732166				20.0159			-1.7826	-0.109049	-0.904453
DGKQ						0.070372	0.0658609	0.0655094				114.564			-0.519942	-0.849088	0.297638
DHCR24						0.00522832	0.00892045	-0.00966512				1908.15			-0.132096	-0.750984	-1.16081
DHFR						0.0219038	0.022182	0.00451922				3305.09			-0.448814	0.238515	-0.575778
DHODH						0.00669699	-0.00803643	0.00492385				179.067			0.23699	-0.255316	-0.176828
DHRS11						0.0230269	-0.00628713	-0.0211492				31.4665			-1.02023	-2.28952	0.0534466
DHRS12						0.0312351	0.0747439	0.0299862				81.283			0.788361	1.03157	0.80769
DHRS13						-0.00295971	-0.00255025	-0.00804455				647.107			0.189826	0.449937	1.62274
DHRS3						-0.0029761	-0.125982	-0.150123				406.102			0.308579	1.3498	1.6642
DHRS7						-0.0151515	0.000979233	0.00763691				409.579			-0.559911	-0.295686	0.0620205
DHRS7B						-0.0139362	-0.0197276	-0.0262399				229.827			-0.523017	-0.794576	0.28435
DHTKD1						-0.0091697	-0.0278253	-0.0288603				2420.65			0.823412	0.788541	1.15371
DHX15						0.0207908	-0.00874694	0.00762258				7723.64			-0.0462285	-0.172816	-0.63705
DHX29						0.00100409	-0.00385586	-0.00981977				1018.99			0.151445	0.587134	0.294712
DHX33						0.0143686	-0.00782331	-0.0132848				844.361			-0.987644	-1.27108	-1.33493
DHX34						0.0140104	0.0235064	0.0272141				110.744			0.429158	0.362155	0.244113
DHX35						-0.00637391	-0.0136863	-0.0151746				119.195			0.408606	0.0333839	-0.150655
DHX37						-0.00248134	-0.0159956	-0.04119				481.047			0.19425	0.031628	-0.372768
DHX57						8.292e-05	-8.23967e-05	-0.0118231				220.292			-0.386911	0.0410216	-0.151187
DHX8						0.0152948	-0.0112909	0.0127562				347.563			-0.124244	-1.2292	-0.0980912
DHX9						0.0228892	-0.0189203	-0.0193991				1674.44			-0.0712836	0.638339	-0.317942
DIAPH3						-0.0120558	-0.00659933	-0.0155092				508.783			-1.17028	-1.44113	-0.265703
DICER1						-0.00404847	0.00229893	-0.00987679				1842.84			-0.324636	0.630886	0.317624
DIDO1						0.11458	-0.00229421	-0.0154038				896.697			0.084031	0.170272	-0.0416582
DIO3						-0.00469251	-0.0137299	-0.0232331				82.8388			-1.75267	0.786626	0.703161
DIP2B						0.0029175	0.00944506	-0.00545269				764.029			0.590157	0.520697	0.425962
DIP2C						0.027055	0.0229346	0.0314657				887.341			1.26214	0.739738	1.03455
DIRC2						-0.0120877	-0.0255091	-0.0557301				827.208			-0.26559	0.0631786	0.103875
DIS3L						-0.0555223	-0.0290961	-0.0412911				470.817			0.483279	1.15629	-0.30677
DIS3L2						0.00147321	0.0171318	-0.00944038				191.286			-0.106094	0.395561	-0.546499
DISP2						-0.0054612	0.0269541	-0.0132113				25.3783			-1.06379	-0.00935447	-0.17006
DIXDC1						-0.000797256	0.00156285	-0.00286181				72.7835			-0.53269	-0.793327	-1.45906
DKFZP434L187						0.425203	0.569169	0.573224				33.3738			-1.20024	0.0584479	-0.689743
DKK1						-0.00586348	0.315962	0.223111				19.3671			-5.10959	-0.566598	-0.229732
DLAT						-0.0157551	0.0282886	-0.02586				2104.24			0.490833	0.173529	-0.414622
DLC1						0.0080693	-0.00359949	0.00122721				1393.03			3.57167	2.20266	1.93977
DLD						0.02151	0.0106381	-0.000707535				2374.78			-0.749855	-0.206234	-0.526268
DLEU2						0.0529059	-0.0733326	-0.0972449				279.266			-1.10278	0.174972	-0.26768
DLGAP1						-0.265772	-0.00420488	0.0137516				19.7696			0.823325	0.524459	0.294783
DLGAP4						-0.187403	0.177648	0.15259				689.225			0.263011	-0.0293464	-0.173484
DLK1						0.125089	0.339575	0.0451342				72.3703			-1.89893	0.838194	-2.368
DLL1						0.0222072	-0.00370954	-0.0135925				349.244			2.9934	2.75445	2.80705
DLST						0.000704606	0.00262251	-0.0106008				911.37			-0.0813615	0.209754	0.684384
DLX2						-0.016905	-0.0440105	-0.0491811				41.2442			1.55649	1.42471	0.632433
DLX3						0.373302	0.134058	0.134174				48.8025			1.00018	1.01683	1.14453
DLX4						-0.0731789	0.223024	-0.103803				41.572			0.926347	0.0679477	0.671996
DLX5						0.389077	0.486851	0.130799				15.2017			-0.161033	-0.197718	-1.80569
DMC1						-0.0226515	0.0638932	-0.00302361				87.1555			-0.465472	-0.211307	-1.02496
DMRT1						0.17353	0.847344	-0.0153581				169.001			3.34983	2.12322	3.09025
DMRT3						0.203038	0.0479662	0.0532628				281.519			4.09744	3.32681	3.63877
DMRTA2						0.102615	0.438706	-0.238109				39.7386			0.702156	0.809491	0.661162
DMWD						0.0576274	0.0479415	0.0196972				280.055			0.0180137	0.102219	0.0924134
DMXL1						-0.0030544	0.0209716	0.00859628				564.025			-0.391467	-0.170984	1.41173
DMXL2						0.0124624	-0.00703197	-0.0162227				628.259			1.18625	0.948663	0.934394
DNA2						-0.00630738	-0.0212988	-0.00196817				637.806			-0.145947	-0.314021	-0.183432
DNAH10						0.5046	0.524908	0.140984				21.3475			0.113025	-0.0711949	0.103368
DNAH14						0.00115145	-0.0062968	-0.00910906				314.609			0.0915587	-0.391882	-0.552808
DNAH17						-0.390785	0.017421	0.065572				19.6014			-0.140008	-0.179352	-0.00806746
DNAH3						0.00932968	-0.00493303	-0.00731962				160.482			0.112655	0.113256	-0.0243231
DNAH5						0.0309692	0.794228	0.858723				43.0119			0.214453	0.179005	0.130935
DNAJA1						-0.00046082	0.00981598	0.000974433				6833.59			-0.345731	0.933076	-0.304425
DNAJA2						-0.0160044	-0.02999	-0.0833375				4884.92			1.27901	0.655335	0.931837
DNAJB1						0.0264289	0.0238555	0.00462969				1771.25			1.53944	1.22015	1.58341
DNAJB14						0.021828	0.00466553	-0.00036352				1545.32			0.322606	0.59027	1.09057
DNAJB6						0.00839167	0.0687693	0.0645653				415.994			1.36449	-0.924137	-0.726544
DNAJC1						-0.00659349	-0.0135953	-0.0135908				1203.9			-1.53401	0.127658	0.617256
DNAJC10						0.00185861	0.0188028	-0.00736245				1600.13			-0.116335	-0.617714	-1.59028
DNAJC11						0.0141041	-0.00253985	-0.00192559				329.762			0.213784	-0.0835262	-0.0450145
DNAJC13						0.00216423	0.0118502	-0.00466386				756.889			0.762154	0.386224	0.634999
DNAJC14						-0.01485	-0.0121502	-0.0251994				93.4942			0.246626	0.422714	0.195651
DNAJC15						-0.14793	-0.228748	0.115825				1062.03			-1.61494	-0.113296	2.48524
DNAJC16						-0.0110509	-0.0231384	-0.0212243				588.056			0.594164	-0.293211	0.0621165
DNAJC19						0.00165234	-0.0102058	-0.00178899				1180.05			0.621006	-0.705966	-0.341935
DNAJC22						-0.00944092	-0.0338001	-0.0390953				81.2732			-1.14818	0.135091	0.657661
DNAJC27						0.000966686	-0.00378359	-0.0134935				234.935			0.207212	0.499475	0.485157
DNAJC3						-0.00157494	-0.0040037	-0.0102448				1354.81			0.222322	0.373759	0.537492
DNAJC4						-0.017433	-0.00455392	-0.0124867				285.552			0.15495	-0.0996962	0.491308
DNAJC5						0.018608	0.0143838	0.0193813				646.42			-0.240549	1.18173	0.688941
DNAJC6						-0.0150174	-0.000846434	-0.0246342				499.247			-0.356431	0.0192745	0.741513
DNAJC8						-0.0200937	-0.0289245	-0.0243713				1377.67			-0.476415	-1.22143	-1.61442
DNAJC9						0.0040629	-8.52343e-05	-0.000947389				1654.74			0.0231349	-0.308742	-0.131817
DNAL1						-0.00906101	-0.00336976	-0.027926				59.552			-1.34802	-0.499044	-0.576225
DNALI1						-0.409032	-0.0746892	0.257468				55.2776			-3.42001	-0.801699	0.0253975
DNASE2						-0.00684515	-0.0101157	-0.0143534				331.7			-0.340099	-0.496955	0.8296
DND1						0.106871	0.0284488	0.0426309				251.92			0.553365	0.0391477	0.758184
DNER						0.215119	-0.0847461	-0.12848				16.2696			0.118219	-1.78379	-3.4619
DNHD1						0.181605	0.144043	0.183518				17.5751			-0.247848	-0.32083	-0.980255
DNLZ						0.00728405	0.0180218	-0.0297135				579.477			1.21228	2.02036	1.20751
DNPEP						-0.00765636	0.0100289	-0.0323644				512.408			-0.841309	-1.14919	-0.487243
DNTTIP2						-0.0144627	-0.0186845	-0.0251593				1041.5			-1.0544	-0.260092	-0.825085
DOCK1						0.228409	0.00985005	0.0232558				483.901			0.806583	0.299984	0.230716
DOCK10						0.0230389	-0.0113073	0.0821088				11.64			0.041249	-0.212062	-2.49565
DOCK2						0.092134	0.23374	0.248749				33.0121			0.8503	1.19547	0.8789
DOCK3						0.09226	0.027814	0.0508986				46.3874			0.658615	-0.993059	-0.471456
DOCK4						0.228436	0.231428	0.225422				116.673			-0.611727	-0.75997	-0.767139
DOCK5						0.00795457	0.00148593	-0.000971664				270.357			1.5004	0.542543	0.559272
DOCK6						0.0483023	-0.00401769	0.012638				457.425			1.29818	1.02521	1.50585
DOCK7						-0.015143	-0.0428024	-0.0453259				1386.6			-0.487909	0.682685	-0.0413548
DOCK8						0.00723149	-0.0352186	-0.00845716				207.434			-0.182843	1.70048	1.03513
DOK1						0.36813	0.251245	0.220692				169.552			0.78361	0.0712999	0.474912
DOK2						-0.253448	0.0286094	0.0918884				28.4149			0.100459	-0.0867992	0.280217
DOK5						0.0228548	-0.00998257	0.0761524				27.091			0.137785	-0.750404	-1.94578
DOK6						0.16275	0.0814258	0.169548				41.1635			-1.97055	0.0941463	-0.289296
DONSON						0.00769883	-0.0114859	-0.0185938				650.484			-0.746349	-0.0123943	-1.19108
DOPEY1						0.00386798	0.00356723	0.0126368				269.079			-0.18731	-0.247605	0.576178
DOPEY2						0.0146642	0.0011653	0.0272358				240.244			2.72977	3.11168	2.12796
DOT1L						0.0325581	0.00357161	0.0130654				285.324			0.238319	0.0166251	0.162614
DPAGT1						0.00993281	-0.00195384	-0.038823				155.494			-0.870937	-0.713604	-0.734108
DPF1						0.138482	0.101107	0.100017				35.3489			-0.197939	-0.348427	0.21428
DPF2						-0.00270807	-0.00120519	-0.0179806				630.184			0.397598	-0.311655	-0.130699
DPM1						0.00269764	0.0295184	0.0132898				4671.24			-0.259878	-0.52329	0.0666518
DPM2						0.015697	0.019448	0.014745				86.7371			-0.869802	-0.929281	-0.793179
DPP10						0.053472	0.183372	0.0462286				31.1283			1.72612	-0.0402569	0.194657
DPP4						0.0376235	-0.000873445	0.0917642				20.2346			-0.112439	-1.29357	-0.381575
DPP6						0.133146	0.203068	0.0690623				128.261			1.00899	0.954369	-0.576211
DPP7						0.685742	0.6486	0.0441146				184.972			-0.158336	0.498523	-0.598562
DPP9						0.0467394	0.023272	0.0336078				112.571			-0.293105	-0.138188	-0.351704
DPPA5						-0.175166	0.244583	0.259368				13.2849			0.0613785	-1.89602	0.117866
DPY19L1						-0.00406087	-0.0142702	-0.0323042				378.861			-1.61508	-0.0109982	-0.437015
DPY19L2						0.766454	0.0939966	0.0873179				40.3295			0.341914	-0.603276	-2.03866
DPY19L3						0.0216752	0.02859	-0.0121982				405.899			-0.738444	0.00560136	-0.280791
DPY19L4						0.000754843	-0.00799764	-0.00318276				2026.11			0.0470604	1.55337	0.864939
DPY30						-0.0315285	-0.0297613	-0.0131333				3632.44			0.0165661	0.0491296	0.728313
DPYD						0.00785202	0.0166834	-0.0104615				10.0276			-0.388855	-0.0278764	-0.00851824
DPYSL2						0.0128759	-0.0256064	-0.0284757				3717.76			0.472809	-0.705839	-0.48314
DPYSL3						-0.0238233	-0.0304204	-0.0513192				95.7786			1.02782	-4.06764	-3.40841
DPYSL4						0.0840586	0.0746469	0.00182952				29.2008			0.650223	-3.92126	-2.52653
DPYSL5						0.224442	0.00250492	-0.0528466				68.728			-0.865599	-0.22883	-1.34156
DR1						0.0138686	-0.0172831	-0.0239404				3703.86			-0.0603954	0.459748	-0.0507782
DRAM1						0.117203	-0.00414325	0.0729212				397.569			0.0504425	-0.993596	0.658796
DRAM2						0.0268298	0.022875	0.0198911				1200.91			-0.505291	0.997671	0.867029
DRD5						0.0221268	0.482528	-0.0723488				19.7024			-0.105359	-0.258946	0.000624057
DRG1						0.00652779	-0.0213112	-0.0113122				1169.24			-0.220308	-0.601478	-0.369683
DRG2						0.0405927	-0.0171955	0.0487533				106.207			-0.145755	-0.445947	0.751341
DSCAM						0.33587	0.221082	0.166052				21.8805			-0.816784	0.0799676	-1.61137
DSCAML1						0.114795	0.300619	0.0747107				14.8555			0.191684	0.0448011	0.0165803
DSCC1						-0.0150121	0.00689099	-0.0286205				740.09			0.327103	0.317011	-0.472486
DSCR3						0.122501	0.111949	0.0233826				398.435			-0.0315145	0.0535526	-0.343225
DSCR6						0.533848	0.108397	0.0984928				168.744			3.3435	1.64991	1.81022
DSE						0.0361249	0.00568881	0.026221				391.001			4.70516	-0.353117	-0.57942
DSEL						-0.00793338	0.00433228	-0.0234512				72.4205			-3.65068	-1.7884	-0.796022
DSG2						0.225523	-0.038661	0.0177705				5581.77			0.826072	1.64242	1.4641
DST						0.0289114	0.00247465	-0.000739338				1483.85			0.975944	-0.550543	0.107967
DTD1						-2.5714e-05	-0.00866689	-0.00166826				1565.39			0.0097752	0.10031	0.186923
DTWD2						-0.0105557	0.00784378	-0.0206947				192.757			0.56525	-0.0925555	0.607535
DTX4						0.00118005	-0.0180354	-0.0208687				525.258			1.25105	1.28072	-0.0127115
DUS1L						0.0816103	0.136168	0.0755401				545.427			0.518969	0.221065	0.988429
DUS2L						-0.00276745	-0.0133637	-0.0155642				180.014			0.300035	-0.16587	-0.145639
DUSP1						0.00719304	0.029656	-0.0135274				423.244			0.806785	0.654901	0.361175
DUSP11						-0.00679344	-0.0233361	-0.0368207				588.735			0.554405	-0.0521983	0.188689
DUSP12						0.0164922	0.00318891	0.00334217				1064.49			-0.0756007	0.3916	-0.8385
DUSP14						0.00943721	-0.00381789	-0.00948951				723.903			0.54966	0.0471007	0.970329
DUSP16						-0.00205622	0.00121353	-0.00340353				899.253			0.761313	0.0174163	-0.332975
DUSP18						0.00445718	0.00989509	-0.0162207				56.7225			0.0732059	0.156676	0.291736
DUSP22						0.212515	-0.0179065	-0.0271564				943.988			1.25034	-0.355228	0.680055
DUSP23						0.716911	0.772532	0.106768				469.116			2.93787	2.64003	-0.944463
DUSP28						-0.000479955	-0.00859111	-0.0458579				117.748			-0.294698	0.470355	-0.368278
DUSP3						0.00276523	-0.0114896	-0.0186101				439.587			0.985537	-0.477709	0.25632
DUSP4						0.00904369	-0.00361597	-0.0158216				437.765			-1.4465	0.959732	-1.71582
DUSP5						-0.0454789	-0.0589208	-0.0539694				835.61			-0.941817	-0.068616	2.20803
DUSP7						-0.00127465	0.0461804	-0.00888244				115.243			-0.0804802	-0.365065	-0.598349
DVL1						0.0124109	-0.00651312	0.0173183				305.091			0.436635	0.507825	0.649282
DVL2						-0.0590927	-0.00386102	0.00137113				277.645			-1.052	-0.607406	-0.0448424
DVL3						0.00992956	0.00647431	0.00573348				419.237			0.415293	1.39884	0.237845
DYM						0.0268864	0.0186773	-0.00708697				507.012			-0.105121	0.431247	1.22643
DYNC1H1						0.0141174	-0.00273966	-0.0189775				1102.78			-0.0497486	0.323914	0.255389
DYNC1I2						-0.0132154	-0.0073409	-0.0214956				2700.32			0.543983	-0.0148882	-0.0135592
DYNC1LI1						-0.00971986	-0.0212256	-0.0358067				1206.6			-0.754031	0.145807	-0.946822
DYNC1LI2						-0.0220539	0.00170616	-0.0358112				3099.48			0.282093	0.526664	0.112679
DYNLL2						0.00065827	-0.00388526	-0.0012467				348.982			1.55766	0.384588	0.863551
DYNLRB1						-0.00177252	-0.0149445	-0.0239276				6162.71			0.484455	0.0686308	0.311483
DYNLRB2						0.0324488	-0.0168309	-0.0151529				16.6677			0.244508	0.185975	0.203362
DYNLT1						-0.00346551	-0.0147426	-0.0131068				1769.02			-0.333966	-0.567791	-0.730664
DYX1C1						-0.0140095	-0.00138809	-0.019989				45.4199			-1.55376	-0.377971	-0.486527
DZIP1L						0.0142984	-0.010422	-0.0109327				30.5731			-0.412789	-0.430358	-0.795306
DZIP3						0.00540839	-0.00353301	-0.0274446				522.347			-0.162329	-0.808215	-0.981916
E2F1						0.00112746	-0.015032	-0.00931386				78.9217			-0.00443277	-0.266802	-0.199385
E2F2						-0.0100837	0.00430134	-0.0392247				212.981			0.15141	1.06236	0.0872129
E2F3						-0.00110874	-0.0169599	-0.0190239				585.889			-0.264204	0.0471711	-0.729861
E2F7						0.00380626	-0.0165725	-0.0255101				504.539			0.149551	-0.782491	-0.912994
E2F8						0.0555987	-0.0123553	-0.0316515				777.881			0.349912	4.25086	1.52924
E4F1						-0.00984097	-0.0339607	-0.0278792				158.736			0.432475	0.183226	0.00500081
EAPP						-0.00173771	-0.00769859	-0.0341829				677.344			-0.372855	0.23843	0.711655
EBF1						-0.0718646	0.0112896	-0.00436293				47.0377			0.154833	-0.596392	-1.0774
EBF2						0.136874	0.112957	0.0767246				787.507			1.12375	2.54648	1.95451
EBF3						-0.09779	0.14961	-0.0142573				70.2487			0.092902	-0.033418	-0.0853903
EBPL						-0.00882355	-0.0127246	-0.0340529				1248.77			-0.800498	-1.08335	-0.778943
ECE1						0.34821	-0.00809627	-0.0089983				144.244			0.134209	-0.167927	-0.133731
ECE2						0.139845	0.180321	0.103614				149.654			0.438695	-0.0954082	0.36571
ECH1						-0.0111234	0.0154416	0.00134884				520.287			-0.453576	-0.0731264	1.08536
ECHDC2						0.744899	0.226891	0.760605				652.413			2.39556	1.48767	2.3567
ECHDC3						0.949195	0.548256	0.117588				444.273			3.86093	0.38195	0.637969
ECHS1						-0.00233102	0.000562383	0.00335687				1345.85			-1.02295	-0.626822	0.596402
EDC4						-0.0129894	0.0443431	0.0498822				176.329			0.236806	0.228957	0.115387
EDEM1						-0.00383605	-0.0158035	-0.0226972				507.949			0.611059	1.45057	1.76211
EDEM3						-0.00306145	-0.000948494	-0.0181527				1568.57			0.749621	1.4806	0.615123
EDF1						-0.0246464	-0.0297194	-0.0268554				3142.1			-0.456451	-0.0244289	-0.0738426
EDIL3						0.0387426	-0.0160857	-0.0196983				97.4337			0.743454	-2.97273	-0.599679
EDNRB						0.806915	0.326658	0.691345				200.093			1.63671	-4.01474	1.68357
EEA1						-0.00544114	-0.00906756	-0.0122687				1333.57			2.0886	1.40764	1.40364
EEF1A1						-0.00678246	-0.0293821	-0.027058				86750.9			0.138106	0.116149	-0.0595201
EEF1A2						-0.349592	0.185385	0.178707				162.156			0.597508	-0.175611	0.0973422
EEF1G						-0.0228862	-0.0269947	-0.0208943				50242			0.299947	0.341601	0.349586
EEF2						0.0228725	0.000833953	0.00941003				19713.1			0.428271	0.320452	0.367281
EEF2K						-0.0140061	-0.00593051	-0.0231618				462.621			-0.477551	-0.44804	0.095718
EEFSEC						-0.017694	0.0192618	-0.0205056				139.931			-0.0457758	-0.242834	-0.00707936
EEPD1						-0.00261459	0.0376582	-0.0206674				134.996			-0.216334	-0.207912	-0.546488
EFCAB4B						-0.0378281	0.545604	0.1186				57.9575			-0.0513204	-0.464502	-0.646917
EFCAB5						0.0187017	0.0155362	0.0206346				13.8228			-0.175702	-0.0348628	-0.22617
EFEMP2						-0.0377429	0.167963	0.00882875				109.246			-2.45091	-0.46383	-0.0707788
EFHA1						-0.00415267	-0.0138625	-0.0156831				1435.19			-0.658724	-0.222198	-0.222914
EFHA2						0.00466453	-0.0166223	-0.00633343				71.2718			-0.593613	-0.548566	-0.541544
EFHC1						-0.015824	-0.0177495	-0.00868861				175.994			-1.01894	-0.646801	-0.80667
EFHD1						0.0293786	0.00637062	-0.00990926				314.066			-1.52942	2.13037	0.670584
EFHD2						-0.0110714	0.0294061	-0.0131693				240.515			0.522597	-0.239414	0.402048
EFNA2						0.198257	0.216752	0.205473				486.213			-0.572283	-0.188933	-0.762348
EFNA5						-0.00673399	-0.01697	-0.0307767				387.95			-1.06878	0.747797	-0.940288
EFNB2						-0.000446439	-0.0169997	-0.024936				1855.26			2.41099	0.0787716	0.897625
EFNB3						0.0177464	0.0347671	0.00470648				123.117			-0.752115	-1.04529	-0.590409
EFR3A						0.00767238	-0.00978253	-0.0516148				5069.92			1.42511	1.74415	2.62604
EFR3B						0.052831	0.0338705	0.0394404				119.061			-0.206098	0.636312	0.401562
EGFLAM						-0.00611378	0.00338537	-0.00322121				585.116			-0.290739	2.08222	3.43497
EGFR						0.0535931	0.131408	0.182855				1256.98			2.18873	1.76125	1.85287
EGLN1						0.000557625	-0.0125643	-0.0215851				1283.3			0.105578	1.85832	0.364604
EGLN2						0.0324236	0.0121976	0.014068				239.28			0.0681842	0.341542	0.0230374
EGLN3						0.104309	0.234487	0.00799648				77.4829			0.319495	-1.09122	-1.17597
EGR1						-0.0234471	0.00673646	0.00777418				5335.44			0.244282	0.351711	2.99399
EGR2						0.124329	0.0605945	0.00493046				50.6588			0.975052	-0.476641	1.15406
EGR3						0.240059	0.100158	0.0746645				26.0216			0.0924743	-1.29935	-0.531349
EHBP1						-0.00394727	-0.022809	-0.0330146				1379.14			0.0950705	-0.046245	0.247506
EHD1						0.014413	0.000821852	-0.000199355				605.225			0.570294	0.0865352	0.536869
EHD2						-0.00373433	0.0201297	0.0196998				75.9903			0.202355	-0.589529	-0.0928598
EHD3						-0.0387687	-0.0182977	-0.0248046				232.231			-0.808516	-0.147205	-0.104592
EHD4						0.0274347	0.0327415	0.0326171				432.742			2.30554	-0.154002	0.0246696
EHMT1						-0.0600135	-0.00633372	0.00473489				1098.24			0.247591	0.0266845	-0.163159
EID2						-0.00955638	-0.0136542	-0.0290232				420.494			-1.21395	-0.553171	-0.462651
EID2B						0.00956791	-0.0376148	-0.019825				20.9518			-2.4221	-0.576032	-1.62026
EIF1						0.0149261	-0.021135	-0.00398803				28094			0.0580286	0.226168	0.278675
EIF1AD						-0.0105959	-0.0281125	-0.0344052				629.345			0.273215	-0.619274	0.656104
EIF1B						0.00465446	0.00177328	-0.000951142				2465.22			-0.893137	-0.518885	-0.508128
EIF2AK3						-0.0116143	-0.0193363	-0.0361506				1126.76			1.0374	0.856832	1.0523
EIF2AK4						0.246676	0.246487	0.0231004				263.949			-0.515953	-0.0279049	0.546267
EIF2B1						0.024697	0.000988179	-0.0086972				1353.22			-0.213171	-0.0665123	0.35084
EIF2B2						0.00225234	-0.00724122	-0.00707205				545.46			-0.48411	-0.0217815	0.828234
EIF2B3						0.0157755	-0.000391954	0.00980168				451.801			0.0087304	-0.434108	-0.385492
EIF2B5						0.0019362	-0.0242637	-0.0239763				372.422			0.309388	0.211837	0.116175
EIF2C1						0.173196	-0.00236845	0.13147				347.796			0.127847	-0.597552	-1.17243
EIF2C4						-0.0143277	-0.00976525	-0.0402477				451.403			-0.29452	0.634876	0.518099
EIF2S1						-0.0268226	-0.0165685	-0.0400992				2963.44			-0.417464	0.351684	-0.075145
EIF2S2						-0.0220372	-0.0132896	-0.0215102				10008.1			1.03145	0.304152	0.296544
EIF3A						0.00594376	0.000261115	-0.016385				6175.82			-0.234543	-0.0253417	-0.00981488
EIF3D						-0.0117479	-0.0145776	-0.0235643				1655.52			-0.615707	-0.887331	-0.683553
EIF3E						-0.0112776	-0.0144523	-0.0192182				11960.5			0.452668	0.572112	0.680292
EIF3F						0.0025741	-0.0318385	-0.0358842				8893.12			0.592987	0.160404	0.500995
EIF3G						0.0714322	0.0476659	0.079202				2336			0.203728	0.210579	0.3076
EIF3H						-0.00456662	-0.0101438	-0.00826404				6143.27			0.78063	0.60918	1.05125
EIF3I						-0.00753452	-0.0199526	-0.0379249				3255.04			0.0756258	-0.00529757	-0.0108881
EIF3J						0.0043876	0.00326193	0.00347134				1640.28			0.911288	0.500117	0.555429
EIF3L						0.0298053	0.00452853	-0.00615952				8474.74			0.360665	0.37098	0.13323
EIF3M						0.0128637	-0.00485943	-0.0130974				11081.6			-0.0201118	-0.0618621	-0.023565
EIF4A1						0.0146705	-0.00313458	-0.0312352				19596.9			-0.172244	-0.328158	-0.0535235
EIF4A2						0.0100878	-0.00315403	-0.0254285				12719.7			1.05529	0.169825	-0.00392059
EIF4A3						0.00551387	-0.0282241	-0.0228908				2672.4			0.18614	0.00181435	0.0444768
EIF4B						-0.00774033	-0.0120382	-0.0249262				9094.82			0.978959	1.25069	0.809335
EIF4E2						0.0036331	-0.0171529	-0.00841266				1503.11			-0.50776	-0.476828	-0.688996
EIF4EBP1						0.00511239	-0.00753681	-0.0122483				682.374			1.13058	0.081618	-0.117563
EIF4EBP2						-0.0417889	-0.0412046	-0.0598794				2184.88			0.969339	-0.28462	-0.044545
EIF4G3						-0.00257765	-0.0172587	-0.0289828				691.524			-0.530442	-1.1399	-0.265131
EIF5						-0.00482763	-0.0143875	-0.024163				10029.3			0.46871	0.575567	0.405714
EIF5A2						-0.0118915	-0.0893825	-0.0516648				155.67			-1.18319	-0.969296	-0.559272
EIF5B						-0.00232469	-0.0164862	-0.0167569				2956.67			0.00581463	0.148161	-0.764632
ELAC1						-0.442519	-0.443119	-0.441215				92.7137			-1.89525	0.0275992	-0.96501
ELAVL1						0.0997468	0.0851432	0.0879018				5104.18			0.373073	0.450754	-0.0518678
ELAVL2						0.102932	0.0404337	-0.0313421				112.808			1.21114	-0.702907	-1.20006
ELAVL4						-0.00380559	0.0533949	0.0569288				88.7451			-0.0857457	0.154289	0.0352685
ELF2						0.0486625	0.0357845	0.0293236				905.45			0.154454	-0.199234	0.0664877
ELFN1						-0.209149	0.00358389	0.047577				311.994			1.12057	1.00807	0.789567
ELK3						0.0342323	0.0146853	0.00764749				888.478			1.85141	-0.802562	-1.03694
ELK4						0.00935725	0.00692737	-0.00228456				685.184			0.461015	0.528435	0.181275
ELL						0.0229518	-0.0341528	0.0169279				190.077			0.874605	0.442146	0.777458
ELL2						0.0229665	0.0454748	0.0100665				265.964			-3.28323	-0.462704	-0.0153579
ELMO1						0.00204002	-0.000788808	-0.0131242				220.494			0.0548014	1.7378	1.30508
ELMO3						0.655678	0.524082	0.637219				76.916			1.12397	0.886115	1.00097
ELMOD2						-0.000267657	-0.00539465	-0.0064353				633.132			0.665452	0.338825	0.789516
ELOF1						-0.0121271	-0.0202142	-0.0199765				298.158			-0.575278	-0.734975	-0.636151
ELOVL1						0.00988789	-0.00162797	0.0186623				632.773			-0.0232679	0.952735	0.360559
ELOVL2						0.137396	0.000417903	0.131398				33.0121			-2.36865	0.147492	-1.50249
ELOVL4						0.0199285	0.000526935	0.0356001				295.905			0.667769	0.170447	0.787772
ELOVL5						0.0886973	0.110337	0.0710119				1247.38			-0.412438	-0.74176	-0.604364
ELP2						-0.0141574	-0.00923058	0.000195981				1178.37			-0.757723	-0.203169	-0.307416
ELP3						-0.0137477	-0.0363072	-0.0239699				613.645			1.15135	-0.821782	-0.375202
ELP4						0.00700563	-0.00541062	-0.00735154				413.168			1.31601	0.250451	0.898795
ELTD1						0.598689	0.193751	0.542257				10.8982			0.227894	-1.36671	-0.257284
EMB						0.131462	-0.00188858	0.00580466				1581.47			5.66802	1.40497	1.87102
EME2						0.00079426	-0.00906276	-0.025507				129.18			0.204278	0.389878	0.00646169
EMID2						0.0493133	-0.00458197	0.0123573				223.44			1.27543	-0.217551	-0.0520145
EMILIN2						0.268909	0.24741	0.192165				187.944			1.99255	0.896755	0.695045
EMILIN3						0.0330893	0.0357996	-0.0383017				128.925			-1.33207	-0.75178	-0.961047
EML2						0.593797	-0.156052	-0.161406				321.929			1.1056	0.336419	1.30489
EML3						0.104325	0.122702	0.152502				197.754			0.672516	0.452329	0.852426
EML5						0.0452293	0.0431036	0.0255628				18.8991			-0.731671	0.78134	-0.184084
EML6						0.00425465	-0.0121329	-0.038587				49.8973			1.63245	-0.0301352	1.12034
EMP2						0.0260539	-0.000210297	-0.00103138				621.072			3.15086	-0.341528	-0.737833
EMP3						0.646527	0.48081	0.684707				24.9049			-0.197716	-0.761009	-2.06816
EMX2OS						0.0306853	0.383349	-0.0254903				22.256			0.260459	0.0459673	0.209826
EN1						-0.044576	0.242384	-0.196025				12.4847			-0.0255806	-0.305666	-0.649281
EN2						0.200106	0.0527779	-0.00524896				102.828			1.43599	1.44911	1.5614
ENC1						-0.00886618	0.00243499	-0.00447403				742.809			-1.05435	0.752087	-1.00781
ENDOD1						0.0519718	0.0447771	0.0294739				375.696			1.79971	2.00762	1.70379
ENDOG						-0.0054752	0.0590505	-0.0295036				96.3968			-1.25299	-0.15311	-0.711964
ENHO						0.054669	0.0176091	-0.0177666				72.1602			-0.264616	-1.09547	-0.761587
ENO1						0.000901625	-0.00245983	-0.00602196				10190.6			-0.524169	-0.68772	0.126047
ENO2						0.00618093	0.183434	0.195839				2593.38			2.12143	0.849268	2.30072
ENOPH1						-0.0150999	-0.00205621	-0.0182393				2479.17			0.272109	-0.324258	0.0137419
ENOX1						0.0640144	-0.0126496	-0.00450017				19.1897			-0.119456	-0.210941	-2.49327
ENPEP						-0.321624	0.0287865	0.0455302				394.556			-1.68075	3.85949	3.51808
ENPP1						0.0237128	0.0053255	-0.00174831				737.899			3.3024	-1.20888	0.656963
ENPP4						0.146447	-0.00954023	0.000755055				47.5661			0.295077	-1.49995	-0.999783
ENTPD3						0.0133108	0.0189544	-0.00324322				16.0509			-1.60158	-0.196145	0.0828123
ENTPD7						-0.00507937	-0.021986	-0.0164747				63.0244			-1.01891	-0.569331	-0.41256
ENY2						0.00159448	-0.00797197	-0.00598123				1928.29			-1.60815	-0.558944	-1.68998
EOMES						0.0310841	-0.0302166	0.00849824				51.0471			-7.68836	-3.85262	-0.605755
EP300						-0.0327351	-0.0468782	-0.0815975				749.979			-0.983963	-0.835235	-1.13709
EP400						0.0264255	0.016263	0.013469				1307.75			0.336079	0.313592	0.00797719
EP400NL						0.0249634	0.025257	0.05934				98.4103			-0.737191	-0.598388	-0.348445
EPAS1						0.0165784	0.0023196	0.00409309				2351.64			0.0843788	-0.513134	2.3245
EPB41L3						0.00376515	-0.0076607	-0.0208049				276.305			-2.82782	1.21788	-0.436484
EPB41L4A						-0.0106042	0.0238375	-0.0139384				555.31			-0.749793	1.28829	1.36177
EPB41L4B						0.0951745	-0.0404074	0.00827605				2291.51			1.73112	1.6851	1.33554
EPB41L5						-0.0110399	0.0046019	-0.0127028				1184.57			0.164141	-0.381866	0.730759
EPC1						-0.00108608	-0.0149311	-0.0117932				1469.41			-0.320775	0.647917	0.125647
EPC2						0.00750568	-0.0117928	-0.0247463				217.166			-0.339182	0.110568	-1.44557
EPCAM						0.782667	0.0278697	0.493194				11723.8			9.13232	0.361943	2.51196
EPDR1						0.02057	-0.00893396	-0.0340493				24.39			0.237738	-4.22665	-5.46624
EPHA2						-0.0134437	-0.0393684	-0.0344001				51.7625			-2.21692	-2.11206	-2.3396
EPHA4						-0.0148556	-0.00859236	-0.0311927				114.172			-3.43921	-1.45947	-1.80939
EPHA6						0.063316	0.0200704	0.000520128				11.736			-0.63632	0.0281946	-0.00117134
EPHA7						-0.00571884	-0.0132233	-0.0261421				255.404			1.80163	0.493929	1.65456
EPHB1						0.0864095	0.0104791	0.0121573				219.521			1.29556	-1.21872	0.250495
EPHB4						0.0117683	-0.00977832	-0.00910974				375.649			-0.053879	0.159069	-0.15404
EPHB6						0.0684169	-0.00596603	-0.0282003				27.9592			-0.132717	0.0094294	-0.0955196
EPHX2						0.0213877	-0.00122575	-0.0153307				78.0034			-0.468731	-0.0148116	-0.163925
EPHX3						0.070173	-0.364902	-0.431703				31.2601			0.0688531	-1.34212	-0.127258
EPHX4						0.0512821	-0.0119864	-0.031047				54.0667			2.14546	0.983429	0.662655
EPN3						0.00010748	-0.00787164	0.0129723				170.985			1.49194	1.22053	1.56062
EPOR						0.312473	-3.78714e-05	-0.00304316				123.932			-1.5383	-0.888733	-0.203145
EPPK1						-0.290519	-0.0451681	0.0296917				3757.67			5.12946	2.66864	2.66915
EPRS						0.0129388	0.00635754	-0.00886235				7716.47			0.938264	0.764166	0.459999
EPS15						0.00446052	0.00163261	-0.0230753				1868.42			-0.109763	0.021686	0.0500102
EPS15L1						0.217256	0.0993918	0.151722				218.832			-0.07744	-0.0950486	0.153896
EPS8						-0.0126315	-0.0252129	-0.0381248				85.7469			0.192999	-3.57132	-2.12421
EPS8L1						0.246044	0.298833	0.224644				114.448			1.39638	0.245066	1.32805
EPS8L2						0.342553	0.190944	0.163063				246.827			2.46209	-0.465015	1.88182
ERAL1						-0.00175053	-0.00363349	-0.00525597				126.632			-0.334445	-0.975179	0.0775651
ERBB2						0.068996	0.0302176	0.0636053				205.748			-0.00043847	-0.827656	-0.397824
ERBB3						-0.0114094	-0.0243128	-0.0379327				1525.29			0.58954	0.963854	2.28148
ERC2						-0.00963345	-0.0189793	-0.0154974				33.8083			0.63176	-1.47941	-1.07741
ERCC3						0.0142308	0.0022209	-0.00669527				314.669			-0.14694	-0.0449904	-0.655962
ERCC4						-0.00187409	-0.00176811	-0.00132321				55.3511			-0.53921	-0.534731	-0.552446
ERCC5						0.00185077	-0.0128463	-0.013117				215.553			0.241501	-0.748645	0.292637
ERF						-0.0273681	-0.0263368	-0.00923098				158.874			-0.467617	0.582283	0.146333
ERGIC1						-0.0338692	-0.0289522	-0.0405968				1912.48			0.456361	0.607596	0.486549
ERGIC2						0.00989422	-0.0263924	-0.0504577				3502.29			-0.0985194	-0.0569359	-0.01025
ERH						-0.0123635	0.0162121	0.0113184				7673.62			-0.46899	0.149831	-0.222128
ERI1						0.0133107	0.0035691	-0.0124014				552.705			1.22356	0.385387	-0.0623207
ERI3						0.0102409	-0.00409289	-0.0143561				83.8432			0.0535587	0.0812455	-0.221018
ERICH1						-0.114757	0.0392559	0.0305406				1489.03			2.8145	0.0407645	0.211543
ERLIN2						0.00807326	0.00276627	-0.00102557				1539.84			1.35165	0.352252	0.706846
ERMP1						0.0083008	0.0546192	-0.0052742				1741.16			1.12398	1.01124	1.44621
ERN1						-0.0102398	0.0191456	-0.00660599				97.784			0.0197006	-0.170436	0.413515
ERO1L						-0.00498875	0.00303356	-0.00731941				1156.37			-0.79538	0.0961584	0.982589
ERO1LB						0.010717	-0.000974609	-0.00318111				127.04			0.471387	0.0688814	0.969578
ERP44						-0.019979	0.000793933	-0.0326479				1004.26			-0.942134	-0.0731416	-0.604739
ERRFI1						0.00729104	-0.0232557	-0.0351232				3515.45			3.04768	0.10288	1.56488
ESCO1						-0.0062318	-0.0409678	-0.0309647				1686.54			0.0818158	0.635334	0.88154
ESCO2						0.0119515	-0.00314882	-0.0153097				138.945			0.474124	-0.155709	-0.201678
ESD						0.000244204	6.59043e-05	0.548222				4234.05			-0.891167	-0.462447	0.028388
ESF1						-0.0234745	-0.0136474	-0.0209086				1943.68			0.0978004	0.454126	0.271739
ESPL1						0.0424831	-0.0649701	-0.0570396				1718.71			0.449885	0.326352	0.38989
ESPNL						0.157017	0.182092	0.213585				81.825			-0.301201	-0.134257	-0.00785171
ESRP2						0.834075	0.0179501	0.155622				1274.55			4.54325	2.28932	2.91651
ESRRA						-0.011871	0.00120381	-0.00297861				239.899			0.593323	0.685504	0.784545
ESRRB						-0.166717	0.0318383	0.0168443				86.5678			0.366123	0.00454719	0.320371
ESRRG						0.711841	0.282718	-0.00599206				241.298			-2.69048	1.89982	1.85713
ESYT1						0.0775831	-0.00173784	0.00205567				381.385			0.374247	0.0909364	-0.152744
ESYT2						-0.000520933	-0.0139453	-0.0180429				2641.66			1.53913	1.30969	1.10696
ESYT3						0.230458	0.422533	0.0195488				40.6761			0.885931	0.487921	-0.759345
ETAA1						-0.0240658	-0.025887	-0.02358				368.473			1.08313	-0.248726	0.0512605
ETF1						-0.000282024	-0.00185994	-0.000363714				4464.96			0.310988	0.550339	0.455077
ETFB						0.00208419	-0.000872463	-0.00957767				599.099			0.47606	0.767391	1.64383
ETHE1						-0.0108842	-0.011508	-0.00350684				339.775			0.480339	0.0404558	1.58695
ETNK1						0.00455608	-0.00599782	-0.0194093				3261.57			-0.269434	-0.761889	-0.331531
ETS1						0.191023	0.182657	0.149491				131.939			-0.983279	-0.714928	-1.25486
ETS2						0.146107	0.0539928	0.0412523				234.516			-0.810918	-0.337567	-1.89574
ETV5						0.0572482	0.00210837	0.00791152				927.243			0.198672	-1.17667	-0.529177
ETV6						0.00144817	0.0102108	0.000629317				238.726			0.138778	-0.943949	-1.19744
ETV7						0.391583	0.684435	0.145514				22.4274			0.164973	-0.000497063	0.129653
EVC						-0.00060043	-0.00663768	-0.0393317				81.9993			-0.807898	0.253931	0.133428
EVI5						0.00763688	0.0137088	-0.00776159				202.099			-1.01019	-0.224192	-0.577833
EXD3						-0.0324974	0.12478	0.0862276				69.8776			0.0128598	0.213164	0.339023
EXO1						0.0113059	0.00521735	-0.00981465				324.424			-0.403981	-0.294677	-0.588244
EXOC2						-0.0386758	-0.0396898	-0.0489791				502.057			0.448568	0.0667064	0.405135
EXOC3						0.0564439	0.0545723	0.0738912				171.945			0.234059	0.275122	0.750491
EXOC3L2						0.656202	0.628493	0.401076				150.556			-0.247509	-0.097236	-0.0621804
EXOC6						0.00998737	0.0423398	0.0104628				378.479			-0.916041	1.2345	1.46565
EXOC6B						-0.0342356	-0.0350204	-0.0284938				133.177			0.521038	-0.201307	0.360019
EXOC8						-0.00624841	-0.0196534	-0.0172291				872.768			0.673399	0.719175	0.382755
EXOSC2						-0.0239354	0.019165	-0.0421591				443.649			-0.564947	-0.624073	-1.25911
EXOSC4						-0.0119482	-0.0115285	-0.0166381				1316.67			0.425735	0.447107	0.486401
EXOSC5						-0.0225217	-0.0184905	-0.0183888				196.994			-0.515224	-0.684026	-0.551721
EXOSC6						-0.0155791	-0.0112794	-0.0118609				1604.81			0.69303	1.55002	0.19559
EXOSC7						-0.0244604	-0.0257785	-0.16495				1615.36			0.055964	-0.302262	-0.233338
EXOSC8						-0.00602817	0.0120497	-0.0164439				1389.47			-0.441745	0.0312215	-0.467549
EXPH5						-0.0142449	0.00226049	-0.00230474				237.13			1.5362	1.3412	2.52906
EXT1						0.00147706	-0.000528081	0.00185271				664.295			-1.19949	0.591807	-0.1514
EXTL3						-0.00269609	-0.00894401	-0.0137124				156.889			0.196308	-1.09728	-0.257646
EYA3						-0.00645619	-0.0182748	-0.0210973				425.675			-0.150576	-1.17242	-1.46216
EZH1						-0.00127582	-0.00426315	0.0126079				199.905			-0.0874534	-0.69983	0.301848
EZR						0.0260346	0.0126327	0.00795306				9394.84			1.85979	0.693743	1.49407
F10						0.178059	0.14453	0.15642				25.0894			-3.34106	-0.314455	0.622046
F11R						-0.00220057	-0.00232841	-0.0161956				14650.5			2.13147	1.21235	2.39794
F2R						0.0304528	0.0228615	0.0489675				432.873			4.03435	-0.152622	-0.770659
F2RL1						0.315823	-0.0101438	0.11308				5121.7			5.28076	0.81217	2.88824
F3						-0.00739116	-0.0156268	-0.0204948				348.244			-1.01808	0.647332	0.649161
FA2H						0.0100314	-0.00106457	-0.00247379				157.506			0.650151	-0.135047	0.906272
FABP5						0.716519	-0.00457507	0.0400574				663.677			6.03855	-3.82357	-1.95426
FADD						0.0268249	0.00223249	-0.0154629				674.799			0.0111491	-1.45444	-0.504609
FADS1						0.00410183	-0.0164985	-0.0201222				868.07			-2.03302	-1.17849	-2.25499
FADS2						-0.000933935	-0.0130298	0.00487426				272.582			-0.26823	-0.211291	-0.794105
FADS3						0.0901252	0.0492424	0.0173978				390.456			1.08252	-0.386051	0.574104
FAF1						-0.0108683	-0.00918878	-0.0233519				1984.87			-0.201652	0.0862622	-0.150787
FAF2						0.0106385	0.00496767	0.00816533				1563.05			-0.0515776	0.475699	0.381571
FAHD2A						0.00195766	-0.0247708	-0.0383304				1035.31			0.304621	-0.293738	0.604145
FAIM2						0.535362	0.562428	0.23087				66.0345			0.18334	0.119116	0.22121
FAM100B						-0.0128805	-0.0328804	-0.0601123				765.929			0.803932	0.932738	1.79825
FAM101A						-0.161189	0.0934112	0.0351223				125.373			1.69054	1.45102	1.14513
FAM101B						-0.11534	0.0827435	0.10299				265.184			1.66683	-2.49691	-2.44519
FAM102A						-0.00705084	0.0179238	0.0073262				138.462			0.790556	0.358664	0.108046
FAM102B						-0.0169732	-0.0408128	-0.072496				1794.5			2.0346	2.06126	1.92762
FAM103A1						-0.033937	-0.0124277	-0.0173744				1832.71			-0.430318	-0.241213	0.102193
FAM105A						0.00942742	-0.0104675	-0.0159366				100.097			-0.641696	-0.654752	-0.340491
FAM105B						-0.0221002	-0.0329921	-0.0418302				167.691			-0.763863	-0.239655	0.0286895
FAM107B						-0.01813	-0.00633198	-0.0189448				422.439			-1.20079	-0.669517	0.0624029
FAM108C1						0.00422048	-0.015285	-0.0492806				161.18			0.385064	-0.0421676	-1.54011
FAM109A						0.00788632	-0.0117774	0.00760945				136.244			0.00446522	-0.155447	0.2415
FAM109B						0.70857	0.790594	0.692444				88.2365			0.995144	0.640598	0.497595
FAM110B						0.110124	0.256598	0.166777				170.489			1.33719	-1.49172	-0.512534
FAM110C						0.260262	0.0680936	0.127815				49.0816			2.16186	0.760893	-0.952213
FAM114A1						0.509159	0.0241567	0.212672				152.578			1.09185	0.0333648	-0.658169
FAM114A2						0.013793	0.0231867	0.00704225				348.579			-0.385577	-0.0415856	0.28636
FAM115A						0.035918	-0.00167838	-0.0207493				993.471			-1.28486	0.544433	-0.493306
FAM116A						-0.00415615	-0.00312093	-0.0222268				810.949			-0.361144	-0.397558	-0.562034
[truncated: 5,244 more rows]
