# Supplementary material for: Genome-wide methylation analysis identifies genes silenced in non-seminoma cell lines
Source: NPJ Genom Med. 2016 Jan 13;1:15009–. doi: 10.1038/npjgenmed.2015.9 (PMC5685295; doi:10.1038/npjgenmed.2015.9)
Supplement: Supplementary Data 5 [file npjgenmed20159-s10.xls]

## Sheet: All sites
	TargetID	TCAM2	NT2	GCT27	GCT44	GSM937263	GSM937265	GSM937267	GSM937269	GSM1009666	GSM100967	GSM100968	GSM100986	GSM1009688	OLD16	OLD17	OLD18	A29	A30	A31	CB76	CB15	CB9	CB23	middle_age 1	middle age 16			Genes unique to yst
cg00032805	36951	0.161237	0.0787597	0.129718	0.163036	0.0906742	0.0805953	0.0961562	0.0580091	0.091274	0.0769724	0.0660008	0.0750495	0.0600067	0.114917	0.124329	0.143728	0.143238	0.119761	0.128991	0.102687	0.0976463	0.0959178	0.0939896	0.139171	0.124766			#VALUE!
cg02990869	36951	0.133285	0.0600684	0.132989	0.553059	0.0986406	0.0898836	0.113843	0.0591085	0.0947903	0.0921755	0.104968	0.088453	0.0576115	0.154595	0.158059	0.178637	0.195382	0.151141	0.155003	0.126911	0.106053	0.116363	0.115503	0.23855	0.162884			TRUE
cg07160277	36951	0.104957	0.0919988	0.0703032	0.502943	0.0950952	0.0859726	0.0912927	0.0552671	0.0925797	0.0697746	0.0982679	0.0564072	0.0732962	0.155403	0.14875	0.219931	0.188525	0.145658	0.154942	0.124748	0.116666	0.146469	0.114033	0.185539	0.154997			TRUE
cg10127275	36951	0.159227	0.12037	0.143913	0.368806	0.149859	0.120854	0.14044	0.0946604	0.138212	0.114203	0.124119	0.104555	0.0987329	0.182322	0.195652	0.198009	0.203985	0.175731	0.197682	0.144279	0.162588	0.149862	0.173779	0.197639	0.202103			TRUE
cg10453719	36951	0.0181537	0.0149803	0.0164762	0.684572	0.145271	0.124316	0.123798	0.0330412	0.0553737	0.0550855	0.0707679	0.0443893	0.0433007	0.188683	0.164401	0.235092	0.210177	0.154137	0.179978	0.0994947	0.0651956	0.0933447	0.070989	0.249149	0.214169			TRUE
cg10943359	36951	0.0995297	0.0990684	0.121459	0.480643	0.199143	0.161354	0.2244	0.144696	0.208782	0.223418	0.202809	0.183245	0.140735	0.252279	0.249805	0.282146	0.267524	0.230443	0.225778	0.195624	0.180599	0.174437	0.143407	0.279884	0.288716			TRUE
cg15645344	36951	0.757024	0.716193	0.762355	0.697391	0.501928	0.500427	0.529743	0.507927	0.697976	0.551876	0.54894	0.681927	0.529915	0.509124	0.497317	0.508606	0.499197	0.51656	0.530459	0.504297	0.515826	0.510141	0.503731	0.49934	0.52281			TRUE
cg18685561	36951	0.225688	0.147333	0.106494	0.762733	0.145074	0.135747	0.140454	0.100219	0.135557	0.131892	0.146735	0.123532	0.107838	0.251406	0.189783	0.223243	0.231408	0.208289	0.219805	0.15292	0.143972	0.143237	0.139732	0.247392	0.223405			TRUE
cg21169914	36951	0.10721	0.096511	0.0898656	0.337603	0.132758	0.0946129	0.131329	0.0747937	0.123829	0.0963333	0.118806	0.0845333	0.0745527	0.150493	0.181587	0.183081	0.200101	0.152573	0.144845	0.120685	0.124704	0.123086	0.103706	0.170735	0.196761			TRUE
cg21300373	36951	0.142749	0.0889589	0.106935	0.51124	0.193848	0.136547	0.179396	0.073328	0.151112	0.156269	0.194048	0.121463	0.136239	0.270758	0.192262	0.258249	0.285077	0.230678	0.227379	0.152563	0.112141	0.133506	0.107176	0.271932	0.250859			TRUE
cg22299454	36951	0.0315217	0.0791649	0.044919	0.102542	0.0392053	0.0516913	0.092207	0.0330927	0.0332456	0.0471732	0.0289359	0.0155691	0.0274617	0.103564	0.0618761	0.0816028	0.0820186	0.0959825	0.0725475	0.0570961	0.041209	0.0558	0.0566261	0.0813288	0.0655385			TRUE
cg23596249	36951	0.568421	0.637196	0.594751	0.525012	0.442259	0.434407	0.474828	0.449241	0.776324	0.606227	0.626193	0.766634	0.636797	0.455374	0.462065	0.475084	0.463536	0.50428	0.499701	0.481889	0.478698	0.461521	0.420547	0.464566	0.473977			TRUE
cg00713947	37681	0.163472	0.129252	0.113337	0.101347	0.090235	0.0790366	0.0798391	0.0587003	0.06072	0.055213	0.047645	0.058162	0.055187	0.0974553	0.115136	0.103375	0.117983	0.107217	0.115185	0.110798	0.102745	0.102017	0.122139	0.102735	0.079621			TRUE
cg01964720	37681	0.0170292	0.012479	0.0137966	0.015712	0.016194	0.0161983	0.0225068	0.0172898	0.0134766	0.0134469	0.00888362	0.0113151	0.0116802	0.0284701	0.0301151	0.0289964	0.027995	0.0313136	0.0344525	0.0371567	0.0304779	0.0286243	0.0294926	0.0207281	0.0223549			TRUE
cg04284530	37681	0.469925	0.916816	0.906438	0.919209	0.353417	0.281603	0.347118	0.281279	0.402837	0.435585	0.408206	0.385436	0.274854	0.428502	0.478647	0.438762	0.448234	0.496606	0.498376	0.388091	0.426936	0.509367	0.362942	0.385472	0.395464			TRUE
cg08203824	37681	0.0374314	0.0253572	0.0403003	0.046524	0.0339843	0.0333754	0.0294929	0.0214458	0.0148522	0.0159639	0.0183437	0.0149455	0.0188493	0.0470045	0.0445757	0.0509252	0.0437216	0.0535803	0.0501204	0.0503015	0.0450372	0.0453467	0.0495049	0.0318055	0.0336055			TRUE
cg09453752	37681	0.0103544	0.017453	0.00756007	0.0144278	0.0120848	0.0260077	0.0213037	0.0377682	0.0167726	0.0197778	0.0140629	0.0149625	0.0064194	0.0346478	0.0344718	0.0328078	0.0262443	0.033442	0.0322955	0.027791	0.0259947	0.0270417	0.0283293	0.0210617	0.0203205			TRUE
cg14952089	37681	0.0162032	0.0273515	0.0220222	0.0136595	0.0220527	0.0310317	0.0223231	0.0270053	0.0215131	0.0213868	0.0135212	0.0215848	0.0146386	0.0438342	0.0342564	0.0328391	0.0377577	0.0323456	0.0437419	0.0404776	0.0272181	0.0371014	0.0287173	0.0236322	0.0221232			TRUE
cg17526741	37681	0.100405	0.139207	0.0879362	0.0934431	0.0646276	0.0560776	0.060459	0.0501401	0.0332193	0.021751	0.0304447	0.03583	0.0419593	0.0690909	0.0994139	0.0941596	0.0908268	0.0850401	0.0760308	0.0784535	0.0982337	0.0855851	0.0858586	0.0577235	0.0665098			TRUE
cg18639499	37681	0.152769	0.137638	0.140114	0.113081	0.111942	0.10754	0.10347	0.0821966	0.0707889	0.0643917	0.0458555	0.0572896	0.088196	0.109728	0.141419	0.134714	0.126108	0.117124	0.130996	0.13131	0.123575	0.126996	0.123704	0.097544	0.0886234			TRUE
cg27009633	37681	0.0404104	0.0417425	0.0511764	0.0347386	0.0833735	0.0625942	0.0806028	0.0632225	0.0657738	0.0556381	0.0760241	0.0697363	0.118286	0.0676622	0.0664745	0.0626724	0.0591125	0.0705036	0.0685193	0.071983	0.0618632	0.0625511	0.0764284	0.0537154	0.0520277			TRUE
cg00833448	38047	0.0211657	0.0271876	0.0184875	0.0743542	0.0743751	0.0416345	0.0505828	0.0396001	0.0284037	0.0247072	0.017866	0.0494784	0.0481842	0.0611249	0.0549645	0.0399366	0.0514587	0.0515688	0.0473969	0.0448836	0.0388304	0.0399336	0.0436977	0.0424897	0.0443844			TRUE
cg01380906	38047	0.0194547	0.0205151	0.0401338	0.0369423	0.0594562	0.0489669	0.0568707	0.0298732	0.0206025	0.0123165	0.0146178	0.0103694	0.0252765	0.053536	0.0641658	0.0636527	0.0643588	0.0672574	0.0524431	0.0743915	0.0485053	0.0696978	0.0633714	0.042139	0.0484588			TRUE
cg05965414	38047	0.108155	0.109115	0.156429	0.20211	0.0989622	0.103244	0.10921	0.0957805	0.0706529	0.0512777	0.0507354	0.0413873	0.051541	0.0910092	0.0899857	0.103618	0.122993	0.109617	0.0903654	0.0928537	0.10197	0.0767706	0.0940045	0.112654	0.0996779			TRUE
cg07065054	38047	0.128034	0.0806375	0.106367	0.181375	0.118438	0.105822	0.115133	0.0936281	0.0591329	0.0571167	0.0573582	0.0477084	0.0593138	0.105188	0.129113	0.115233	0.134018	0.116008	0.108959	0.114673	0.119539	0.107808	0.108211	0.11862	0.101741			TRUE
cg09410607	38047	0.045982	0.0252368	0.027326	0.0446149	0.0577622	0.0251973	0.0324993	0.0292623	0.0136787	0.0126752	0.0161157	0.0133704	0.00889855	0.0560433	0.0740308	0.0707877	0.109008	0.0492844	0.0569015	0.029303	0.0310511	0.0409228	0.0297869	0.0525798	0.0321775			TRUE
cg13492070	38047	0.0121473	0.0167157	0.00705501	0.0463878	0.041626	0.0241069	0.0291688	0.0168702	0.00662806	0.00827242	0.0111065	0.0179572	0.0139363	0.0352102	0.0383467	0.0399576	0.0514943	0.0250735	0.0333605	0.0348259	0.0199827	0.028911	0.0229171	0.0348547	0.027982			TRUE
cg14435444	38047	0.191818	0.118898	0.221559	0.169269	0.11194	0.100267	0.102324	0.0893122	0.0598276	0.0723813	0.0853068	0.0674387	0.0500414	0.122848	0.125187	0.139342	0.158586	0.150108	0.129487	0.134373	0.144564	0.133689	0.132486	0.126571	0.132409			TRUE
cg14556303	38047	0.0245058	0.0200979	0.0164835	0.0295819	0.0638552	0.0246979	0.0509041	0.0320386	0.00934763	0.0224728	0.0116476	0.0105239	0.00761813	0.0694881	0.116968	0.100219	0.119905	0.072069	0.0667845	0.0312147	0.0281793	0.0297911	0.0359763	0.0684539	0.0556558			TRUE
cg25183282	38047	0.167669	0.134721	0.191246	0.312306	0.0930257	0.089348	0.0839773	0.081798	0.0658414	0.0724951	0.0705417	0.0599989	0.0556789	0.0972714	0.139974	0.117444	0.120344	0.107084	0.121516	0.114043	0.111846	0.121052	0.11294	0.120119	0.102248			TRUE
cg25385733	38047	0.234453	0.164814	0.140853	0.197858	0.167243	0.146345	0.151703	0.146318	0.0986171	0.095562	0.115347	0.0844609	0.0984242	0.175026	0.189172	0.195328	0.215316	0.188116	0.179315	0.150345	0.158624	0.160653	0.155589	0.207683	0.1699			TRUE
cg04892403	38596	0.110292	0.0397624	0.221416	0.558794	0.0337784	0.0287574	0.0238137	0.0189097	0.0279782	0.0242276	0.0165388	0.0223286	0.025552	0.0429718	0.0374744	0.0526028	0.043173	0.0356848	0.0421691	0.0375333	0.0375075	0.0355773	0.03925	0.0414587	0.0352923			TRUE
cg09972364	38596	0.0488824	0.0372021	0.113736	0.333373	0.0532538	0.0363785	0.0703893	0.0367566	0.0170207	0.0347303	0.0259062	0.0201856	0.0383514	0.0690161	0.0579811	0.0559672	0.0622804	0.0619699	0.0590348	0.0707974	0.0528445	0.0486347	0.0608573	0.0533699	0.0522278			TRUE
cg10989870	38596	0.0550098	0.0580787	0.073601	0.272684	0.0618011	0.0413775	0.0566973	0.0420467	0.0487924	0.0519427	0.0244297	0.0277701	0.037694	0.0673662	0.0509457	0.0534587	0.0441949	0.0560557	0.0584043	0.0640772	0.0538508	0.0450766	0.0627456	0.0382222	0.0517221			TRUE
cg19816290	38596	0.714904	0.82787	0.859789	0.620501	0.415132	0.346777	0.361045	0.386454	0.544745	0.528043	0.522921	0.534835	0.498966	0.366156	0.466486	0.477441	0.501441	0.458195	0.485117	0.651802	0.633428	0.634931	0.566876	0.494918	0.520436			TRUE
cg19940065	38596	0.143585	0.295769	0.328899	0.363664	0.14153	0.0932347	0.0885964	0.0559879	0.11403	0.0879164	0.0743308	0.0851444	0.134694	0.0917131	0.0832889	0.0811065	0.11185	0.0791584	0.0690347	0.0952054	0.0759141	0.085405	0.103706	0.0738791	0.0699348			TRUE
cg17076397	38777	0.143232	0.264951	0.386889	0.239505	0.264286	0.267284	0.261343	0.195015	0.215778	0.206641	0.187756	0.185648	0.244374	0.261827	0.233143	0.225642	0.28393	0.225989	0.230928	0.262206	0.208348	0.191529	0.252345	0.20842	0.172207			TRUE
cg18688599	38777	0.136695	0.0898671	0.108414	0.149666	0.0836679	0.0792668	0.0955476	0.0816987	0.0579007	0.0600164	0.0583655	0.0494547	0.0526528	0.0992408	0.10426	0.110266	0.111695	0.1145	0.115267	0.105494	0.0857767	0.0991994	0.102162	0.101654	0.0750258			TRUE
cg19601991	38777	0.0139947	0.0106692	0.0110881	0.012807	0.0139927	0.00684385	0.0130498	0.0102573	0.00646163	0.0088182	0.0060716	0.00773087	0.00685437	0.0288442	0.0252842	0.0247632	0.0241023	0.0214339	0.0218088	0.0214116	0.0166784	0.0210614	0.0215861	0.017333	0.0206458			TRUE
cg02463494	39142	0.0328372	0.0404588	0.0369049	0.0404323	0.0534878	0.0451508	0.0470325	0.0536054	0.034519	0.0462052	0.0234947	0.0402336	0.0485386	0.062859	0.0565543	0.0682136	0.0569258	0.060697	0.0676347	0.0621978	0.046199	0.0550331	0.0676278	0.0424714	0.0358718			TRUE
cg05874913	39142	0.224138	0.202925	0.22756	0.323433	0.209462	0.192294	0.181341	0.201788	0.134521	0.128508	0.114386	0.10168	0.137872	0.167541	0.20187	0.197904	0.197243	0.181051	0.199517	0.226136	0.225139	0.251365	0.289737	0.155632	0.173984			TRUE
cg06265396	39142	0.0504938	0.0188335	0.021168	0.0312857	0.0235938	0.0282011	0.0254733	0.0202502	0.00792386	0.0182039	0.0142586	0.0151319	0.0154004	0.0388108	0.0442394	0.036191	0.0531205	0.0392999	0.0408366	0.0515827	0.0457806	0.0339012	0.0431613	0.0311254	0.0282431			TRUE
cg07637365	39142	0.130877	0.103598	0.185093	0.180477	0.107409	0.118339	0.116706	0.094124	0.0777947	0.0671141	0.071136	0.0620275	0.0848678	0.107469	0.125173	0.120442	0.139998	0.144312	0.147795	0.149373	0.135297	0.130363	0.14703	0.109897	0.101468			TRUE
cg22237598	39142	0.138414	0.109886	0.0712035	0.0659008	0.0495659	0.0424214	0.0484084	0.0377842	0.0566354	0.0739052	0.0657874	0.0467711	0.0415237	0.0575973	0.070037	0.0702482	0.0787957	0.0791012	0.0768527	0.0680478	0.07306	0.082838	0.0803675	0.0527851	0.0688218			TRUE
cg24763094	39142	0.0294221	0.0868357	0.0847458	0.0748431	0.0208436	0.0193815	0.0247578	0.0346984	0.0149547	0.0250598	0.00636503	0.0198531	0.00992898	0.0431665	0.0397817	0.0352459	0.0407587	0.035903	0.0370841	0.040063	0.0378068	0.0361996	0.0366148	0.0285028	0.0250946			TRUE
cg03638940	39873	0.17769	0.215925	0.178782	0.224484	0.14081	0.133717	0.145161	0.110866	0.0947688	0.0884083	0.0850473	0.0785814	0.0941469	0.135595	0.152255	0.131219	0.144799	0.156377	0.149047	0.154068	0.139163	0.148266	0.144532	0.147134	0.118851			TRUE
cg01349858	40057	0.015063	0.0119904	0.0167665	0.0110962	0.0186325	0.00745257	0.0181831	0.0168174	0.00917993	0.00753204	0.0103	0.0141075	0.00380497	0.0318734	0.0350205	0.0364489	0.0349484	0.0314828	0.028887	0.0268565	0.0239903	0.0306911	0.028919	0.0167133	0.0235249			TRUE
cg06270802	40057	0.0117886	0.0163599	0.0126386	0.0122825	0.0127681	0.0306122	0.0207169	0.0128445	0.0177692	0.0133429	0.0151002	0.0218132	0.0168256	0.0287428	0.022409	0.025785	0.0295288	0.0320627	0.0247963	0.0261622	0.0310131	0.0261753	0.0284474	0.0210189	0.0247948			TRUE
cg10779644	40057	0.037037	0.0373516	0.0323053	0.0331922	0.0445618	0.0441778	0.0313399	0.0295148	0.0241838	0.0304444	0.0241001	0.0265423	0.0183715	0.0511964	0.0539057	0.0530433	0.050758	0.0450646	0.0481948	0.0455871	0.03376	0.0427225	0.044971	0.0392101	0.0477868			TRUE
cg26072759	40057	0.0107784	0.0157169	0.0164145	0.0180638	0.016572	0.0283102	0.0180231	0.0199618	0.0138249	0.010461	0.00769895	0.00835298	0.0189784	0.0329037	0.0313548	0.0294768	0.0320282	0.0286079	0.0303804	0.0284956	0.0204174	0.0283098	0.0316847	0.0206687	0.0276864			TRUE
cg22027897	40238	0.0179631	0.473514	0.514707	0.229057	0.0860277	0.077954	0.179895	0.0660972	0.0247907	0.0122553	0.0184249	0.0189317	0.0221047	0.0653666	0.0548852	0.0690043	0.0719718	0.043423	0.0532733	0.0421044	0.0338341	0.0283445	0.0446557	0.0341345	0.0424313			TRUE
cg00339556	40603	0.0553221	0.0873016	0.132029	0.0318677	0.0255403	0.03449	0.0277498	0.0138793	0.020167	0.0222757	0.0248181	0.0148836	0.00880112	0.0975649	0.0359562	0.0591488	0.0644179	0.0406875	0.0371833	0.0383421	0.0251559	0.0195461	0.0538964	0.0549006	0.062364			#VALUE!
cg01791874	40603	0.0913491	0.0850181	0.10566	0.0610197	0.0507523	0.0360009	0.0350288	0.0439132	0.0362301	0.0410763	0.0105667	0.023644	0.0199536	0.114985	0.048201	0.0694395	0.0771893	0.0495782	0.0506746	0.0438807	0.0355601	0.0346486	0.0490267	0.0746384	0.0623995			TRUE
cg03705912	40603	0.111373	0.120937	0.197066	0.13647	0.182934	0.13547	0.150855	0.128049	0.152385	0.137148	0.165831	0.135575	0.0934026	0.241709	0.219645	0.248355	0.29823	0.268584	0.246921	0.149263	0.126408	0.141661	0.128605	0.322149	0.273534			TRUE
cg09017434	40603	0.0383801	0.0182964	0.013777	0.0215643	0.306618	0.150655	0.215477	0.0854172	0.110726	0.101276	0.140735	0.066795	0.0674327	0.292001	0.267621	0.336551	0.38652	0.323993	0.297658	0.0343159	0.0262856	0.0394495	0.0292616	0.40786	0.346182			TRUE
cg11452391	40603	0.021571	0.0277418	0.0161156	0.961335	0.0627197	0.0442434	0.0519849	0.0198256	0.0268298	0.039647	0.0226879	0.0181722	0.0215984	0.107131	0.0626082	0.13981	0.108886	0.0800733	0.0754636	0.0431633	0.032907	0.0376099	0.0338256	0.12757	0.114103			TRUE
cg12456714	40603	0.0554949	0.172414	0.0865243	0.976147	0.123797	0.0602837	0.114092	0.0739081	0.0811256	0.0939242	0.0974253	0.110953	0.126251	0.127849	0.182117	0.182962	0.17454	0.118309	0.196041	0.0981612	0.0763292	0.10973	0.0795189	0.22041	0.159313			TRUE
cg16150752	40603	0.0612913	0.0373525	0.0788068	0.0476813	0.0375405	0.0392157	0.0276468	0.0191904	0.03283	0.0285079	0.0285449	0.0234088	0.0197855	0.162544	0.0573671	0.111684	0.11341	0.0811525	0.0894677	0.0314141	0.0286311	0.0338262	0.0413859	0.108982	0.0835602			TRUE
cg16182986	40603	0.146474	0.28049	0.206054	0.824666	0.149245	0.0998487	0.153789	0.099892	0.135353	0.115937	0.119521	0.120845	0.129151	0.168723	0.174741	0.212132	0.232693	0.185505	0.229265	0.146694	0.154268	0.150612	0.145231	0.258226	0.189206			TRUE
cg17030173	40603	0.145637	0.150961	0.193772	0.141274	0.171115	0.0957521	0.105126	0.0882075	0.0479073	0.078846	0.0384809	0.0365471	0.0464297	0.194974	0.110208	0.177998	0.157582	0.0779337	0.0989702	0.0768909	0.0831738	0.0687796	0.0913424	0.0896435	0.0905082			TRUE
cg17712694	40603	0.0498803	0.0695804	0.0780911	0.120822	0.0799675	0.0524372	0.0612958	0.0421521	0.0193715	0.0276233	0.0353122	0.0274243	0.0372583	0.194284	0.0895728	0.150339	0.134283	0.0787853	0.105998	0.0488624	0.0460847	0.0497368	0.0615951	0.110545	0.122216			FALSE
cg21901718	40603	0.0335059	0.04198	0.109551	0.108225	0.0166917	0.00929303	0.0236942	0.0147228	0.0345522	0.00781949	0.0134798	0.0210961	0.0149171	0.0656529	0.031727	0.0908903	0.06516	0.0370246	0.0510759	0.0345663	0.0383354	0.031047	0.0409854	0.0482566	0.0408488			FALSE
cg23065934	40603	0.0298674	0.0323024	0.0322581	0.948819	0.0552286	0.0467234	0.0520357	0.0259484	0.0350222	0.0233496	0.0441164	0.0395694	0.034314	0.0896529	0.0760912	0.102012	0.0954645	0.113198	0.118217	0.0471181	0.045726	0.0391426	0.0449891	0.180048	0.0761159			FALSE
cg23479922	40603	0.00931946	0.0144928	0.00937258	0.0162813	0.31038	0.0789881	0.189231	0.0551141	0.0725326	0.0871883	0.113679	0.0435031	0.0418099	0.338522	0.271543	0.366073	0.401637	0.329085	0.289915	0.0281598	0.0309825	0.0293797	0.0283945	0.464537	0.398754			FALSE
cg00531823	40787	0.117016	0.115723	0.116784	0.321261	0.0715908	0.0678551	0.0662161	0.0425922	0.0564739	0.0586355	0.0622523	0.0605295	0.0967237	0.0798821	0.0884217	0.102148	0.0799623	0.0887406	0.0918277	0.0831902	0.0600146	0.0722476	0.0788352	0.0574756	0.0485156			#VALUE!
cg02876925	40787	0.171166	0.57348	0.591957	0.898995	0.623353	0.581902	0.582218	0.570955	0.883431	0.883576	0.898003	0.890493	0.849079	0.824897	0.839166	0.791931	0.869743	0.861444	0.873451	0.817264	0.812649	0.815471	0.767766	0.789231	0.836498			FALSE
cg09691861	40787	0.143305	0.0879121	0.0957221	0.897045	0.0631265	0.080824	0.0649371	0.0589074	0.0466901	0.0414019	0.0371861	0.029036	0.0418557	0.0756066	0.0787409	0.0744333	0.102135	0.1026	0.111194	0.093799	0.0921575	0.0804566	0.0823187	0.0768377	0.0790702			FALSE
cg11284329	40787	0.260421	0.173568	0.255508	0.656329	0.129468	0.127275	0.135622	0.108038	0.101594	0.0978602	0.0862103	0.119828	0.0858359	0.139267	0.139969	0.154854	0.156112	0.15009	0.155763	0.158142	0.159641	0.152488	0.164418	0.137765	0.122486			FALSE
cg11287388	40787	0.17425	0.113645	0.142909	0.715796	0.0844809	0.0721606	0.0763309	0.0677385	0.0896331	0.0837208	0.0738179	0.0945274	0.185477	0.0858534	0.104712	0.116193	0.0891334	0.106528	0.107139	0.0945883	0.0920896	0.116231	0.106318	0.0672357	0.0762332			FALSE
cg14661813	40787	0.022166	0.0151955	0.0156381	0.0852023	0.0233336	0.0207446	0.019599	0.0250236	0.00768962	0.0173748	0.00837849	0.0169529	0.0071613	0.0338749	0.029702	0.0342252	0.0282002	0.0260037	0.0380354	0.0382588	0.0374767	0.0314765	0.0302362	0.0248955	0.026188			FALSE
cg23408913	40787	0.112171	0.122408	0.140804	0.219238	0.0597844	0.0614148	0.0680332	0.0532474	0.0323593	0.0318656	0.0279047	0.0305839	0.0230471	0.0557285	0.0759961	0.0794111	0.0662921	0.0762083	0.0756199	0.0683761	0.0669735	0.0679534	0.0730555	0.0647296	0.0735134			FALSE
cg24782087	40787	0.0499044	0.0585429	0.105764	0.0491007	0.0148102	0.0251834	0.0224823	0.0288338	0.00791398	0.0113122	0.0106865	0.0169943	0.0157598	0.0482424	0.056531	0.055905	0.0481978	0.041181	0.0415787	0.0363571	0.0377675	0.0419457	0.0416159	0.040029	0.0398558			FALSE
cg27451230	40787	0.0577766	0.0614329	0.0859395	0.0576079	0.0509408	0.0351382	0.0461506	0.0457537	0.0161638	0.0339819	0.0345669	0.0159246	0.0247955	0.0778359	0.0707845	0.0707834	0.0688363	0.0627709	0.0763536	0.0717385	0.0713353	0.0762662	0.079256	0.0554373	0.0457544			FALSE
cg08834691	41518	0.12628	0.118567	0.124088	0.152841	0.113431	0.13581	0.0978926	0.106043	0.10272	0.0694634	0.0942298	0.0875038	0.0921347	0.11645	0.135175	0.124363	0.134875	0.13233	0.12858	0.136948	0.144089	0.139016	0.166236	0.0942138	0.115639			FALSE
cg20062097	41518	0.0116828	0.0167303	0.019397	0.0118176	0.0185794	0.00763991	0.0177097	0.0124744	0.0107408	0.012733	0.0090236	0.00849204	0.00981614	0.0343984	0.0433213	0.0317916	0.0271249	0.0262494	0.0242138	0.0241093	0.0279803	0.0218971	0.0281883	0.0213722	0.0258417			FALSE
cg26437564	41518	0.0527606	0.053557	0.0768304	0.11039	0.0748687	0.0714905	0.0753927	0.0828862	0.0265127	0.0564423	0.0423228	0.0371388	0.0388758	0.136809	0.120869	0.112891	0.103989	0.0552318	0.0656673	0.119239	0.107542	0.124232	0.0820705	0.0853047	0.130993			FALSE
cg26833449	41518	0.138898	0.131938	0.13781	0.176471	0.0916981	0.106082	0.109067	0.112238	0.0728724	0.0418803	0.0630664	0.0599751	0.0619856	0.134175	0.137931	0.129965	0.149163	0.149754	0.120133	0.136742	0.167605	0.12072	0.161698	0.147219	0.151942			FALSE
cg17902007	A2LD1	0.96217	0.985174	0.972368	0.984931	0.958333	0.952049	0.966401	0.971311	0.977557	0.974655	0.974538	0.982544	0.968747	0.957776	0.951522	0.944862	0.959319	0.952823	0.950366	0.945511	0.968366	0.953322	0.90609	0.926498	0.961629			FALSE
cg12824719	A4GALT	0.035153	0.0331066	0.0627922	0.0517544	0.0299358	0.0158702	0.0127325	0.0211924	0.0161425	0.0153977	0.0107271	0.0169034	0.00837407	0.0392006	0.0356002	0.0468172	0.0384359	0.0408417	0.037962	0.0343862	0.0364215	0.0281652	0.0364725	0.0282116	0.0535522			FALSE
cg14286439	A4GALT	0.0293356	0.0300701	0.0396341	0.022421	0.0352187	0.0298622	0.0327234	0.0235733	0.013864	0.0224695	0.0104071	0.0261384	0.0176982	0.0472699	0.038551	0.0490755	0.0345612	0.0378832	0.0445647	0.0433792	0.0384584	0.0381466	0.0472271	0.0324461	0.0229869			FALSE
cg18877862	A4GALT	0.2393	0.266484	0.277364	0.266367	0.272817	0.255867	0.281817	0.189211	0.380792	0.334618	0.317239	0.306138	0.339753	0.257056	0.251563	0.293455	0.244967	0.22597	0.194731	0.243275	0.202675	0.228301	0.225554	0.20702	0.256735			FALSE
cg19778944	A4GALT	0.0156528	0.0156636	0.0152071	0.0169266	0.0232234	0.0208539	0.021062	0.0203799	0.0121212	0.00625872	0.0043251	0.0104771	0.00857361	0.025851	0.0244862	0.0304907	0.0269132	0.0256008	0.024627	0.0220441	0.0224341	0.023965	0.0304038	0.024869	0.0255331			FALSE
cg20706071	A4GALT	0.0251012	0.0357919	0.0378391	0.0898639	0.0580753	0.0419974	0.0458364	0.0321735	0.0252368	0.0383857	0.0112313	0.018361	0.0313085	0.102266	0.0797184	0.141895	0.0964808	0.0761006	0.143067	0.0716971	0.0565623	0.0761881	0.0692506	0.0832224	0.0923809			FALSE
cg22721007	A4GALT	0.0233476	0.0217191	0.0140956	0.0666156	0.0174777	0.0198778	0.0304979	0.0237409	0.0127686	0.0186187	0.0164872	0.0239712	0.00933489	0.0466145	0.0232485	0.0263836	0.0369608	0.0262256	0.0332722	0.0316475	0.0264406	0.0254338	0.0305274	0.028806	0.0230565			FALSE
cg26705472	A4GALT	0.160015	0.11417	0.0873866	0.396767	0.0528117	0.0372907	0.0549912	0.0424301	0.0451882	0.0363478	0.0527466	0.0512666	0.0354969	0.15133	0.0899809	0.0872932	0.082568	0.0639183	0.0800607	0.0775947	0.0830034	0.07719	0.0834955	0.0633068	0.0825898			FALSE
cg02299189	AAAS	0.0353035	0.0494538	0.0516558	0.0379773	0.0716455	0.0810887	0.0526425	0.0433648	0.0270841	0.0449188	0.0427251	0.0213465	0.0550985	0.0695788	0.0610675	0.0741359	0.0740856	0.0671413	0.0573297	0.0689523	0.0545505	0.080934	0.0711723	0.0489023	0.0487637			FALSE
cg02427438	AAAS	0.0259622	0.052716	0.0375	0.0297196	0.0438985	0.0182912	0.0200253	0.0309095	0.0234888	0.0222944	0.00934312	0.0120756	0.0178797	0.0469104	0.0421362	0.0446682	0.0446528	0.0360252	0.0423199	0.0442928	0.0417064	0.0503212	0.035226	0.0314375	0.0344793			FALSE
cg10765909	AAAS	0.0566009	0.10831	0.0810294	0.0586345	0.164768	0.230892	0.19326	0.164751	0.219899	0.227102	0.185697	0.181518	0.25038	0.175365	0.126207	0.144823	0.162075	0.242316	0.162347	0.179521	0.168382	0.205431	0.132194	0.131193	0.154743			FALSE
cg12104984	AAAS	0.0337523	0.0361311	0.0286579	0.0260408	0.0305918	0.0119796	0.027904	0.0264185	0.0208052	0.0200435	0.013982	0.0209734	0.0169475	0.0452537	0.0383279	0.0358669	0.0441952	0.0385005	0.0451161	0.0397402	0.0306388	0.0415773	0.0459256	0.0366653	0.0393892			FALSE
cg06604102	AACS	0.251367	0.234222	0.188109	0.2096	0.131217	0.126342	0.122633	0.103023	0.116907	0.0952277	0.107166	0.0962708	0.106614	0.124838	0.12443	0.131794	0.124699	0.138304	0.137945	0.11914	0.146432	0.132917	0.144662	0.112794	0.130752			FALSE
cg08332330	AACS	0.030889	0.0413313	0.0301754	0.0320546	0.0296877	0.022137	0.0287499	0.0334709	0.0105834	0.0109201	0.00961354	0.00600266	0.0122992	0.0338865	0.0342656	0.0376097	0.0313819	0.029469	0.0422165	0.0410049	0.0311206	0.0253078	0.0341117	0.0190584	0.0181021			FALSE
cg12661452	AACS	0.127845	0.0555042	0.130497	0.0702518	0.0518489	0.0414451	0.0469233	0.0344309	0.0250384	0.0270903	0.0356783	0.0259267	0.018966	0.07145	0.0715115	0.0682074	0.0616854	0.0826284	0.0881433	0.0816926	0.0818465	0.0707547	0.0657465	0.0550634	0.048767			FALSE
cg15709169	AACS	0.0473298	0.0554757	0.0556714	0.0568928	0.0717258	0.0717931	0.060854	0.0612444	0.0665442	0.0348547	0.052098	0.0567519	0.0601805	0.0713967	0.0782946	0.0758066	0.0804412	0.0685338	0.0604093	0.0850636	0.0665261	0.0581476	0.0817233	0.0500962	0.050466			FALSE
cg19405302	AACS	0.0222588	0.0270584	0.0257978	0.0225181	0.0668075	0.0463862	0.0607857	0.0499455	0.0364293	0.0317668	0.0236831	0.0197221	0.0326761	0.0690004	0.0490347	0.0602493	0.0543685	0.0526987	0.056122	0.0591025	0.046008	0.05294	0.0423449	0.0428025	0.0432488			FALSE
cg27037969	AACS	0.167707	0.15225	0.133379	0.162374	0.206773	0.202959	0.185175	0.154853	0.145637	0.208988	0.22273	0.133555	0.216629	0.205807	0.175499	0.188114	0.16662	0.191772	0.1866	0.167181	0.130984	0.163533	0.17465	0.16395	0.181373			FALSE
cg16926284	AAGAB	0.0220611	0.0238957	0.0215725	0.0152396	0.0195891	0.00910978	0.0172105	0.0199582	0.0187572	0.0193775	0.0154555	0.00772291	0.0146232	0.0371365	0.0364631	0.0310927	0.0368971	0.0342453	0.0279738	0.0344284	0.0326941	0.0397231	0.0382438	0.0243718	0.0391104			FALSE
cg20940607	AAGAB	0.151402	0.0891168	0.139571	0.108381	0.0909783	0.0790478	0.0939205	0.0721965	0.0485437	0.0677093	0.0650698	0.0476051	0.0500876	0.0994116	0.114378	0.102638	0.10023	0.111332	0.102796	0.100427	0.110801	0.102599	0.106992	0.0875145	0.0948012			FALSE
cg00864384	AAK1	0.12417	0.0800088	0.125234	0.138089	0.118854	0.120428	0.100074	0.0917536	0.0379862	0.0559652	0.0389498	0.049637	0.0419976	0.101053	0.104789	0.121544	0.106173	0.108274	0.110526	0.1	0.106843	0.114938	0.1163	0.0896724	0.121111			FALSE
cg01272601	AAK1	0.0956012	0.070407	0.161783	0.118221	0.0390594	0.043672	0.0357535	0.0303905	0.0248452	0.0198533	0.0172784	0.0243945	0.0236705	0.0508943	0.0641471	0.0538074	0.063342	0.057026	0.0518095	0.05326	0.0667003	0.0565877	0.0703369	0.0533927	0.0606984			FALSE
cg10313637	AAK1	0.0220359	0.0165195	0.0210708	0.0289053	0.0256017	0.0308402	0.0260685	0.025196	0.0127422	0.0174599	0.00952317	0.0190848	0.00797536	0.0428423	0.0310191	0.0349779	0.0281385	0.032193	0.0342	0.0292721	0.02155	0.0353945	0.0273055	0.0162391	0.028748			FALSE
cg11223003	AAK1	0.0227706	0.023477	0.0316092	0.0276187	0.0129328	0.0253865	0.0383178	0.015763	0.0118485	0.0126806	0.00200222	0.0103493	0.0080486	0.0476644	0.0549885	0.0535214	0.0495421	0.0546296	0.0392021	0.0594542	0.0483782	0.046406	0.0453511	0.036899	0.0298303			FALSE
cg15906181	AAK1	0.176298	0.148368	0.128232	0.157044	0.073364	0.0732318	0.0706539	0.0606995	0.0474354	0.0491464	0.0460914	0.035022	0.0528489	0.0888511	0.105092	0.085133	0.0946807	0.0961483	0.101302	0.0960842	0.096482	0.0979989	0.0857977	0.0745704	0.0829294			FALSE
cg16062558	AAK1	0.208064	0.100642	0.108373	0.12123	0.0701533	0.0681473	0.0781756	0.0694619	0.0481989	0.0536512	0.0510488	0.0456385	0.0657285	0.105308	0.117551	0.105349	0.100931	0.108938	0.114796	0.0988513	0.10546	0.107086	0.10952	0.081695	0.0772377			FALSE
cg21174435	AAK1	0.0639187	0.0783913	0.103309	0.0735101	0.0514583	0.0595358	0.0394273	0.0314757	0.0061581	0.0392054	0.0395293	0.0175391	0.0182324	0.0637217	0.0693999	0.0711316	0.0664218	0.0633512	0.0658221	0.0800244	0.0603834	0.0734531	0.0758137	0.0460011	0.0413011			FALSE
cg24925546	AAK1	0.187419	0.09217	0.103008	0.0888963	0.0970265	0.085313	0.0886566	0.0683811	0.0473206	0.0490924	0.0489241	0.0468108	0.0481371	0.0966647	0.105194	0.114432	0.0935597	0.125657	0.121888	0.11931	0.114595	0.118933	0.114939	0.0858154	0.0943957			FALSE
cg15987975	AAMP	0.0813927	0.08192	0.0674065	0.130419	0.0633577	0.0721528	0.0812933	0.0470827	0.0509492	0.043057	0.0473991	0.0456365	0.0425644	0.084816	0.094469	0.0819048	0.0920879	0.0874123	0.100173	0.0994502	0.0822585	0.0883594	0.096352	0.0644185	0.0713999			FALSE
cg02624680	AANAT	0.199615	0.109769	0.091384	0.155858	0.119824	0.110279	0.104094	0.0707482	0.0697187	0.0715714	0.0598802	0.0559659	0.0789393	0.0825566	0.0964066	0.117847	0.0940156	0.111762	0.0943275	0.111325	0.109342	0.0999061	0.124781	0.091116	0.085722			FALSE
cg04631389	AANAT	0.0407404	0.0328114	0.0277718	0.0412665	0.0328364	0.0324476	0.0506113	0.0423052	0.0266187	0.0263288	0.0239249	0.0248556	0.0290911	0.04718	0.0501074	0.0465512	0.0462197	0.0505994	0.0467499	0.0489331	0.0464555	0.0380047	0.0603913	0.035584	0.0287312			FALSE
cg06513659	AANAT	0.211312	0.117107	0.147762	0.16574	0.104651	0.0967416	0.105854	0.0928816	0.058161	0.0700922	0.0749198	0.0618413	0.0665203	0.10173	0.133593	0.121043	0.109975	0.137814	0.132091	0.12031	0.11076	0.12507	0.126733	0.106139	0.104244			FALSE
cg01439854	AARS	0.0111732	0.0678285	0.06571	0.0578823	0.0185583	0.0148202	0.00739567	0.0274589	0.00531237	0.0121434	0.0035799	0.0107746	0.0138299	0.034957	0.0363908	0.0356087	0.0399428	0.0321007	0.0386875	0.0499329	0.0370291	0.0475468	0.0312802	0.0304906	0.0325833			FALSE
cg04424379	AARS	0.0332975	0.0343643	0.0112005	0.0418051	0.0146821	0.0148843	0.00998336	0.0114394	0.00952843	0.00981698	0.0110025	0.0130211	0.0132293	0.0325214	0.0308986	0.0263132	0.0288332	0.0215793	0.0273691	0.0290709	0.0288245	0.0367119	0.0219627	0.0261616	0.0251837			FALSE
cg27551423	AARS	0.107571	0.126754	0.137304	0.116602	0.07927	0.0651582	0.0705658	0.0631908	0.0501083	0.0467817	0.0433489	0.0351442	0.0559161	0.0805793	0.0885649	0.105849	0.0977602	0.109765	0.109126	0.108827	0.106198	0.104787	0.109889	0.0796683	0.0736249			FALSE
cg01524091	AARS2	0.119191	0.0970746	0.0887131	0.127917	0.181068	0.16417	0.156522	0.134638	0.0329848	0.145836	0.130347	0.0495392	0.128131	0.189775	0.19059	0.177299	0.188972	0.203931	0.18501	0.191817	0.144297	0.185198	0.174537	0.116214	0.135861			FALSE
cg02083029	AARS2	0.157038	0.0903627	0.110035	0.140771	0.0839757	0.0888531	0.0918811	0.0713771	0.0520078	0.0571204	0.0685311	0.0516645	0.0524514	0.0999908	0.104584	0.107892	0.105739	0.114561	0.114031	0.118168	0.100097	0.109273	0.117498	0.0789453	0.0876379			FALSE
cg04911280	AARS2	0.0791105	0.119327	0.116954	0.0643974	0.149312	0.115369	0.143346	0.120455	0.0594893	0.0821651	0.0502747	0.0582114	0.103549	0.108802	0.10112	0.0915911	0.102885	0.0808682	0.0985865	0.0990008	0.0747844	0.104857	0.100292	0.0864029	0.1028			FALSE
cg05917988	AARS2	0.178104	0.214101	0.164868	0.213965	0.205698	0.169479	0.21831	0.202975	0.065077	0.0745342	0.101239	0.0737163	0.0614809	0.112686	0.12297	0.131431	0.1404	0.114133	0.136805	0.160339	0.133901	0.132272	0.14212	0.148475	0.13741			FALSE
cg19291355	AARS2	0.0313406	0.0431058	0.0481555	0.0429546	0.0892186	0.0777808	0.103562	0.0613172	0.0214186	0.0182023	0.0118016	0.0164702	0.0250016	0.0429726	0.042456	0.039539	0.050665	0.0398036	0.0468828	0.0491264	0.0349747	0.0428401	0.0373496	0.0402909	0.0432147			FALSE
cg19940332	AARS2	0.0508494	0.0571466	0.0397939	0.0554137	0.0973641	0.0764736	0.0927647	0.0685977	0.0590266	0.0700253	0.0759431	0.0494584	0.0606572	0.0672023	0.0967053	0.107683	0.0822116	0.0918689	0.101749	0.112208	0.0822514	0.101486	0.0945181	0.0625514	0.0608832			FALSE
cg21389025	AARS2	0.022696	0.0224454	0.0119305	0.0206534	0.0250332	0.019024	0.0214007	0.0103679	0.00990771	0.0134129	0.0147402	0.0131004	0.0179919	0.0356137	0.0304175	0.0237518	0.0255777	0.0332238	0.0302784	0.0328226	0.0227725	0.0251156	0.0263016	0.0205854	0.0248533			FALSE
cg02426410	AASDH	0.139479	0.111421	0.119775	0.101334	0.0614926	0.0467946	0.0626289	0.0442525	0.0334823	0.0316391	0.0379664	0.0318577	0.0362513	0.0741656	0.0677952	0.0691183	0.0702321	0.0734054	0.0677795	0.0751923	0.0661468	0.0776794	0.0630259	0.0602553	0.0620933			FALSE
cg08415281	AASDH	0.118939	0.078629	0.118207	0.105199	0.0692993	0.0649136	0.0694327	0.0523166	0.0347025	0.0481128	0.0336242	0.0438767	0.0456732	0.085415	0.0957541	0.0934409	0.0946207	0.0938796	0.0976966	0.0993682	0.0869946	0.0972373	0.116859	0.0633286	0.0821432			FALSE
cg08423350	AASDH	0.0124755	0.0169609	0.0108696	0.00953477	0.0276586	0.0139434	0.0263587	0.0191933	0.0123404	0.0131307	0.0125014	0.0152201	0.0115683	0.0299445	0.0254512	0.034871	0.0293879	0.0314515	0.0313389	0.0287488	0.0226463	0.0211272	0.0257666	0.0204164	0.0202038			FALSE
cg08497199	AASDH	0.102741	0.0674107	0.0652591	0.100275	0.0523719	0.0447473	0.0570032	0.0347488	0.0307784	0.0442275	0.030724	0.0230789	0.052882	0.0660048	0.0646513	0.0724098	0.0546452	0.0559571	0.0637068	0.0494109	0.0491825	0.0646751	0.0591487	0.0373095	0.0393531			FALSE
cg09999563	AASDH	0.273994	0.268708	0.26216	0.255675	0.273329	0.24699	0.28407	0.249431	0.268565	0.2671	0.257791	0.262213	0.302293	0.242136	0.24696	0.269933	0.260409	0.291159	0.268425	0.24348	0.247987	0.27884	0.25857	0.235581	0.243624			FALSE
cg11834140	AASDH	0.0166727	0.0266893	0.0152925	0.0181795	0.0174775	0.0166552	0.0110563	0.0188339	0.0108394	0.00927158	0.00842801	0.00866544	0.00695094	0.0363865	0.028668	0.0401975	0.0347767	0.0366397	0.0273936	0.0360422	0.0211462	0.0313747	0.0350727	0.0209122	0.0236246			FALSE
cg13939352	AASDH	0.070715	0.0907797	0.0774934	0.0780526	0.0782687	0.0648322	0.072901	0.0481473	0.0452895	0.0474945	0.0311905	0.0436279	0.0593468	0.073697	0.0785707	0.0830527	0.0707261	0.0924634	0.0916213	0.0818985	0.0749808	0.0770787	0.0707239	0.0620969	0.0700432			FALSE
cg23250374	AASDH	0.0279967	0.0427108	0.0268914	0.0219124	0.0485876	0.0376236	0.0355858	0.0308169	0.0164737	0.0158557	0.00917331	0.0106885	0.0135643	0.0460046	0.0468532	0.0472152	0.0467724	0.0518518	0.0454728	0.0612328	0.0419839	0.0427304	0.0556593	0.0305543	0.029239			FALSE
cg02453779	AASDHPPT	0.0790617	0.074895	0.0507632	0.0712933	0.157083	0.157671	0.166461	0.0944194	0.0389988	0.116969	0.130901	0.0410592	0.119059	0.186507	0.221904	0.210293	0.201617	0.202781	0.208976	0.192776	0.182484	0.187321	0.177229	0.108356	0.12047			FALSE
cg08268160	AASDHPPT	0.00986878	0.0259866	0.0192699	0.023	0.023089	0.0256259	0.0305505	0.0195219	0.00999638	0.0113926	0.00172345	0.0148288	0.0107415	0.0408856	0.0294361	0.0346912	0.0420218	0.0306007	0.0460042	0.0362608	0.0292974	0.0365501	0.0377653	0.024662	0.0190633			FALSE
cg09213347	AASDHPPT	0.0307761	0.0259468	0.0255142	0.0257347	0.0187042	0.0202917	0.0172508	0.0144007	0.00538769	0.00844332	0.0111464	0.00603128	0.0111522	0.0354548	0.0391167	0.0279063	0.0375424	0.0357451	0.048998	0.035627	0.0321282	0.0276371	0.0322833	0.0375374	0.0273794			FALSE
cg11188633	AASDHPPT	0.150469	0.110139	0.102068	0.161608	0.0709262	0.0765907	0.0761789	0.0634254	0.0453056	0.047163	0.0474998	0.0379676	0.043945	0.0948868	0.0954665	0.10171	0.0980533	0.108043	0.128346	0.0939453	0.10663	0.0953246	0.101245	0.0799902	0.0808153			FALSE
cg16086925	AASDHPPT	0.109679	0.0825559	0.102017	0.209464	0.0744535	0.0751539	0.0720794	0.059117	0.0413958	0.041101	0.0416049	0.0383997	0.0430128	0.0927104	0.0953938	0.0867056	0.0941542	0.10363	0.108352	0.0861924	0.0946039	0.0886136	0.088333	0.0754779	0.0754346			FALSE
cg16737213	AASDHPPT	0.085428	0.114933	0.114303	0.111455	0.0636686	0.061662	0.0619947	0.0593027	0.0352854	0.0394515	0.0579872	0.0432834	0.0358545	0.0817467	0.0973058	0.0786002	0.0898913	0.0893201	0.0970208	0.082837	0.0920259	0.0838047	0.0836746	0.0758309	0.0756112			FALSE
cg24931592	AASDHPPT	0.152868	0.115286	0.111546	0.105377	0.0984915	0.0950098	0.0981086	0.0854879	0.0615726	0.0546138	0.0580018	0.0516902	0.0533542	0.0880033	0.105297	0.117588	0.117082	0.122863	0.113136	0.115696	0.114557	0.112235	0.108	0.101993	0.0923997			FALSE
cg26289824	AASDHPPT	0.107849	0.0465643	0.0536148	0.0814955	0.038102	0.0462399	0.0352978	0.0370746	0.0169176	0.0190503	0.0176128	0.0253085	0.0129474	0.0624043	0.0544927	0.0625577	0.0579552	0.0594254	0.0712242	0.0650114	0.0524354	0.058131	0.0647307	0.0523319	0.0517171			FALSE
cg02315971	AASS	0.0752243	0.0690386	0.155539	0.0851351	0.0631557	0.0397096	0.0460152	0.0454545	0.0265425	0.0379545	0.0318807	0.0287989	0.0476791	0.0648357	0.0562297	0.0817942	0.0672913	0.055922	0.0682564	0.0652606	0.0628508	0.0554403	0.0689699	0.0783876	0.0665742			FALSE
cg03286969	AASS	0.0433763	0.0302693	0.0341541	0.0359133	0.0274362	0.0287278	0.02499	0.0256989	0.019732	0.0167642	0.0155574	0.0140341	0.0186126	0.0473186	0.0444825	0.0532555	0.043921	0.0409116	0.0385955	0.0494206	0.038687	0.0434495	0.0418892	0.0413289	0.0299273			FALSE
cg06017917	AASS	0.182228	0.0874371	0.120104	0.127451	0.0975388	0.0901389	0.0932162	0.0785698	0.0504102	0.0747523	0.0682379	0.0545827	0.0770595	0.0975829	0.111058	0.103356	0.1328	0.10863	0.114514	0.0974765	0.0954874	0.0911694	0.105485	0.114288	0.0937682			FALSE
cg08105781	AASS	0.136511	0.167746	0.119946	0.12086	0.0666054	0.0580369	0.0819453	0.0471542	0.0545586	0.0614016	0.062841	0.0387152	0.0460498	0.100793	0.100589	0.108772	0.110643	0.110246	0.103698	0.110662	0.107108	0.0853361	0.123301	0.0984211	0.0905584			FALSE
cg17200919	AASS	0.144506	0.287102	0.151736	0.156207	0.0899564	0.0856262	0.0835211	0.0669047	0.065872	0.0730656	0.0447229	0.0638602	0.0492788	0.0901152	0.111747	0.125	0.124728	0.128724	0.11548	0.11336	0.120324	0.117033	0.11291	0.12379	0.106352			FALSE
cg22684968	AASS	0.183889	0.117747	0.151312	0.137088	0.0557655	0.0733389	0.0699638	0.0599833	0.0424691	0.0517857	0.0504624	0.0361828	0.0314874	0.0913352	0.0997616	0.0959145	0.104693	0.0937806	0.0919897	0.0836639	0.0959144	0.109639	0.1001	0.098406	0.0817093			FALSE
cg24133836	AASS	0.0394241	0.0434541	0.0364302	0.030296	0.0361495	0.023754	0.0235313	0.0265303	0.0153232	0.0165977	0.0111159	0.0125311	0.0161782	0.0520699	0.0507396	0.0488869	0.0601615	0.0487274	0.0503175	0.0513649	0.042447	0.048252	0.0467262	0.0435765	0.0348744			FALSE
cg25741731	AASS	0.128059	0.134754	0.0717332	0.100146	0.0587313	0.0688038	0.0709893	0.036055	0.0480923	0.0267182	0.0245972	0.0327418	0.0307644	0.0699834	0.0703444	0.0909341	0.0893896	0.0681955	0.0737406	0.0835572	0.0869151	0.0798325	0.0748879	0.0722489	0.0699779			FALSE
cg03252536	AATF	0.0158553	0.0121795	0.0212072	0.0132229	0.0207361	0.0287367	0.0198359	0.0189352	0.00976642	0.0117579	0.00725	0.00844852	0.0086093	0.0335564	0.0371619	0.0330695	0.0376616	0.0287476	0.0571747	0.0392786	0.0296094	0.0331734	0.0385383	0.0223202	0.0214277			FALSE
cg06385152	AATF	0.169817	0.172009	0.171631	0.160952	0.103459	0.103565	0.100142	0.0846298	0.0696672	0.0652387	0.0696992	0.0692373	0.0609877	0.106882	0.124467	0.134585	0.132222	0.122024	0.158796	0.130957	0.131139	0.124738	0.132742	0.113592	0.115697			FALSE
cg06971602	AATF	0.105101	0.0516744	0.0721421	0.0623441	0.0318619	0.0402732	0.0306359	0.025424	0.0184543	0.0339844	0.0182698	0.022811	0.0179236	0.0476536	0.0505635	0.0529168	0.059945	0.0493744	0.0532404	0.0561078	0.0556271	0.0483346	0.0496316	0.0397235	0.0467408			FALSE
cg11857445	AATF	0.208043	0.128393	0.196557	0.191805	0.108343	0.1029	0.115524	0.0906427	0.0714153	0.0626538	0.0658755	0.0514967	0.0514533	0.111271	0.106889	0.109185	0.106341	0.109948	0.120106	0.108787	0.11165	0.113545	0.10745	0.127996	0.0967162			FALSE
cg12996119	AATF	0.0126754	0.016133	0.0087411	0.0136752	0.0289855	0.0326649	0.0241266	0.0301101	0.0214947	0.0126867	0.0186643	0.0239963	0.0348458	0.034057	0.0280382	0.0213385	0.0316369	0.0347413	0.024715	0.0225732	0.0254282	0.0205667	0.0251155	0.0177866	0.0172441			FALSE
cg14974722	AATF	0.178294	0.132181	0.179958	0.170154	0.0927737	0.115051	0.113084	0.0803099	0.0722419	0.0864354	0.0677128	0.0642369	0.065399	0.110343	0.125081	0.14075	0.143456	0.121079	0.150226	0.127866	0.134711	0.121947	0.137662	0.126474	0.0951847			FALSE
cg07740911	ABAT	0.166325	0.0352015	0.0315386	0.0405105	0.0231851	0.019698	0.0146341	0.0148209	0.0124398	0.0166454	0.015781	0.0136716	0.0110591	0.0358191	0.0278276	0.0327881	0.0313546	0.0431096	0.0331948	0.0338724	0.0277373	0.0303987	0.0319478	0.0263051	0.026624			FALSE
cg09489090	ABAT	0.173066	0.0700791	0.0823362	0.0437647	0.0338791	0.037481	0.040723	0.0362971	0.0227717	0.0187049	0.0225402	0.0210688	0.0195701	0.0452694	0.0461098	0.047937	0.0433034	0.0355641	0.0526517	0.0505075	0.0446756	0.0369806	0.0439552	0.0331874	0.0375251			FALSE
cg16704802	ABAT	0.214369	0.0145626	0.0130767	0.023516	0.0225789	0.0338295	0.0172246	0.0300263	0.0199331	0.0157685	0.0189085	0.014965	0.0197564	0.0359262	0.0359308	0.029717	0.0288782	0.0259686	0.0322342	0.0298717	0.0336939	0.0317013	0.0388492	0.0257039	0.0195783			FALSE
cg22217807	ABAT	0.227925	0.141814	0.136238	0.193382	0.0828354	0.0795743	0.0783472	0.048607	0.0510472	0.0466296	0.0441886	0.0345765	0.0503199	0.0836233	0.0831603	0.0797867	0.0826535	0.0834797	0.0943459	0.0917451	0.0896194	0.0954194	0.0838547	0.0670332	0.0804796			FALSE
cg05286874	ABCA1	0.0935851	0.0640437	0.102169	0.168901	0.0732391	0.0562058	0.0612404	0.0380697	0.0366462	0.0391054	0.046143	0.0402966	0.03991	0.0684614	0.0788723	0.0817853	0.120959	0.0838831	0.0930413	0.0765463	0.0732896	0.0848969	0.0752415	0.0829939	0.0730811			FALSE
cg14019050	ABCA1	0.217461	0.124824	0.352728	0.751348	0.515507	0.440944	0.449444	0.409892	0.64543	0.660667	0.469686	0.52794	0.676623	0.419951	0.539685	0.686844	0.64488	0.628385	0.635776	0.495499	0.569294	0.425837	0.416085	0.659377	0.490391			FALSE
cg14470647	ABCA1	0.259946	0.0693436	0.0986683	0.07213	0.0524381	0.0330909	0.0448667	0.0368106	0.019067	0.0471241	0.0205544	0.0277017	0.0485015	0.070185	0.0776241	0.0731354	0.102562	0.0914485	0.0690517	0.0588554	0.052407	0.0708303	0.0596358	0.132195	0.0441501			FALSE
cg14630985	ABCA1	0.081503	0.150634	0.103321	0.137989	0.107233	0.097388	0.0792704	0.0668636	0.0917341	0.07381	0.0907239	0.0789606	0.0713954	0.126824	0.113808	0.143662	0.153108	0.140948	0.136501	0.124105	0.105955	0.111185	0.122207	0.0960994	0.0854524			FALSE
cg21572316	ABCA1	0.186652	0.110669	0.141089	0.117881	0.058418	0.0643956	0.0632983	0.0498043	0.0559412	0.0551628	0.0531492	0.0427966	0.0536889	0.0873248	0.0847983	0.101031	0.108832	0.0880958	0.0966286	0.0808953	0.087979	0.0860564	0.107174	0.134161	0.0905786			FALSE
cg02882733	ABCA17P	0.0421795	0.0589194	0.0295547	0.0697971	0.0936892	0.0783165	0.0878323	0.0726618	0.062595	0.0479684	0.0367068	0.0629566	0.0589862	0.087108	0.0800913	0.0783301	0.0811205	0.0710774	0.0696509	0.0826202	0.0655085	0.0781577	0.0806125	0.0610448	0.0718209			FALSE
cg02924347	ABCA17P	0.0485069	0.0472981	0.044828	0.0183908	0.07654	0.0456709	0.0762413	0.0459533	0.0339468	0.0151868	0.0196153	0.0227825	0.0313231	0.0562979	0.0520174	0.0501233	0.0541744	0.0505377	0.049018	0.065402	0.0487698	0.0390131	0.0432349	0.032501	0.0391596			FALSE
cg07797907	ABCA17P	0.0571646	0.0443856	0.0894156	0.0668272	0.0516796	0.0428177	0.0479866	0.0269474	0.0243332	0.0167904	0.015836	0.0210648	0.0268343	0.0437345	0.0388876	0.0364479	0.0416184	0.0345171	0.0392544	0.0355708	0.0330893	0.0440019	0.0323324	0.0495922	0.0272297			FALSE
cg12878183	ABCA17P	0.291439	0.480462	0.601113	0.298105	0.194041	0.200691	0.171368	0.152122	0.235541	0.273543	0.202097	0.243875	0.224527	0.249542	0.224009	0.417645	0.267023	0.235367	0.338806	0.335667	0.357404	0.293341	0.241732	0.297038	0.309482			FALSE
cg00803816	ABCA5	0.233714	0.17464	0.209382	0.914531	0.0607263	0.0618465	0.0659785	0.0632899	0.106415	0.0825804	0.0544026	0.0550754	0.0608893	0.0817411	0.0968532	0.158258	0.100923	0.0985398	0.0944028	0.099914	0.0972898	0.0972483	0.0885615	0.0734266	0.0731497			FALSE
cg06001310	ABCA5	0.0788473	0.0835821	0.0789525	0.0910113	0.0501874	0.0504547	0.0520132	0.0376612	0.0227261	0.0220523	0.0275535	0.0139201	0.0228027	0.0532448	0.0553044	0.0565424	0.0751464	0.0593878	0.0684577	0.0580431	0.0475958	0.0557932	0.0656829	0.0474255	0.0628984			FALSE
cg06127577	ABCA5	0.209317	0.127174	0.156614	0.169009	0.0843958	0.0872452	0.0844743	0.0694859	0.0542116	0.0498063	0.0466351	0.0430125	0.0508651	0.099077	0.117783	0.124728	0.124512	0.128775	0.10887	0.128522	0.134686	0.111649	0.127015	0.0908582	0.0963971			FALSE
cg08197943	ABCA5	0.136766	0.166822	0.312728	0.883292	0.0547533	0.0589783	0.0567905	0.0439898	0.051846	0.0572344	0.0449017	0.0436719	0.0516338	0.0796219	0.0766556	0.113112	0.0704153	0.0820598	0.0774537	0.0793108	0.078928	0.0952444	0.0819346	0.0579745	0.0668042			FALSE
cg11651717	ABCA5	0.172203	0.10878	0.102537	0.155578	0.0763367	0.0840144	0.0796945	0.0619845	0.0368223	0.0545464	0.0488649	0.0396218	0.0438814	0.0991772	0.106634	0.115137	0.0970407	0.115268	0.112316	0.116338	0.113409	0.125971	0.105359	0.0921255	0.0870004			FALSE
cg24127866	ABCA5	0.119854	0.158248	0.30384	0.147177	0.0817585	0.0643724	0.0734621	0.0578868	0.0523772	0.0520205	0.0431617	0.037606	0.0475409	0.10512	0.101353	0.0948475	0.0969137	0.085566	0.101814	0.104918	0.103276	0.104489	0.117507	0.0746461	0.0673179			FALSE
cg24971957	ABCA5	0.0580183	0.0590053	0.117857	0.0548174	0.0764239	0.0771519	0.0747149	0.047578	0.0275066	0.032002	0.0608869	0.0357662	0.047617	0.0760628	0.0988089	0.0917685	0.0812898	0.070731	0.0863723	0.0881812	0.0635804	0.0879251	0.0760839	0.0562282	0.0469668			FALSE
cg25385760	ABCA5	0.0427022	0.0249715	0.0148118	0.805319	0.0120982	0.00928578	0.0253425	0.0227859	0.00929239	0.0133756	0.00799675	0.0113098	0.00255853	0.0303481	0.0348425	0.0317048	0.0313968	0.035859	0.0275356	0.0310889	0.0311319	0.0275875	0.0326191	0.0262359	0.0267123			FALSE
cg05504606	ABCA7	0.119871	0.0948471	0.329419	0.137319	0.0686065	0.0714254	0.0740074	0.0593781	0.0508304	0.0514768	0.0502521	0.0528534	0.0495458	0.081795	0.0894972	0.0922374	0.0957723	0.103204	0.0976281	0.0901194	0.0888097	0.0897446	0.09311	0.0707209	0.0736254			FALSE
cg06730721	ABCA7	0.0724659	0.0908788	0.175317	0.0830697	0.0636375	0.0598217	0.0639637	0.0462454	0.0299634	0.0387856	0.0233421	0.0339051	0.0321627	0.072357	0.0799722	0.0717846	0.0742893	0.082536	0.074154	0.0729691	0.0773856	0.0798143	0.0791808	0.0586059	0.0611992			FALSE
cg07726048	ABCA7	0.147053	0.0843114	0.0914618	0.124691	0.072366	0.0638137	0.062364	0.0539655	0.0375774	0.0474264	0.0418891	0.0430638	0.0408174	0.0855829	0.102033	0.0926449	0.0868829	0.0934308	0.0879946	0.0895028	0.0922058	0.0752267	0.0921127	0.0727833	0.0722789			FALSE
cg07951348	ABCA7	0.347649	0.243006	0.304238	0.406429	0.153488	0.171958	0.160169	0.19731	0.0943873	0.073559	0.0784983	0.082697	0.0595057	0.167727	0.178172	0.175097	0.166785	0.204376	0.185167	0.17371	0.180541	0.158043	0.229677	0.131922	0.177713			FALSE
cg21590311	ABCA7	0.171408	0.123877	0.120427	0.122172	0.0808523	0.0620063	0.0790972	0.0640059	0.0273898	0.040813	0.0484168	0.0382811	0.044543	0.0971168	0.0988093	0.0973807	0.0980657	0.117184	0.108467	0.110076	0.11204	0.102242	0.111306	0.0711974	0.0721804			FALSE
cg26263477	ABCA7	0.202993	0.236266	0.338648	0.225872	0.122413	0.109744	0.118222	0.0924178	0.0888996	0.0754923	0.08254	0.0739746	0.105921	0.105473	0.120821	0.120991	0.120144	0.11501	0.126247	0.150597	0.141028	0.147876	0.152157	0.110864	0.109312			FALSE
cg26264438	ABCA7	0.0356712	0.0123679	0.0166737	0.025691	0.0202292	0.0158843	0.0171429	0.0111614	0.0120033	0.00785374	0.0048145	0.0142879	0.00654944	0.0305893	0.0290918	0.0275286	0.0256524	0.028159	0.028278	0.0248977	0.0250078	0.0199795	0.0254017	0.0183078	0.0144165			FALSE
cg06562372	ABCB1	0.0996947	0.101282	0.266282	0.267288	0.162028	0.186888	0.218877	0.120268	0.0539091	0.104253	0.110698	0.0659657	0.102889	0.172474	0.187319	0.164797	0.18048	0.170547	0.176139	0.164396	0.122658	0.187599	0.156422	0.107482	0.112167			FALSE
cg09105881	ABCB1	0.120113	0.141146	0.154091	0.34245	0.113942	0.114567	0.13089	0.0915192	0.0680731	0.0615329	0.0529988	0.0531302	0.0593744	0.09906	0.108233	0.12035	0.122711	0.117041	0.109891	0.109202	0.110491	0.118632	0.104201	0.079628	0.129199			FALSE
cg12270822	ABCB1	0.125684	0.174167	0.242522	0.247598	0.0934275	0.091852	0.143861	0.0690129	0.0503004	0.0480957	0.0579537	0.0383747	0.0365172	0.0877396	0.095305	0.100382	0.0852276	0.0944734	0.0925731	0.0806312	0.099542	0.0874914	0.100204	0.0811485	0.0801722			FALSE
cg15446670	ABCB1	0.0318424	0.0189613	0.0351118	0.014162	0.0384132	0.0381502	0.0425435	0.0240293	0.0482893	0.027659	0.0405076	0.0347831	0.0600654	0.0297312	0.0319855	0.0412676	0.0359674	0.0298552	0.0342665	0.035641	0.0324758	0.0309527	0.0354974	0.0315335	0.0272761			FALSE
cg15759056	ABCB1	0.0296786	0.039829	0.0730496	0.0959793	0.0560635	0.0575731	0.094113	0.0369729	0.0117182	0.0100124	0.0137349	0.0139099	0.0184802	0.0275837	0.0314571	0.0332198	0.0337412	0.0239887	0.0315211	0.0250368	0.0202463	0.0303981	0.0343403	0.0255992	0.0271637			FALSE
cg16288248	ABCB1	0.118457	0.0874081	0.43272	0.192641	0.0980506	0.0775939	0.0925931	0.0818958	0.0412255	0.0470872	0.0404933	0.025772	0.0313251	0.101188	0.0876795	0.0962913	0.0888348	0.0994391	0.0883586	0.0869858	0.0984212	0.0966439	0.0942138	0.0759439	0.093435			FALSE
cg16772035	ABCB1	0.157527	0.119403	0.17155	0.145487	0.0836414	0.09556	0.125487	0.0876101	0.0626475	0.0525785	0.0481273	0.0424856	0.0500452	0.0886508	0.107564	0.117685	0.103049	0.100201	0.102952	0.104084	0.0939846	0.0823609	0.0704255	0.0666982	0.0923014			FALSE
cg17960051	ABCB1	0.0391658	0.0232904	0.0350631	0.0362735	0.020082	0.0164339	0.0161792	0.0165953	0.0207926	0.00552639	0.0139055	0.0153374	0.00783752	0.0294158	0.0321992	0.0286318	0.0229689	0.0268024	0.0308018	0.0241581	0.0212897	0.0304183	0.0272316	0.0304605	0.0325527			FALSE
cg18542829	ABCB1	0.0174386	0.0272771	0.0232076	0.0252517	0.025789	0.018352	0.0190327	0.0276847	0.0289222	0.0256949	0.00857106	0.0176701	0.0247741	0.0362145	0.0371782	0.0360452	0.0326942	0.0294853	0.03409	0.0337455	0.0443886	0.0243545	0.0352659	0.0303575	0.0292326			FALSE
cg27507700	ABCB1	0.0916779	0.0778241	0.202106	0.303909	0.078145	0.0846535	0.110594	0.062007	0.0327465	0.038544	0.0308143	0.0402916	0.0332722	0.0695423	0.0831603	0.0822344	0.0804149	0.0937201	0.079117	0.0821158	0.078384	0.0796191	0.0876736	0.0543816	0.0705423			FALSE
cg07195660	ABCB10	0.143044	0.0770379	0.125265	0.107886	0.0619453	0.0507591	0.0531919	0.0410095	0.0334302	0.0299607	0.028287	0.0330499	0.0313027	0.0728526	0.0695585	0.0580539	0.0674068	0.0867433	0.0706145	0.0636785	0.0641728	0.068369	0.0724544	0.0655969	0.0691777			FALSE
cg11789864	ABCB10	0.0732499	0.052196	0.055916	0.0876262	0.048863	0.0469444	0.0442656	0.0384268	0.0356115	0.0266187	0.0306712	0.0309139	0.0697462	0.0506864	0.0492248	0.0469349	0.0543599	0.0446575	0.0427181	0.0367133	0.0387295	0.0468227	0.0589973	0.0516074	0.0536742			FALSE
cg15632839	ABCB10	0.155155	0.106951	0.128857	0.126629	0.0907192	0.0921875	0.0813783	0.0613551	0.0724569	0.0534131	0.0548044	0.066043	0.0433483	0.0990973	0.0928294	0.0856141	0.0930581	0.0902245	0.108112	0.101205	0.110085	0.0812023	0.109735	0.075051	0.0932191			FALSE
cg18313106	ABCB10	0.101209	0.116557	0.107444	0.0759904	0.165152	0.162595	0.165562	0.120549	0.0260453	0.0815883	0.0948324	0.0299096	0.0788579	0.186235	0.219106	0.193704	0.194236	0.196913	0.199545	0.206427	0.172468	0.197036	0.184121	0.0843752	0.112299			FALSE
cg21220147	ABCB10	0.0801991	0.0873632	0.116814	0.0774793	0.128571	0.0975363	0.107282	0.0804962	0.0557747	0.0600929	0.0391215	0.0520436	0.0569533	0.0790667	0.0654841	0.0830159	0.0865362	0.082127	0.0829948	0.0651587	0.0553152	0.0588101	0.0658625	0.0607406	0.0611547			FALSE
cg06716437	ABCB6	0.197636	0.382425	0.741422	0.368825	0.155167	0.101801	0.100837	0.071186	0.154968	0.165875	0.112494	0.0947112	0.09806	0.15076	0.105066	0.145779	0.197065	0.149776	0.155614	0.157644	0.143051	0.14111	0.132907	0.228188	0.14596			FALSE
cg07100128	ABCB6	0.120998	0.130677	0.707426	0.0978112	0.0720907	0.0690615	0.0676532	0.0552497	0.0423802	0.0471974	0.0383773	0.0377677	0.0313735	0.0910656	0.0901034	0.0880876	0.0994728	0.10992	0.0795164	0.0850183	0.0902275	0.0888314	0.0887813	0.0690612	0.0595497			FALSE
cg07920064	ABCB6	0.0289659	0.035903	0.798103	0.0565307	0.0654239	0.0462877	0.0662704	0.0426205	0.0281387	0.0262178	0.0326317	0.017305	0.0295421	0.0754501	0.0845911	0.0800699	0.086611	0.0864397	0.0809881	0.0692109	0.0769324	0.0761155	0.0813499	0.0438446	0.0389966			FALSE
cg08290072	ABCB6	0.0136678	0.0165637	0.873685	0.0134347	0.0104107	0.0098055	0.0111961	0.00798419	0.0117331	0.0136682	0.00421256	0.0136609	0.00375681	0.0322127	0.0211182	0.0300733	0.0238543	0.0256256	0.0323182	0.0312603	0.0214322	0.0256887	0.0290616	0.0323224	0.0190848			FALSE
cg18014247	ABCB6	0.158664	0.146872	0.716872	0.177688	0.0753287	0.062742	0.0698635	0.0699469	0.0556565	0.0500079	0.0344345	0.0479459	0.0375596	0.0897165	0.0885162	0.0952061	0.0947911	0.0930086	0.0814425	0.101318	0.0999436	0.0929971	0.0962602	0.0789779	0.0683035			FALSE
cg23153680	ABCB6	0.0957917	0.394038	0.923653	0.411289	0.158652	0.0711989	0.112536	0.0417287	0.153761	0.169644	0.110901	0.117759	0.109558	0.158718	0.0992281	0.157296	0.183094	0.130719	0.123035	0.192673	0.124811	0.154097	0.161856	0.240545	0.160685			FALSE
cg23547073	ABCB6	0.13418	0.107602	0.637135	0.125787	0.0915719	0.0993575	0.109344	0.0858645	0.0837961	0.0802878	0.0626831	0.0727955	0.0701698	0.127998	0.129537	0.127978	0.114128	0.135133	0.127688	0.136132	0.121237	0.135068	0.140209	0.123387	0.0981206			FALSE
cg24775454	ABCB6	0.0108171	0.0181523	0.902074	0.0193495	0.0238466	0.00926076	0.0157778	0.0224417	0.0143352	0.0114011	0.00999621	0.00803883	0.0100837	0.0432025	0.035607	0.0321314	0.0239663	0.0229189	0.0317609	0.0315623	0.0239521	0.0311745	0.0257473	0.0383763	0.0240381			FALSE
cg26544277	ABCB6	0.0444961	0.0457807	0.870826	0.0454279	0.0521085	0.0373686	0.0546539	0.0290713	0.0170377	0.0163394	0.0214352	0.0224945	0.0210273	0.0732375	0.0657821	0.0748899	0.0763437	0.0738199	0.0749939	0.0686144	0.0551244	0.0589127	0.0652762	0.0463162	0.0420192			FALSE
cg27486695	ABCB6	0.0125456	0.011277	0.697037	0.01031	0.0120415	0.00725916	0.00721359	0.00871694	0.00833295	0.00804906	0.00911131	0.0106466	0.0041987	0.0345965	0.0264009	0.0248245	0.0261903	0.0284783	0.0189017	0.0234504	0.0211085	0.021928	0.0209909	0.0198467	0.0193566			FALSE
cg02615599	ABCB8	0.245679	0.185806	0.195576	0.218101	0.142222	0.151935	0.160917	0.14484	0.137812	0.117	0.119827	0.0997326	0.126785	0.203079	0.208705	0.193927	0.225	0.227051	0.169039	0.207478	0.219962	0.200153	0.212281	0.156285	0.182531			FALSE
cg03428881	ABCB8	0.0824344	0.0692038	0.0677249	0.0573662	0.077434	0.0748565	0.0755673	0.0531132	0.0471343	0.0615752	0.0743381	0.0364682	0.0610088	0.0852498	0.0839592	0.0955987	0.0931183	0.0845024	0.090105	0.0923716	0.0702572	0.0844441	0.0855922	0.0657174	0.071315			FALSE
cg07222181	ABCB8	0.0968975	0.0775574	0.147791	0.115806	0.0541848	0.0542807	0.0602378	0.0465472	0.0540455	0.0501727	0.0497439	0.047857	0.0467305	0.0793206	0.0913423	0.0938235	0.0907205	0.0973326	0.0804971	0.0871058	0.100874	0.0931107	0.097644	0.0540488	0.067787			FALSE
cg12500498	ABCB8	0.12567	0.0941277	0.114375	0.17848	0.0682464	0.0614338	0.0712007	0.0548939	0.0493372	0.0563977	0.0536485	0.0473353	0.0496662	0.0857887	0.0986656	0.0989249	0.094347	0.0817774	0.0968553	0.106498	0.0964111	0.101754	0.100783	0.0734694	0.0879542			FALSE
cg15447715	ABCB8	0.0929648	0.101285	0.130542	0.104588	0.0604347	0.0570666	0.0666692	0.0722152	0.031464	0.048086	0.0307661	0.0390197	0.0255691	0.082188	0.106653	0.0963179	0.124413	0.117125	0.107689	0.106281	0.116636	0.0955464	0.0988489	0.0701921	0.0702863			FALSE
cg20456055	ABCB8	0.0667746	0.111055	0.0865658	0.11424	0.0695608	0.0617137	0.0765441	0.059511	0.0445056	0.0388546	0.0451131	0.0329544	0.0398969	0.0797665	0.0879804	0.0901268	0.101531	0.0836395	0.086203	0.0824436	0.0824098	0.0864344	0.0955481	0.066879	0.0766175			FALSE
cg20798412	ABCB8	0.108021	0.0946652	0.0884	0.08918	0.0531504	0.0529088	0.057427	0.0485964	0.0391559	0.0419861	0.0394505	0.0293412	0.0261061	0.064573	0.0669128	0.0752188	0.0735653	0.0726773	0.0848767	0.0828901	0.0743923	0.0757853	0.0730065	0.056158	0.0665547			FALSE
cg00376283	ABCB9	0.0187405	0.0837747	0.0593181	0.0425012	0.0362791	0.0405662	0.0303898	0.0604817	0.0652921	0.0242665	0.0227748	0.0281118	0.00731648	0.0478469	0.0500574	0.0497976	0.0436729	0.0382559	0.0428917	0.0473821	0.0602794	0.0454546	0.0480681	0.0333063	0.0303125			#VALUE!
cg00795535	ABCB9	0.166955	0.153319	0.146161	0.180669	0.113027	0.102575	0.115016	0.0757953	0.0870585	0.0748592	0.0841594	0.0941844	0.0788857	0.133755	0.140185	0.155087	0.148634	0.142583	0.149608	0.158995	0.159439	0.162956	0.161937	0.122611	0.130474			FALSE
cg01798499	ABCB9	0.0185269	0.0129187	0.0139363	0.0181362	0.0214905	0.0172403	0.0157815	0.0169543	0.0127729	0.0152924	0.0133226	0.0150365	0.0189568	0.0341824	0.0276216	0.0279725	0.0273832	0.0273089	0.0305112	0.0292019	0.0205044	0.0289415	0.0298869	0.0218323	0.020772			FALSE
cg03297007	ABCB9	0.119292	0.0745665	0.0666523	0.100088	0.0589987	0.056645	0.0627581	0.0527929	0.0361523	0.0476606	0.036494	0.0196491	0.0349674	0.0766008	0.0928433	0.0864459	0.084847	0.0906428	0.0807038	0.0813283	0.0775178	0.0834287	0.0796348	0.0659388	0.0601676			FALSE
cg05973401	ABCB9	0.0387794	0.0426657	0.038503	0.0464955	0.0522117	0.0339608	0.024303	0.0337739	0.0389458	0.0191979	0.0167491	0.0391203	0.00989404	0.0576364	0.0474156	0.0530507	0.0453924	0.051544	0.0422157	0.0447462	0.0672436	0.0435055	0.0425768	0.0342838	0.0403274			FALSE
cg07003673	ABCB9	0.115186	0.12256	0.10815	0.0929678	0.0504291	0.0612158	0.0570186	0.0499417	0.0529498	0.0387423	0.0484019	0.0561095	0.0923337	0.0705836	0.0911403	0.0834051	0.086826	0.0879444	0.100726	0.0876768	0.0822488	0.0921149	0.0927388	0.0581033	0.0546215			FALSE
cg08536481	ABCB9	0.0705262	0.069006	0.0669277	0.0776918	0.120891	0.120912	0.113149	0.0959892	0.0373806	0.0776139	0.0659332	0.0487044	0.0732658	0.137378	0.114301	0.137506	0.128314	0.121798	0.113823	0.145883	0.10421	0.142065	0.136778	0.100721	0.102876			FALSE
cg11933232	ABCB9	0.40031	0.266038	0.358112	0.336163	0.130545	0.145736	0.139544	0.111067	0.124388	0.106451	0.105158	0.113992	0.0993439	0.137423	0.15102	0.147359	0.153732	0.140205	0.169349	0.15951	0.166291	0.150768	0.170154	0.132607	0.162083			FALSE
cg19189965	ABCB9	0.126831	0.136034	0.157749	0.107465	0.0664009	0.0632913	0.0648201	0.0492966	0.0643611	0.0549024	0.04536	0.0593154	0.102668	0.0843464	0.0837369	0.0818813	0.0899654	0.0992151	0.0915614	0.0973113	0.0950312	0.0786889	0.101961	0.0828261	0.0762493			FALSE
cg26401822	ABCB9	0.0346041	0.0339519	0.0572706	0.0304023	0.0259017	0.0250382	0.0272257	0.0255819	0.0242753	0.0251346	0.0256647	0.0212026	0.0349884	0.0355354	0.0455304	0.0353459	0.0382364	0.0390575	0.0316901	0.0386973	0.0289334	0.0360422	0.0328871	0.0255302	0.0246391			FALSE
cg27656398	ABCB9	0.0784959	0.0719251	0.0868508	0.0849427	0.143391	0.150887	0.149517	0.0981383	0.131616	0.108198	0.101658	0.0990547	0.154707	0.115919	0.121618	0.133775	0.120984	0.112431	0.108558	0.120329	0.112891	0.114196	0.112634	0.0807844	0.0770737			FALSE
cg00126959	ABCC3	0.0515608	0.0176353	0.444493	0.096916	0.0441663	0.0162365	0.014784	0.0175947	0.01487	0.0143565	0.0121161	0.0134476	0.0121494	0.0498404	0.0276158	0.0547018	0.0634945	0.0374649	0.0340119	0.0271993	0.0306943	0.0342718	0.0297839	0.0577961	0.0704154			#VALUE!
cg03965044	ABCC3	0.0177037	0.0167668	0.485284	0.0325902	0.0633855	0.032005	0.0387716	0.0352636	0.0334479	0.0270896	0.0154287	0.0125695	0.0341448	0.0525429	0.0373772	0.051787	0.0626071	0.0412767	0.0391525	0.0433331	0.0311121	0.0336921	0.0307527	0.0681766	0.0521755			FALSE
cg08014994	ABCC3	0.0538553	0.042153	0.372154	0.0349796	0.0494344	0.0331398	0.0249199	0.030684	0.0171915	0.0297034	0.0212814	0.0147709	0.0193903	0.0567306	0.0464464	0.05033	0.0610964	0.0411896	0.0578639	0.0542774	0.039118	0.0615781	0.0431933	0.0608037	0.0517594			FALSE
cg13725958	ABCC3	0.0714877	0.105758	0.470953	0.134323	0.228565	0.166089	0.167088	0.106838	0.128272	0.167902	0.174857	0.134892	0.190391	0.133607	0.153579	0.181535	0.1653	0.150775	0.154587	0.153152	0.158338	0.140462	0.14756	0.14667	0.149233			FALSE
cg19248656	ABCC3	0.0321169	0.0382326	0.367792	0.0971439	0.068017	0.0371855	0.0340872	0.0255987	0.0230033	0.019538	0.0177293	0.0142881	0.0266911	0.0634833	0.0333216	0.0515321	0.0562223	0.0433539	0.0502298	0.0468843	0.048583	0.045601	0.0507601	0.0675937	0.0559022			FALSE
cg19643390	ABCC3	0.0349108	0.058537	0.448543	0.0511276	0.0927152	0.0628171	0.0822979	0.0624432	0.0493977	0.0407057	0.0358342	0.0447065	0.0870934	0.102196	0.0673019	0.0745308	0.0985758	0.0967491	0.0819818	0.0878205	0.0500629	0.0823171	0.0619837	0.0739556	0.0887289			FALSE
cg20633883	ABCC3	0.178802	0.195292	0.375664	0.423531	0.0783283	0.0595665	0.0699055	0.0415825	0.0619083	0.0608332	0.0521792	0.0517578	0.0451759	0.0878667	0.0872278	0.112278	0.109234	0.115283	0.102716	0.129879	0.128837	0.151337	0.0983781	0.127175	0.124124			FALSE
cg14189621	ABCC4	0.0367787	0.0566151	0.0389794	0.203437	0.0484838	0.0492606	0.0739446	0.0468719	0.0528578	0.0580136	0.0392725	0.0345056	0.0592849	0.0528952	0.0484892	0.0504049	0.0442019	0.0470483	0.0587449	0.0567535	0.0446046	0.0534107	0.0584783	0.060877	0.0468357			FALSE
cg15388598	ABCC4	0.0279566	0.0273759	0.0437057	0.31796	0.037908	0.0366411	0.029474	0.0174104	0.0124236	0.0141464	0.0107522	0.0135347	0.0137062	0.0410959	0.0353223	0.0309435	0.0384011	0.0328665	0.0314759	0.0355688	0.0334952	0.0361526	0.0332609	0.0314791	0.0304127			FALSE
cg15396799	ABCC4	0.159225	0.171209	0.175823	0.272717	0.25034	0.254223	0.240184	0.182052	0.160194	0.129847	0.176178	0.156468	0.189823	0.274772	0.300157	0.299763	0.289356	0.29069	0.320677	0.305675	0.272041	0.282285	0.292191	0.170134	0.189915			FALSE
cg15868151	ABCC4	0.0943543	0.0792035	0.0642615	0.150413	0.0551542	0.0548633	0.0546707	0.0471437	0.0418138	0.0380584	0.0394541	0.0343784	0.0322106	0.0721881	0.0853155	0.0871312	0.0686883	0.0820072	0.0641026	0.0693496	0.0721181	0.0668148	0.0811333	0.0569562	0.0600165			FALSE
cg03449387	ABCC5	0.013172	0.0205966	0.0240192	0.0199462	0.0261006	0.0117756	0.0199104	0.0239562	0.0254914	0.0289525	0.034499	0.0233347	0.0267702	0.0290615	0.0344423	0.0278553	0.0384355	0.0324059	0.028194	0.0341897	0.0258686	0.0255211	0.0331687	0.0278469	0.0196494			FALSE
cg09623457	ABCC5	0.0487365	0.0518739	0.0664294	0.120908	0.146272	0.112179	0.116187	0.0864979	0.0223901	0.0243721	0.0340941	0.018974	0.0308516	0.143404	0.144628	0.158598	0.169096	0.146452	0.156124	0.160159	0.136704	0.147971	0.153249	0.0650122	0.0663873			FALSE
cg10516336	ABCC5	0.100518	0.089042	0.0919728	0.108967	0.0944532	0.0846419	0.103018	0.0863243	0.0895128	0.0769143	0.0683834	0.072486	0.0842057	0.105278	0.1123	0.0976421	0.100551	0.0891147	0.102152	0.0911474	0.0867639	0.104607	0.0985427	0.0803636	0.0917869			FALSE
cg12783640	ABCC5	0.0936627	0.0983083	0.0866808	0.0998024	0.0361072	0.0315903	0.0434272	0.022845	0.0211547	0.0100089	0.0326406	0.0298483	0.0284363	0.0684312	0.0567261	0.0670439	0.064327	0.0912556	0.0634611	0.076006	0.0542691	0.0619262	0.0672385	0.0476231	0.0541997			FALSE
cg13792075	ABCC5	0.0309071	0.0202663	0.0219397	0.025479	0.0377122	0.0378738	0.0340531	0.0238456	0.027099	0.0273751	0.0232043	0.0303138	0.0518223	0.0406454	0.0458796	0.0480875	0.0498495	0.0395371	0.0412242	0.035009	0.0395428	0.0378265	0.0401002	0.04078	0.0228361			FALSE
cg14480679	ABCC5	0.0201682	0.0293419	0.0207026	0.0265552	0.0213192	0.0208137	0.0167898	0.027342	0.0121172	0.0147003	0.00798729	0.0150527	0.0123285	0.0345725	0.033766	0.0332586	0.0308812	0.0270589	0.0302987	0.0294983	0.026238	0.0290767	0.0419428	0.0226757	0.0261793			FALSE
cg15988394	ABCC5	0.207087	0.148878	0.229472	0.116505	0.0690214	0.0683523	0.0689525	0.0591558	0.0398007	0.0419487	0.0373468	0.0397698	0.0535158	0.0722964	0.0745895	0.0748055	0.0790429	0.0899072	0.0941894	0.0883627	0.0851106	0.0808484	0.0873957	0.0570324	0.0735615			FALSE
cg21929446	ABCC5	0.0476453	0.0348502	0.0318074	0.0353722	0.0207953	0.0354779	0.0333632	0.0283877	0.0276229	0.0132447	0.0181406	0.026377	0.0177288	0.0683581	0.0523963	0.0449846	0.0507978	0.0405489	0.0489204	0.0423721	0.0312476	0.0412687	0.0514286	0.0436516	0.0419009			FALSE
cg26091908	ABCC5	0.155602	0.111195	0.0956193	0.124197	0.0838283	0.0781375	0.0872986	0.0645941	0.049367	0.0565941	0.0546456	0.0552486	0.06014	0.0931078	0.1044	0.0969512	0.116336	0.107115	0.121062	0.100382	0.116347	0.102148	0.10764	0.0737558	0.101404			FALSE
cg19511817	ABCC6P2	0.30753	0.255368	0.271467	0.325373	0.142015	0.14023	0.120718	0.118129	0.141637	0.132205	0.134547	0.126214	0.128982	0.149145	0.156485	0.135245	0.152492	0.179583	0.189529	0.167672	0.183237	0.203104	0.175501	0.141893	0.195791			FALSE
cg00289429	ABCC8	0.183254	0.444866	0.330071	0.342077	0.122986	0.108451	0.119466	0.0972195	0.103806	0.11641	0.108626	0.0960732	0.114977	0.145025	0.171495	0.164305	0.162868	0.181464	0.206643	0.156438	0.145691	0.16103	0.15824	0.209652	0.15515			#VALUE!
cg03181582	ABCC8	0.0871251	0.272727	0.408086	0.619017	0.0814815	0.0500501	0.0658262	0.0389324	0.0650009	0.0599241	0.0782165	0.0613022	0.0834363	0.129522	0.104234	0.136133	0.13225	0.118584	0.148743	0.083017	0.0624881	0.0572069	0.0675542	0.126112	0.116221			FALSE
cg03790908	ABCC8	0.018686	0.037423	0.0505538	0.129696	0.0291516	0.0268999	0.0257732	0.0176167	0.0131355	0.0213455	0.0135068	0.0135757	0.0201305	0.0442316	0.0358684	0.0432841	0.0677994	0.0393158	0.0343154	0.0273524	0.0244344	0.0261168	0.0311857	0.0414873	0.0330517			FALSE
cg04674590	ABCC8	0.0173783	0.0355966	0.0441889	0.0478328	0.0787547	0.0663499	0.0649992	0.0591762	0.0534299	0.0459856	0.0414983	0.0423413	0.0712306	0.0644014	0.0657343	0.0731665	0.0686313	0.0614188	0.0583528	0.0701649	0.0500954	0.0589865	0.0605506	0.0499169	0.0471101			FALSE
cg10469152	ABCC8	0.165247	0.167727	0.179657	0.16889	0.142745	0.131589	0.130486	0.111785	0.161158	0.143825	0.145039	0.149041	0.161773	0.165396	0.148957	0.173761	0.15885	0.157921	0.155707	0.138972	0.120164	0.144879	0.146767	0.137429	0.137267			FALSE
cg13851843	ABCC8	0.104727	0.111893	0.0898578	0.147558	0.131639	0.111502	0.100842	0.0496877	0.0843307	0.0969675	0.104654	0.0752181	0.110748	0.148018	0.159428	0.178997	0.140116	0.142029	0.14096	0.113884	0.0862697	0.122476	0.102507	0.142848	0.124732			FALSE
cg17381377	ABCC8	0.143283	0.536775	0.493165	0.590313	0.097706	0.0822089	0.104788	0.0616962	0.0699715	0.093291	0.0875596	0.071579	0.0615428	0.107679	0.127623	0.155235	0.187265	0.181124	0.172842	0.120816	0.105761	0.123511	0.0955896	0.156649	0.157625			FALSE
cg18097532	ABCC8	0.136234	0.57046	0.516289	0.851405	0.0928169	0.0578725	0.0835047	0.0392587	0.0765342	0.0599672	0.0526067	0.0433525	0.0517696	0.166208	0.166096	0.190683	0.194933	0.210572	0.162623	0.106683	0.0657045	0.103065	0.0910363	0.140623	0.130875			FALSE
cg22240472	ABCC8	0.0935297	0.203079	0.208967	0.424728	0.0798488	0.0582894	0.0515639	0.0394376	0.031117	0.035779	0.0323254	0.0302948	0.0250609	0.125041	0.0829388	0.104434	0.162602	0.093166	0.0926089	0.0617904	0.0596093	0.0545988	0.0687947	0.0948184	0.0953041			FALSE
cg03040746	ABCF2	0.0190755	0.0270445	0.0275778	0.0243139	0.049125	0.0376217	0.0397205	0.0403219	0.0231371	0.0215606	0.0208567	0.0205461	0.0190625	0.0528662	0.0486632	0.0464094	0.0444738	0.0455212	0.0520733	0.0479002	0.0409749	0.0452786	0.0430248	0.0321231	0.0283465			FALSE
cg06097977	ABCF2	0.100961	0.0821811	0.0810234	0.10088	0.0861222	0.0797579	0.0782604	0.0768562	0.0617941	0.0655902	0.0581244	0.0564613	0.058419	0.084263	0.0967084	0.10183	0.10576	0.104997	0.0965603	0.104368	0.106426	0.0998714	0.0945545	0.081621	0.0919583			FALSE
cg06386408	ABCF2	0.0489708	0.0588106	0.0606819	0.0558068	0.0511397	0.0500357	0.0544475	0.0401613	0.035387	0.0436439	0.0376147	0.0335296	0.0426766	0.0649595	0.0607026	0.0654113	0.0611771	0.0617246	0.0642733	0.0544282	0.0540046	0.0514308	0.0563674	0.0446972	0.0373238			FALSE
cg07038617	ABCF2	0.131317	0.109044	0.0748031	0.121487	0.0884865	0.0838996	0.0790399	0.0684343	0.0479362	0.0718557	0.0760782	0.0536653	0.0563355	0.105473	0.112561	0.114457	0.110603	0.116893	0.118112	0.110902	0.114259	0.119616	0.103202	0.0858388	0.0854942			FALSE
cg11451230	ABCF2	0.15064	0.08698	0.105046	0.181696	0.0753191	0.0757113	0.0697425	0.0649172	0.0462272	0.0385885	0.0503811	0.0338101	0.0525168	0.082225	0.100115	0.104977	0.0861672	0.10333	0.0898594	0.100463	0.100091	0.0956798	0.0872414	0.0755204	0.0511395			FALSE
cg17825100	ABCF2	0.12407	0.0923797	0.117059	0.117355	0.0600926	0.0608691	0.0600574	0.0479291	0.0337991	0.0496189	0.0419557	0.0393413	0.0315402	0.0812005	0.0926969	0.0909403	0.0945449	0.0918252	0.0867793	0.0890475	0.102202	0.0988691	0.0947609	0.0708941	0.0755095			FALSE
cg19529696	ABCF2	0.021468	0.0133688	0.0139665	0.0142116	0.0220503	0.0202949	0.0316355	0.0288971	0.0199431	0.0155956	0.0105242	0.0181007	0.0293642	0.0297606	0.0296701	0.0287087	0.031607	0.0296378	0.0289129	0.0271742	0.023061	0.0316255	0.026344	0.017381	0.0218781			FALSE
cg25404069	ABCF2	0.015926	0.0110356	0.00978844	0.0154918	0.0159511	0.0131572	0.0154232	0.0144704	0.0105042	0.0121486	0.00966769	0.0106559	0.0110265	0.0251477	0.0238409	0.0219017	0.0237298	0.0224444	0.0224326	0.0234461	0.0237581	0.0247726	0.0219787	0.0137748	0.0232436			FALSE
cg25981124	ABCF2	0.0665012	0.0381972	0.0573803	0.0411295	0.040497	0.0356157	0.0327012	0.0238639	0.0185434	0.0122883	0.0219252	0.0318327	0.0166054	0.050676	0.0420452	0.0434096	0.0452605	0.0521029	0.0433945	0.0485826	0.0421844	0.0485886	0.0473725	0.030433	0.0404833			FALSE
cg06686306	ABCF3	0.0339638	0.00741325	0.00784455	0.0139457	0.0137279	0.0141906	0.0099344	0.0141473	0.00870661	0.005507	0.0100461	0.001807	0.00856941	0.0249279	0.0283505	0.0253127	0.0241736	0.0213513	0.0273036	0.0279131	0.01656	0.0244147	0.0291308	0.0223043	0.0204258			FALSE
cg08503002	ABCF3	0.208913	0.137262	0.214482	0.174903	0.092832	0.0774045	0.0808648	0.0578993	0.0440129	0.039895	0.047989	0.0413361	0.0360404	0.0815359	0.110854	0.0949413	0.0978726	0.111899	0.121638	0.100762	0.0954394	0.0975418	0.0925817	0.0935094	0.0629471			FALSE
cg13461600	ABCF3	0.242638	0.0832076	0.109868	0.0714863	0.0729981	0.0688598	0.0648059	0.054985	0.0444516	0.0297636	0.0351548	0.034085	0.0430822	0.0684659	0.0875151	0.083589	0.0804617	0.0919824	0.0855078	0.0873162	0.0923824	0.0821256	0.0880884	0.065588	0.0742476			FALSE
cg13465462	ABCF3	0.17236	0.0703736	0.12146	0.116042	0.0870835	0.0807615	0.0800476	0.0697736	0.0468673	0.0505954	0.0277873	0.0421492	0.0409702	0.0833138	0.101876	0.0948317	0.0902396	0.105727	0.109742	0.0931863	0.100587	0.110313	0.106038	0.0767606	0.0766226			FALSE
cg20136444	ABCF3	0.0195808	0.014734	0.0102851	0.013986	0.0200505	0.0208308	0.0125528	0.0159368	0.0117907	0.0140597	0.0110063	0.0107269	0.0187934	0.0291074	0.0325086	0.0288223	0.0271421	0.0334481	0.0328914	0.0338904	0.0226785	0.0244952	0.0248373	0.0172273	0.0209514			FALSE
cg22469836	ABCF3	0.109704	0.102151	0.120627	0.0875826	0.0478713	0.0493592	0.0532489	0.0290001	0.0240372	0.030015	0.0354174	0.0184248	0.0222869	0.0590579	0.064	0.0653853	0.0800737	0.0718836	0.0686281	0.0706253	0.0632881	0.0718098	0.0857672	0.0433055	0.051694			FALSE
cg27220130	ABCF3	0.0306297	0.0369225	0.060491	0.0330401	0.0215168	0.0191655	0.0163072	0.0181396	0.0115402	0.0128965	0.015458	0.0147092	0.00859987	0.0351441	0.0369524	0.0249892	0.0318903	0.0313216	0.0391585	0.0321389	0.0285616	0.0288042	0.04004	0.0336969	0.0284087			FALSE
cg01263075	ABCG2	0.186669	0.146546	0.1322	0.115783	0.0940946	0.0898093	0.0718419	0.0693958	0.0328294	0.045577	0.0423324	0.0336767	0.0421026	0.0751604	0.0829296	0.0838466	0.0891181	0.0813279	0.0931128	0.101769	0.0732845	0.0855907	0.102025	0.0927983	0.0909483			FALSE
cg02196227	ABCG2	0.114317	0.079068	0.108319	0.125727	0.0854743	0.0854754	0.0887179	0.0666564	0.0362406	0.0471171	0.0421156	0.0370072	0.0406301	0.0937259	0.0872317	0.0842298	0.0814018	0.0855188	0.0990182	0.0809053	0.0937264	0.0932919	0.0843045	0.102098	0.106154			FALSE
cg03415858	ABCG2	0.0615566	0.0534539	0.0471151	0.0535728	0.0630748	0.0608584	0.0622722	0.0460682	0.056186	0.0521086	0.0663641	0.0561765	0.0520535	0.0773688	0.0653098	0.0659105	0.0723565	0.0600659	0.066903	0.0585035	0.0528241	0.0558004	0.0710948	0.0530136	0.0641474			FALSE
cg11000292	ABCG2	0.0390925	0.0479931	0.0741683	0.0383292	0.0890995	0.0798747	0.0554217	0.0558588	0.0301342	0.0313754	0.0324132	0.0234291	0.0147983	0.0493116	0.0521892	0.0478159	0.0542492	0.058093	0.0586559	0.0603293	0.0584411	0.0510282	0.0543807	0.0589227	0.0520719			FALSE
cg22031336	ABCG2	0.011065	0.0128194	0.0121627	0.0124364	0.0111635	0.0148051	0.0268829	0.0142084	0.00760516	0.00704324	0.0121594	0.00534987	0.0101594	0.0295286	0.0308343	0.0258227	0.0285336	0.0278076	0.0258823	0.0234583	0.0218306	0.0193609	0.0226147	0.0211744	0.0207398			FALSE
cg24352530	ABCG2	0.11148	0.0953579	0.0941634	0.117256	0.343297	0.343251	0.266631	0.258142	0.13326	0.0813047	0.119716	0.113017	0.0990911	0.110183	0.124688	0.113666	0.170488	0.144009	0.174231	0.179153	0.176946	0.157889	0.142282	0.143896	0.172763			FALSE
cg25295218	ABCG2	0.016458	0.0197941	0.0245259	0.0270619	0.0469848	0.0363941	0.0301609	0.0278919	0.0201986	0.0295879	0.0122661	0.0238372	0.0454897	0.0504299	0.0367839	0.0411075	0.0373785	0.0468274	0.0330529	0.0392072	0.0307216	0.0414147	0.0375535	0.0278227	0.025146			FALSE
cg26489994	ABCG2	0.0459199	0.0675818	0.041433	0.044983	0.0388912	0.032476	0.0298697	0.023169	0.013291	0.0147708	0.0154279	0.0124896	0.0120712	0.0406389	0.0399488	0.0450444	0.0452574	0.0369622	0.0412193	0.0480349	0.0318396	0.0387278	0.0430544	0.0305229	0.0283151			FALSE
cg27493371	ABCG2	0.161668	0.185984	0.1572	0.181718	0.210287	0.192096	0.184477	0.130613	0.198983	0.198885	0.207559	0.222909	0.252636	0.175412	0.168011	0.174094	0.174249	0.165369	0.166778	0.150795	0.140575	0.155401	0.163375	0.154462	0.163824			FALSE
cg06829893	ABHD1	0.175161	0.239406	0.912874	0.0375894	0.0357233	0.0318095	0.0310925	0.0307022	0.0156138	0.0207695	0.0177167	0.0216373	0.0278564	0.0388798	0.0381668	0.0464576	0.0469303	0.0403653	0.0373008	0.0383235	0.0373737	0.0382021	0.0424995	0.0317919	0.0244866			FALSE
cg11845159	ABHD1	0.100437	0.177207	0.847315	0.0226806	0.0128205	0.0171271	0.0148986	0.0149316	0.00547396	0.0104865	0.00815779	0.0151396	0.00779628	0.0299347	0.0294386	0.0260037	0.032798	0.0222826	0.0242259	0.0249335	0.0186996	0.0197702	0.024947	0.0242761	0.0195304			FALSE
cg20353465	ABHD1	0.18537	0.334799	0.884627	0.203403	0.0426364	0.0486915	0.052102	0.0388908	0.0356136	0.0300155	0.0320845	0.0277702	0.0350676	0.0804827	0.0905547	0.0747116	0.066875	0.0899654	0.0805206	0.0751372	0.071187	0.0791754	0.0746791	0.0606573	0.0598378			FALSE
cg21560413	ABHD1	0.209502	0.205568	0.767956	0.219524	0.0898823	0.0877795	0.100761	0.0823915	0.0743726	0.064974	0.0664767	0.0501477	0.0680686	0.106987	0.121519	0.135392	0.113735	0.118647	0.123934	0.116515	0.104606	0.105019	0.125114	0.0914383	0.0841771			FALSE
cg26945050	ABHD1	0.134641	0.433952	0.950719	0.208077	0.052319	0.0320824	0.0737479	0.0358064	0.0316667	0.0313194	0.0431497	0.050042	0.00875581	0.0834147	0.0785475	0.0683992	0.0766922	0.0648375	0.0656335	0.0812363	0.0699518	0.0879648	0.0770186	0.0512869	0.0578248			FALSE
cg08109969	ABHD10	0.0345508	0.0382175	0.0302545	0.0378388	0.0397956	0.0410473	0.0291221	0.0212766	0.0150205	0.0202238	0.0140532	0.0214664	0.0222384	0.0418433	0.041915	0.0388858	0.0448069	0.0398981	0.0412028	0.0377103	0.0458265	0.0355284	0.0472664	0.0263857	0.0345713			FALSE
cg13422008	ABHD10	0.0673176	0.0842289	0.0719199	0.0785103	0.0711184	0.0691337	0.0654223	0.0551606	0.0347702	0.0532341	0.0632869	0.0362738	0.0473725	0.118904	0.0913917	0.0978069	0.0792014	0.0956938	0.0896208	0.0837741	0.0707021	0.0756997	0.0930342	0.0523202	0.0705696			FALSE
cg15059162	ABHD10	0.0177388	0.0172212	0.0196215	0.0175676	0.0219703	0.0152313	0.0186942	0.013286	0.0123754	0.00967281	0.0150745	0.00440948	0.00746377	0.0364894	0.0338138	0.0289936	0.0326554	0.0353583	0.0363796	0.0281541	0.0344311	0.0328781	0.0362848	0.0171733	0.0185747			FALSE
cg21675030	ABHD10	0.130117	0.108123	0.1312	0.144908	0.0776774	0.0697077	0.072351	0.0689351	0.0576711	0.051014	0.0488741	0.0454609	0.0454218	0.0903267	0.100118	0.0874409	0.0939109	0.088571	0.0973825	0.0976208	0.0970481	0.100329	0.0940284	0.0777892	0.0816588			FALSE
cg23490715	ABHD10	0.113488	0.0587665	0.0762972	0.0826362	0.0524207	0.0566891	0.0644837	0.0402355	0.0310225	0.04	0.0377535	0.0318374	0.0282961	0.0686748	0.0751716	0.0769853	0.0684767	0.0972071	0.092786	0.0817967	0.0751628	0.0699182	0.0802634	0.059605	0.0706714			FALSE
cg04461947	ABHD13	0.139196	0.129065	0.145516	0.106405	0.0604352	0.0499408	0.0605692	0.046206	0.0270407	0.0299473	0.0254992	0.0309221	0.0235324	0.0606738	0.0688886	0.0837724	0.0674133	0.0735474	0.0914951	0.0706865	0.0730884	0.0652925	0.0773609	0.0668279	0.0622903			FALSE
cg05627390	ABHD13	0.12703	0.118739	0.0910061	0.0875179	0.0483682	0.0576799	0.0711035	0.051979	0.0433115	0.026178	0.0203722	0.0375672	0.0222699	0.0666219	0.0674438	0.0767016	0.0856336	0.0744563	0.0820252	0.0729286	0.0714566	0.0566087	0.0775309	0.066306	0.0677448			FALSE
cg08859912	ABHD13	0.0233323	0.0211148	0.0258494	0.0298121	0.0414612	0.0409066	0.0343131	0.0278872	0.0239937	0.0210263	0.0167651	0.0153024	0.0214102	0.0316688	0.037502	0.0428448	0.0465609	0.0416641	0.0305597	0.0540996	0.039459	0.0360594	0.0439065	0.0264105	0.0288377			FALSE
cg13922111	ABHD13	0.0298249	0.0229222	0.0244056	0.0111149	0.0233573	0.0103621	0.0445874	0.0170494	0.00841908	0.0155636	0.0104678	0.0172887	0.00501065	0.0413972	0.0362131	0.0379147	0.037424	0.0443461	0.038948	0.0415298	0.0329646	0.0323936	0.0403256	0.0322928	0.0311582			FALSE
cg16258721	ABHD13	0.0240558	0.0267443	0.0213764	0.0140027	0.0307618	0.0353185	0.042565	0.0274141	0.0246606	0.0208693	0.0187801	0.0199802	0.0221112	0.0379959	0.0405908	0.0430775	0.0266521	0.0363757	0.0391196	0.0302421	0.0300782	0.0346047	0.0376653	0.0179083	0.029305			FALSE
cg26574754	ABHD13	0.0184483	0.0182844	0.0273648	0.0259453	0.0187361	0.0209958	0.0235199	0.0181934	0.00617383	0.0124601	0.00582167	0.0120989	0.0172488	0.0287659	0.0253795	0.0259214	0.0442753	0.0366925	0.0270686	0.0331561	0.0267244	0.0323835	0.0263531	0.0243503	0.0257686			FALSE
cg27040463	ABHD13	0.0298446	0.0303909	0.0357433	0.042417	0.0353898	0.0474941	0.0359967	0.0271208	0.0237126	0.0161809	0.0148607	0.022115	0.0149558	0.0445708	0.0447969	0.0437229	0.0501166	0.0485137	0.042342	0.0516943	0.0393384	0.0400816	0.0396071	0.0311671	0.0336437			FALSE
cg11491074	ABHD14A	0.181339	0.366429	0.6733	0.943431	0.0857035	0.0847501	0.0939696	0.0755574	0.0561693	0.0552959	0.0598893	0.0608981	0.0681213	0.108345	0.137971	0.127058	0.106748	0.124325	0.120063	0.175259	0.157796	0.137312	0.140946	0.098838	0.0914996			FALSE
cg19440233	ABHD14A	0.15278	0.0696653	0.47201	0.836108	0.0515673	0.0541735	0.0584931	0.0413548	0.0395962	0.039599	0.0417605	0.036226	0.05886	0.0736493	0.0777252	0.0709887	0.0725478	0.0905811	0.072648	0.0669637	0.0802139	0.0667826	0.0990412	0.0552096	0.0571942			FALSE
cg26791985	ABHD14A	0.0953515	0.0625454	0.483781	0.905493	0.0760215	0.056461	0.0568245	0.0414207	0.0517083	0.0563104	0.0576773	0.0515106	0.0586451	0.0792799	0.0943822	0.0834858	0.0861956	0.0847361	0.0848968	0.101152	0.07565	0.0693898	0.0786716	0.0532288	0.0490801			FALSE
cg02456708	ABHD15	0.0612852	0.0661722	0.0541046	0.0511429	0.0426463	0.0443026	0.0353712	0.0288887	0.0316129	0.029264	0.0200409	0.0233997	0.0365581	0.0472727	0.0480993	0.044431	0.039816	0.0443084	0.0435279	0.0455081	0.0348976	0.0362709	0.0371629	0.0347662	0.0316321			FALSE
cg05265447	ABHD15	0.24397	0.168055	0.167779	0.167605	0.06917	0.0676619	0.0753589	0.0429378	0.0338136	0.0394496	0.0420102	0.0402848	0.0231957	0.0800106	0.0790631	0.0833688	0.0867905	0.0897388	0.0836225	0.0852781	0.0896749	0.0805369	0.0940835	0.065718	0.0570384			FALSE
cg06727412	ABHD15	0.23738	0.112441	0.135674	0.16178	0.0753442	0.0830752	0.0723399	0.0631045	0.069954	0.0641255	0.0669101	0.0537089	0.0686538	0.101096	0.107976	0.106965	0.111871	0.1029	0.106551	0.11539	0.107273	0.105535	0.110911	0.0947788	0.0794151			FALSE
cg12729307	ABHD15	0.241775	0.234842	0.396135	0.582485	0.154823	0.155035	0.163996	0.122892	0.0958153	0.0873511	0.094045	0.0799925	0.126623	0.127409	0.165673	0.143604	0.127467	0.157851	0.144304	0.137039	0.149562	0.14219	0.153228	0.138659	0.146452			FALSE
cg13110711	ABHD15	0.0237968	0.047257	0.0722318	0.0267671	0.0163451	0.0152037	0.0178706	0.0163659	0.0149973	0.0108791	0.00917737	0.0102452	0.00951328	0.0323584	0.0444707	0.028526	0.0275857	0.0280889	0.0259588	0.0287456	0.0245304	0.0241891	0.0295373	0.0237897	0.0223742			FALSE
cg23112192	ABHD15	0.24589	0.270771	0.546299	0.673409	0.270351	0.295789	0.310406	0.259431	0.0416667	0.0372924	0.0432794	0.0367094	0.0477943	0.105082	0.121556	0.114354	0.104028	0.110145	0.110037	0.12448	0.120473	0.121599	0.115537	0.0721825	0.0770279			FALSE
cg23473955	ABHD15	0.0767571	0.0545973	0.674302	0.661227	0.275469	0.32957	0.364886	0.263983	0.0377824	0.0363173	0.0301212	0.0267935	0.0348622	0.0458126	0.0418536	0.0343966	0.037737	0.045661	0.0396215	0.0335181	0.0373306	0.0460535	0.0357986	0.0306956	0.0256484			FALSE
cg27511558	ABHD15	0.138801	0.131697	0.115926	0.13669	0.0619995	0.0554872	0.0530397	0.051446	0.0349639	0.0359277	0.0384904	0.0381946	0.0331647	0.0834598	0.0963498	0.0909498	0.0656983	0.0846601	0.0850161	0.0932621	0.0908761	0.0877331	0.086329	0.0590903	0.0692168			FALSE
cg05378295	ABHD3	0.0699951	0.75744	0.165441	0.927118	0.035046	0.0324116	0.0431311	0.0356567	0.0191298	0.0199737	0.00932422	0.024711	0.0251536	0.0551635	0.0503553	0.0489104	0.048301	0.0521976	0.0519533	0.0440119	0.0414477	0.0382674	0.0476496	0.0386388	0.0354698			FALSE
cg06967703	ABHD3	0.0872397	0.102469	0.115957	0.416388	0.0700273	0.067263	0.070659	0.0510822	0.053044	0.0477466	0.0462727	0.0313927	0.0564318	0.0890935	0.0846064	0.0840691	0.0870492	0.0837897	0.0909267	0.0987437	0.089576	0.0925121	0.0917626	0.0597845	0.0690753			FALSE
cg10690887	ABHD3	0.525406	0.865866	0.730751	0.909148	0.211317	0.182179	0.208808	0.172269	0.17844	0.154624	0.12619	0.117374	0.200238	0.192416	0.25	0.279834	0.200549	0.220126	0.230362	0.303344	0.302784	0.343506	0.254236	0.157064	0.155248			FALSE
cg13628146	ABHD3	0.0335025	0.100907	0.0375325	0.784169	0.0404485	0.0254818	0.0322604	0.0206977	0.0275096	0.027188	0.0211593	0.0230929	0.0302644	0.0515464	0.0526491	0.0479893	0.0445164	0.0429049	0.0459196	0.049257	0.038165	0.0418246	0.0464456	0.0387245	0.0262477			FALSE
cg15533222	ABHD3	0.0613587	0.892607	0.140355	0.965963	0.0405516	0.0239749	0.0246356	0.0233787	0.00766957	0.0182903	0.0132697	0.014879	0.00779286	0.046496	0.0496833	0.0498037	0.0335793	0.0352992	0.0400186	0.0446019	0.0333548	0.0384652	0.0394987	0.0307841	0.037239			FALSE
cg16720675	ABHD3	0.0516213	0.0578438	0.0650746	0.599271	0.0843459	0.0701013	0.0713956	0.0530387	0.0981958	0.0767874	0.0572478	0.0706801	0.0931938	0.0648844	0.0751049	0.0678747	0.0744103	0.0685903	0.0570742	0.0615188	0.0442066	0.0601333	0.0779006	0.0588806	0.0496654			FALSE
cg18756868	ABHD3	0.010073	0.0203503	0.0145479	0.522233	0.0226255	0.0178905	0.0228811	0.0175812	0.0116103	0.0126678	0.013789	0.017313	0.0126313	0.0331645	0.0275886	0.027676	0.0333147	0.0345481	0.0343397	0.0342619	0.0290308	0.0310859	0.0287337	0.0190979	0.0243405			FALSE
cg25680245	ABHD3	0.0268024	0.0310128	0.0303537	0.500945	0.0591922	0.0513074	0.0604944	0.0443866	0.0439778	0.0477289	0.0364349	0.0456566	0.0616033	0.0582619	0.0487202	0.0532066	0.0515361	0.0609675	0.0556443	0.0523995	0.033695	0.0485207	0.0641421	0.0332832	0.0396437			FALSE
cg26203055	ABHD3	0.0525739	0.0491907	0.0260489	0.332247	0.0387788	0.0361946	0.0300264	0.0190643	0.0133161	0.0145884	0.0223849	0.0135044	0.0236093	0.0512735	0.0540641	0.0483712	0.0573403	0.0449342	0.0561359	0.050828	0.0398629	0.0476287	0.043197	0.0431096	0.034708			FALSE
cg27109614	ABHD3	0.0130124	0.00955691	0.0126243	0.48566	0.0177566	0.0162515	0.0189368	0.0138415	0.00958829	0.00805264	0.0071676	0.0118258	0.0068107	0.030165	0.0266416	0.0240944	0.0278813	0.0202907	0.0188791	0.0188828	0.0185762	0.0220279	0.0244796	0.0195834	0.0223719			FALSE
cg02059996	ABHD5	0.0254572	0.0223128	0.0267319	0.0264998	0.0536029	0.0402921	0.04536	0.0356609	0.0277763	0.0235174	0.0215535	0.0315062	0.044437	0.0510283	0.0573366	0.0481962	0.0451521	0.0557255	0.0434975	0.0431884	0.0377193	0.041083	0.0454975	0.0310475	0.041475			FALSE
cg09668564	ABHD5	0.11036	0.134933	0.0827199	0.103837	0.0529491	0.0682602	0.072972	0.0414894	0.151786	0.0596538	0.0359891	0.105397	0.0306852	0.0870269	0.112813	0.107245	0.112857	0.0971509	0.112107	0.0970341	0.118896	0.101491	0.114193	0.0897709	0.0790974			FALSE
cg12832630	ABHD5	0.0197324	0.0126787	0.0131532	0.0150517	0.0120237	0.0112844	0.0141599	0.0158398	0.0117371	0.00962547	0.00897923	0.0158759	0.00875256	0.0292943	0.0223325	0.0234205	0.0287708	0.0279543	0.025079	0.024259	0.0232043	0.0239051	0.0305343	0.0227712	0.0236702			FALSE
cg13606015	ABHD5	0.0661199	0.099455	0.0856124	0.0509987	0.0273725	0.0229495	0.0247115	0.0291627	0.0320526	0.0205445	0.0121116	0.0442493	0.0134402	0.0435016	0.0359753	0.0397211	0.0296653	0.0311677	0.0324556	0.0332906	0.0347727	0.0378365	0.0427786	0.035034	0.0422971			FALSE
cg17200204	ABHD5	0.192493	0.139906	0.21185	0.183762	0.174762	0.165422	0.161937	0.146381	0.163892	0.127118	0.147838	0.128589	0.168899	0.138372	0.148522	0.169599	0.158531	0.165972	0.169466	0.16354	0.162811	0.171103	0.196294	0.133553	0.139936			FALSE
cg18908981	ABHD5	0.156888	0.112699	0.103612	0.180791	0.0741633	0.077626	0.0759542	0.06488	0.0465694	0.0526214	0.0480292	0.0430563	0.0423475	0.0759901	0.0903853	0.0879287	0.0937433	0.0916368	0.0924963	0.0979558	0.0807948	0.0817607	0.0850506	0.0798078	0.0945122			FALSE
cg19150852	ABHD5	0.10462	0.0825359	0.106093	0.0825073	0.0811842	0.0809015	0.103255	0.0640782	0.0463274	0.049097	0.0399803	0.0458371	0.0404629	0.0832248	0.103587	0.106444	0.116025	0.119307	0.133432	0.0940565	0.0881893	0.092344	0.078847	0.126428	0.0827565			FALSE
cg21753630	ABHD5	0.0507042	0.0426153	0.0541581	0.0606447	0.0673323	0.0626114	0.0596147	0.0472737	0.0312851	0.042794	0.0470916	0.0350432	0.0388375	0.0825156	0.0733865	0.073747	0.0694785	0.0584858	0.0792091	0.069579	0.0614491	0.0768029	0.0649003	0.062582	0.0602985			FALSE
cg23239109	ABHD5	0.0827586	0.0495322	0.0512635	0.0797482	0.0492107	0.0463911	0.0468998	0.0241256	0.0303661	0.0181757	0.0248086	0.0221157	0.0316523	0.0619481	0.0365868	0.0595122	0.0668048	0.0598574	0.0660669	0.0460449	0.0458312	0.0449387	0.052191	0.0552193	0.0512542			FALSE
cg24770703	ABHD5	0.075602	0.0533128	0.0659649	0.0711934	0.0557678	0.0525653	0.0613038	0.0445658	0.0241884	0.0310545	0.0238191	0.0238821	0.0210135	0.0505418	0.0593938	0.0552784	0.0633003	0.0644276	0.062047	0.0602752	0.0584187	0.0706497	0.0608269	0.0500197	0.0592251			FALSE
cg24822001	ABHD5	0.0427691	0.0228057	0.0310763	0.0273748	0.0430808	0.0351543	0.0418187	0.0325357	0.0260074	0.0164147	0.0182874	0.0213472	0.0300125	0.0384571	0.039176	0.0428877	0.0495395	0.0352308	0.0465686	0.0443695	0.031314	0.0389222	0.0380247	0.0343066	0.0387548			FALSE
cg05421946	ABHD6	0.0311707	0.0166072	0.0298866	0.0319335	0.0268558	0.0276086	0.0364501	0.0215902	0.00696692	0.00642636	0.00806831	0.0122472	0.00965442	0.0399918	0.0490348	0.0470875	0.0421205	0.0447722	0.0384039	0.0463753	0.0336544	0.0365018	0.0453412	0.028019	0.0269532			FALSE
cg07575867	ABHD6	0.0639787	0.0421245	0.0414875	0.0464253	0.0255588	0.0199067	0.0279488	0.0289316	0.0172269	0.0208277	0.0126562	0.0209321	0.0148006	0.0469382	0.0408759	0.0356311	0.0443663	0.0492403	0.0516278	0.0459855	0.0436353	0.0331955	0.0459844	0.0308609	0.0389769			FALSE
cg07671174	ABHD6	0.164908	0.0927145	0.128955	0.127335	0.0920014	0.0895784	0.10077	0.0842155	0.061794	0.0565548	0.0592771	0.0762131	0.071512	0.0995722	0.106141	0.121896	0.11368	0.118321	0.111376	0.12792	0.119077	0.132942	0.109018	0.0997018	0.105801			FALSE
cg10572794	ABHD6	0.100149	0.131409	0.0969958	0.108409	0.0980645	0.0896855	0.0824399	0.0811181	0.0760346	0.0808252	0.0972179	0.0764937	0.0981377	0.113846	0.101412	0.0980334	0.0976198	0.0914414	0.102187	0.096217	0.0680253	0.0861079	0.0972843	0.083473	0.0910507			FALSE
cg19178320	ABHD6	0.084653	0.0448708	0.0837115	0.131588	0.0481594	0.0512851	0.0513145	0.0429281	0.0307315	0.0280652	0.0326244	0.0234256	0.0271169	0.0587712	0.075092	0.0662367	0.0672158	0.0727495	0.0674901	0.0667016	0.0662359	0.0617705	0.0710941	0.0566487	0.0619091			FALSE
cg04576684	ABHD8	0.132505	0.102184	0.124189	0.214856	0.140845	0.128105	0.111806	0.071866	0.0615972	0.0805429	0.0654251	0.0638252	0.0950166	0.188049	0.16027	0.174404	0.159465	0.175343	0.168498	0.177065	0.134269	0.178186	0.159384	0.114421	0.0970012			FALSE
cg06952291	ABHD8	0.05755	0.0380169	0.122473	0.0600401	0.0235645	0.0241339	0.0366651	0.0132489	0.00863564	0.010567	0.00549138	0.00881212	0.0120624	0.0602679	0.039687	0.0658581	0.0491337	0.03229	0.0300576	0.0382635	0.0235082	0.0343118	0.0228284	0.0925815	0.0274904			FALSE
cg08145177	ABHD8	0.181154	0.353199	0.656876	0.267261	0.168482	0.133038	0.150209	0.119605	0.186432	0.134726	0.143404	0.148219	0.113751	0.151643	0.146765	0.196398	0.199236	0.141015	0.156327	0.133753	0.121849	0.120374	0.132705	0.273241	0.219052			FALSE
cg11906827	ABHD8	0.188463	0.112059	0.126332	0.0899489	0.0549656	0.0557618	0.0589323	0.0573865	0.0387334	0.0446145	0.0366295	0.0339989	0.0305213	0.0925968	0.0773659	0.0796047	0.0821454	0.0864107	0.0822048	0.0857473	0.0805808	0.0874862	0.0856734	0.0601222	0.071405			FALSE
cg14935078	ABHD8	0.104623	0.102056	0.088021	0.146164	0.135578	0.157454	0.123094	0.0925857	0.0659192	0.0972311	0.0815686	0.0717369	0.0810005	0.176043	0.172081	0.162693	0.155063	0.163825	0.172286	0.165039	0.175364	0.14763	0.156987	0.0869369	0.101033			FALSE
cg15066100	ABHD8	0.0967873	0.0744337	0.344396	0.0435427	0.0549576	0.0428739	0.0607533	0.0391828	0.0657457	0.0592003	0.0500042	0.0622804	0.0482681	0.0630195	0.0577753	0.0591565	0.0737663	0.0607928	0.0890775	0.0560161	0.0502297	0.0546453	0.0494033	0.0588282	0.0402508			FALSE
cg22734480	ABHD8	0.145725	0.0865105	0.089439	0.169607	0.063178	0.0610958	0.0612201	0.0551212	0.0630171	0.0305446	0.0443089	0.0449423	0.0450273	0.0740674	0.0880487	0.0914371	0.0885483	0.0908415	0.0828171	0.0839374	0.0869731	0.0917625	0.0877165	0.0622351	0.0634265			FALSE
cg25412575	ABHD8	0.0369037	0.0389174	0.0396019	0.0273176	0.04	0.0104783	0.0490234	0.0435706	0.045912	0.0481476	0.0261527	0.0343364	0.0273339	0.0527451	0.0480805	0.0415188	0.0481581	0.0619085	0.054521	0.0517189	0.0413978	0.0542455	0.0548533	0.0344406	0.0487933			FALSE
cg27152443	ABHD8	0.165834	0.168625	0.135366	0.152393	0.0898133	0.0847766	0.103467	0.0726294	0.063006	0.0681873	0.0732815	0.0685517	0.0516023	0.108798	0.121543	0.115558	0.101084	0.116887	0.13276	0.122385	0.108379	0.116403	0.113003	0.0946543	0.0969143			FALSE
cg02767164	ABI2	0.0754529	0.0435099	0.0555556	0.0555689	0.0301666	0.0517346	0.0445173	0.0449702	0.028914	0.0320585	0.0348905	0.0478532	0.0363777	0.0717148	0.061249	0.0614987	0.0570669	0.055208	0.055049	0.0591499	0.0509259	0.0584782	0.0570252	0.0425418	0.0367291			FALSE
cg02795432	ABI2	0.0623714	0.0708744	0.0879715	0.0722471	0.0661046	0.0693593	0.0627482	0.0417864	0.0485937	0.0586284	0.0700406	0.0435338	0.0780825	0.0936471	0.0996935	0.0893585	0.0819724	0.0869565	0.0908855	0.08686	0.0738142	0.0827701	0.0954167	0.0574821	0.0564343			FALSE
cg04836792	ABI2	0.0444906	0.0373043	0.0487007	0.0267197	0.0351786	0.0246668	0.0282258	0.0136902	0.0121467	0.0173586	0.0138555	0.0196759	0.0130486	0.0335044	0.0368693	0.04174	0.0334135	0.0361049	0.0403832	0.035236	0.0323045	0.0313177	0.0375311	0.0267457	0.0283067			FALSE
cg05462826	ABI2	0.196781	0.118372	0.232624	0.135896	0.0981054	0.102565	0.102829	0.0781713	0.0457729	0.0501502	0.0561142	0.0301636	0.0351246	0.0942037	0.105321	0.109528	0.13461	0.106965	0.12651	0.110869	0.124616	0.108699	0.122161	0.0895588	0.100586			FALSE
cg05983229	ABI2	0.0316112	0.0169625	0.0197304	0.0218921	0.0195108	0.00686219	0.0138414	0.0283213	0.00813871	0.0166992	0.00703573	0.0161757	0.0156715	0.0324317	0.0291733	0.0245103	0.0264291	0.0303369	0.0250772	0.0312948	0.0215792	0.0240556	0.0332809	0.0255644	0.0364831			FALSE
cg09845946	ABI2	0.062684	0.0653947	0.0936374	0.0680121	0.044906	0.0545817	0.048378	0.0320186	0.0346095	0.0308122	0.0348807	0.0219127	0.0438231	0.0655815	0.0699755	0.0759454	0.0608081	0.0688569	0.0740443	0.0781669	0.0736448	0.0626299	0.077435	0.0581286	0.0611968			FALSE
cg12625293	ABI2	0.0380455	0.0456728	0.032981	0.0533364	0.062067	0.0565241	0.0356903	0.0396553	0.038808	0.0295912	0.0327478	0.0347741	0.051803	0.0515531	0.0459576	0.0539917	0.0551637	0.0527432	0.0453874	0.0513508	0.0443622	0.0469222	0.0565681	0.0340862	0.0297854			FALSE
cg15797608	ABI2	0.0191173	0.0185785	0.0182524	0.0205603	0.0256387	0.0283057	0.0170561	0.0124467	0.0139927	0.0143466	0.00920748	0.0143179	0.000834307	0.03089	0.0274426	0.0281222	0.035503	0.0367104	0.0306063	0.0227736	0.0243168	0.0217231	0.0272849	0.0206623	0.0224282			FALSE
cg01493658	ABL1	0.193249	0.108825	0.17009	0.18875	0.0516741	0.0491678	0.0485695	0.0434725	0.0580664	0.0354104	0.0258148	0.042779	0.0416178	0.076333	0.0791088	0.0841963	0.0848317	0.0812885	0.0979363	0.0664432	0.0883378	0.0857484	0.0777455	0.0697885	0.0614216			FALSE
cg03494795	ABL1	0.154098	0.141867	0.131237	0.161988	0.100043	0.104589	0.0967649	0.087462	0.0525562	0.0647956	0.0752984	0.0593889	0.0600701	0.112238	0.139246	0.13296	0.146488	0.128291	0.13747	0.125223	0.14392	0.140322	0.123764	0.126845	0.110932			FALSE
cg08417804	ABL1	0.276872	0.118378	0.230859	0.162238	0.0708051	0.0518776	0.0437905	0.0751391	0.0313743	0.052232	0.0510978	0.0338146	0.0425759	0.0940397	0.0955106	0.11637	0.105926	0.0987004	0.111317	0.103697	0.108219	0.0997044	0.114446	0.0996757	0.0710195			FALSE
cg09952701	ABL1	0.177031	0.10928	0.131741	0.105003	0.0717759	0.0726719	0.0844793	0.0603308	0.0631899	0.06111	0.0629858	0.0473258	0.0667918	0.0917588	0.0984843	0.0938702	0.0949674	0.0993885	0.105526	0.0894949	0.0896589	0.0973588	0.108643	0.0815054	0.0883851			FALSE
cg11464064	ABL1	0.181216	0.156634	0.0578137	0.175907	0.0574953	0.0619089	0.0606797	0.0436144	0.0486357	0.0534679	0.0437956	0.0543243	0.0467296	0.0847675	0.107413	0.0985844	0.0866739	0.110991	0.105498	0.0840692	0.0942471	0.09818	0.0839638	0.0725577	0.0699749			FALSE
cg13467399	ABL1	0.0921111	0.131196	0.0986285	0.11662	0.0584667	0.0540397	0.0618196	0.0503209	0.0405852	0.054459	0.0493255	0.0303368	0.0407642	0.0856202	0.091732	0.10185	0.0827256	0.114776	0.0907677	0.094766	0.0913392	0.092617	0.0830198	0.0817255	0.0701285			FALSE
cg13609937	ABL1	0.0690102	0.078344	0.0877382	0.0634234	0.121519	0.104394	0.101357	0.0796985	0.0835763	0.0926697	0.0920795	0.0927743	0.110965	0.0873932	0.0842297	0.0836653	0.0886766	0.0830637	0.0827252	0.0833258	0.0723346	0.085141	0.0889127	0.0689007	0.0758232			FALSE
cg13822231	ABL1	0.0113386	0.00788699	0.0103136	0.0143339	0.0136844	0.010178	0.0120755	0.0109545	0.0103934	0.00563312	0.00796895	0.0119367	0.00266596	0.0206072	0.0259661	0.0210017	0.0210262	0.0242733	0.0251851	0.0251302	0.0202546	0.0186113	0.0218051	0.0197212	0.0149204			FALSE
cg14205952	ABL1	0.0051752	0.0112571	0.0144094	0.00860113	0.0239825	0.0200451	0.0141076	0.0177417	0.0201194	0.00888066	0.0145117	0.0128387	0.00310313	0.0271255	0.0278548	0.0224012	0.0273878	0.0270906	0.0343126	0.0286047	0.0211993	0.0248754	0.0238095	0.0197486	0.0174663			FALSE
cg14567798	ABL1	0.0156621	0.029971	0.0254644	0.0332384	0.0211709	0.0233104	0.0203078	0.0146869	0.0106849	0.000442654	0.00867401	0.00977315	0.00685677	0.0353024	0.0329294	0.0315022	0.0317219	0.0305255	0.0386756	0.034025	0.0290185	0.031409	0.0309035	0.023981	0.0213288			FALSE
cg03997398	ABLIM3	0.164663	0.638512	0.727487	0.767442	0.147534	0.124278	0.118236	0.124361	0.180383	0.133319	0.151077	0.164588	0.123573	0.142857	0.169154	0.212466	0.213346	0.246423	0.209311	0.213617	0.227694	0.202084	0.219854	0.204196	0.201184			FALSE
cg04669407	ABLIM3	0.205228	0.782743	0.758891	0.826464	0.225104	0.163519	0.154171	0.150114	0.289487	0.165854	0.194078	0.261522	0.167031	0.141033	0.162493	0.231539	0.244325	0.253408	0.222647	0.269469	0.313368	0.23289	0.258225	0.237521	0.224134			FALSE
cg11657970	ABLIM3	0.00780666	0.0143377	0.0148652	0.239551	0.0108558	0.0122535	0.020678	0.0152795	0.0072473	0.00765941	0.00825373	0.0066864	0.00735142	0.0241149	0.0206408	0.022144	0.0186077	0.0223406	0.0241205	0.0207482	0.0167587	0.0243562	0.0163502	0.0195952	0.0178592			FALSE
cg17259656	ABLIM3	0.148521	0.0898209	0.127498	0.455558	0.106159	0.10315	0.0978965	0.0883797	0.0891144	0.0833302	0.0884747	0.0669965	0.0769806	0.105108	0.13501	0.137036	0.13017	0.121484	0.132601	0.137974	0.128889	0.129793	0.107052	0.125821	0.120388			FALSE
cg23305768	ABLIM3	0.265597	0.446367	0.525151	0.632909	0.149242	0.113165	0.108113	0.0987499	0.130912	0.103548	0.100549	0.126033	0.100331	0.129283	0.121978	0.179185	0.160439	0.200991	0.165202	0.217868	0.206475	0.151208	0.210702	0.157682	0.153444			FALSE
cg25821963	ABLIM3	0.0819553	0.0957155	0.108563	0.500387	0.0554131	0.0604762	0.0662499	0.0529397	0.0347393	0.0331742	0.0387597	0.0337261	0.0446517	0.0713605	0.0748544	0.067659	0.073925	0.0897191	0.0682472	0.0798624	0.0887711	0.0807466	0.0812721	0.10678	0.0612003			FALSE
cg26182487	ABLIM3	0.0613924	0.0543279	0.336329	0.583113	0.0570435	0.0557696	0.0484982	0.0463193	0.0351736	0.0504881	0.0444552	0.027412	0.0403063	0.0865681	0.0960747	0.101778	0.0954367	0.082708	0.0974026	0.0877774	0.0648929	0.0668949	0.093256	0.0779206	0.0611896			FALSE
cg07241568	ABO	0.316522	0.10842	0.843967	0.836939	0.108928	0.116862	0.131102	0.0941424	0.0896339	0.083574	0.0854087	0.0723111	0.0825045	0.115539	0.115506	0.127087	0.140222	0.138327	0.119554	0.139829	0.115404	0.155507	0.147782	0.108085	0.101851			FALSE
cg24267699	ABO	0.415824	0.164955	0.858882	0.865477	0.143449	0.136203	0.153963	0.106159	0.140145	0.112992	0.218134	0.210114	0.154403	0.205055	0.175217	0.130215	0.15331	0.183303	0.153265	0.232478	0.166359	0.169446	0.196354	0.228418	0.154202			FALSE
cg06285925	ABR	0.0159079	0.0178398	0.0176099	0.473166	0.0249839	0.0217097	0.0341958	0.0140463	0.0169744	0.0137026	0.00565515	0.011536	0.00722794	0.0276154	0.0269145	0.0410913	0.067879	0.0367251	0.029661	0.031731	0.0256284	0.0251949	0.0332341	0.0426288	0.0300957			FALSE
cg09732966	ABR	0.0441781	0.0223986	0.0354994	0.143783	0.0341129	0.0267393	0.0337715	0.0301125	0.022648	0.0422535	0.00834232	0.0252336	0.0154888	0.0640221	0.0591554	0.0424441	0.0481678	0.0411247	0.0435389	0.0448681	0.0406487	0.0398343	0.0361496	0.0203737	0.0258313			FALSE
cg11686528	ABR	0.0399758	0.0457186	0.0527084	0.488137	0.107156	0.088196	0.0873333	0.0764038	0.0834816	0.0858034	0.0613944	0.0483931	0.0827957	0.0975839	0.100243	0.0974927	0.0927763	0.0871828	0.0905906	0.103138	0.0677649	0.0759949	0.0919912	0.0631633	0.0521153			FALSE
cg14641764	ABR	0.0362044	0.0437467	0.0393265	0.36218	0.0350288	0.0212661	0.0252842	0.0264525	0.0180509	0.0370507	0.0206531	0.027511	0.00844444	0.0622592	0.0489137	0.0475067	0.0531675	0.051241	0.0557551	0.0463168	0.0524201	0.0486298	0.047901	0.0355294	0.0575743			FALSE
cg21535980	ABR	0.0737705	0.0563758	0.0333685	0.291278	0.0312706	0.027027	0.0271209	0.0294394	0.0847509	0.0941176	0.0682905	0.0786663	0.0360444	0.0664043	0.0584013	0.0507966	0.0616837	0.0501221	0.0534619	0.0535122	0.0526588	0.0451707	0.0558865	0.0517278	0.0660442			FALSE
cg00992117	ABT1	0.0225093	0.0235231	0.0315375	0.0511786	0.0949168	0.116279	0.0712243	0.0803345	0.0697294	0.071213	0.0634432	0.051917	0.10465	0.0967342	0.0983746	0.080364	0.0759535	0.0853028	0.0712239	0.0834815	0.0669123	0.0642955	0.0794542	0.0551397	0.0520254			FALSE
cg05091260	ABT1	0.206412	0.412792	0.661517	0.545829	0.111652	0.119655	0.116823	0.0811199	0.0638098	0.0622051	0.0741849	0.0706845	0.0754098	0.113662	0.116754	0.125869	0.100989	0.116936	0.118597	0.13074	0.126981	0.120808	0.131666	0.0923237	0.0929067			FALSE
cg06871863	ABT1	0.0350877	0.0430912	0.0473684	0.0421426	0.0610459	0.0757782	0.0626459	0.0377965	0.0595417	0.0526636	0.0549693	0.0377283	0.0657734	0.0489597	0.0578159	0.056763	0.0537688	0.0563116	0.0631764	0.056801	0.0511138	0.0550466	0.0526794	0.0385856	0.0398019			FALSE
cg11502198	ABT1	0.158166	0.192674	0.148106	0.178436	0.235862	0.046162	0.0544796	0.0364363	0.0217584	0.0335021	0.0301866	0.0151925	0.0335303	0.0586834	0.227469	0.146612	0.0660761	0.25203	0.088727	0.0573727	0.0486107	0.0425658	0.0491071	0.050202	0.224529			FALSE
cg14430738	ABT1	0.0338641	0.0407069	0.0494193	0.03023	0.0388413	0.050421	0.0419263	0.0365189	0.0120017	0.0235751	0.0180349	0.0159138	0.0260469	0.0549403	0.0659119	0.0501125	0.0568745	0.0564157	0.0645161	0.0621943	0.0509642	0.049678	0.0700268	0.0457571	0.0469202			FALSE
cg17323704	ABT1	0.0159582	0.0464721	0.0391348	0.0868653	0.0274981	0.0337727	0.0402702	0.0375251	0.0513984	0.0374347	0.0418296	0.0510815	0.0528749	0.0492375	0.0473324	0.0508325	0.0655959	0.0554815	0.0553075	0.0451883	0.0350299	0.0398395	0.0399098	0.0347906	0.0439728			FALSE
cg17644827	ABT1	0.0289266	0.0220408	0.039264	0.033993	0.0575858	0.0461411	0.0530917	0.040175	0.0627498	0.0539236	0.0563051	0.0648284	0.0737025	0.0559219	0.0703492	0.0510113	0.0422571	0.0491965	0.049059	0.0538683	0.0391913	0.0530644	0.0437634	0.0483742	0.0356951			FALSE
cg23694959	ABT1	0.177449	0.156037	0.134736	0.17038	0.102569	0.106113	0.115615	0.0925545	0.120647	0.105314	0.126674	0.100358	0.103332	0.12745	0.147505	0.154679	0.144856	0.148358	0.145346	0.138478	0.129625	0.168098	0.140902	0.105044	0.10901			FALSE
cg24006936	ABT1	0.0181647	0.0318546	0.0160131	0.0226169	0.0169356	0.0161207	0.0121656	0.012637	0.00751648	0.00323625	0.00672061	0.00979574	0.0101063	0.0275839	0.0272906	0.0240006	0.0254124	0.023637	0.0276767	0.0248774	0.0193545	0.0187522	0.0237562	0.0197954	0.0210539			FALSE
cg24283994	ABT1	0.0365318	0.0654826	0.0491164	0.0818143	0.0312967	0.0387381	0.0448037	0.0317383	0.0294256	0.0372861	0.0351221	0.0343421	0.0336466	0.0551055	0.0480031	0.0539799	0.0489833	0.0507961	0.0498045	0.0472886	0.0405062	0.0397463	0.0507423	0.0302041	0.0302703			FALSE
cg00508498	ABTB2	0.0623451	0.063552	0.0674669	0.0630554	0.0619513	0.0694241	0.0593478	0.0476521	0.0321532	0.0392394	0.0340381	0.0319382	0.0327264	0.0647504	0.0711643	0.0544384	0.0701653	0.0639331	0.0701805	0.0676708	0.0502421	0.062345	0.0778221	0.0650587	0.0584055			#VALUE!
cg01888411	ABTB2	0.129182	0.0732161	0.131813	0.0965527	0.0991583	0.0964564	0.0848688	0.0716942	0.0577037	0.0552756	0.0597342	0.0604089	0.057737	0.105425	0.12919	0.122839	0.132773	0.134417	0.111978	0.12318	0.106761	0.116511	0.122002	0.106596	0.118773			FALSE
cg04597004	ABTB2	0.0606095	0.020276	0.010661	0.0400153	0.0272686	0.0278471	0.0149866	0.0174621	0.00785465	0.0112542	0.00521679	0.00942493	0.00526531	0.0344448	0.0330174	0.0292703	0.0354172	0.0314321	0.0301037	0.0381283	0.0258087	0.0279779	0.0304503	0.0250016	0.0223366			FALSE
cg05792856	ABTB2	0.04932	0.0804428	0.0689383	0.0936812	0.0872798	0.0839808	0.0881406	0.0626396	0.0785561	0.0805625	0.0791979	0.0522676	0.103808	0.0839764	0.0919741	0.0808333	0.0832947	0.0933757	0.0870639	0.0950157	0.062462	0.0767837	0.0816921	0.0446332	0.0596162			FALSE
cg07646714	ABTB2	0.00354331	0.0239862	0.0248386	0.0174924	0.0451606	0.0275102	0.0506661	0.0278857	0.0256136	0.0300264	0.0176619	0.0287558	0.0202987	0.0426961	0.054986	0.0518195	0.0568937	0.0473987	0.0511025	0.0581322	0.0440252	0.0435165	0.0476247	0.0394447	0.0347388			FALSE
cg09205801	ABTB2	0.0416438	0.0306245	0.0693521	0.0727199	0.0632057	0.0611566	0.0592807	0.0373186	0.0203356	0.0340129	0.027511	0.0118096	0.0165372	0.0719348	0.0728305	0.0709274	0.0605893	0.0763259	0.0689927	0.0666092	0.0569044	0.0717326	0.0694471	0.0568257	0.0460592			FALSE
cg20211779	ABTB2	0.143016	0.146588	0.113853	0.125012	0.123257	0.111421	0.0994278	0.0869655	0.108145	0.110977	0.095367	0.0886197	0.115069	0.126266	0.126923	0.134722	0.14661	0.132582	0.136698	0.130684	0.0959186	0.120621	0.134783	0.0969093	0.08468			FALSE
cg20728639	ABTB2	0.0677966	0.114433	0.116403	0.060623	0.0464181	0.0411277	0.0456701	0.0406183	0.0340941	0.0189293	0.0383949	0.0296653	0.0291912	0.0630425	0.0739694	0.0776462	0.0796761	0.0799169	0.0728472	0.0862759	0.0696811	0.0790942	0.0791483	0.0741544	0.0537239			FALSE
cg25270655	ABTB2	0.0139339	0.0259548	0.0241792	0.0115319	0.0259566	0.0167926	0.0197706	0.01694	0.00688421	0.00760399	0.0110382	0.0157536	0.00310983	0.0259189	0.0286229	0.0277916	0.0268734	0.0229314	0.030216	0.0295295	0.0270932	0.0229936	0.0294871	0.0216296	0.0200568			FALSE
cg04171329	ACAA2	0.184111	0.130421	0.0802763	0.14402	0.0514006	0.0458321	0.049918	0.0444541	0.0229732	0.0185452	0.0270247	0.0216817	0.02024	0.0597508	0.0636392	0.0732718	0.0692278	0.0775825	0.0646926	0.0619815	0.075955	0.0677249	0.0644096	0.0477163	0.0512173			FALSE
cg20393622	ACAA2	0.161574	0.122202	0.134661	0.259195	0.070838	0.0768348	0.0829548	0.0650063	0.0600376	0.056794	0.0738965	0.0707003	0.0602384	0.0946328	0.116813	0.117209	0.111183	0.114387	0.112101	0.103876	0.105378	0.110856	0.113361	0.077078	0.0866247			FALSE
cg23825830	ACAA2	0.269549	0.132317	0.183506	0.190456	0.124284	0.0968954	0.104058	0.0951506	0.0971314	0.100939	0.107266	0.0782719	0.116197	0.166579	0.203892	0.168294	0.178231	0.16847	0.176244	0.237935	0.226853	0.271486	0.204985	0.117955	0.137175			FALSE
cg04733388	ACAD11	0.141696	0.0924828	0.0876306	0.0988533	0.0511384	0.0504101	0.0626292	0.040644	0.0357104	0.0331559	0.0284958	0.0323007	0.0321046	0.068632	0.0845055	0.0836816	0.0728193	0.0917243	0.0732712	0.0805272	0.0742195	0.0746412	0.0853269	0.0538117	0.0670655			FALSE
cg10594818	ACAD11	0.0162025	0.0175292	0.0196987	0.0236016	0.0147522	0.0179697	0.0117593	0.0221889	0.00724638	0.00599562	0.00505235	0.00483407	0.00479651	0.0276326	0.0266351	0.0287447	0.0289522	0.0305927	0.0326176	0.0360856	0.0288186	0.0250263	0.03641	0.0187427	0.0168949			FALSE
cg16646384	ACAD11	0.142631	0.0950226	0.133992	0.098431	0.0793595	0.0785304	0.0893412	0.0543045	0.0377014	0.0501883	0.0487511	0.0345091	0.0396853	0.0687194	0.0847564	0.0709343	0.0842163	0.0739736	0.0772853	0.0791753	0.0664695	0.0726291	0.0934172	0.0868217	0.105786			FALSE
cg00187606	ACAD9	0.0130389	0.0208645	0.0164736	0.0247521	0.0206717	0.0162875	0.0187662	0.00611196	0.0212683	0.0201242	0.0116197	0.0193122	0.0229262	0.0304863	0.0305446	0.030452	0.030914	0.0319771	0.0319403	0.0293002	0.02735	0.0264634	0.0308051	0.0269523	0.0289004			#VALUE!
cg04726800	ACAD9	0.0111094	0.0248076	0.0175563	0.0195209	0.0304252	0.0337805	0.0313573	0.0255817	0.0498819	0.0505939	0.0583172	0.0465864	0.0478558	0.0375558	0.0396192	0.0343399	0.0419718	0.0540892	0.035458	0.0405708	0.0284028	0.0309336	0.0354147	0.0284098	0.0249174			FALSE
cg11901034	ACAD9	0.0326158	0.042306	0.0717703	0.0740937	0.118105	0.130698	0.114289	0.0774062	0.0222589	0.0646679	0.0661896	0.0228357	0.0644672	0.13927	0.134255	0.145068	0.136207	0.130447	0.140784	0.131646	0.104268	0.1237	0.109207	0.0665248	0.0515411			FALSE
cg14470209	ACAD9	0.121121	0.108861	0.110233	0.139318	0.073934	0.090256	0.0796895	0.0785027	0.0512925	0.0614437	0.0538269	0.0428612	0.0495526	0.103999	0.11317	0.10807	0.115373	0.117553	0.11662	0.113584	0.108369	0.128609	0.104772	0.0886838	0.097234			FALSE
cg14957639	ACAD9	0.0117524	0.0077688	0.0183455	0.0201342	0.014702	0.0115833	0.0145674	0.011695	0.0158659	0.0104114	0.00966296	0.0125833	0.0143627	0.028972	0.0270964	0.0272006	0.0288259	0.0313566	0.0332381	0.0312318	0.0285165	0.0219828	0.0312894	0.0182556	0.0221478			FALSE
cg20083871	ACAD9	0.150663	0.128254	0.14928	0.153723	0.110469	0.114253	0.106421	0.0954214	0.0634165	0.0691962	0.0741684	0.0643185	0.067019	0.108052	0.127194	0.129843	0.137713	0.140061	0.120979	0.12611	0.135465	0.132411	0.15207	0.107294	0.107935			FALSE
cg24203234	ACAD9	0.00665569	0.00780405	0.00962401	0.0137292	0.0147725	0.0118759	0.0164835	0.0125971	0.00917464	0.00938176	0.00302194	0.00386263	0.00281545	0.0208569	0.0238238	0.0205272	0.0248822	0.0180918	0.0227749	0.0266417	0.0194006	0.021236	0.0214028	0.0174695	0.0207031			FALSE
cg25356066	ACAD9	0.00649401	0.0124834	0.00952459	0.0110117	0.0104586	0.00639415	0.00713957	0.00958678	0.00634825	0.00770641	0.00665448	0.0060371	0.00913893	0.024715	0.0300758	0.0172438	0.0192139	0.0227743	0.0187621	0.017846	0.0172793	0.0186754	0.0184773	0.0111648	0.0187263			FALSE
cg26779346	ACAD9	0.143914	0.0909234	0.0855607	0.0863297	0.0771939	0.0787376	0.0601391	0.0697962	0.0491672	0.0523412	0.051693	0.0482262	0.0388136	0.0908294	0.1041	0.0950979	0.118435	0.107767	0.123925	0.109918	0.0999252	0.0994457	0.112536	0.0807634	0.0846182			FALSE
cg04529066	ACADL	0.039379	0.439634	0.156316	0.150174	0.0390935	0.0392342	0.0437496	0.0269639	0.0286602	0.0161878	0.0272914	0.016979	0.0145004	0.0639363	0.0417635	0.107004	0.0976602	0.053308	0.0479328	0.0430286	0.0359752	0.0340772	0.0333078	0.100659	0.0551372			FALSE
cg09068528	ACADL	0.134328	0.55534	0.530442	0.453412	0.0730984	0.0612329	0.0709102	0.0303581	0.0400722	0.0294007	0.0460087	0.0400888	0.0446277	0.0893931	0.0799952	0.110043	0.105899	0.083399	0.100332	0.0915763	0.0782387	0.0783269	0.0745342	0.139998	0.0928365			FALSE
cg08618068	ACADS	0.0529014	0.0238095	0.0198754	0.0222955	0.0501511	0.0430844	0.0498872	0.0324834	0.0279113	0.0213224	0.0210333	0.01389	0.0247024	0.076307	0.0432546	0.0490797	0.0436541	0.0481875	0.0440466	0.0452455	0.0377384	0.0443964	0.050811	0.0353874	0.0331032			FALSE
cg10174836	ACADS	0.032587	0.025116	0.0253154	0.0175634	0.0125315	0.0320909	0.0672368	0.00627045	0.00619292	0.00588856	0.00701883	0.0103278	0.0100451	0.0307886	0.0518401	0.0367036	0.0282592	0.0266667	0.0256194	0.0229692	0.0260351	0.0280955	0.0305972	0.0207027	0.0247377			FALSE
cg10600917	ACADS	0.168618	0.159057	0.196137	0.170104	0.127404	0.114258	0.17452	0.120676	0.102166	0.0799111	0.0880227	0.0738287	0.0835041	0.131769	0.139902	0.132563	0.130382	0.147331	0.138403	0.144663	0.150113	0.146275	0.143131	0.128254	0.139181			FALSE
cg15631966	ACADS	0.0288546	0.0349608	0.0667574	0.0343931	0.0532472	0.0526171	0.0752822	0.0424845	0.0324962	0.037952	0.029864	0.0413613	0.0452393	0.0658267	0.0636098	0.0595098	0.0618078	0.0608912	0.0470725	0.0627807	0.0524992	0.0429802	0.0614486	0.0354995	0.0430662			FALSE
cg27522780	ACADS	0.217841	0.160617	0.195394	0.198252	0.116664	0.129196	0.181761	0.138252	0.0920159	0.10052	0.114097	0.0683507	0.0857951	0.109686	0.144533	0.144251	0.151181	0.145695	0.146407	0.136575	0.13023	0.145346	0.168019	0.125017	0.134005			FALSE
cg00057700	ACADSB	0.201567	0.116321	0.197491	0.090926	0.0740133	0.083325	0.0682785	0.0672083	0.0424564	0.039153	0.042664	0.051043	0.0492635	0.0744067	0.0821189	0.0726985	0.0856783	0.0955505	0.0807946	0.0839494	0.0976718	0.0847625	0.0887962	0.0640018	0.0878678			#VALUE!
cg13648088	ACADSB	0.0757537	0.0914147	0.0757619	0.084507	0.112932	0.0787349	0.0718602	0.0690637	0.0763237	0.0487844	0.0696433	0.0416013	0.0677839	0.0754427	0.0882294	0.0744111	0.0652713	0.0691777	0.0721384	0.0645388	0.0587815	0.0767076	0.0837209	0.0507572	0.0535788			FALSE
cg08138807	ACAP2	0.0176392	0.0357825	0.0441956	0.0788466	0.0306179	0.0250707	0.035345	0.026631	0.0137917	0.02051	0.0157336	0.022603	0.0141749	0.0448508	0.0359315	0.0345612	0.040273	0.0380593	0.0413048	0.0386369	0.033063	0.0315627	0.0362319	0.0276835	0.028777			FALSE
cg09474336	ACAP2	0.174019	0.0996867	0.13885	0.164996	0.093278	0.0896136	0.0913403	0.0672609	0.0554859	0.0558099	0.055456	0.0479697	0.0546237	0.0938071	0.107101	0.101892	0.1041	0.111697	0.109416	0.106665	0.108329	0.113461	0.131268	0.095683	0.0955389			FALSE
cg11047049	ACAP2	0.0184026	0.0229611	0.0178819	0.0334165	0.0267229	0.0171111	0.0284861	0.0209781	0.0208479	0.0128486	0.0126025	0.0106704	0.0229866	0.0327253	0.0415114	0.0337322	0.0407523	0.0390172	0.0492769	0.0316435	0.031751	0.0257736	0.0310922	0.0344283	0.0249631			FALSE
cg14973369	ACAP2	0.113861	0.100926	0.0885806	0.124388	0.076641	0.0762175	0.0815412	0.0562509	0.0450632	0.035466	0.0339651	0.0353509	0.0412603	0.0732394	0.0893922	0.0858896	0.0902351	0.090478	0.0756583	0.0906281	0.0841596	0.0844982	0.10124	0.0794458	0.0615302			FALSE
cg16824377	ACAP2	0.113347	0.0934398	0.12698	0.128387	0.0551971	0.0575239	0.0452934	0.042653	0.0383267	0.0362104	0.0314152	0.0230883	0.0364196	0.0783253	0.0821343	0.100209	0.0858509	0.079225	0.0764684	0.0804115	0.0708876	0.085407	0.081892	0.0389183	0.0624352			FALSE
cg19252739	ACAP2	0.02108	0.0360503	0.0263486	0.0272825	0.035198	0.0361088	0.0447346	0.0301127	0.0317533	0.0355965	0.02479	0.0193691	0.0295477	0.0371549	0.0411083	0.0373058	0.0408898	0.041238	0.047399	0.0498305	0.0465903	0.0441485	0.0386261	0.0403041	0.0319341			FALSE
cg20275925	ACAP2	0.0219148	0.01424	0.0292099	0.0178275	0.0183486	0.0158228	0.0152838	0.0119566	0.00694899	0.0142317	0.0094648	0.0100325	0.00722237	0.0303634	0.0291922	0.0293647	0.0263992	0.0267581	0.0267516	0.0252638	0.0224587	0.0243263	0.0267149	0.0254387	0.0264936			FALSE
cg25959527	ACAP2	0.0322462	0.0283569	0.0327479	0.0976733	0.0740471	0.054309	0.0637442	0.0433222	0.0126815	0.00784582	0.0143879	0.0186073	0.0136686	0.06718	0.0746742	0.0772123	0.0775848	0.0796306	0.068847	0.0995297	0.0661598	0.0781295	0.0830609	0.0438142	0.0260888			FALSE
cg14488957	ACAP3	0.195076	0.19925	0.291066	0.192479	0.0937645	0.104619	0.0971268	0.0717689	0.100474	0.086531	0.0829454	0.0868783	0.0815882	0.108347	0.122764	0.12073	0.11251	0.127048	0.120852	0.179825	0.149418	0.220022	0.166223	0.105435	0.114512			FALSE
cg15042692	ACAP3	0.041288	0.0584416	0.0569291	0.0539364	0.0900099	0.0527985	0.0596187	0.0390386	0.0536689	0.0579135	0.0603983	0.0399336	0.0470006	0.0618114	0.0790536	0.0617284	0.0538524	0.049134	0.058978	0.0632861	0.0556245	0.0615678	0.0645993	0.0521176	0.0492793			FALSE
cg18224588	ACAP3	0.0255843	0.0720297	0.0464311	0.0542786	0.0228788	0.0314537	0.0309965	0.0194302	0.0217509	0.0120859	0.0105384	0.0122577	0.0205087	0.031632	0.039709	0.0366547	0.0338678	0.0266553	0.0367711	0.0455563	0.0247294	0.0323604	0.0390157	0.0247842	0.0205892			FALSE
cg03920739	ACAT1	0.0209628	0.0302723	0.0457672	0.024291	0.036428	0.02479	0.0305026	0.0290975	0.0193767	0.0298128	0.0135896	0.0305661	0.0353325	0.0436348	0.0482746	0.0394203	0.0411426	0.0370287	0.044075	0.0389342	0.0395754	0.0319054	0.0465531	0.0243781	0.034202			FALSE
cg04873221	ACAT1	0.0257649	0.042533	0.0617132	0.0333797	0.0305627	0.0444538	0.029813	0.0169072	0.0132366	0.0265929	0.0320266	0.00964279	0.0205561	0.047341	0.0517151	0.0471466	0.040756	0.051969	0.0566082	0.0399419	0.030571	0.0279756	0.0508358	0.0228951	0.0263595			FALSE
cg05973813	ACAT1	0.0162402	0.0325358	0.0252691	0.0238614	0.0238356	0.0381186	0.0324818	0.0290247	0.00986031	0.0177624	0.00728962	0.0143319	0.014597	0.0360251	0.0424805	0.0405054	0.0386118	0.0404834	0.0340361	0.0380358	0.0284981	0.0252048	0.0344662	0.0218758	0.0310949			FALSE
cg08152564	ACAT1	0.182392	0.451056	0.168008	0.223819	0.110327	0.0912771	0.100049	0.0783541	0.105162	0.104858	0.113812	0.093866	0.109493	0.134275	0.140057	0.154027	0.152652	0.14949	0.16002	0.272776	0.238773	0.275475	0.227259	0.114543	0.116816			FALSE
cg14994056	ACAT1	0.0780952	0.230733	0.100475	0.0564031	0.0909572	0.0686065	0.0716936	0.0695412	0.0508639	0.0312892	0.0412696	0.0399273	0.0499672	0.0978223	0.093587	0.100736	0.0772342	0.0985782	0.099643	0.218148	0.194803	0.204162	0.144434	0.0466667	0.0715494			FALSE
cg18337422	ACAT1	0.00939872	0.016413	0.0190162	0.0128405	0.0105702	0.0231107	0.0147012	0.0124035	0.0120023	0.00966761	0.0133499	0.0167286	0.0115544	0.0328401	0.0282674	0.0280514	0.0253602	0.0263137	0.0224866	0.0276768	0.0302524	0.0227743	0.0311468	0.0213471	0.021817			FALSE
cg19829446	ACAT1	0.0119284	0.0296087	0.0356562	0.0328089	0.0198068	0.0192827	0.0138335	0.015979	0.00378387	0.0141715	0.0206492	0.0188657	0.0202774	0.0317847	0.0315746	0.0371686	0.0335524	0.0295084	0.0239256	0.027599	0.0231944	0.026948	0.0305531	0.0203765	0.0264019			FALSE
cg19958696	ACAT1	0.0130203	0.0148305	0.0138074	0.018214	0.0161158	0.0136021	0.0135501	0.00832785	0.0038456	0.00896057	0.0131075	0.0150769	0.00839421	0.0275485	0.0250813	0.0284805	0.0275763	0.0237459	0.0239631	0.0275661	0.0178767	0.0240372	0.0232463	0.0158076	0.022445			FALSE
cg24341800	ACAT1	0.107929	0.0923124	0.0657987	0.123045	0.0719573	0.0742315	0.0760403	0.054712	0.0338341	0.0588829	0.0449513	0.0458241	0.0505558	0.0751541	0.0819352	0.0835577	0.0742231	0.0936016	0.0861244	0.105038	0.0793721	0.0976859	0.0969341	0.0709382	0.0763685			FALSE
cg05504194	ACAT2	0.936211	0.148451	0.548309	0.83337	0.0725047	0.0545543	0.317337	0.0715045	0.0576675	0.0334928	0.0314545	0.058137	0.0668539	0.140124	0.0824612	0.0645651	0.0770375	0.0850361	0.228809	0.12346	0.122282	0.069664	0.0933678	0.0678322	0.053606			FALSE
cg05879334	ACAT2	0.954515	0.11186	0.113985	0.206273	0.0673523	0.0783697	0.0725302	0.0669403	0.0506367	0.0441578	0.0618782	0.0408836	0.0575899	0.102811	0.114723	0.108063	0.113103	0.108475	0.111821	0.111505	0.11397	0.115421	0.104336	0.0898273	0.0783433			FALSE
cg06131755	ACAT2	0.888066	0.384354	0.577792	0.904514	0.1286	0.07754	0.370149	0.145077	0.126758	0.0869565	0.212278	0.144043	0.0907588	0.349563	0.208975	0.157952	0.175497	0.233324	0.397892	0.309424	0.388607	0.257383	0.274753	0.183602	0.119472			FALSE
cg09718295	ACAT2	0.945629	0.119549	0.106115	0.146621	0.107613	0.133728	0.0756631	0.0508162	0.0634339	0.0602749	0.0350154	0.0460388	0.0975302	0.0762694	0.116686	0.0868106	0.102686	0.0824769	0.114139	0.0998041	0.0779904	0.0943183	0.0797596	0.0575558	0.0644426			FALSE
cg10432632	ACAT2	0.957069	0.15061	0.119127	0.201046	0.0600476	0.0543622	0.0591914	0.0488109	0.0271032	0.0307355	0.035224	0.0240255	0.0274214	0.0625894	0.0720258	0.0701287	0.074077	0.074409	0.0826489	0.070507	0.0760443	0.0864578	0.0828321	0.0624219	0.0502435			FALSE
cg11366901	ACAT2	0.939691	0.0335855	0.0274886	0.0514168	0.0224082	0.0211875	0.026855	0.0264684	0.0185925	0.0133635	0.0153562	0.0172792	0.0185269	0.0413485	0.0400524	0.0335229	0.0428293	0.0345868	0.0394146	0.0377837	0.0393536	0.035608	0.0399723	0.0251656	0.0351779			FALSE
cg13804918	ACAT2	0.963094	0.0554283	0.0867662	0.0843572	0.0187654	0.0197712	0.0222083	0.00901541	0.0122269	0.00816125	0.012778	0.0079723	0.00696571	0.0281344	0.029925	0.0262686	0.0266198	0.0266516	0.0247956	0.0305581	0.0233095	0.0240385	0.0185306	0.0171609	0.0179058			FALSE
cg18959411	ACAT2	0.925307	0.174439	0.232259	0.416933	0.0575229	0.0557809	0.0754878	0.0544908	0.0340009	0.0395157	0.0392689	0.0422535	0.0360902	0.0780407	0.0793127	0.0787869	0.0768707	0.0855065	0.0795095	0.0907261	0.0798078	0.0857981	0.0811679	0.0613384	0.0625757			FALSE
cg23500094	ACAT2	0.901048	0.0767483	0.137757	0.179757	0.0454545	0.0477205	0.0561809	0.0454972	0.0334134	0.0388191	0.0266508	0.0344121	0.028245	0.0747034	0.074759	0.0710402	0.0825856	0.0905936	0.0847863	0.0642889	0.0728667	0.0714092	0.0803379	0.0629779	0.0518881			FALSE
cg24224803	ACAT2	0.917166	0.19295	0.165865	0.218078	0.113055	0.116272	0.108753	0.0990614	0.0815015	0.0800593	0.0836248	0.0703095	0.0792654	0.105678	0.117396	0.118426	0.114933	0.121543	0.116014	0.105333	0.107744	0.116653	0.120673	0.112649	0.111878			FALSE
cg24683514	ACAT2	0.919481	0.0974628	0.0816924	0.109698	0.0725078	0.0631604	0.0683279	0.0566543	0.0585566	0.0673677	0.0596318	0.0812113	0.0530682	0.0936305	0.0877294	0.0882017	0.0883696	0.0913626	0.087075	0.091222	0.0694822	0.0773663	0.0832121	0.0697129	0.0702455			FALSE
cg25736982	ACAT2	0.944246	0.324662	0.614511	0.910068	0.129008	0.0816345	0.39833	0.146783	0.14435	0.0736311	0.246065	0.162149	0.118087	0.345553	0.187599	0.132382	0.167953	0.216525	0.398479	0.321301	0.373773	0.270068	0.283232	0.1849	0.157033			FALSE
cg00396407	ACBD3	0.0712806	0.0260569	0.0272963	0.0270137	0.0357068	0.0393734	0.039618	0.0344203	0.0243126	0.024223	0.0285882	0.030411	0.0329204	0.0510108	0.0427984	0.0418835	0.0435042	0.0380711	0.0425595	0.0464625	0.034046	0.0374981	0.0394859	0.033691	0.0389203			#VALUE!
cg04210991	ACBD3	0.0980948	0.0785725	0.0759868	0.129457	0.0844311	0.0747094	0.0755965	0.0645494	0.0401029	0.0497939	0.0289897	0.0391533	0.030632	0.0677596	0.0740644	0.0750808	0.0806576	0.0830949	0.0793435	0.0617436	0.0834588	0.0718761	0.0773439	0.0621312	0.0659719			FALSE
cg06314646	ACBD3	0.0686813	0.0813496	0.0859394	0.0563798	0.101956	0.0854648	0.0845314	0.0556435	0.0269682	0.0338266	0.0509525	0.0341088	0.0615465	0.12117	0.132821	0.143268	0.123329	0.139454	0.140919	0.141953	0.0892115	0.143806	0.132758	0.0553853	0.0554318			FALSE
cg12446722	ACBD3	0.0184451	0.026717	0.0228642	0.0300697	0.062198	0.0533983	0.05197	0.030673	0.0150297	0.0165483	0.0114151	0.0168882	0.0163055	0.0541519	0.0703287	0.0721422	0.0872559	0.064875	0.0631434	0.0783326	0.063738	0.0637743	0.0930373	0.036825	0.0272036			FALSE
cg14283922	ACBD3	0.0178857	0.0204806	0.0227105	0.0203889	0.0388062	0.0421895	0.0373618	0.0307285	0.0198689	0.0186222	0.0119814	0.0116538	0.0285535	0.0398962	0.0459852	0.0360103	0.0395358	0.0361902	0.0280134	0.0381145	0.0310873	0.0407745	0.0344278	0.0308704	0.0343821			FALSE
cg14971781	ACBD3	0.132467	0.0712888	0.118408	0.0999681	0.053248	0.0561664	0.0594895	0.0504157	0.0254256	0.0400342	0.0370995	0.0405175	0.0302331	0.0704595	0.0896989	0.0738735	0.0863997	0.0814988	0.0709497	0.0707322	0.0776567	0.0707692	0.0835911	0.06008	0.0581651			FALSE
cg19899237	ACBD3	0.0227149	0.0198641	0.0224114	0.0404568	0.016972	0.0272265	0.0271325	0.0194918	0.0202453	0.00810108	0.0146273	0.0120757	0.0214218	0.0403712	0.0342906	0.0341359	0.026676	0.0408732	0.0403543	0.0366492	0.0425761	0.0340819	0.0320622	0.0257036	0.028646			FALSE
cg20786939	ACBD3	0.112947	0.101329	0.104701	0.14612	0.0526618	0.0544179	0.0410927	0.0517527	0.0460788	0.0331401	0.041708	0.0394568	0.036015	0.0900635	0.091548	0.080349	0.123582	0.0924483	0.0866326	0.0855463	0.0983643	0.0908083	0.0912252	0.0805719	0.0750093			FALSE
cg25746764	ACBD3	0.0204221	0.0178551	0.0357442	0.0171651	0.0169478	0.00942094	0.0118872	0.0159116	0.00140003	0.00460086	0.00657689	0.00981814	0.0103814	0.0329704	0.0349594	0.0272304	0.0349388	0.0283344	0.0314795	0.0380877	0.0298163	0.0363844	0.0323766	0.0214423	0.0147589			FALSE
cg25894045	ACBD3	0.0317526	0.027766	0.0460588	0.0348696	0.0421723	0.0397908	0.0523651	0.0380757	0.020445	0.0192926	0.0205437	0.0259597	0.032713	0.0458143	0.0501236	0.046759	0.0395445	0.042643	0.0388102	0.0473855	0.0380098	0.0380766	0.0338664	0.0288663	0.0293346			FALSE
cg00223186	ACBD6	0.10579	0.11269	0.444792	0.160401	0.0545882	0.0470085	0.0450984	0.0376102	0.0300869	0.033291	0.032269	0.0275088	0.0292197	0.067918	0.0844305	0.0790492	0.0656672	0.0734603	0.0726585	0.0889006	0.0738295	0.0807043	0.0820069	0.0532285	0.0597666			#VALUE!
cg04852103	ACBD6	0.0122825	0.0220145	0.0106409	0.0142943	0.0262561	0.0317329	0.0205423	0.0287722	0.00733138	0.00978276	0.0111769	0.00642805	0.0138546	0.0334728	0.0315188	0.0305683	0.0265735	0.026586	0.0260134	0.0307295	0.0237299	0.0257752	0.0315914	0.0229966	0.0176644			FALSE
cg06745235	ACBD6	0.102711	0.106946	0.129526	0.143309	0.083953	0.0818631	0.0712246	0.0749375	0.0336068	0.0368699	0.0319692	0.0355637	0.0209347	0.0621947	0.0670287	0.0630366	0.0660506	0.0710216	0.0699078	0.0705492	0.0716814	0.0759238	0.0723542	0.0851112	0.0972849			FALSE
cg08844137	ACBD6	0.0106375	0.00902113	0.0157135	0.0149454	0.0126582	0.0192036	0.000320051	0.0124174	0.00696712	0.0052509	0.00497066	0.0122742	0.00868632	0.025641	0.0279258	0.0317874	0.0235993	0.0261286	0.0276221	0.0291437	0.0231607	0.0228923	0.0233676	0.0171537	0.0228454			FALSE
cg09062138	ACBD6	0.0324203	0.0256268	0.0592614	0.0547791	0.0176276	0.0215505	0.0231599	0.0280142	0.0108848	0.0161319	0.0141992	0.0115807	0.0138501	0.0386011	0.0453717	0.0387798	0.0415246	0.0327732	0.0390775	0.0410252	0.0279033	0.0406149	0.0356813	0.117235	0.0321876			FALSE
cg25352856	ACBD6	0.0966942	0.0887163	0.18538	0.102026	0.0498156	0.0490397	0.0538574	0.0430037	0.0380525	0.03251	0.0351304	0.0326304	0.0328191	0.0682152	0.0727692	0.0723143	0.0868743	0.070799	0.0798797	0.0645408	0.0750223	0.0759097	0.0776601	0.0528602	0.0644632			FALSE
cg02176961	ACBD7	0.0357259	0.0615478	0.0443365	0.0508584	0.0643698	0.0563998	0.057075	0.0567786	0.0640613	0.111048	0.0871531	0.0476582	0.101759	0.0663912	0.0704113	0.0632243	0.0537819	0.0631179	0.0664301	0.0499664	0.0462872	0.0484403	0.0638161	0.049998	0.0480763			FALSE
cg02524277	ACBD7	0.129496	0.151899	0.127125	0.157473	0.115472	0.10984	0.119793	0.0734382	0.103376	0.102054	0.0973699	0.11078	0.0999759	0.136662	0.128071	0.124385	0.129027	0.120208	0.12195	0.119588	0.101098	0.117231	0.120272	0.1002	0.0918456			FALSE
cg03408893	ACBD7	0.12086	0.120704	0.132185	0.13936	0.0652588	0.0630985	0.0533379	0.0420738	0.0342672	0.0450918	0.0354613	0.0393962	0.0355731	0.0694054	0.0775845	0.0876664	0.0889182	0.0926814	0.0918919	0.087233	0.0955237	0.0840242	0.0883392	0.0657644	0.0608863			FALSE
cg08315834	ACBD7	0.102039	0.123893	0.090322	0.15098	0.0599123	0.0534106	0.0731362	0.0563874	0.0402016	0.042087	0.0429362	0.037558	0.0471688	0.0796679	0.11464	0.0949116	0.0964336	0.105237	0.0978888	0.0889827	0.0914488	0.0792469	0.0970185	0.0839565	0.0635582			FALSE
cg14841842	ACBD7	0.0285669	0.0252805	0.018632	0.0231507	0.053897	0.0176084	0.0241745	0.0354816	0.0224579	0.01721	0.0185535	0.0213441	0.00834623	0.0510865	0.0536113	0.0408984	0.0408798	0.0468267	0.0452406	0.0417211	0.035518	0.0339039	0.0526316	0.0276605	0.036269			FALSE
cg02423064	ACCN1	0.219587	0.0988638	0.112958	0.347132	0.123161	0.109794	0.164111	0.108635	0.0701075	0.0702422	0.0822512	0.0720355	0.0604941	0.169799	0.11834	0.15143	0.154331	0.147203	0.157639	0.120244	0.104956	0.135883	0.0993762	0.180984	0.121483			FALSE
cg06721850	ACCN1	0.105688	0.12803	0.183091	0.248363	0.0947188	0.0871357	0.0952812	0.0687458	0.0420056	0.0559139	0.0525034	0.0492278	0.0528947	0.0933587	0.108073	0.111621	0.110541	0.107982	0.118358	0.0991267	0.118219	0.113627	0.110875	0.0844206	0.0722845			FALSE
cg09677243	ACCN1	0.0559846	0.0726669	0.0595008	0.423534	0.0843274	0.0899263	0.0595958	0.052973	0.0365236	0.0341667	0.0277255	0.0267613	0.0514117	0.087795	0.0738781	0.101035	0.0992711	0.0902566	0.093379	0.0715552	0.0537128	0.0735508	0.0639485	0.155796	0.0865014			FALSE
cg09924064	ACCN1	0.164276	0.124363	0.162916	0.676656	0.119121	0.110263	0.128211	0.10041	0.156998	0.123644	0.145357	0.135481	0.157339	0.152796	0.13921	0.16792	0.171081	0.144506	0.15331	0.146069	0.132388	0.125147	0.170258	0.188037	0.13639			FALSE
cg12810096	ACCN1	0.0261014	0.0292215	0.0242125	0.033588	0.0639025	0.0282436	0.0559132	0.0262487	0.0154213	0.0356632	0.0314684	0.023224	0.0276813	0.0549335	0.071699	0.0694775	0.0709314	0.0635493	0.0792719	0.0570411	0.0446711	0.0545792	0.0530324	0.0763889	0.0444733			FALSE
cg14603098	ACCN1	0.015873	0.0382166	0.0168204	0.309485	0.0570429	0.0465883	0.0580645	0.0365578	0.0290191	0.031373	0.0336418	0.0376102	0.0406209	0.0610109	0.0562288	0.0818819	0.091771	0.0590198	0.0644455	0.0455314	0.0355603	0.0470517	0.0529192	0.107183	0.0655121			FALSE
cg19942495	ACCN1	0.212023	0.128215	0.187878	0.725166	0.25116	0.192035	0.262194	0.179077	0.170924	0.18165	0.200998	0.159595	0.122879	0.284559	0.225532	0.237167	0.272535	0.225614	0.234348	0.225522	0.171236	0.216412	0.159518	0.347364	0.253064			FALSE
cg22376583	ACCN1	0.156991	0.102986	0.118373	0.28956	0.128833	0.120769	0.136329	0.0875423	0.121297	0.113577	0.108034	0.102665	0.102677	0.128143	0.179631	0.176901	0.180649	0.168293	0.167256	0.166607	0.174864	0.176454	0.173338	0.168851	0.13148			FALSE
cg23763736	ACCN1	0.206871	0.113499	0.217346	0.250123	0.108921	0.0860599	0.0893166	0.0714775	0.057398	0.0496649	0.0490737	0.041803	0.0504982	0.105069	0.0938861	0.116463	0.16729	0.12145	0.110979	0.127016	0.113289	0.136169	0.114523	0.135305	0.0961721			FALSE
cg24613080	ACCN1	0.0304752	0.0210354	0.0258936	0.669794	0.128161	0.0758721	0.17568	0.0453383	0.041547	0.043534	0.0627101	0.0362102	0.034662	0.2755	0.11438	0.154472	0.153819	0.111494	0.132944	0.0716239	0.0411472	0.0611361	0.0524606	0.251822	0.115119			FALSE
cg25033990	ACCN1	0.0687122	0.0734931	0.114589	0.35526	0.131172	0.0965438	0.136181	0.0881891	0.078049	0.0855574	0.0938242	0.0757414	0.062312	0.17709	0.128681	0.135333	0.156878	0.1265	0.11765	0.100067	0.0984472	0.119341	0.0972211	0.20106	0.136843			FALSE
cg02040921	ACE	0.0942426	0.0840178	0.0822042	0.0972122	0.137624	0.131974	0.140059	0.108856	0.0643908	0.0812358	0.0988752	0.0739334	0.0985295	0.118247	0.0982429	0.134288	0.138727	0.133876	0.127406	0.13759	0.11893	0.128633	0.13047	0.113467	0.109052			FALSE
cg02131967	ACE	0.0337195	0.0376569	0.0226337	0.0504444	0.0554294	0.043818	0.0985648	0.0435011	0.0127001	0.0244461	0.0275462	0.0192814	0.0314868	0.0585848	0.0544305	0.0609266	0.0600669	0.0558672	0.0454516	0.0472616	0.0554394	0.0442713	0.0518221	0.0456274	0.0459238			FALSE
cg02440279	ACE	0.014755	0.0165952	0.0142367	0.0173813	0.0211969	0.0168086	0.0198235	0.0209092	0.0138281	0.0113992	0.00529274	0.00689024	0.00589954	0.029383	0.0276451	0.0234021	0.026012	0.0283146	0.0250312	0.0274365	0.0267852	0.0255057	0.0303852	0.018075	0.0217984			FALSE
cg05952120	ACE	0.0288717	0.0347314	0.0412387	0.0344214	0.0789225	0.0712992	0.075645	0.0417333	0.0411387	0.0358305	0.037552	0.0304574	0.055005	0.0758783	0.0601558	0.0699387	0.0735729	0.0665747	0.0477856	0.0636047	0.0400655	0.0612231	0.0609714	0.0355908	0.0442752			FALSE
cg09920557	ACE	0.0166428	0.0182667	0.0168625	0.0247487	0.0279817	0.021978	0.0517552	0.030872	0.00965299	0.0120593	0.00857901	0.0105251	0.0122163	0.0320115	0.0293656	0.0353288	0.0275683	0.0311079	0.0296665	0.0230283	0.0203059	0.0278855	0.0276962	0.0226829	0.030852			FALSE
cg19354750	ACE	0.022404	0.0261038	0.0308801	0.0361977	0.0684043	0.0603062	0.059077	0.0507233	0.0342712	0.0409675	0.0384881	0.0281151	0.0702685	0.0693254	0.0601628	0.0594972	0.0613372	0.0653821	0.0569369	0.0560137	0.0401824	0.0570789	0.0502651	0.0444335	0.0443982			FALSE
cg23524341	ACE	0.157805	0.0899275	0.151494	0.139616	0.0937553	0.0896347	0.0914589	0.0845072	0.0563476	0.0631715	0.078779	0.0639265	0.0669519	0.107657	0.124126	0.125183	0.120156	0.121254	0.136039	0.121805	0.122291	0.135253	0.127224	0.112813	0.107296			FALSE
cg24877195	ACE	0.174237	0.111371	0.192508	0.167374	0.100103	0.0950782	0.0913002	0.0855774	0.0606026	0.0716399	0.0746505	0.0559587	0.0720327	0.107547	0.12957	0.123499	0.120053	0.126859	0.12635	0.122847	0.130467	0.13227	0.123649	0.0959607	0.104002			FALSE
cg25054907	ACE	0.104537	0.0646642	0.102632	0.181881	0.104444	0.102876	0.124709	0.114231	0.0591934	0.059549	0.0578306	0.0484598	0.0630235	0.0901846	0.0902114	0.104389	0.104697	0.0976054	0.0978355	0.110636	0.0989155	0.099515	0.102205	0.0921045	0.0971523			FALSE
cg02616710	ACER2	0.248206	0.906676	0.886895	0.932664	0.281874	0.242976	0.283375	0.235746	0.213878	0.191286	0.178281	0.197684	0.186972	0.153258	0.162971	0.168491	0.263996	0.388148	0.345431	0.23943	0.239954	0.266608	0.23595	0.234762	0.183591			FALSE
cg04674056	ACER2	0.111141	0.119285	0.165605	0.206695	0.0565213	0.0577325	0.0603814	0.0318622	0.0321329	0.0377719	0.0436368	0.0359452	0.0336274	0.0725922	0.0807998	0.0780913	0.0769018	0.0884843	0.075108	0.0860053	0.0718793	0.0786474	0.0882953	0.054145	0.0527618			FALSE
cg21166317	ACER3	0.0684122	0.0617506	0.0471496	0.0544768	0.0509423	0.0471014	0.0363591	0.033696	0.0312843	0.0210593	0.0348842	0.0249319	0.0259781	0.0610539	0.0584081	0.0668122	0.0632453	0.0584293	0.0603558	0.052249	0.0435645	0.0556304	0.0606813	0.0500854	0.0599864			FALSE
cg22992570	ACER3	0.0962176	0.058952	0.0856279	0.155272	0.047816	0.0478521	0.0460363	0.0441528	0.0121089	0.0244746	0.032231	0.026425	0.0156074	0.0534137	0.0651998	0.0626667	0.0655636	0.0616538	0.0627568	0.0597123	0.0685351	0.0692303	0.065746	0.0514016	0.0582801			FALSE
cg10125443	ACN9	0.0239667	0.0170411	0.043238	0.0306655	0.0609054	0.044827	0.0610683	0.039118	0.0121121	0.011179	0.0118138	0.0112486	0.0101138	0.0696398	0.0702101	0.0765451	0.0747105	0.0807901	0.0689398	0.0882465	0.0635613	0.0719489	0.0866433	0.0468541	0.0360535			FALSE
cg10548492	ACN9	0.0430654	0.0639049	0.0568869	0.0504427	0.0934907	0.103705	0.151419	0.0500125	0.0516943	0.040658	0.0242303	0.0332005	0.0429455	0.0716249	0.0838768	0.070018	0.0816886	0.0746287	0.0679442	0.0779948	0.0645412	0.0688333	0.0711135	0.0560956	0.0449733			FALSE
cg24205633	ACN9	0.0553295	0.0624409	0.138043	0.0998968	0.0527611	0.0612983	0.0734594	0.0517933	0.0320219	0.0348175	0.0355186	0.0317793	0.0314256	0.0762805	0.0836926	0.0863678	0.0783614	0.0829618	0.0751621	0.0764131	0.0761795	0.0744655	0.0805587	0.062324	0.0664717			FALSE
cg26505959	ACN9	0.0315432	0.0205625	0.0257963	0.0324969	0.024787	0.0259452	0.0198689	0.0203221	0.0192954	0.0256891	0.0209901	0.0158314	0.026026	0.0318622	0.0274305	0.0276287	0.0308337	0.0317347	0.0345832	0.0298033	0.0290772	0.0284116	0.0352694	0.0250139	0.0264075			FALSE
cg10828820	ACO1	0.110293	0.0394041	0.0632156	0.0927203	0.0459384	0.0479603	0.0514912	0.0342812	0.0203763	0.0251171	0.022951	0.0305055	0.0226901	0.0660038	0.0796938	0.0759996	0.0745379	0.0776385	0.079066	0.0840955	0.0816966	0.0659352	0.0724964	0.0462759	0.0636176			FALSE
cg14237843	ACO1	0.0228227	0.0385839	0.0504727	0.0687946	0.0145479	0.0201997	0.0218518	0.0137191	0.00784041	0.0167877	0.00825911	0.0121063	0.0112915	0.0455201	0.0390376	0.0321632	0.0356266	0.0335726	0.0338855	0.0371643	0.0395446	0.0424172	0.0369859	0.0254438	0.0305204			FALSE
cg16259069	ACO1	0.132681	0.131729	0.120392	0.13723	0.0750432	0.0695686	0.0750123	0.0584418	0.0422457	0.0574449	0.037901	0.0463141	0.041126	0.0926183	0.112718	0.0968907	0.0947782	0.111558	0.106685	0.092403	0.111808	0.0896047	0.104797	0.0730381	0.0731065			FALSE
cg10120829	ACOT2	0.0261547	0.144958	0.305816	0.967648	0.027798	0.0420212	0.0306595	0.0233645	0.0181734	0.0142092	0.00867716	0.0135522	0.0127474	0.0364659	0.0386482	0.0429354	0.0407609	0.0410252	0.0463558	0.0419522	0.0344178	0.0383818	0.0343906	0.0305298	0.031805			FALSE
cg15441731	ACOT2	0.186567	0.159663	0.12144	0.938545	0.0679858	0.0666252	0.0638573	0.0517165	0.0463931	0.0452748	0.0522058	0.0481694	0.0375854	0.073265	0.0853185	0.0738514	0.0814692	0.0843979	0.0856895	0.0788015	0.0788157	0.0828504	0.0820341	0.0796533	0.0607302			FALSE
cg10733249	ACOT4	0.163888	0.196505	0.904224	0.900135	0.0887951	0.0937793	0.0923921	0.0755013	0.0557563	0.0800746	0.0784327	0.0685607	0.0516336	0.11087	0.124407	0.116008	0.116201	0.111166	0.111325	0.11817	0.116518	0.113863	0.124621	0.112921	0.103998			FALSE
cg13785718	ACOT4	0.255519	0.184953	0.893954	0.724414	0.0710033	0.0699121	0.0859922	0.0774801	0.0641467	0.0550872	0.0550951	0.0459167	0.0508944	0.0908558	0.106839	0.0977345	0.116655	0.0992635	0.104101	0.108841	0.123959	0.106392	0.109719	0.091358	0.0715472			FALSE
cg18167179	ACOT4	0.175066	0.240312	0.694907	0.809437	0.0424525	0.0312256	0.0382088	0.0247473	0.0199585	0.0217595	0.0134768	0.0180443	0.0248041	0.0421431	0.0661841	0.0686471	0.0605516	0.0487552	0.0497645	0.0453067	0.0384808	0.0406831	0.0537325	0.0804252	0.0370201			FALSE
cg21233517	ACOT4	0.0660248	0.319231	0.759905	0.752278	0.139701	0.106734	0.121975	0.0880937	0.147444	0.109072	0.120958	0.0954501	0.0965535	0.137174	0.143009	0.205664	0.133448	0.14891	0.136104	0.148992	0.157431	0.15754	0.143621	0.139621	0.119119			FALSE
cg24720580	ACOT4	0.0248665	0.601878	0.940769	0.848914	0.0754691	0.0601627	0.059227	0.0413556	0.0408555	0.0416955	0.0382765	0.0402238	0.0563233	0.0841528	0.0736103	0.0841677	0.0923584	0.0693514	0.0644271	0.0593127	0.0394468	0.0478094	0.0547288	0.0757803	0.0689272			FALSE
cg26780333	ACOT4	0.120922	0.375451	0.912423	0.825463	0.112361	0.099718	0.103081	0.0647027	0.0442774	0.0644571	0.0698738	0.0384999	0.0415849	0.144124	0.154325	0.117689	0.13956	0.11145	0.124579	0.0961667	0.0804398	0.0900481	0.0965331	0.143525	0.107506			FALSE
cg02568911	ACOT7	0.254466	0.11936	0.224991	0.198348	0.0991478	0.0971128	0.099179	0.088116	0.0790958	0.0747949	0.0697687	0.0623668	0.0747877	0.109251	0.130101	0.115936	0.128766	0.123778	0.143596	0.137082	0.131446	0.12722	0.130867	0.127643	0.1081			FALSE
cg17429065	ACOT7	0.0435242	0.0687691	0.0659932	0.0764484	0.0957713	0.0826908	0.0825548	0.0569544	0.0416699	0.0379254	0.0485016	0.0524075	0.0477488	0.0903546	0.0852957	0.119189	0.0841244	0.0774329	0.0810762	0.0809054	0.0605737	0.0853734	0.0832585	0.0532182	0.0578913			FALSE
cg19267259	ACOT7	0.0425206	0.0368782	0.023317	0.0282552	0.0237381	0.0314055	0.0312321	0.0298375	0.0161177	0.0161122	0.00367512	0.0164885	0.0181468	0.0381028	0.0432282	0.0333095	0.0368244	0.040553	0.0394842	0.0387327	0.0271894	0.0311913	0.0425792	0.0248236	0.0238871			FALSE
cg22346119	ACOT7	0.0148224	0.0305657	0.0187881	0.0122721	0.025693	0.0206212	0.0189861	0.0167259	0.00910135	0.0160316	0.0140346	0.0159624	0.0184963	0.0389829	0.0252019	0.0275882	0.0296545	0.0271364	0.0223435	0.0281075	0.0299541	0.0266138	0.0282618	0.0201426	0.0207257			FALSE
cg26896160	ACOT7	0.182602	0.0927304	0.142028	0.128307	0.0607402	0.062122	0.0651994	0.056694	0.0517314	0.0462813	0.052132	0.0435074	0.0494186	0.0850063	0.0969452	0.101982	0.101249	0.105373	0.107733	0.0962888	0.0933719	0.123078	0.0976846	0.0689063	0.0608923			FALSE
cg27316808	ACOT7	0.191077	0.134648	0.131661	0.176628	0.0751276	0.070959	0.072801	0.0652572	0.0361278	0.0366964	0.0426597	0.0353613	0.0296698	0.0777573	0.100535	0.0856029	0.0873874	0.106726	0.0864994	0.0725896	0.0784719	0.0756875	0.0878561	0.0896666	0.069577			FALSE
cg07688988	ACOXL	0.159728	0.124704	0.0634692	0.896098	0.0901373	0.107803	0.0977983	0.0592358	0.0736842	0.0486707	0.0572092	0.0504452	0.0694634	0.104533	0.148782	0.126563	0.139749	0.149244	0.140525	0.105263	0.11995	0.097852	0.11485	0.126856	0.107984			FALSE
cg12142521	ACOXL	0.011021	0.0268073	0.0186439	0.679648	0.0796277	0.0395954	0.0360984	0.0375956	0.0101364	0.00928051	0.0152667	0.00778383	0.0161051	0.0624884	0.0511911	0.0464269	0.0466427	0.0380601	0.0451798	0.0270687	0.0227679	0.0256098	0.030648	0.060245	0.0385127			FALSE
cg16206125	ACOXL	0.271405	0.434125	0.18977	0.69517	0.163074	0.134048	0.150039	0.108227	0.172602	0.165631	0.18864	0.142839	0.181416	0.18341	0.20319	0.21329	0.19852	0.202402	0.219364	0.190568	0.195802	0.215176	0.191176	0.17308	0.210661			FALSE
cg01636925	ACP2	0.161421	0.119817	0.129788	0.168182	0.0750754	0.0732985	0.0695552	0.062522	0.0514906	0.0482897	0.0465517	0.0512333	0.0472112	0.0772548	0.0933199	0.0894212	0.094631	0.09582	0.0888345	0.0935331	0.0921179	0.0954907	0.0851554	0.0806488	0.0819095			FALSE
cg05848811	ACP2	0.168152	0.119302	0.122815	0.17836	0.0747491	0.0708301	0.076677	0.0511514	0.0392714	0.0422917	0.0364166	0.0361016	0.0329311	0.0824193	0.0842141	0.0821137	0.0842031	0.0916876	0.0950321	0.0914692	0.0864734	0.0825904	0.0986435	0.0698139	0.0685918			FALSE
cg12565914	ACP2	0.143898	0.1859	0.158184	0.19494	0.0830016	0.0850531	0.105549	0.0570568	0.0443673	0.0515619	0.0495956	0.031637	0.0528281	0.100592	0.138792	0.109401	0.116923	0.129928	0.113325	0.118899	0.128246	0.133163	0.108064	0.0737351	0.097308			FALSE
cg16801267	ACP2	0.0108081	0.0211067	0.029284	0.028399	0.0582136	0.0573983	0.0446831	0.0604064	0.0336091	0.00996936	0.0288366	0.0386167	0.0539365	0.0681873	0.0662743	0.0632366	0.0491282	0.0490553	0.053488	0.0481856	0.0589383	0.057306	0.051977	0.030367	0.0394304			FALSE
cg00543196	ACP6	0.0119048	0.0174545	0.0187225	0.020706	0.0102501	0.0140662	0.0132949	0.0117816	0.00722099	0.0166856	0.00712605	0.00492682	0.00615526	0.0290879	0.0277065	0.0245946	0.0209205	0.0230502	0.0211399	0.0216296	0.0190067	0.0223835	0.0272767	0.0173537	0.0203923			#VALUE!
cg03401580	ACP6	0.0531791	0.0323987	0.0652916	0.0460095	0.0293563	0.0237635	0.0214458	0.0210687	0.00841359	0.0145249	0.0102934	0.0100101	0.0117425	0.0423145	0.042152	0.034909	0.0375298	0.0470008	0.0356145	0.0380088	0.0278849	0.0375131	0.0334809	0.0272314	0.0264735			FALSE
cg05755010	ACP6	0.0173894	0.0284821	0.0243476	0.0165127	0.0218256	0.0123596	0.0214985	0.0164774	0.0102367	0.0117429	0.00221922	0.0104456	0.0108884	0.0280094	0.0312648	0.0235414	0.0300496	0.0276106	0.0277124	0.0363205	0.0351416	0.0296912	0.0276142	0.0227845	0.0243614			FALSE
cg05968052	ACP6	0.130857	0.125945	0.155488	0.153156	0.0889348	0.0794188	0.0841093	0.063594	0.0574603	0.0584784	0.0634107	0.0465354	0.0524078	0.106341	0.12444	0.125183	0.115942	0.108547	0.12047	0.126229	0.109705	0.130756	0.118225	0.0948511	0.0944145			FALSE
cg06988368	ACP6	0.0689655	0.0745151	0.0812686	0.0517335	0.16389	0.179641	0.140188	0.100822	0.204857	0.110575	0.152458	0.121991	0.212541	0.132889	0.118073	0.136402	0.1274	0.12526	0.0834827	0.125194	0.0887135	0.139274	0.146282	0.116945	0.107515			FALSE
cg09066439	ACP6	0.100981	0.0747357	0.111847	0.0832619	0.0639475	0.0546869	0.0667085	0.037198	0.0422592	0.0432136	0.0380786	0.0384437	0.0289753	0.0659012	0.058454	0.0585825	0.0611493	0.0692302	0.0841144	0.0560354	0.0572875	0.0612861	0.0675327	0.0457521	0.0496108			FALSE
cg12614442	ACP6	0.0328141	0.0270012	0.0325268	0.0447277	0.0310145	0.0260189	0.0251713	0.018873	0.023134	0.0337831	0.0263029	0.0196315	0.0215964	0.0330604	0.0363708	0.0367211	0.038728	0.0489681	0.0408194	0.0376269	0.0321072	0.0351665	0.0338657	0.0211208	0.0324767			FALSE
cg15636040	ACP6	0.0959914	0.0459215	0.0601768	0.0645532	0.0408747	0.0373885	0.0362378	0.0331618	0.0200314	0.0222005	0.0235452	0.0223422	0.0184972	0.0539268	0.0618368	0.0485147	0.0605145	0.0702568	0.0565546	0.056375	0.0622999	0.0607002	0.05473	0.0432556	0.062519			FALSE
cg16790610	ACP6	0.0790151	0.0635115	0.0738074	0.123283	0.0525736	0.0517721	0.0525116	0.0498834	0.0474531	0.0280131	0.0301061	0.0264125	0.0259534	0.0627576	0.0712106	0.0714777	0.0674014	0.0769449	0.0740202	0.0821735	0.0780267	0.0713376	0.0714923	0.0647066	0.0725894			FALSE
cg18709479	ACP6	0.0853132	0.0577829	0.118769	0.0750262	0.0575202	0.0477727	0.0529451	0.041785	0.0270806	0.0276406	0.0294313	0.0217459	0.0173061	0.0631546	0.068422	0.0563653	0.0619039	0.057743	0.064345	0.0536481	0.060081	0.0626307	0.0679566	0.0521972	0.0602669			FALSE
cg19693476	ACP6	0.0883056	0.0813573	0.0882575	0.110868	0.0277778	0.0294046	0.0330593	0.0249848	0.0102426	0.0201079	0.0138312	0.0143678	0.0100256	0.0375783	0.0418502	0.049653	0.0522422	0.0428831	0.0387487	0.0426031	0.0352275	0.0347809	0.0380859	0.0228863	0.0339776			FALSE
cg27244432	ACP6	0.110571	0.111249	0.125843	0.136386	0.0686967	0.0752843	0.0805304	0.0617419	0.0508297	0.0496393	0.0400789	0.0438721	0.0521587	0.097615	0.101771	0.0914322	0.0844448	0.107606	0.093754	0.0882287	0.0991978	0.0932975	0.0890388	0.0804439	0.0814522			FALSE
cg07694975	ACRBP	0.182076	0.405335	0.773351	0.900606	0.25612	0.22635	0.252104	0.214167	0.102597	0.0977996	0.0946167	0.136394	0.0924125	0.116277	0.0920294	0.135599	0.148935	0.112352	0.129749	0.156291	0.159098	0.187884	0.136477	0.196756	0.136379			FALSE
cg10282807	ACRBP	0.0353525	0.435317	0.842882	0.948964	0.236072	0.177088	0.225158	0.164953	0.0805534	0.0716198	0.0461528	0.122192	0.06481	0.0947435	0.0569962	0.0901524	0.150692	0.0975393	0.112306	0.141622	0.0938848	0.121279	0.0843629	0.125417	0.103022			FALSE
cg12007596	ACRBP	0.237113	0.487196	0.815015	0.947765	0.178652	0.161354	0.181719	0.136506	0.0873264	0.0833202	0.0736963	0.123553	0.077569	0.0953873	0.099152	0.142254	0.146225	0.118156	0.124273	0.16209	0.130836	0.156326	0.114718	0.152063	0.0893917			FALSE
cg02516388	ACSF2	0.0241715	0.0368843	0.0266856	0.0218585	0.0267037	0.032047	0.0327659	0.0298568	0.0303431	0.0267598	0.03095	0.0243258	0.0358032	0.0536723	0.0492342	0.0472487	0.0429025	0.0460626	0.0413333	0.0499961	0.0379774	0.0403727	0.045958	0.043461	0.0318372			FALSE
cg04843775	ACSF2	0.0827382	0.077836	0.0886277	0.152249	0.0404015	0.0358858	0.0353855	0.0351546	0.0346773	0.0195709	0.0139422	0.0123876	0.0183714	0.0467952	0.0518105	0.0397837	0.050119	0.0547583	0.0636062	0.0546311	0.0468657	0.0527862	0.0458009	0.0417582	0.0431501			FALSE
cg14672994	ACSF2	0.424242	0.919255	0.718002	0.853507	0.10015	0.0994924	0.150299	0.0717117	0.0922517	0.0725145	0.0967577	0.073567	0.102721	0.123181	0.148168	0.12329	0.131304	0.120218	0.125297	0.186474	0.201206	0.221081	0.195314	0.0979371	0.110811			FALSE
cg19748341	ACSF2	0.160286	0.326875	0.467158	0.228292	0.0446632	0.048884	0.06621	0.048551	0.0192472	0.0133517	0.018347	0.021974	0.0280946	0.054067	0.0657701	0.0510424	0.0540595	0.057898	0.0619353	0.0675715	0.057987	0.0686873	0.0566729	0.0497977	0.0655155			FALSE
cg23674344	ACSF2	0.208274	0.930319	0.69489	0.709229	0.0772365	0.106647	0.238952	0.103111	0.0298133	0.0254943	0.0395766	0.0252443	0.0502653	0.091915	0.104178	0.0873534	0.0871016	0.0683932	0.0743162	0.125477	0.11633	0.140838	0.119287	0.0703758	0.066771			FALSE
cg01765220	ACSF3	0.0231232	0.0379143	0.0400035	0.0440962	0.0388817	0.0388626	0.0339524	0.0252442	0.019375	0.0172231	0.0340669	0.0308435	0.0243119	0.0453468	0.044412	0.0517367	0.0594505	0.0463845	0.0402049	0.04515	0.0420607	0.0435607	0.0461993	0.0311065	0.0389578			FALSE
cg04753738	ACSF3	0.0292408	0.0223703	0.0707826	0.0847657	0.0254367	0.0348274	0.0234964	0.0140564	0.00843329	0.0114219	0.00989158	0.00906022	0.0195682	0.0302345	0.0381708	0.0428436	0.0407936	0.0415089	0.0316166	0.0323097	0.0324137	0.0486524	0.0336485	0.0236394	0.0300577			FALSE
cg10156586	ACSF3	0.130815	0.160862	0.2548	0.316545	0.113511	0.138036	0.13583	0.0773891	0.0737063	0.0617992	0.0704881	0.075048	0.0911119	0.095068	0.123315	0.130633	0.155493	0.123536	0.117786	0.113251	0.128448	0.1401	0.135781	0.130924	0.122626			FALSE
cg27495617	ACSF3	0.0144881	0.0414021	0.10915	0.0800169	0.0350145	0.0507253	0.06972	0.0315706	0.0367237	0.0240785	0.0226667	0.019304	0.0269401	0.0625323	0.0582456	0.0658008	0.0597494	0.0682683	0.051536	0.0493726	0.0416544	0.0417049	0.0480748	0.0443062	0.0474115			FALSE
cg01233736	ACSL1	0.0615559	0.0594482	0.0479207	0.0685614	0.0904884	0.0819787	0.0899552	0.0565737	0.0301398	0.053214	0.0436058	0.039812	0.0558046	0.108071	0.0946149	0.0991674	0.0919781	0.0902697	0.0859068	0.0908315	0.0803452	0.0925748	0.102182	0.0761322	0.0769809			FALSE
cg03768017	ACSL1	0.0735021	0.062191	0.0684327	0.0804464	0.041282	0.0450357	0.0571125	0.0439072	0.0304288	0.0387886	0.0403126	0.0232664	0.0431371	0.0695039	0.0611381	0.0757477	0.0701543	0.0663545	0.0600156	0.0530568	0.0497206	0.0553886	0.057655	0.0720735	0.0548928			FALSE
cg07619799	ACSL1	0.135749	0.0954515	0.135665	0.137679	0.0684349	0.0694293	0.0717228	0.066057	0.0340018	0.0375103	0.0439831	0.0299018	0.0410652	0.0783112	0.0823212	0.105005	0.105361	0.0876235	0.0853636	0.0875761	0.087932	0.0795869	0.0853438	0.0901138	0.0757351			FALSE
cg08726005	ACSL1	0.0331547	0.0334619	0.0409721	0.0289663	0.0444387	0.0492619	0.0405226	0.0406269	0.0146932	0.0251959	0.016376	0.0139041	0.0241212	0.0434456	0.0433966	0.0440813	0.0443589	0.0417613	0.041986	0.0495909	0.0376504	0.0393204	0.0385248	0.0348062	0.0392827			FALSE
cg16092956	ACSL1	0.131851	0.124611	0.14107	0.199164	0.112691	0.10693	0.101363	0.0888153	0.0463974	0.0506695	0.0474488	0.0502152	0.0524934	0.0972973	0.105994	0.112307	0.101947	0.103527	0.123685	0.119087	0.114403	0.116011	0.12261	0.11395	0.0969278			FALSE
cg17492904	ACSL1	0.0121159	0.0117823	0.0126174	0.00894499	0.0100359	0.0102071	0.0122368	0.0219111	0.0101192	0.0112432	0.00767286	0.0056802	0.00793106	0.0217817	0.0238348	0.0265145	0.0217718	0.0247563	0.0252218	0.0204866	0.0212041	0.022753	0.0216629	0.0182463	0.0205004			FALSE
cg19487718	ACSL1	0.1153	0.0992266	0.220749	0.366923	0.0767683	0.0675125	0.0643385	0.0513768	0.0390084	0.0341042	0.0223526	0.0206359	0.030664	0.06	0.0758327	0.0738146	0.0759073	0.0713692	0.0670665	0.0613204	0.0624924	0.0732394	0.066642	0.074747	0.0735276			FALSE
cg19738182	ACSL1	0.0370017	0.0357367	0.027238	0.0284024	0.0610488	0.0571994	0.0612458	0.0505039	0.0576992	0.0486901	0.0364128	0.0568621	0.0626534	0.0560145	0.048391	0.0469258	0.0456175	0.0509706	0.0523464	0.0460839	0.0422535	0.0449306	0.0411134	0.0360307	0.0424202			FALSE
cg20410192	ACSL1	0.212534	0.0870928	0.160669	0.109867	0.0777272	0.088446	0.0865934	0.0697026	0.0541569	0.048681	0.0554021	0.0436852	0.0455339	0.0784682	0.0924664	0.104298	0.0949635	0.103437	0.0957158	0.095163	0.0833727	0.093147	0.0937242	0.0881452	0.0810647			FALSE
cg21390575	ACSL1	0.188519	0.184523	0.404084	0.562878	0.101734	0.0992257	0.102252	0.0783809	0.0401427	0.0546665	0.0569534	0.0507055	0.055391	0.101323	0.108652	0.105108	0.116533	0.098205	0.112694	0.0997172	0.105613	0.103528	0.109433	0.0798334	0.0856282			FALSE
cg22111003	ACSL1	0.129832	0.12772	0.0731881	0.114372	0.0696095	0.0646229	0.0663063	0.049055	0.0286406	0.0312588	0.0353023	0.0283375	0.0321233	0.0777932	0.0875846	0.0803571	0.0806037	0.0855598	0.0900014	0.095647	0.0866233	0.0909621	0.0994465	0.0669381	0.0590953			FALSE
cg22779802	ACSL1	0.0388489	0.0593507	0.0405676	0.0300801	0.0361268	0.0427605	0.0269748	0.0519169	0.0177563	0.0367818	0.0208776	0.012679	0.0215091	0.0522927	0.062875	0.0565769	0.0515367	0.0469097	0.045247	0.0598642	0.045627	0.0433829	0.0526674	0.040558	0.0429748			FALSE
cg23684603	ACSL1	0.265625	0.168503	0.201124	0.203607	0.0894998	0.087957	0.0921337	0.061563	0.0482857	0.0580909	0.0556335	0.0439274	0.0591149	0.104689	0.102982	0.124877	0.123756	0.123182	0.128055	0.122244	0.119735	0.11877	0.103823	0.107609	0.0853451			FALSE
cg24989061	ACSL1	0.173174	0.15833	0.162587	0.223642	0.0858231	0.0787822	0.0740113	0.0718659	0.0490091	0.0486461	0.0497602	0.0382218	0.0483133	0.0934238	0.108614	0.107364	0.0966517	0.118946	0.111985	0.125348	0.107138	0.125423	0.124382	0.0933447	0.103027			FALSE
cg27391710	ACSL1	0.0211832	0.0228272	0.0114089	0.0388469	0.0132769	0.010583	0.0150711	0.0123527	0.0134657	0.0209558	0.0118219	0.014463	0.00577521	0.0361348	0.0310892	0.0285714	0.035228	0.0338053	0.0332973	0.0277502	0.023485	0.0241083	0.0326465	0.0370633	0.0278575			FALSE
cg06908895	ACSS1	0.144074	0.0883632	0.124686	0.181621	0.0946348	0.0851743	0.107673	0.0880832	0.0535727	0.0522698	0.0440787	0.050827	0.0426088	0.0794537	0.100543	0.100651	0.0992211	0.100125	0.0941196	0.105282	0.0940514	0.102159	0.111308	0.0944841	0.0982357			FALSE
cg14695804	ACSS1	0.165652	0.317927	0.667113	0.577556	0.0629385	0.0657839	0.0552325	0.0424948	0.0472925	0.0410133	0.0415832	0.0369788	0.0487077	0.0716712	0.0790191	0.0750399	0.0910339	0.0903793	0.0940171	0.0790832	0.0936563	0.0913907	0.0978033	0.0749151	0.0542028			FALSE
cg22215340	ACSS1	0.172212	0.180021	0.165142	0.276612	0.183647	0.169729	0.196494	0.146545	0.137594	0.13507	0.14642	0.123899	0.182552	0.193597	0.197124	0.200744	0.193371	0.180041	0.190668	0.201315	0.19415	0.174853	0.195169	0.145729	0.147291			FALSE
cg05143887	ACSS3	0.034533	0.071275	0.0444378	0.042197	0.0651322	0.0308642	0.104162	0.0358647	0.0174631	0.0224746	0.0252531	0.0296296	0.0261346	0.068079	0.0570342	0.0586187	0.0973527	0.0466418	0.0489219	0.0543478	0.0432033	0.0510528	0.0460034	0.0614797	0.0489932			FALSE
cg10789281	ACSS3	0.135069	0.155627	0.0674918	0.0915298	0.0831686	0.0656608	0.114206	0.0474365	0.0588567	0.0659209	0.0580084	0.0520474	0.0412624	0.0930041	0.0760592	0.0905474	0.124172	0.0767566	0.101478	0.084172	0.0781038	0.0999419	0.0719413	0.0844195	0.105479			FALSE
cg11659501	ACSS3	0.107302	0.101552	0.206005	0.0865472	0.126078	0.122794	0.140877	0.0831523	0.105479	0.0835642	0.0887649	0.0983529	0.0781502	0.11347	0.120973	0.1505	0.17616	0.127903	0.160404	0.139294	0.123454	0.125209	0.14963	0.20789	0.158826			FALSE
cg13273396	ACSS3	0.150026	0.158968	0.090847	0.17094	0.115842	0.11985	0.161345	0.0849811	0.0953686	0.104937	0.0866086	0.0891956	0.0512661	0.131807	0.133124	0.164268	0.172214	0.156881	0.144708	0.162167	0.169625	0.148027	0.138981	0.195262	0.171825			FALSE
cg21754400	ACSS3	0.222401	0.133333	0.126677	0.109695	0.150201	0.146546	0.250114	0.0959575	0.107608	0.0898204	0.104062	0.0944471	0.0706231	0.126977	0.12594	0.133644	0.18978	0.151673	0.142491	0.12517	0.132088	0.151044	0.125824	0.217187	0.170406			FALSE
cg23614791	ACSS3	0.0408477	0.0513255	0.0453271	0.0314307	0.0499605	0.0325695	0.0910432	0.0484772	0.0387193	0.0349966	0.0287416	0.0314667	0.0369118	0.0570701	0.0417241	0.0479692	0.0592859	0.0479643	0.0489387	0.0538456	0.0377883	0.0536343	0.0481229	0.0408889	0.0527439			FALSE
cg24711649	ACSS3	0.0931211	0.0666113	0.0695356	0.11864	0.114641	0.0942974	0.190261	0.0864504	0.0882431	0.0685714	0.0779322	0.0562364	0.0774206	0.079982	0.0908352	0.0915016	0.123317	0.0970814	0.103048	0.101054	0.126907	0.10032	0.114425	0.136449	0.111158			FALSE
cg25358039	ACSS3	0.102803	0.07214	0.0617526	0.0618692	0.0729175	0.0669571	0.102847	0.0538746	0.0455496	0.0399771	0.0425316	0.0366405	0.0416166	0.0760726	0.0808752	0.0906649	0.087839	0.0816597	0.0874098	0.083495	0.0804101	0.0815636	0.104983	0.0824812	0.0819158			FALSE
cg26272220	ACSS3	0.0144389	0.0501884	0.0236073	0.0151149	0.0388183	0.0366883	0.0813417	0.0257437	0.0292175	0.021664	0.015304	0.0293638	0.0307622	0.0521879	0.0349848	0.0389154	0.0516219	0.0243758	0.0497329	0.0338313	0.0262823	0.0362011	0.0241186	0.0415587	0.0398339			FALSE
cg00064261	ACTA1	0.217975	0.199151	0.589856	0.836543	0.155254	0.131253	0.149241	0.0958513	0.141536	0.142289	0.138632	0.1312	0.128085	0.162507	0.179098	0.227744	0.190548	0.209426	0.200392	0.159657	0.16815	0.184084	0.167494	0.236889	0.187343			#VALUE!
cg02767613	ACTA1	0.206508	0.177328	0.659098	0.902781	0.124931	0.0990972	0.0906854	0.075278	0.134652	0.100645	0.124272	0.107866	0.0974297	0.166558	0.194162	0.17581	0.206081	0.182713	0.191834	0.113784	0.110308	0.131947	0.112198	0.247405	0.172161			FALSE
cg04030615	ACTA1	0.0895242	0.0698509	0.565283	0.619132	0.0787883	0.0663933	0.0764241	0.0430628	0.0554907	0.0389912	0.0743345	0.0600807	0.0719263	0.0792441	0.0829449	0.11006	0.105291	0.0717067	0.0957576	0.0699406	0.0517647	0.0532448	0.0668573	0.138847	0.0676034			FALSE
cg04900080	ACTA1	0.0901288	0.189224	0.413364	0.511324	0.137457	0.136595	0.12416	0.057391	0.150717	0.128821	0.130555	0.122438	0.127342	0.322888	0.270796	0.249729	0.249019	0.230073	0.238902	0.149159	0.0987298	0.132738	0.10635	0.254605	0.238788			FALSE
cg05347845	ACTA1	0.0470024	0.0521191	0.684103	0.969005	0.0711297	0.0401936	0.0479413	0.03248	0.0358941	0.0462428	0.0498615	0.0377422	0.0274985	0.0937602	0.0980719	0.0841313	0.0916117	0.075754	0.0848851	0.0502268	0.0428963	0.0420771	0.0346243	0.219421	0.075426			FALSE
cg07777790	ACTA1	0.261973	0.196398	0.369141	0.841819	0.151762	0.140727	0.170112	0.100615	0.130391	0.139554	0.139407	0.150982	0.113413	0.239171	0.200051	0.255536	0.207538	0.228188	0.274933	0.195284	0.17264	0.154703	0.156111	0.214002	0.236772			FALSE
cg08652487	ACTA1	0.281989	0.309345	0.473727	0.726841	0.124491	0.10158	0.111381	0.0756332	0.0712482	0.0955589	0.0619615	0.0842908	0.0841323	0.166809	0.196891	0.170346	0.189044	0.183812	0.173468	0.116909	0.103325	0.122732	0.11417	0.156235	0.211617			FALSE
cg09926178	ACTA1	0.82433	0.82615	0.857073	0.665605	0.422174	0.358727	0.378667	0.491361	0.421451	0.476655	0.35806	0.419698	0.426938	0.217287	0.365813	0.371504	0.416607	0.505232	0.464202	0.48725	0.41671	0.41265	0.442356	0.366713	0.378754			FALSE
cg11689813	ACTA1	0.141861	0.127514	0.54824	0.947956	0.0720027	0.056386	0.0636251	0.0350333	0.0751771	0.0927914	0.0722376	0.0635735	0.0884901	0.103466	0.101504	0.130094	0.123925	0.182585	0.132062	0.0913629	0.0570551	0.0773801	0.0700036	0.133635	0.101538			FALSE
cg12908399	ACTA1	0.155169	0.14288	0.450908	0.427365	0.0904998	0.0784714	0.0885413	0.0735065	0.113481	0.105037	0.0998907	0.111626	0.0954531	0.110545	0.120885	0.134267	0.165975	0.145264	0.218097	0.133276	0.0875172	0.101319	0.114995	0.12546	0.134554			FALSE
cg13547644	ACTA1	0.495454	0.631028	0.791603	0.880778	0.173411	0.139987	0.158205	0.145733	0.164613	0.116056	0.14358	0.127559	0.133043	0.117981	0.221611	0.198356	0.196052	0.176788	0.177597	0.178904	0.163596	0.172648	0.172608	0.231638	0.167115			FALSE
cg14852384	ACTA1	0.18478	0.217015	0.411929	0.918991	0.144444	0.122786	0.137106	0.0795073	0.0818849	0.0836239	0.101897	0.0727504	0.0837296	0.211532	0.175484	0.273948	0.204493	0.184935	0.205228	0.137286	0.085051	0.130468	0.110154	0.176435	0.193233			FALSE
cg20025656	ACTA1	0.378699	0.323206	0.480855	0.879457	0.261428	0.217344	0.247651	0.215174	0.247028	0.259292	0.240425	0.230069	0.221819	0.283386	0.307268	0.313369	0.298371	0.312508	0.312443	0.279158	0.325943	0.244986	0.295444	0.305983	0.277897			FALSE
cg23597629	ACTA1	0.439737	0.676203	0.830447	0.901062	0.197103	0.164667	0.185525	0.127835	0.166798	0.174866	0.15686	0.175195	0.176806	0.201125	0.158566	0.217777	0.242402	0.267197	0.238496	0.168956	0.172762	0.161144	0.158592	0.217415	0.222468			FALSE
cg25792990	ACTA1	0.322742	0.172334	0.472371	0.759786	0.125049	0.13558	0.139763	0.0925927	0.0922802	0.0654414	0.0702191	0.0922449	0.072716	0.162379	0.187771	0.155551	0.180102	0.194616	0.180587	0.180552	0.159212	0.143768	0.133063	0.138319	0.144602			FALSE
cg26163852	ACTA1	0.148292	0.119147	0.398863	0.719764	0.0654904	0.0668721	0.0945989	0.126866	0.0578053	0.0574799	0.0689798	0.0643995	0.089092	0.128374	0.147749	0.156903	0.134377	0.149223	0.134903	0.116469	0.153428	0.115131	0.139168	0.13183	0.145872			FALSE
cg27229613	ACTA1	0.713145	0.910218	0.908181	0.498593	0.295409	0.212366	0.256245	0.193111	0.23195	0.217429	0.191352	0.1883	0.292063	0.29743	0.201725	0.342105	0.380711	0.282836	0.487029	0.313173	0.268981	0.280362	0.227053	0.312323	0.246594			FALSE
cg02356111	ACTB	0.0200095	0.0166623	0.0157045	0.0124935	0.0215119	0.0235543	0.0163083	0.0103963	0.00353123	0.014535	0.0144085	0.0155277	0.0153896	0.0240447	0.0322629	0.0318594	0.0314452	0.0231866	0.0352634	0.0311436	0.0330017	0.0319331	0.0306412	0.0252419	0.0229925			FALSE
cg06003197	ACTB	0.079425	0.0335168	0.0257898	0.026648	0.0226359	0.0201479	0.0235052	0.0220043	0.00901727	0.0132019	0.00598709	0.0152023	0.00458104	0.0354015	0.0355445	0.0354548	0.0429406	0.0327458	0.0396238	0.0307097	0.0359405	0.0337493	0.0326342	0.0451488	0.0306066			FALSE
cg07476653	ACTB	0.0223091	0.0253221	0.0360678	0.0336239	0.0368852	0.031581	0.0370141	0.0493709	0.0410796	0.0407215	0.0225546	0.0305286	0.0336273	0.0474256	0.0520174	0.0418045	0.0380157	0.0348908	0.0390187	0.0356297	0.036731	0.0374855	0.0411055	0.0257417	0.0289356			FALSE
cg09041756	ACTB	0.055774	0.0567995	0.0690697	0.078805	0.0556899	0.0602731	0.0655671	0.0426614	0.0604425	0.0547529	0.0645842	0.0747718	0.0862289	0.0682896	0.0860753	0.092317	0.0924961	0.0795692	0.0820047	0.0823944	0.0638568	0.0834783	0.072031	0.0750603	0.0751534			FALSE
cg13677897	ACTB	0.159926	0.0990009	0.133034	0.153655	0.0667328	0.0685465	0.0635364	0.0527556	0.0402933	0.0460965	0.0429026	0.0370467	0.0471728	0.0776476	0.0857766	0.089248	0.0802524	0.0941907	0.0841623	0.0798011	0.0831252	0.078521	0.0859361	0.0799388	0.0801012			FALSE
cg15356195	ACTB	0.0221586	0.019747	0.0251397	0.0246479	0.055712	0.0410919	0.0396622	0.0384021	0.0402404	0.0202114	0.0178871	0.0229597	0.022682	0.0533359	0.0381066	0.0496941	0.0477646	0.0364989	0.0412404	0.0481364	0.0312271	0.0432612	0.0504241	0.0348774	0.0390368			FALSE
cg23162587	ACTB	0.03862	0.0389389	0.0443302	0.0578361	0.0631856	0.0588282	0.0523156	0.0501459	0.0230277	0.0337863	0.0288431	0.019229	0.034261	0.0668616	0.074514	0.0653313	0.0648767	0.0487972	0.0428241	0.0640498	0.0446209	0.0573415	0.0473806	0.0427807	0.0424611			FALSE
cg23175281	ACTB	0.103214	0.0820063	0.0754043	0.094699	0.0416451	0.0512686	0.052127	0.0445632	0.035763	0.0321787	0.0377107	0.0425842	0.0294296	0.067168	0.0665507	0.074683	0.0692205	0.084089	0.0818458	0.0861312	0.0755356	0.073014	0.0830339	0.0698057	0.0574532			FALSE
cg23261233	ACTB	0.254595	0.0703546	0.171803	0.123274	0.0576402	0.0515584	0.0586475	0.0516528	0.0281731	0.0452288	0.0325604	0.0392039	0.0330615	0.0778055	0.0707587	0.0736613	0.0803362	0.0853845	0.0828793	0.0776991	0.0870416	0.0754221	0.0859169	0.0543922	0.0635009			FALSE
cg27056436	ACTB	0.174867	0.19379	0.180022	0.210566	0.242791	0.217253	0.235559	0.169049	0.159193	0.209271	0.191957	0.190876	0.233689	0.228008	0.24362	0.245005	0.241504	0.223788	0.236764	0.225907	0.223308	0.217737	0.216465	0.195531	0.213584			FALSE
cg01369328	ACTG1	0.0291366	0.0289143	0.0236934	0.0191049	0.0381402	0.0393579	0.0282527	0.0189391	0.0298444	0.026951	0.012543	0.0284434	0.0242496	0.04406	0.0384657	0.0313175	0.0282943	0.0266154	0.0285829	0.0341459	0.0278056	0.0284633	0.0319169	0.0222978	0.0317853			FALSE
cg01881939	ACTG1	0.0174412	0.0173606	0.0218476	0.0152088	0.0130078	0.0177435	0.014933	0.0146397	0.0125779	0.0113065	0.00695505	0.0114223	0.00557172	0.0289509	0.030606	0.0240543	0.0275366	0.0246262	0.0240475	0.0240711	0.0271113	0.0219997	0.0299099	0.0207175	0.0223649			FALSE
cg05036147	ACTG1	0.171522	0.13141	0.161566	0.206621	0.123855	0.0944783	0.0973342	0.0858769	0.0597205	0.0645593	0.0783767	0.0652573	0.0612031	0.124872	0.133508	0.146358	0.167722	0.139552	0.141303	0.144341	0.132621	0.142631	0.146215	0.112027	0.113611			FALSE
cg05050789	ACTG1	0.0281955	0.0306062	0.0159769	0.028222	0.0219891	0.028108	0.0211788	0.0206059	0.00867138	0.00403114	0.0080344	0.0112151	0.00460699	0.0395945	0.0413638	0.0328429	0.0379349	0.0324028	0.0447697	0.0448073	0.0364426	0.028964	0.0317653	0.0305699	0.0272453			FALSE
cg05488523	ACTG1	0.0286643	0.0236469	0.0292663	0.0541942	0.0495731	0.0389301	0.0460715	0.0357104	0.0287318	0.0199564	0.0339287	0.0248226	0.0599277	0.0577248	0.055467	0.0454227	0.0557997	0.0417572	0.0490582	0.0523487	0.0467145	0.0407189	0.04781	0.0361106	0.041462			FALSE
cg05984533	ACTG1	0.0479287	0.0689259	0.0609244	0.0472584	0.0863178	0.0982723	0.0716114	0.0681047	0.0854046	0.0740167	0.0680866	0.0627161	0.0943223	0.0672641	0.0758001	0.0751405	0.0764373	0.0687576	0.0761025	0.0809675	0.0630157	0.0640105	0.0840855	0.0605787	0.0539903			FALSE
cg10607155	ACTG1	0.0849471	0.453947	0.0602349	0.0810365	0.24015	0.0884264	0.0933943	0.0869613	0.0499453	0.0973758	0.102325	0.0577004	0.10834	0.292746	0.313478	0.112063	0.0924609	0.108703	0.356393	0.0928911	0.0970556	0.0946222	0.0981558	0.0843374	0.370418			FALSE
cg12475128	ACTG1	0.0107957	0.0171602	0.0148299	0.0220653	0.0274607	0.0155023	0.0154202	0.0206803	0.0167991	0.0132648	0.00852619	0.0131666	0.015874	0.0385455	0.0300411	0.0391903	0.0353458	0.0296818	0.037117	0.041725	0.0342485	0.0314389	0.0313676	0.017813	0.0315084			FALSE
cg13826636	ACTG1	0.0144979	0.0257643	0.0288574	0.0222322	0.0519525	0.037584	0.0412834	0.029299	0.0326605	0.0221354	0.0297857	0.0421047	0.0247668	0.0483193	0.0431359	0.0409533	0.0359772	0.0367745	0.044293	0.0473273	0.0353787	0.0283528	0.0500862	0.0260915	0.0265134			FALSE
cg16067980	ACTG1	0.0486583	0.0159703	0.0231703	0.0542759	0.0424708	0.0337884	0.042455	0.0306893	0.00737135	0.00942641	0.00952503	0.00930494	0.0137265	0.0455102	0.0524378	0.0596249	0.0536969	0.0511875	0.0524827	0.0489477	0.043284	0.0544202	0.0599235	0.028357	0.0300732			FALSE
cg19415364	ACTG1	0.173673	0.170676	0.175661	0.179751	0.227872	0.22727	0.228914	0.197553	0.156292	0.143666	0.120293	0.164674	0.18269	0.221025	0.228818	0.208639	0.221561	0.220587	0.212668	0.209022	0.195685	0.213441	0.200895	0.134669	0.164982			FALSE
cg19517525	ACTG1	0.203763	0.0652728	0.118393	0.115691	0.0507746	0.0517931	0.0570996	0.0391175	0.0371686	0.0390362	0.022828	0.0192616	0.0254486	0.0678206	0.0819938	0.0790967	0.0778304	0.0754176	0.0777137	0.0947424	0.0807894	0.07411	0.0838464	0.0551458	0.0670548			FALSE
cg20335959	ACTG1	0.227826	0.178416	0.203155	0.153665	0.116857	0.111531	0.115047	0.112053	0.0776783	0.0954868	0.0864772	0.0835564	0.0818974	0.127482	0.154168	0.154767	0.146903	0.146986	0.156554	0.138857	0.138687	0.143993	0.163232	0.108167	0.115794			FALSE
cg23473045	ACTG1	0.0532124	0.0490617	0.0355942	0.0297148	0.0465775	0.0469617	0.0445804	0.0443625	0.0627476	0.0347528	0.0313213	0.0466455	0.0298705	0.0573963	0.0507066	0.0603248	0.0339949	0.0397219	0.0544919	0.0615365	0.040719	0.0272593	0.065619	0.0321155	0.0574134			FALSE
cg27350783	ACTG1	0.0403615	0.030704	0.0303343	0.0291389	0.0698686	0.0726692	0.0676419	0.043828	0.057019	0.0534107	0.0448246	0.0671412	0.0524064	0.0628735	0.0549598	0.05581	0.0582301	0.0513014	0.0631076	0.0628817	0.0442833	0.03806	0.0569187	0.0439103	0.0471354			FALSE
cg09375063	ACTL6B	0.149296	0.119835	0.160262	0.130005	0.134637	0.132627	0.135161	0.107691	0.0669823	0.0609404	0.0805247	0.0585706	0.0597282	0.109699	0.133088	0.139473	0.151673	0.144532	0.138582	0.116131	0.121223	0.12917	0.147411	0.138429	0.117508			FALSE
cg16024950	ACTL6B	0.391471	0.33182	0.316957	0.365357	0.178699	0.218608	0.263817	0.176424	0.0773324	0.113156	0.113162	0.0800303	0.0875151	0.244199	0.24745	0.248428	0.240414	0.29554	0.251648	0.210202	0.228785	0.190385	0.207712	0.290742	0.216393			FALSE
cg02798703	ACTL7B	0.798044	0.942502	0.858174	0.688451	0.797181	0.851542	0.795935	0.818335	0.88086	0.885476	0.876996	0.896903	0.867832	0.860114	0.856872	0.845263	0.866035	0.865679	0.87306	0.884016	0.883947	0.832396	0.871233	0.825806	0.852896			FALSE
cg05156613	ACTL7B	0.931309	0.929081	0.91164	0.75932	0.906902	0.8898	0.87318	0.897436	0.908752	0.891247	0.907273	0.899724	0.886993	0.847768	0.895377	0.894382	0.888979	0.893257	0.893446	0.909318	0.916358	0.874554	0.873039	0.845316	0.874526			FALSE
cg13420043	ACTL7B	0.852807	0.866563	0.827778	0.85644	0.844527	0.85205	0.866385	0.873775	0.893217	0.894345	0.906349	0.92885	0.875274	0.824725	0.848798	0.864452	0.874134	0.888412	0.870636	0.875635	0.891018	0.839224	0.858768	0.837519	0.868534			FALSE
cg13728285	ACTL7B	0.964679	0.972423	0.945636	0.835232	0.924219	0.938307	0.93586	0.951486	0.960252	0.921326	0.938732	0.966058	0.938142	0.909824	0.918656	0.906504	0.917139	0.932141	0.914159	0.931414	0.94951	0.86725	0.921608	0.879808	0.929417			FALSE
cg21239572	ACTL7B	0.967262	0.98215	0.958059	0.940967	0.974136	0.975225	0.974712	0.983218	0.978663	0.97188	0.974054	0.964745	0.957363	0.96164	0.960777	0.963557	0.968367	0.969646	0.973302	0.96105	0.970858	0.958182	0.961465	0.924246	0.975302			FALSE
cg02825211	ACTL9	0.060586	0.259971	0.351823	0.0322782	0.134013	0.118912	0.149723	0.119122	0.103699	0.267044	0.134817	0.234202	0.0910283	0.318033	0.267622	0.200714	0.295327	0.194971	0.428194	0.221359	0.286344	0.156914	0.140253	0.314943	0.295631			FALSE
cg15568376	ACTL9	0.414212	0.82043	0.836297	0.324462	0.689316	0.740093	0.679897	0.749746	0.834498	0.857604	0.819093	0.845913	0.786268	0.724	0.777174	0.74745	0.791664	0.768487	0.762508	0.860791	0.86898	0.750129	0.797105	0.748522	0.767224			FALSE
cg23239891	ACTL9	0.472744	0.973301	0.931058	0.200894	0.905601	0.939479	0.9018	0.982991	0.986424	0.984501	0.98646	0.985515	0.975964	0.955733	0.946443	0.952239	0.958099	0.959599	0.960004	0.963949	0.950585	0.898558	0.878023	0.884023	0.963592			FALSE
cg23476937	ACTL9	0.400792	0.849374	0.773501	0.554262	0.700936	0.76639	0.788138	0.653273	0.767319	0.805761	0.747687	0.764963	0.693605	0.818633	0.794236	0.674112	0.833851	0.724134	0.842321	0.775557	0.816295	0.731416	0.741499	0.785556	0.809597			FALSE
cg10372476	ACTN2	0.696346	0.785918	0.782222	0.690425	0.180227	0.190851	0.190068	0.187006	0.288231	0.296059	0.276693	0.223941	0.217558	0.291601	0.494564	0.378679	0.444168	0.347826	0.352279	0.394593	0.341146	0.334126	0.249699	0.384681	0.302252			FALSE
cg11215976	ACTN2	0.0680245	0.0804733	0.308556	0.0796511	0.191173	0.129496	0.266233	0.114021	0.105859	0.0852913	0.0743186	0.0721911	0.0974603	0.254777	0.175985	0.250366	0.317942	0.192796	0.179848	0.102236	0.0890861	0.0980513	0.0973138	0.210322	0.140677			FALSE
cg14932016	ACTN2	0.262903	0.128903	0.262599	0.214865	0.131235	0.144224	0.191792	0.0890141	0.072262	0.0559948	0.0798789	0.0635093	0.0886083	0.113172	0.113119	0.131083	0.149768	0.134922	0.118723	0.113197	0.123935	0.143281	0.115411	0.115985	0.102742			FALSE
cg18770350	ACTN2	0.0207758	0.0156555	0.276727	0.152995	0.0725108	0.0685351	0.161378	0.03621	0.0279287	0.0198571	0.0337026	0.0116099	0.0128958	0.152732	0.0557353	0.128093	0.224372	0.144538	0.0994601	0.0325871	0.0260967	0.0369473	0.0288903	0.1747	0.0805016			FALSE
cg20482698	ACTN2	0.0532566	0.0400136	0.278007	0.069686	0.0995522	0.0604339	0.158959	0.0429973	0.018861	0.0195358	0.0390091	0.0157101	0.0197263	0.141941	0.123107	0.161652	0.215169	0.15283	0.11074	0.0995328	0.0604476	0.0926838	0.0765548	0.145913	0.0950334			FALSE
cg01806972	ACTN3	0.238549	0.973758	0.917575	0.057446	0.169071	0.137837	0.167115	0.0814063	0.274463	0.309414	0.297206	0.226335	0.286927	0.296834	0.341013	0.315336	0.367456	0.349058	0.384918	0.197637	0.154704	0.18263	0.185703	0.337099	0.321287			FALSE
cg10523820	ACTN3	0.140711	0.870014	0.807946	0.0877778	0.102638	0.108653	0.109145	0.0781019	0.112283	0.11366	0.10693	0.0937807	0.115467	0.1124	0.144567	0.14733	0.140995	0.18882	0.143144	0.153325	0.146526	0.157206	0.155343	0.121765	0.138663			FALSE
cg11428229	ACTN3	0.252346	0.178544	0.267889	0.200949	0.10597	0.0894239	0.0965342	0.0865172	0.0817093	0.0775874	0.0770169	0.0747971	0.0768595	0.116785	0.132987	0.118348	0.131738	0.136091	0.120228	0.124559	0.133228	0.140279	0.145214	0.104554	0.116992			FALSE
cg18862171	ACTN3	0.322439	0.825626	0.769779	0.12965	0.171648	0.165158	0.166758	0.133584	0.297995	0.299135	0.300054	0.266561	0.277752	0.247297	0.325692	0.314062	0.353772	0.350309	0.372705	0.229092	0.244015	0.237224	0.216744	0.322633	0.333929			FALSE
cg20608119	ACTN3	0.215373	0.64022	0.682102	0.130808	0.101931	0.0899975	0.0988121	0.0693712	0.0668658	0.0797065	0.079981	0.0734554	0.0780211	0.110658	0.138777	0.141618	0.136809	0.130429	0.128809	0.112852	0.124806	0.11145	0.120282	0.125588	0.125542			FALSE
cg24912904	ACTN3	0.126383	0.830505	0.784108	0.0769438	0.0551111	0.082204	0.0940962	0.051294	0.0476735	0.061899	0.045981	0.038574	0.0466871	0.0673503	0.112246	0.0892654	0.0914523	0.128274	0.100016	0.0912391	0.0754894	0.0837021	0.0957692	0.0814996	0.0828952			FALSE
cg01276128	ACTN4	0.0680272	0.070594	0.0964545	0.0622512	0.115563	0.0932697	0.103567	0.082897	0.0587823	0.0739294	0.0492813	0.0659851	0.0971344	0.107594	0.114039	0.0957933	0.102968	0.0946083	0.11451	0.101112	0.101206	0.0877003	0.094234	0.0709502	0.0867314			FALSE
cg05231821	ACTN4	0.0337711	0.0360044	0.0397196	0.033923	0.050455	0.0291734	0.03	0.0249497	0.0180791	0.0149055	0.0169561	0.015561	0.0308946	0.0499919	0.053491	0.0397436	0.0429647	0.0363014	0.0450577	0.0502986	0.0454314	0.0429715	0.0459786	0.03407	0.0364318			FALSE
cg12955895	ACTN4	0.058782	0.0666816	0.0835376	0.0605312	0.093016	0.101905	0.100433	0.0818014	0.0732341	0.0628912	0.0554236	0.0582345	0.0624767	0.106167	0.0966833	0.101361	0.0738028	0.0779771	0.0742632	0.0872467	0.067173	0.0990786	0.0827374	0.0688369	0.0663502			FALSE
cg13711528	ACTN4	0.140094	0.127231	0.102257	0.097278	0.108781	0.0790851	0.105287	0.0667544	0.0877252	0.0462788	0.0651025	0.0635757	0.0787884	0.0912519	0.0819041	0.0772152	0.082058	0.0854554	0.105117	0.0824997	0.065001	0.0704142	0.0599695	0.0634208	0.0734322			FALSE
cg19109955	ACTN4	0.0873822	0.0371082	0.0478337	0.0449365	0.0292661	0.0246077	0.0211819	0.0243631	0.010585	0.0153878	0.0156748	0.0146903	0.0112515	0.0419131	0.0352156	0.0405431	0.0351816	0.0369563	0.0458059	0.0389929	0.0330398	0.0339251	0.0460617	0.0349866	0.0343146			FALSE
cg24224907	ACTN4	0.0188465	0.0207177	0.0173398	0.015429	0.0207938	0.0178781	0.0177136	0.0189775	0.00746983	0.0142134	0.00353161	0.00924179	0.00446025	0.0282911	0.0221645	0.0238911	0.023454	0.0217304	0.0247778	0.0234349	0.020908	0.0232325	0.0236355	0.018408	0.0218052			FALSE
cg08825816	ACTR10	0.265566	0.150839	0.241405	0.190882	0.117942	0.130708	0.122249	0.10385	0.0769131	0.0548655	0.0609649	0.0660445	0.0693532	0.106577	0.127243	0.126745	0.129404	0.13564	0.148693	0.150349	0.119201	0.128426	0.139166	0.121026	0.118918			FALSE
cg14906010	ACTR10	0.0419663	0.0411249	0.0634103	0.0738359	0.0589571	0.049254	0.0334394	0.0322871	0.0335021	0.0453522	0.0287149	0.0444003	0.0316212	0.0506438	0.0624503	0.065381	0.0625546	0.0684842	0.0765638	0.062253	0.0473153	0.0594558	0.0617068	0.0364662	0.0413929			FALSE
cg24775108	ACTR10	0.0105575	0.0193769	0.016527	0.011492	0.00539331	0.0162408	0.015002	0.0153003	0.0106675	0.0124221	0.0109135	0.0105662	0.0173378	0.0267921	0.0256358	0.0228273	0.0238695	0.0255999	0.027722	0.0247976	0.0171251	0.0228118	0.0244388	0.0154985	0.0147213			FALSE
cg07466585	ACTR1A	0.167102	0.138743	0.166066	0.187747	0.0744193	0.0591706	0.0822641	0.0646	0.0502738	0.0515127	0.0513336	0.0644922	0.044399	0.0833098	0.107777	0.0993081	0.0877594	0.103076	0.100161	0.101379	0.0993499	0.10159	0.0928516	0.091215	0.103624			FALSE
cg09135741	ACTR1A	0.19146	0.192315	0.200522	0.21468	0.0619578	0.0865965	0.0728974	0.0778252	0.076661	0.0696602	0.0665838	0.0676543	0.0756284	0.10175	0.10877	0.103347	0.117488	0.11185	0.121799	0.113767	0.114833	0.122058	0.0878502	0.0943502	0.105269			FALSE
cg11453585	ACTR1A	0.25538	0.273274	0.274962	0.362257	0.104907	0.105926	0.114075	0.077987	0.169235	0.0901169	0.0738249	0.168069	0.106778	0.117167	0.140733	0.146481	0.162742	0.13848	0.155977	0.13965	0.185631	0.127403	0.173341	0.0940726	0.123462			FALSE
cg16006015	ACTR1A	0.052711	0.0438181	0.0442944	0.0439033	0.05656	0.0618588	0.0554455	0.0460389	0.0390814	0.0419979	0.0412562	0.0379293	0.0555491	0.0681662	0.0669432	0.0616244	0.0627003	0.0662482	0.0627395	0.0665069	0.0571754	0.0635559	0.0745954	0.0535942	0.0496588			FALSE
cg19269027	ACTR1A	0.0210043	0.0279095	0.0284495	0.0193587	0.0299826	0.0290512	0.0166975	0.0212766	0.00455581	0.0136647	0.00720841	0.0107004	0.0183245	0.0325376	0.0311617	0.0299178	0.0326759	0.031956	0.0279666	0.0295942	0.0257952	0.0294586	0.031333	0.0238469	0.0209799			FALSE
cg00675843	ACTR1B	0.0267172	0.0515683	0.0385104	0.0515671	0.0483099	0.0472133	0.0415285	0.039594	0.0246413	0.0335436	0.0331628	0.0210425	0.0426372	0.0544181	0.0510854	0.0596828	0.0482673	0.0534313	0.0648759	0.0524112	0.0424255	0.0528153	0.0444258	0.0474299	0.0439749			FALSE
cg03574736	ACTR1B	0.0121059	0.0111322	0.0265691	0.0267031	0.0247475	0.026684	0.0224295	0.00815199	0.0105382	0.0122428	0.00939333	0.00845605	0.00952102	0.0282051	0.0257173	0.0286264	0.0288778	0.0344342	0.0281063	0.0282985	0.0201704	0.0268299	0.0285465	0.0204153	0.0238749			FALSE
cg05720937	ACTR1B	0.0964253	0.132113	0.152663	0.125859	0.0872694	0.0982526	0.0898442	0.0604153	0.0464444	0.0618699	0.063156	0.0532889	0.0457931	0.0873735	0.113276	0.119215	0.111348	0.132146	0.135564	0.130671	0.124337	0.106526	0.119831	0.101223	0.101288			FALSE
cg10737766	ACTR1B	0.0455879	0.0269126	0.0293492	0.0367016	0.033806	0.0337017	0.0435409	0.028831	0.0161335	0.016328	0.0185533	0.0151484	0.0235615	0.0564225	0.0578438	0.0564516	0.0477028	0.0489086	0.0556387	0.0525257	0.0462081	0.0510183	0.0507545	0.0334847	0.0271108			FALSE
cg13781389	ACTR1B	0.0147322	0.0156574	0.0156463	0.0306586	0.0313331	0.0250986	0.0166914	0.0221369	0.00925713	0.0161759	0.0104185	0.0124514	0.00807854	0.034476	0.0325282	0.0334732	0.0253031	0.0306355	0.0375744	0.0339814	0.0257255	0.0269341	0.0253261	0.0230058	0.0231668			FALSE
cg19402613	ACTR1B	0.0920587	0.036783	0.0482499	0.0502233	0.0222484	0.0259498	0.0197609	0.0313405	0.0131555	0.01301	0.0158019	0.0154664	0.0187598	0.0486787	0.0455631	0.0501526	0.0361832	0.043192	0.0356481	0.0462155	0.0383938	0.0392449	0.0372973	0.0385829	0.0255747			FALSE
cg19863227	ACTR1B	0.0526111	0.0427009	0.0435474	0.0308672	0.0345501	0.0345658	0.0324832	0.0277684	0.0150917	0.0233016	0.00586439	0.0204045	0.0172243	0.0404542	0.0347486	0.0395099	0.0441216	0.0374078	0.0402891	0.0491256	0.0334601	0.0384096	0.0346394	0.0366434	0.0347278			FALSE
cg22411710	ACTR1B	0.0305107	0.0331906	0.0495845	0.0482018	0.0348259	0.0288405	0.0370209	0.0255785	0.0176324	0.0218857	0.0166043	0.026825	0.0327631	0.0363636	0.0356044	0.0412322	0.0398102	0.0385115	0.0403864	0.0476649	0.0476789	0.0470196	0.0434995	0.0368599	0.0323677			FALSE
cg23123262	ACTR1B	0.217577	0.098532	0.112508	0.133227	0.0677529	0.0717751	0.0796306	0.0550016	0.0355879	0.0506011	0.0411181	0.0316669	0.0414414	0.107198	0.0975809	0.106773	0.111737	0.10203	0.104906	0.102228	0.114301	0.100406	0.100333	0.0698985	0.0811046			FALSE
cg27141863	ACTR1B	0.011389	0.0194038	0.0137745	0.0134504	0.0172482	0.0119802	0.0189989	0.0188153	0.0130189	0.0122228	0.0118619	0.00892659	0.00738916	0.02464	0.0268355	0.0236637	0.0255829	0.0268358	0.0305956	0.0273893	0.0199023	0.0248574	0.025568	0.0211712	0.0210946			FALSE
cg27488206	ACTR1B	0.132177	0.102489	0.128877	0.113824	0.0834525	0.0970057	0.105906	0.068531	0.0566202	0.0751045	0.063818	0.0538095	0.0600077	0.0953467	0.114729	0.112671	0.114928	0.137596	0.11867	0.126559	0.118633	0.10948	0.117003	0.0982868	0.102728			FALSE
cg12644353	ACTR3	0.204769	0.229503	0.289552	0.315863	0.162207	0.155626	0.167726	0.144213	0.127574	0.118842	0.141896	0.113715	0.121202	0.153991	0.201424	0.184125	0.171364	0.186771	0.194752	0.190864	0.191565	0.166975	0.191252	0.159009	0.159471			FALSE
cg22066186	ACTR3	0.163705	0.0941263	0.118565	0.153476	0.0839389	0.0867915	0.0893416	0.0900562	0.0591631	0.0564077	0.0579852	0.0472959	0.0600324	0.102212	0.118632	0.10865	0.110743	0.1093	0.112262	0.118519	0.109906	0.112006	0.105569	0.0946229	0.0888261			FALSE
cg22893248	ACTR3C	0.158277	0.273665	0.89293	0.917599	0.0849305	0.0930916	0.176349	0.0964121	0.0189984	0.0329923	0.0161324	0.0112498	0.0185124	0.0490584	0.0596806	0.0578065	0.0587121	0.0821021	0.125537	0.0569456	0.0555713	0.179878	0.0543563	0.0859578	0.0783771			FALSE
cg00986050	ACTR5	0.196015	0.138578	0.199499	0.18158	0.104194	0.0991919	0.1128	0.085304	0.0801391	0.0750971	0.0827035	0.0686676	0.0552744	0.118259	0.132329	0.129821	0.117239	0.126235	0.121658	0.129113	0.122036	0.126976	0.127504	0.100563	0.0971777			FALSE
cg03532554	ACTR5	0.132299	0.0752092	0.0784651	0.12512	0.0540336	0.0516449	0.0636882	0.0495849	0.0315633	0.0416207	0.0361272	0.0306975	0.0384019	0.0697856	0.0905797	0.0825516	0.0913544	0.0861992	0.0869836	0.0731517	0.0843136	0.103898	0.0840781	0.0654191	0.066463			FALSE
cg09937324	ACTR5	0.124467	0.0902994	0.074726	0.163911	0.0440629	0.043802	0.0471397	0.0316727	0.0304348	0.0248984	0.0244198	0.030168	0.0194572	0.0642788	0.0701046	0.0731419	0.084948	0.074556	0.0784747	0.0720936	0.0720844	0.0762428	0.0853001	0.0477565	0.0554203			FALSE
cg15298358	ACTR5	0.176304	0.120318	0.109621	0.105631	0.0749144	0.0807757	0.0833948	0.074527	0.0715298	0.0599837	0.0828177	0.0552073	0.0729545	0.100951	0.132072	0.116625	0.12946	0.119686	0.103294	0.118836	0.115079	0.127023	0.128341	0.095573	0.0951077			FALSE
cg20010873	ACTR5	0.273393	0.184492	0.158602	0.214589	0.135479	0.147384	0.145844	0.132246	0.100923	0.0982961	0.109814	0.0877579	0.112704	0.159788	0.178997	0.185149	0.196398	0.196095	0.187569	0.183478	0.203477	0.17088	0.205006	0.146382	0.148528			FALSE
cg21753290	ACTR5	0.134363	0.0821143	0.191051	0.114022	0.052313	0.0521694	0.049372	0.041437	0.0297347	0.0243816	0.0347258	0.0312214	0.027932	0.0609652	0.0633813	0.0632317	0.0691604	0.0945693	0.076919	0.0676191	0.063948	0.0746289	0.062934	0.0499646	0.0502745			FALSE
cg26826852	ACTR5	0.164922	0.078034	0.116507	0.0957498	0.0643801	0.0601659	0.0603587	0.0561835	0.0475459	0.043899	0.0441039	0.0478522	0.0504601	0.0735105	0.0957387	0.102604	0.0836712	0.0995142	0.1046	0.096877	0.0900135	0.0929897	0.0868861	0.0758929	0.0725279			FALSE
cg00691168	ACTR6	0.0682081	0.074949	0.0388462	0.0538947	0.0453415	0.0379129	0.0420283	0.0364249	0.0288117	0.0271799	0.0240907	0.0463474	0.0173695	0.0709075	0.0676859	0.0906818	0.0702839	0.0752609	0.0732814	0.0762808	0.0846176	0.0768077	0.0916539	0.0446749	0.0327033			FALSE
cg08630055	ACTR6	0.044049	0.063147	0.0582843	0.0378269	0.0678235	0.0600019	0.0537156	0.0565123	0.0359259	0.0314231	0.035228	0.0340934	0.0465689	0.0538639	0.0551432	0.0616906	0.0606151	0.0639177	0.0513242	0.0601192	0.0621891	0.0601973	0.061507	0.0326412	0.0418278			FALSE
cg09464487	ACTR6	0.0751236	0.0707032	0.0827642	0.214955	0.0473104	0.0491427	0.0512076	0.0365151	0.0262703	0.0315108	0.0287687	0.0279856	0.0299729	0.051347	0.0688686	0.0534105	0.0684293	0.0622512	0.0668774	0.0698933	0.0740337	0.0631215	0.0667337	0.0535471	0.0629621			FALSE
cg12056857	ACTR6	0.0626818	0.0585159	0.0677127	0.321599	0.112659	0.109218	0.0999321	0.0717791	0.00810096	0.0203212	0.0192338	0.0166905	0.0204851	0.115595	0.130664	0.131346	0.133927	0.144731	0.132432	0.154992	0.116479	0.117911	0.148025	0.0622343	0.0564987			FALSE
cg26647736	ACTR6	0.0374007	0.0425604	0.0403766	0.337343	0.0420086	0.0252585	0.0324234	0.0262263	0.0083432	0.0106457	0.0119305	0.00820666	0.0164462	0.045376	0.0539767	0.0534231	0.0517928	0.0417163	0.0486006	0.0550093	0.0428272	0.0478433	0.0527786	0.0385511	0.0384587			FALSE
cg07077900	ACTR8	0.0301674	0.0180333	0.0249915	0.0243747	0.0151731	0.0235751	0.020133	0.0140421	0.0115189	0.0145204	0.0121115	0.0117566	0.00942721	0.038376	0.0447845	0.0393811	0.0399381	0.027849	0.0382114	0.0390061	0.0479459	0.0311748	0.0326764	0.0263081	0.0265824			FALSE
cg18340446	ACTR8	0.0147947	0.0257184	0.0114745	0.0214962	0.0263158	0.0161443	0.0232149	0.0127389	0.00915699	0.013907	0.00616383	0.0163352	0.0156901	0.0340549	0.0350536	0.0370749	0.0317011	0.0280824	0.0330675	0.027773	0.0264244	0.030701	0.0327168	0.0192495	0.0238891			FALSE
cg25680916	ACTR8	0.165563	0.170787	0.130247	0.176918	0.139778	0.121542	0.132928	0.100904	0.146879	0.162461	0.154666	0.157043	0.142543	0.19719	0.160272	0.159254	0.161046	0.158772	0.163869	0.139441	0.111585	0.13336	0.133264	0.155006	0.121836			FALSE
cg26742183	ACTR8	0.096616	0.0304192	0.0646077	0.0565312	0.0246719	0.0262909	0.030303	0.024107	0.013113	0.0127516	0.0178675	0.0133598	0.00957461	0.0438227	0.0489818	0.0387021	0.0379278	0.0361598	0.0337588	0.0432632	0.0398052	0.0448885	0.0484721	0.0259366	0.0402249			FALSE
cg06169627	ACTRT2	0.716268	0.903681	0.815802	0.285473	0.596452	0.61134	0.638762	0.607714	0.809232	0.807028	0.813237	0.794672	0.776937	0.760229	0.787659	0.789488	0.785507	0.791459	0.794899	0.810467	0.819138	0.778814	0.764393	0.822025	0.747643			FALSE
cg07795402	ACTRT2	0.915981	0.979308	0.943248	0.190215	0.917204	0.918612	0.875451	0.943027	0.913426	0.914466	0.923621	0.921702	0.89539	0.943342	0.942782	0.92671	0.941325	0.951579	0.942386	0.934903	0.950604	0.9135	0.90425	0.933127	0.934462			FALSE
cg10888031	ACTRT2	0.799409	0.956091	0.876036	0.281352	0.731298	0.73135	0.733973	0.764405	0.846412	0.817171	0.814164	0.849163	0.817882	0.853749	0.834284	0.791179	0.839	0.813276	0.836754	0.842001	0.817322	0.811612	0.815651	0.808929	0.848181			FALSE
cg24669191	ACTRT2	0.931341	0.963903	0.957863	0.592407	0.96	0.959036	0.949549	0.970866	0.976541	0.969892	0.983087	0.980764	0.965515	0.954109	0.960556	0.955323	0.947276	0.954261	0.961969	0.941142	0.950638	0.936275	0.908848	0.961345	0.956268			FALSE
cg02093647	ACVR2A	0.202836	0.0844062	0.156778	0.154414	0.091325	0.0850641	0.0963776	0.075129	0.0623123	0.0654182	0.0636854	0.053222	0.0653103	0.104417	0.111597	0.112871	0.118685	0.112315	0.110179	0.111856	0.112436	0.123765	0.107784	0.110581	0.0971882			FALSE
cg06120425	ACVR2A	0.0373927	0.0428862	0.0447143	0.0395463	0.0677113	0.0476259	0.0556596	0.0296016	0.0201555	0.0420186	0.0346536	0.025838	0.056377	0.0664896	0.0635101	0.0765866	0.0554984	0.0648272	0.0682991	0.0601633	0.0579495	0.0552356	0.0617157	0.0440125	0.0292807			FALSE
cg06907069	ACVR2A	0.102686	0.0811092	0.155426	0.121176	0.0757959	0.0560764	0.056	0.0901558	0.0398955	0.0195884	0.0329951	0.0378581	0.0115995	0.0968788	0.0942142	0.0945448	0.0956812	0.0934336	0.0901834	0.112516	0.0925436	0.101356	0.108426	0.0741778	0.0764385			FALSE
cg14425722	ACVR2A	0.16764	0.0898876	0.0913745	0.104619	0.0485555	0.0479753	0.0695253	0.0430626	0.037783	0.0393358	0.034141	0.0316542	0.0295582	0.0737489	0.0750162	0.0716482	0.0720308	0.0689456	0.076764	0.0696853	0.0567539	0.0669308	0.0827933	0.0738887	0.0623611			FALSE
cg14689355	ACVR2A	0.200712	0.126882	0.209804	0.17226	0.099512	0.100083	0.0974488	0.0775707	0.0698649	0.0587052	0.0685048	0.0660722	0.0673313	0.119386	0.135078	0.119972	0.122452	0.128413	0.133119	0.130296	0.133715	0.119207	0.127411	0.122178	0.117597			FALSE
cg16081228	ACVR2A	0.0841437	0.0551907	0.0645353	0.168434	0.0355844	0.0370024	0.051979	0.0240655	0.0268964	0.0238382	0.0201236	0.0130636	0.0217893	0.0534779	0.0662145	0.0544306	0.0624622	0.0665577	0.060577	0.0704394	0.053629	0.0507506	0.0624093	0.0587549	0.0555556			FALSE
cg21579828	ACVR2A	0.0983425	0.0487409	0.0461566	0.0317188	0.0435903	0.0515493	0.0495885	0.0406715	0.0149035	0.0343631	0.0170755	0.0129896	0.0309827	0.0709118	0.0790956	0.0682242	0.0670795	0.0849481	0.075805	0.0713382	0.0549629	0.0665318	0.0683204	0.0393791	0.0442052			FALSE
cg22464182	ACVR2A	0.31748	0.174313	0.211248	0.280375	0.0601131	0.0577362	0.0572691	0.0441993	0.0464096	0.0507804	0.0598813	0.0390891	0.0401207	0.0842731	0.0961121	0.0934789	0.0979935	0.099181	0.100418	0.100194	0.0964632	0.09	0.0911144	0.0621359	0.0693463			FALSE
cg07170824	ACVRL1	0.357538	0.618722	0.871588	0.832201	0.322856	0.272911	0.356074	0.32073	0.177941	0.1637	0.124134	0.214853	0.116887	0.310539	0.26251	0.314822	0.331118	0.329828	0.280624	0.319037	0.31514	0.29803	0.310669	0.251465	0.293572			FALSE
cg10999429	ACVRL1	0.181933	0.494996	0.8243	0.771347	0.0765071	0.0721807	0.0729435	0.0555728	0.0463221	0.0447887	0.0485992	0.0375328	0.0479056	0.0942565	0.102436	0.112499	0.0991953	0.0971223	0.0975984	0.1074	0.103441	0.103322	0.108423	0.0730303	0.0840841			FALSE
cg12193731	ACVRL1	0.097848	0.962228	0.97063	0.971022	0.15465	0.174996	0.151093	0.0862385	0.0541879	0.106569	0.128871	0.0786973	0.129891	0.0871287	0.177651	0.258555	0.235077	0.191463	0.189201	0.169086	0.142314	0.0850507	0.0886942	0.16461	0.178033			FALSE
cg20707780	ACVRL1	0.055064	0.631125	0.924763	0.932123	0.0432963	0.0455861	0.0406795	0.0243136	0.0191955	0.0265266	0.0340647	0.0254338	0.0398758	0.0679533	0.0554457	0.0489397	0.0567353	0.0453836	0.0475016	0.036812	0.0373312	0.0438847	0.0464171	0.0463516	0.0495587			FALSE
cg25749512	ACVRL1	0.388587	0.94906	0.966225	0.956235	0.457643	0.474539	0.453971	0.467114	0.581591	0.609321	0.658205	0.666701	0.6187	0.544606	0.608565	0.686231	0.686166	0.685008	0.678104	0.730339	0.68701	0.654054	0.660846	0.633126	0.653122			FALSE
cg26372400	ACVRL1	0.226031	0.806342	0.809759	0.935099	0.134398	0.136052	0.127957	0.0790294	0.094916	0.094146	0.110151	0.0911693	0.0892673	0.11899	0.128879	0.207144	0.186691	0.157574	0.156878	0.158228	0.164627	0.128325	0.14864	0.165467	0.156467			FALSE
cg01458759	ACY1	0.125285	0.0752307	0.135852	0.0731537	0.0558351	0.0481615	0.0575387	0.0421552	0.0492252	0.0366208	0.0359853	0.0276663	0.043785	0.0641527	0.0757319	0.0739306	0.0725547	0.0803934	0.0665558	0.058475	0.0768666	0.0662039	0.0741793	0.0590464	0.0531971			FALSE
cg02942461	ACY1	0.0950344	0.091155	0.0834783	0.0968903	0.0664029	0.0754218	0.0759042	0.0667799	0.0570563	0.0591325	0.0494679	0.0549242	0.0598754	0.0843715	0.100085	0.110612	0.0917413	0.10561	0.0980955	0.141735	0.115422	0.116518	0.117079	0.0739988	0.0708802			FALSE
cg11440409	ACY1	0.038002	0.0411594	0.0459824	0.0463959	0.038422	0.0486482	0.0486424	0.0395392	0.0310001	0.0538743	0.0490566	0.0544134	0.024092	0.0625351	0.0609353	0.0503673	0.0465696	0.0505565	0.0469634	0.0529791	0.0429017	0.0462081	0.0433489	0.0382883	0.0602619			FALSE
cg18509826	ACY1	0.0743919	0.11307	0.0638788	0.0741671	0.0723877	0.0672746	0.0704225	0.0445015	0.0444597	0.0446442	0.0415073	0.0465257	0.055546	0.0668531	0.0597123	0.0753788	0.0655543	0.0649106	0.0589062	0.0709977	0.0490486	0.0508645	0.0626188	0.0421045	0.0421528			FALSE
cg25717799	ACY1	0.172595	0.0990583	0.104868	0.171092	0.0539764	0.0604186	0.0575547	0.0399722	0.0457992	0.041006	0.0589045	0.0486813	0.0988335	0.0789529	0.0850679	0.0897381	0.0847512	0.0809035	0.0810967	0.0880467	0.0849624	0.092508	0.098553	0.0525974	0.0650827			FALSE
cg04153092	ACYP2	0.0824753	0.638315	0.581341	0.0294879	0.0270744	0.0224058	0.022327	0.0163747	0.0127682	0.0146026	0.00388719	0.0228643	0.0163707	0.0334849	0.0364608	0.0356535	0.028183	0.0300022	0.0314238	0.0327273	0.0375478	0.113707	0.0318789	0.0311758	0.0251922			FALSE
cg10973735	ACYP2	0.0164767	0.401986	0.320123	0.0144947	0.0472386	0.0353961	0.0303101	0.0429803	0.0320762	0.0131587	0.0121269	0.0285797	0.0342457	0.0418898	0.0394591	0.0411213	0.0414752	0.0349934	0.0398247	0.0526555	0.0426203	0.0506823	0.0427207	0.0327663	0.0334664			FALSE
cg06049791	ADA	0.107043	0.123124	0.118634	0.114711	0.0697285	0.0677176	0.0674182	0.0610993	0.0274694	0.0414772	0.0387601	0.0467521	0.0170004	0.0719547	0.0900685	0.0889619	0.0896152	0.0824973	0.102536	0.0969738	0.101451	0.0855191	0.0873047	0.0628407	0.072835			FALSE
cg06079428	ADA	0.0176664	0.0286242	0.0208014	0.016092	0.0263602	0.0277215	0.0229171	0.0267976	0.0105997	0.0113355	0.00965379	0.0106809	0.00468117	0.0273092	0.0280356	0.019572	0.0296907	0.0263518	0.0228727	0.0264034	0.0239129	0.0233155	0.0275372	0.0248623	0.0260325			FALSE
cg08283932	ADA	0.0139792	0.010628	0.0124005	0.0181488	0.0192704	0.00307085	0.0113966	0.00807873	0.0167239	0.00948967	0.0192073	0.0135051	0.00810191	0.0289613	0.0247443	0.0277714	0.0233796	0.0244934	0.029316	0.0310183	0.0242484	0.026055	0.0274519	0.0224493	0.0222094			FALSE
cg11091439	ADA	0.0336	0.0183471	0.0234644	0.0178096	0.0228123	0.0178941	0.0302729	0.0197091	0.0111288	0.0127794	0.00898677	0.0107355	0.0134023	0.0313381	0.0317254	0.0218467	0.0313445	0.027398	0.0311901	0.0275278	0.0256683	0.0253222	0.0306177	0.0258843	0.0217805			FALSE
cg02155558	ADAL	0.0891089	0.699694	0.0864518	0.400879	0.0729835	0.123176	0.265439	0.0485637	0.302181	0.0788367	0.0909769	0.0783314	0.0645624	0.143233	0.328171	0.481473	0.230014	0.129921	0.394644	0.327252	0.110433	0.151896	0.149453	0.113581	0.115794			FALSE
cg17120637	ADAL	0.120023	0.0677966	0.0741031	0.100175	0.0477016	0.0481998	0.0731095	0.0454719	0.0295254	0.0367604	0.0328106	0.0272532	0.0396929	0.0864858	0.0903113	0.0935328	0.0828134	0.0902318	0.0863609	0.0910385	0.0885729	0.0700439	0.1041	0.083127	0.0689655			FALSE
cg20114781	ADAL	0.0161022	0.0494887	0.021759	0.0117941	0.0170077	0.0121909	0.0124579	0.0120828	0.0107229	0.0106571	0.00371149	0.00834473	0.0101061	0.0345088	0.0332491	0.0421886	0.0273501	0.0290363	0.0300252	0.0321327	0.0312072	0.0248782	0.0285786	0.0231463	0.0221487			FALSE
cg25415508	ADAL	0.177333	0.112792	0.2419	0.178683	0.12172	0.120244	0.133035	0.115306	0.0547407	0.065748	0.0687982	0.0604019	0.0713418	0.112993	0.146804	0.134055	0.133025	0.132358	0.14042	0.131849	0.130532	0.142577	0.139968	0.116799	0.13674			FALSE
cg26910465	ADAL	0.0911196	0.0820014	0.150419	0.112671	0.0616553	0.0564642	0.0471622	0.0411344	0.0301973	0.0349037	0.0370498	0.0285202	0.0360838	0.0673824	0.0674447	0.0721742	0.0813666	0.0712147	0.103208	0.0658416	0.0577845	0.0758599	0.0701273	0.0669026	0.0503302			FALSE
cg26918442	ADAL	0.108675	0.0608962	0.0457113	0.106092	0.0609964	0.0563567	0.0565292	0.0441581	0.0234645	0.0299244	0.0265372	0.0273873	0.0398429	0.0598537	0.0630706	0.0697239	0.0675199	0.0750373	0.0634891	0.0727633	0.060395	0.0638156	0.0726684	0.0567775	0.0643246			FALSE
cg27015174	ADAL	0.187863	0.214703	0.175365	0.248462	0.0595457	0.0629194	0.0806456	0.0775432	0.0526224	0.0405951	0.0531422	0.0539501	0.0477976	0.0963768	0.104417	0.117705	0.104203	0.122398	0.140054	0.1045	0.0980301	0.106471	0.117248	0.092019	0.111787			FALSE
cg27139077	ADAL	0.0245104	0.0265221	0.034773	0.0165659	0.0358667	0.03275	0.0263415	0.0185849	0.0271199	0.0270282	0.0161491	0.0218725	0.0370918	0.0487296	0.0361805	0.0356365	0.0377039	0.0427187	0.0412128	0.0427857	0.0385747	0.0367996	0.0336306	0.037532	0.0319632			FALSE
cg02971627	ADAM10	0.17017	0.0735626	0.0872008	0.137967	0.0670502	0.0618105	0.0723938	0.055077	0.0374213	0.0442233	0.037825	0.0355026	0.0417852	0.0657564	0.0775821	0.0804857	0.0747394	0.078862	0.081761	0.0741573	0.0748212	0.0872235	0.085709	0.0605902	0.0650291			FALSE
cg22727416	ADAM10	0.117611	0.101946	0.142524	0.0722079	0.0507528	0.0521665	0.0551066	0.0468711	0.0451946	0.0259516	0.0349333	0.0482	0.0361553	0.0712158	0.0787388	0.0805495	0.0740073	0.07635	0.0740486	0.0794577	0.073597	0.080623	0.08389	0.051056	0.0603349			FALSE
cg23535753	ADAM10	0.0455727	0.0307557	0.053739	0.0298765	0.0481654	0.018836	0.0318036	0.0200065	0.0210618	0.0110529	0.0109631	0.0269204	0.0326915	0.0537951	0.0513044	0.0414765	0.050444	0.0441974	0.0415012	0.0548128	0.0371977	0.0433358	0.0589179	0.0359077	0.0366104			FALSE
cg04929503	ADAM11	0.035596	0.0235711	0.0376792	0.0683769	0.0484299	0.0488908	0.0548318	0.0381006	0.0187158	0.0272595	0.020042	0.0206751	0.0206938	0.0460604	0.0520783	0.0534514	0.0576306	0.0597562	0.0500085	0.0576967	0.0432615	0.0477172	0.0580959	0.0449806	0.0500976			FALSE
cg20781461	ADAM11	0.0314772	0.0683618	0.398421	0.0405524	0.0424379	0.042557	0.0381101	0.0295332	0.0145427	0.0287295	0.0194062	0.0177361	0.0202469	0.0690563	0.0628816	0.0803498	0.0840755	0.0778869	0.0676772	0.0434029	0.0306975	0.0385667	0.0453371	0.0973174	0.0868133			FALSE
cg25558103	ADAM11	0.711437	0.963334	0.95139	0.443116	0.288099	0.261156	0.261537	0.226995	0.0824766	0.104014	0.144484	0.104793	0.118101	0.175261	0.128634	0.184557	0.223877	0.167934	0.203618	0.0876274	0.0724453	0.079825	0.110311	0.284849	0.181322			FALSE
cg26022073	ADAM11	0.12227	0.635788	0.559594	0.475079	0.107997	0.0902867	0.0870392	0.0568986	0.0626949	0.0922075	0.0767118	0.060648	0.075697	0.100609	0.129387	0.119066	0.11777	0.0977719	0.122325	0.094479	0.0827039	0.0862136	0.0916874	0.114356	0.0989666			FALSE
cg00922781	ADAM12	0.303547	0.0966315	0.267416	0.884046	0.131364	0.0937184	0.0963243	0.0802714	0.0919148	0.0843951	0.0918698	0.0730074	0.0716185	0.134182	0.139149	0.177113	0.158491	0.180044	0.130934	0.104157	0.142913	0.123094	0.126043	0.190158	0.161997			FALSE
cg02327997	ADAM12	0.78328	0.43157	0.351893	0.887825	0.280105	0.225016	0.254428	0.207968	0.205457	0.191406	0.198275	0.179156	0.161794	0.257617	0.227407	0.311862	0.280363	0.230958	0.307724	0.204218	0.192921	0.187401	0.182085	0.337626	0.270164			FALSE
cg04892170	ADAM12	0.108781	0.0848262	0.120773	0.815428	0.0945118	0.0816555	0.0836403	0.061642	0.0910465	0.0702267	0.0877918	0.0714265	0.0840892	0.0942852	0.0902985	0.0960147	0.119454	0.110557	0.113143	0.0794717	0.070666	0.0732011	0.0701824	0.136256	0.0920537			FALSE
cg05181041	ADAM12	0.177651	0.108008	0.180458	0.897073	0.129243	0.090573	0.0979048	0.0860516	0.0872071	0.0877028	0.0958022	0.0817494	0.0541119	0.127617	0.131175	0.181459	0.210129	0.146831	0.170992	0.124386	0.121436	0.108677	0.106929	0.24278	0.184174			FALSE
cg05237641	ADAM12	0.691222	0.361446	0.239544	0.971239	0.308369	0.185687	0.224829	0.169162	0.069526	0.0631891	0.0672443	0.0642185	0.0448761	0.166038	0.176462	0.282296	0.23076	0.139389	0.193869	0.0907712	0.07007	0.0982909	0.0657166	0.267578	0.19441			FALSE
cg11668923	ADAM12	0.224434	0.147253	0.146631	0.9	0.144289	0.117603	0.120596	0.114244	0.118594	0.0926865	0.0952741	0.106791	0.0545475	0.147638	0.163774	0.21829	0.220268	0.169028	0.206429	0.175477	0.166581	0.163568	0.165006	0.249548	0.22711			FALSE
cg13488201	ADAM12	0.705502	0.327084	0.294144	0.905581	0.232578	0.190028	0.211698	0.160415	0.154033	0.124011	0.167784	0.127719	0.124791	0.227196	0.218263	0.252516	0.238991	0.214793	0.270226	0.165057	0.153121	0.162381	0.142846	0.309779	0.250302			FALSE
cg14621053	ADAM12	0.604794	0.229574	0.15896	0.977291	0.205383	0.11348	0.14864	0.100719	0.0491054	0.0405874	0.0431088	0.0439064	0.0209185	0.147682	0.112262	0.236913	0.208536	0.105028	0.165371	0.0604175	0.0398192	0.0727376	0.0423671	0.200359	0.136435			FALSE
cg16257029	ADAM12	0.707574	0.698388	0.404889	0.747319	0.418038	0.362465	0.362253	0.378503	0.197822	0.225793	0.253002	0.2175	0.185794	0.219631	0.242661	0.259844	0.332228	0.301909	0.315022	0.247987	0.196533	0.229847	0.224257	0.260365	0.263528			FALSE
cg26808747	ADAM12	0.689664	0.625045	0.547265	0.8033	0.457896	0.371429	0.408396	0.396079	0.186719	0.196377	0.186138	0.172474	0.178131	0.225234	0.186016	0.211402	0.307971	0.235952	0.243862	0.146627	0.119969	0.136327	0.137017	0.262146	0.218983			FALSE
cg01118224	ADAM17	0.0204681	0.0210477	0.0300176	0.0236255	0.0191525	0.0176065	0.0200479	0.0192768	0.0156189	0.0211784	0.0131279	0.0128087	0.0201505	0.0385841	0.0404473	0.031193	0.026919	0.0280612	0.0299288	0.0326461	0.0246186	0.0317069	0.0347987	0.0270714	0.0288321			FALSE
cg01373705	ADAM17	0.13402	0.114716	0.137687	0.124152	0.0468227	0.0503918	0.0453702	0.0282453	0.01674	0.0370284	0.0209465	0.0128263	0.00974003	0.0591144	0.0662075	0.080292	0.0742588	0.0658199	0.0724841	0.0740385	0.064793	0.0719144	0.0746747	0.051641	0.0517053			FALSE
cg01393184	ADAM17	0.116973	0.0709184	0.151032	0.0874568	0.0693371	0.0612233	0.0658104	0.0499545	0.0336593	0.0314343	0.0298355	0.0351557	0.0326844	0.0934116	0.103969	0.0905002	0.10745	0.0975774	0.100319	0.110611	0.0837549	0.0977823	0.100767	0.0680145	0.0597971			FALSE
cg01822537	ADAM17	0.077746	0.0588638	0.0609714	0.0902184	0.0360612	0.0340232	0.0383063	0.0266605	0.0308741	0.0248338	0.0240218	0.0210896	0.0437108	0.0612372	0.0695202	0.0432543	0.0460713	0.0406782	0.0665109	0.0490115	0.0316331	0.050482	0.0472522	0.0307796	0.0371519			FALSE
cg03998474	ADAM17	0.188291	0.0859403	0.24816	0.13957	0.0880045	0.0710319	0.0817164	0.061723	0.0383124	0.0587524	0.0605815	0.0471694	0.0488804	0.0935955	0.11005	0.107399	0.117755	0.12247	0.101321	0.119496	0.105347	0.115488	0.112621	0.083234	0.0881492			FALSE
cg11362955	ADAM17	0.104586	0.0928571	0.118244	0.120356	0.0843495	0.0695067	0.0664356	0.0633876	0.0517314	0.0436651	0.0495372	0.055839	0.0497361	0.082697	0.0979821	0.107516	0.0933702	0.107862	0.105766	0.101296	0.0997317	0.0941176	0.102905	0.0881552	0.0835001			FALSE
cg17603321	ADAM17	0.100451	0.0858502	0.11274	0.115363	0.0338826	0.0232027	0.0336633	0.0394709	0.0414254	0.0362951	0.0221969	0.0135346	0.0193178	0.0653801	0.081979	0.0580114	0.0790136	0.0629488	0.0473652	0.0614302	0.0622495	0.0676343	0.0602979	0.0431867	0.0503979			FALSE
cg23886495	ADAM17	0.0137701	0.0346163	0.0389315	0.0209166	0.0255462	0.0194336	0.0215737	0.0188358	0.0196536	0.0224344	0.0158708	0.0129497	0.0070839	0.0348062	0.0498351	0.0427772	0.0338331	0.0407736	0.031478	0.0362212	0.0453873	0.0353531	0.0449511	0.0276407	0.0366979			FALSE
cg02725069	ADAM19	0.0252613	0.0205195	0.0337451	0.0304198	0.0522083	0.0390463	0.0451913	0.0472845	0.0350607	0.0349983	0.028492	0.0355525	0.0690401	0.0507614	0.0443936	0.0498069	0.0479764	0.0470095	0.056501	0.0551473	0.0536832	0.037249	0.047488	0.0399689	0.0340066			FALSE
cg07540118	ADAM19	0.0238664	0.0245308	0.0384205	0.0378474	0.0326351	0.0200774	0.030969	0.0184408	0.019812	0.019353	0.0164468	0.0131025	0.0201613	0.043509	0.0389922	0.0338949	0.0402798	0.0320745	0.0372148	0.0315269	0.0346946	0.0344761	0.0343117	0.0344576	0.0417312			FALSE
cg09079275	ADAM19	0.185124	0.127961	0.0777392	0.145255	0.124211	0.105956	0.13369	0.102329	0.0817545	0.0916124	0.0943498	0.0757196	0.102317	0.125975	0.121439	0.150911	0.142985	0.153115	0.151932	0.173392	0.138659	0.21827	0.196534	0.143731	0.165508			FALSE
cg14607812	ADAM19	0.0831734	0.109898	0.139738	0.098905	0.181087	0.134188	0.160768	0.110601	0.136142	0.128629	0.146067	0.103178	0.180679	0.132242	0.110952	0.13857	0.137642	0.126252	0.122671	0.131988	0.105207	0.138667	0.124383	0.0977305	0.118633			FALSE
cg23851860	ADAM19	0.0261283	0.0268899	0.0189951	0.0246166	0.0350765	0.0385892	0.0310003	0.0415805	0.00407575	0.0183377	0.0223641	0.0273613	0.0249245	0.0456588	0.0472473	0.0464494	0.0492542	0.0423855	0.0384588	0.0426767	0.0399728	0.044662	0.0380888	0.0301907	0.0386315			FALSE
cg25387487	ADAM19	0.0966761	0.118459	0.111148	0.151749	0.112983	0.0797517	0.116578	0.0843625	0.0801071	0.078031	0.098507	0.077438	0.140839	0.0942074	0.103797	0.123677	0.157612	0.142073	0.116857	0.177664	0.173327	0.26414	0.250207	0.109889	0.168948			FALSE
cg25559421	ADAM19	0.191489	0.160072	0.127507	0.185539	0.160351	0.155488	0.163808	0.149702	0.0950718	0.128823	0.100028	0.0902006	0.141162	0.1388	0.134338	0.137179	0.181448	0.159891	0.162821	0.18066	0.186424	0.228661	0.211483	0.176187	0.180568			FALSE
cg16778809	ADAM23	0.17343	0.13163	0.129838	0.249259	0.116019	0.112897	0.104672	0.0984511	0.0992442	0.0876172	0.0800827	0.0837904	0.0909842	0.129638	0.147739	0.157811	0.134211	0.149403	0.146107	0.131392	0.126193	0.147941	0.147275	0.11065	0.12306			FALSE
cg16166968	ADAM30	0.587405	0.921782	0.757584	0.640135	0.42207	0.381777	0.421556	0.366227	0.699985	0.710942	0.699295	0.759654	0.681054	0.651163	0.723351	0.665724	0.823161	0.758676	0.793567	0.792664	0.730816	0.744015	0.70908	0.586356	0.707485			FALSE
cg22774211	ADAM30	0.686801	0.879166	0.869792	0.731942	0.456825	0.468695	0.507949	0.408978	0.639206	0.639418	0.637056	0.671288	0.5979	0.75902	0.706623	0.737716	0.735736	0.755396	0.771077	0.727054	0.676196	0.681739	0.70436	0.576135	0.649519			FALSE
cg02637318	ADAM32	0.988062	0.983329	0.987247	0.826953	0.131345	0.0416433	0.227567	0.0487996	0.0283331	0.0945725	0.0497391	0.0405453	0.0729504	0.0815301	0.0661232	0.0855553	0.202133	0.0884168	0.110582	0.06625	0.0900317	0.0726489	0.061318	0.112261	0.0645772			FALSE
cg05789704	ADAM32	0.946446	0.935875	0.906223	0.575	0.102191	0.0576659	0.111173	0.0482005	0.0447846	0.040495	0.031689	0.0556217	0.0442143	0.0529649	0.0556304	0.0544175	0.0993535	0.0912964	0.0875435	0.0472457	0.0497329	0.0619931	0.0584991	0.0773961	0.0591184			FALSE
cg08827307	ADAM32	0.957505	0.94792	0.931802	0.773793	0.188796	0.119123	0.261451	0.0936095	0.0934937	0.102885	0.11105	0.0962748	0.0531211	0.115997	0.117319	0.12885	0.208194	0.170532	0.159527	0.155825	0.142963	0.106464	0.118289	0.238002	0.185621			FALSE
cg22848598	ADAM32	0.980935	0.975205	0.976997	0.800029	0.102679	0.0666667	0.183817	0.0483342	0.0364596	0.0489923	0.0201493	0.0464392	0.0337432	0.0696133	0.0548043	0.0712762	0.158884	0.100744	0.0945209	0.050262	0.0661131	0.051058	0.0564496	0.161056	0.0880789			FALSE
cg26124318	ADAM32	0.965006	0.96752	0.940477	0.630222	0.0682905	0.052211	0.163441	0.0282654	0.0137719	0.0387371	0.0228482	0.0218265	0.0411627	0.0581357	0.0485035	0.0717224	0.155235	0.0587901	0.105437	0.0398841	0.0709448	0.0969929	0.0374719	0.0994364	0.0587892			FALSE
cg00472814	ADAMTS1	0.130796	0.0631009	0.0609705	0.0938377	0.0691503	0.0516672	0.0664341	0.0473459	0.0521609	0.0417432	0.0480845	0.0357903	0.0326645	0.0704841	0.0966505	0.111275	0.0989048	0.0985719	0.0781477	0.0950504	0.0814964	0.0952472	0.0819897	0.10509	0.0902753			#VALUE!
cg01444578	ADAMTS1	0.0832804	0.0804995	0.0818837	0.114921	0.10177	0.100598	0.10673	0.0788267	0.0866725	0.077718	0.0778035	0.0681511	0.0616254	0.109373	0.152339	0.113407	0.126559	0.153814	0.113893	0.14248	0.120769	0.135099	0.109371	0.185711	0.130416			FALSE
cg11189837	ADAMTS1	0.117772	0.0999671	0.192972	0.0769468	0.0635156	0.0530054	0.0471557	0.046106	0.0575456	0.053355	0.0385064	0.0397071	0.0348883	0.0886525	0.0881994	0.104325	0.119422	0.102916	0.0894989	0.100571	0.0938561	0.107775	0.0909728	0.108587	0.0995049			FALSE
cg12179179	ADAMTS1	0.152912	0.149918	0.148956	0.186584	0.107098	0.0930053	0.104345	0.089191	0.0913585	0.0824681	0.110804	0.0726165	0.0734121	0.131249	0.137532	0.139608	0.139655	0.165709	0.17327	0.150753	0.152702	0.133701	0.12751	0.143619	0.115389			FALSE
cg23737229	ADAMTS1	0.0522579	0.0610266	0.0336819	0.0518335	0.0437291	0.0432326	0.0636467	0.0351317	0.0200536	0.0338501	0.0283341	0.0259346	0.0355412	0.0589423	0.0479727	0.0476875	0.0566411	0.0524606	0.0623028	0.0537874	0.0388391	0.0491576	0.052394	0.0427699	0.0405333			FALSE
cg24262066	ADAMTS1	0.027021	0.0201542	0.0397483	0.014043	0.0480807	0.0312162	0.0329367	0.0168359	0.0252532	0.0156653	0.0155633	0.0213799	0.0219139	0.0539666	0.0345591	0.0544107	0.0398143	0.0380809	0.0438424	0.0442167	0.0360801	0.0360235	0.0360756	0.048373	0.0436532			FALSE
cg06994747	ADAMTS10	0.310901	0.191364	0.272989	0.304249	0.133113	0.112612	0.12567	0.104307	0.0915671	0.0978497	0.090932	0.0772661	0.106197	0.143538	0.151865	0.173002	0.146717	0.152283	0.13753	0.155162	0.141017	0.161582	0.162036	0.125894	0.131356			FALSE
cg09279544	ADAMTS10	0.17382	0.0542537	0.0239789	0.0307997	0.116911	0.0600559	0.0677804	0.0527108	0.0577372	0.048376	0.0608217	0.0508408	0.0520336	0.10315	0.0852935	0.140508	0.13672	0.0767334	0.0943845	0.0591275	0.0588187	0.0589908	0.0561683	0.163785	0.159301			FALSE
cg12085570	ADAMTS10	0.397261	0.0701639	0.0840142	0.16609	0.146998	0.129019	0.138316	0.0763895	0.149406	0.105229	0.0959153	0.103984	0.123568	0.148014	0.11173	0.166624	0.149419	0.134791	0.137787	0.0934967	0.087521	0.0894732	0.0813597	0.24801	0.219076			FALSE
cg26573704	ADAMTS12	0.12622	0.0968921	0.0931534	0.146059	0.0902424	0.0660185	0.137579	0.051874	0.0626207	0.054398	0.0542756	0.0442498	0.0553233	0.0766525	0.0986578	0.106041	0.119806	0.0903249	0.0968985	0.0905972	0.0809191	0.0956081	0.0791191	0.127344	0.117498			FALSE
cg02484111	ADAMTS15	0.0446717	0.0429727	0.0454908	0.0353801	0.0756111	0.0710486	0.0579887	0.0305716	0.00932526	0.0296745	0.0217528	0.0145649	0.0284141	0.0752001	0.0779351	0.0813597	0.0747134	0.08725	0.0828768	0.0768987	0.0578699	0.0748991	0.0763239	0.0515661	0.052934			FALSE
cg02564733	ADAMTS15	0.167122	0.0684396	0.148214	0.0889567	0.084024	0.0794085	0.081258	0.0670084	0.0671356	0.0676667	0.0744559	0.0594387	0.0618545	0.0936251	0.0863908	0.110176	0.101312	0.105194	0.109954	0.0872491	0.0900428	0.0756946	0.081933	0.110882	0.11101			FALSE
cg09738592	ADAMTS15	0.0242095	0.01711	0.0156842	0.017505	0.024219	0.0181777	0.0194544	0.0150613	0.00833958	0.0104101	0.0102188	0.00836374	0.00900901	0.0301983	0.0290867	0.0355711	0.0288214	0.0266354	0.0237841	0.0312921	0.0221579	0.0279794	0.0269573	0.0263385	0.0258123			FALSE
cg11691170	ADAMTS15	0.0366894	0.0502108	0.0567297	0.0362309	0.0967974	0.0770647	0.0779721	0.0677782	0.026771	0.0259002	0.0380912	0.0193388	0.0441335	0.0918212	0.104884	0.109397	0.117875	0.0967359	0.0990712	0.121489	0.0772406	0.101843	0.109576	0.0590935	0.0533963			FALSE
cg12007053	ADAMTS15	0.280187	0.449872	0.816836	0.185305	0.190714	0.130744	0.138354	0.149573	0.202011	0.184253	0.197508	0.198986	0.173105	0.196055	0.2233	0.263288	0.226715	0.3261	0.264299	0.252567	0.216033	0.247871	0.207335	0.196108	0.22046			FALSE
cg12444117	ADAMTS15	0.119441	0.178641	0.580131	0.143012	0.147931	0.145712	0.148485	0.162632	0.117869	0.188564	0.136595	0.119265	0.11475	0.208918	0.182575	0.22132	0.209926	0.225068	0.265954	0.170506	0.133829	0.160123	0.154195	0.175208	0.191528			FALSE
cg12560877	ADAMTS15	0.133926	0.134734	0.138966	0.1739	0.0906977	0.104329	0.101183	0.0905711	0.102963	0.0815681	0.0902018	0.13178	0.11125	0.12638	0.10947	0.125422	0.120785	0.132394	0.117306	0.11664	0.121947	0.136873	0.112667	0.0962264	0.106018			FALSE
cg13707395	ADAMTS15	0.15903	0.109242	0.152911	0.128264	0.0722931	0.0639877	0.0645621	0.049057	0.0546787	0.0480694	0.047991	0.0434285	0.0540165	0.0722393	0.0884559	0.0854947	0.0894221	0.0863126	0.0924508	0.0891707	0.0866795	0.0926003	0.0930687	0.0795279	0.0741649			FALSE
cg15325978	ADAMTS15	0.00735429	0.0137634	0.00970403	0.017972	0.0107922	0.00923895	0.0119309	0.00826292	0.00879701	0.00629058	0.0119209	0.00924596	0.00489736	0.0284059	0.0239414	0.0198044	0.0280062	0.0239569	0.0198851	0.0245609	0.0163279	0.0210323	0.0221709	0.0175555	0.0166242			FALSE
cg16499634	ADAMTS15	0.143206	0.0788771	0.109824	0.170336	0.0817413	0.0805251	0.0709524	0.0695798	0.0620359	0.0523404	0.0565955	0.0489695	0.0575633	0.0784505	0.0781692	0.0822558	0.0888598	0.0933797	0.0976382	0.0922607	0.0909447	0.0954332	0.0928172	0.0987768	0.0931622			FALSE
cg23214308	ADAMTS15	0.122303	0.0854875	0.0654935	0.0811947	0.0894525	0.0727285	0.0688385	0.0440846	0.0357174	0.0461532	0.0354904	0.0285974	0.044252	0.100021	0.107339	0.104587	0.109543	0.103475	0.0942699	0.0851587	0.0809423	0.0925701	0.076273	0.0947619	0.0928348			FALSE
cg00127167	ADAMTS16	0.051499	0.0300746	0.0578518	0.338886	0.19813	0.0683717	0.115309	0.0361236	0.0358882	0.0335999	0.0626938	0.0410004	0.0308035	0.14185	0.0928778	0.165266	0.188283	0.154056	0.153247	0.0743522	0.052651	0.0591101	0.0607333	0.272639	0.168372			#VALUE!
cg01085224	ADAMTS16	0.725056	0.640416	0.828853	0.175538	0.294363	0.298879	0.322334	0.221508	0.222338	0.258066	0.201496	0.132781	0.163826	0.14821	0.423765	0.2072	0.262809	0.408311	0.344936	0.270236	0.292275	0.29444	0.246809	0.313057	0.33385			FALSE
cg01717727	ADAMTS16	0.0926513	0.0984483	0.0841532	0.383705	0.170423	0.139639	0.140548	0.081732	0.0494008	0.0601522	0.0639448	0.0293782	0.080061	0.13296	0.147452	0.154468	0.1793	0.144586	0.11086	0.158515	0.102262	0.113966	0.113985	0.143329	0.154053			FALSE
cg03209854	ADAMTS16	0.156221	0.0746934	0.120795	0.291049	0.146432	0.115843	0.118875	0.0903106	0.135382	0.119154	0.118442	0.121222	0.0891074	0.193761	0.178871	0.297894	0.226217	0.186779	0.180149	0.146459	0.140555	0.136257	0.130685	0.232453	0.187637			FALSE
cg04136610	ADAMTS16	0.21861	0.043275	0.0624843	0.521145	0.107657	0.0482038	0.0759539	0.0402984	0.0274491	0.0529726	0.0428398	0.0234195	0.040403	0.105229	0.102452	0.124652	0.16744	0.122304	0.113104	0.086788	0.0662258	0.0638927	0.0782667	0.131538	0.0995822			FALSE
cg07834743	ADAMTS16	0.746352	0.546139	0.876272	0.0750343	0.127001	0.137126	0.128684	0.0810238	0.175643	0.141043	0.144583	0.0874273	0.119719	0.162099	0.222943	0.0800274	0.255607	0.31111	0.185639	0.113678	0.143592	0.16955	0.12334	0.130147	0.224878			FALSE
cg15048991	ADAMTS16	0.106135	0.055038	0.0786213	0.525687	0.0851586	0.0441683	0.0657926	0.0390151	0.0590635	0.0527985	0.0388735	0.056223	0.0501737	0.0782866	0.0761678	0.0956052	0.10138	0.073518	0.0590443	0.0522966	0.047884	0.0406877	0.0601496	0.0773462	0.082611			FALSE
cg15409013	ADAMTS16	0.145648	0.0238837	0.02365	0.382763	0.0456574	0.0259562	0.0395707	0.025527	0.0156288	0.0204863	0.0175262	0.0119528	0.0134612	0.053668	0.0591728	0.055614	0.0847473	0.0596296	0.0486933	0.0418244	0.0261638	0.038673	0.040733	0.0542047	0.0558542			FALSE
cg16508480	ADAMTS16	0.400926	0.0844521	0.0872773	0.55519	0.134648	0.115557	0.110872	0.0845737	0.0977887	0.0696791	0.104724	0.0851866	0.073961	0.151009	0.189549	0.214445	0.246334	0.244663	0.189187	0.132718	0.135857	0.11926	0.140266	0.217786	0.173863			FALSE
cg16670809	ADAMTS16	0.211447	0.0151017	0.288782	0.425679	0.0437916	0.0291158	0.0363384	0.0135213	0.00971144	0.061817	0.0275225	0.0173199	0.0248487	0.0572062	0.042948	0.0846465	0.138739	0.0817275	0.0580849	0.0342175	0.0329798	0.0239935	0.0214301	0.135834	0.114042			FALSE
cg19813025	ADAMTS16	0.687794	0.619666	0.785498	0.456704	0.252928	0.266952	0.270075	0.204029	0.294394	0.297926	0.258594	0.223268	0.192589	0.283849	0.338348	0.293538	0.356149	0.298054	0.347631	0.240345	0.260275	0.270501	0.262003	0.266113	0.332478			FALSE
cg22784954	ADAMTS16	0.0621817	0.0665529	0.0757576	0.723077	0.172286	0.137201	0.16549	0.0749234	0.0922879	0.0625889	0.10271	0.0784992	0.0822772	0.125743	0.118672	0.148723	0.17974	0.159002	0.13186	0.0986337	0.0721803	0.0751305	0.0720086	0.236508	0.182078			FALSE
cg22954449	ADAMTS16	0.0193959	0.0261475	0.0185744	0.191081	0.0696069	0.0147894	0.0403814	0.016129	0.0516022	0.0505593	0.0410865	0.0450978	0.0556511	0.0967522	0.0541918	0.130783	0.108447	0.0637617	0.084265	0.0463897	0.0438253	0.0390866	0.0363242	0.12883	0.0676621			FALSE
cg25973534	ADAMTS16	0.0716898	0.0427656	0.0522482	0.507042	0.105504	0.0774674	0.0632287	0.0564214	0.0616142	0.0340418	0.0366208	0.0478924	0.0647019	0.0787818	0.0671519	0.0777971	0.0710544	0.0750506	0.0501923	0.0616309	0.0443866	0.0550482	0.0753392	0.0583269	0.0567422			FALSE
cg00235260	ADAMTS17	0.0521205	0.0535635	0.0593359	0.052679	0.0337776	0.0159052	0.0262095	0.0252982	0.0369878	0.0326736	0.023884	0.0391496	0.0328759	0.0507889	0.0486057	0.0532267	0.0579948	0.0451648	0.0525949	0.0510105	0.0421282	0.0640933	0.0530128	0.04	0.039435			#VALUE!
cg04822808	ADAMTS17	0.101856	0.0898606	0.0900397	0.0941176	0.0965224	0.105817	0.0897473	0.0641786	0.0778199	0.0706069	0.0535216	0.0699261	0.0885086	0.124827	0.122086	0.101821	0.148293	0.0923711	0.0883121	0.0908844	0.0725162	0.0963229	0.0959439	0.115514	0.0877656			FALSE
cg05027458	ADAMTS17	0.0423773	0.0212875	0.0286187	0.0604336	0.0230782	0.0190738	0.0347564	0.0161658	0.0208835	0.0136856	0.015322	0.0142901	0.0189732	0.0756283	0.0947553	0.0451715	0.142706	0.0498819	0.062113	0.0405863	0.0365165	0.034965	0.0347394	0.0752896	0.0489938			FALSE
cg10971510	ADAMTS17	0.289426	0.1536	0.136953	0.303657	0.122278	0.122695	0.122229	0.0929265	0.0757607	0.0841228	0.0835271	0.0669863	0.0658351	0.125892	0.140052	0.137299	0.132007	0.144376	0.154519	0.139814	0.132574	0.130638	0.147109	0.139024	0.137499			FALSE
cg12954230	ADAMTS17	0.125756	0.0765931	0.0459006	0.0997257	0.0453238	0.0340171	0.0378275	0.022193	0.0245335	0.0245358	0.0312791	0.0251103	0.01543	0.0483589	0.0501939	0.0430984	0.0447958	0.0534453	0.0542426	0.0465714	0.0388343	0.0363426	0.0469258	0.0439677	0.0378755			FALSE
cg20578175	ADAMTS17	0.155835	0.134504	0.0629756	0.0978563	0.0417899	0.0335352	0.0262813	0.0228023	0.0156144	0.0102675	0.0081324	0.0125433	0.0150728	0.0534601	0.0598209	0.0541411	0.0578725	0.0531513	0.0521714	0.0657257	0.0523145	0.0551452	0.0390677	0.0587562	0.0520032			FALSE
cg20941820	ADAMTS17	0.0300068	0.0145715	0.0381074	0.0245852	0.0191143	0.0229039	0.0268926	0.0208004	0.0206284	0.0257447	0.00980076	0.0245704	0.0131477	0.0429857	0.0415613	0.0364039	0.0421865	0.0404915	0.0353687	0.0372194	0.0334744	0.0404758	0.0377555	0.0550881	0.0487264			FALSE
cg03238797	ADAMTS18	0.0469613	0.0163506	0.0117485	0.971413	0.0283787	0.0114603	0.0222175	0.0034756	0.0148819	0.00739139	0.0153707	0.0115367	0.0110239	0.0685457	0.0807191	0.0703413	0.075528	0.0669348	0.0753835	0.0316465	0.0332474	0.0319685	0.0401594	0.0610186	0.0590777			FALSE
cg07568194	ADAMTS18	0.0804199	0.0721349	0.0550896	0.951704	0.12974	0.0773909	0.0814113	0.0626417	0.0846476	0.0814481	0.0682593	0.07368	0.0756218	0.137542	0.134849	0.137526	0.157297	0.140212	0.140552	0.113174	0.0889698	0.114543	0.10705	0.139709	0.116112			FALSE
cg05211662	ADAMTS19	0.143643	0.0727704	0.128	0.0993101	0.18189	0.163051	0.175835	0.169516	0.191954	0.163012	0.202991	0.170661	0.15995	0.208382	0.242742	0.213694	0.236325	0.224898	0.250079	0.162306	0.155918	0.141146	0.161066	0.258556	0.258335			FALSE
cg09052453	ADAMTS19	0.022292	0.0263402	0.0360174	0.0225133	0.017545	0.0166655	0.0151611	0.0176555	0.0180431	0.00944868	0.00598982	0.015826	0.0123764	0.0343691	0.0342339	0.0316909	0.0435385	0.0267893	0.0310928	0.0334663	0.0250585	0.0476791	0.0263427	0.0313541	0.0334644			FALSE
cg15034135	ADAMTS19	0.0426421	0.0849156	0.0921687	0.0577758	0.0476243	0.0441138	0.0490158	0.0398508	0.0226706	0.0271074	0.0212809	0.022025	0.0249175	0.0546966	0.055017	0.0545756	0.0657956	0.0549858	0.0562918	0.05628	0.0486698	0.0488875	0.0551712	0.0507891	0.04891			FALSE
cg20413471	ADAMTS19	0.0626182	0.0328104	0.0468234	0.0460947	0.0384234	0.0254864	0.0289395	0.0146595	0.0144953	0.020732	0.0156411	0.0108377	0.0173436	0.0639255	0.0454029	0.0697334	0.0934823	0.0509229	0.0451766	0.0363019	0.0333392	0.0386748	0.0377681	0.0478282	0.0522655			FALSE
cg22664298	ADAMTS19	0.438606	0.347776	0.0860282	0.138293	0.100202	0.100475	0.112703	0.371586	0.0876321	0.0801591	0.093134	0.0723768	0.0554481	0.175684	0.430104	0.174455	0.171354	0.14327	0.150346	0.092441	0.444357	0.0823998	0.0790477	0.411962	0.389555			FALSE
cg23171203	ADAMTS19	0.135371	0.051839	0.0709117	0.126162	0.0935258	0.08413	0.0978313	0.0731128	0.0320894	0.0264471	0.0303247	0.0332819	0.0290014	0.0715371	0.0849477	0.0890037	0.0984543	0.0861706	0.081064	0.0827679	0.0758898	0.0726283	0.0754108	0.115779	0.107132			FALSE
cg01593190	ADAMTS2	0.0755264	0.114277	0.141708	0.327454	0.0549841	0.0574611	0.0648224	0.048648	0.0396473	0.0397076	0.031126	0.0349804	0.0348453	0.0794799	0.0721379	0.0920894	0.0930571	0.0995907	0.0930801	0.0790542	0.0869366	0.078008	0.0907208	0.0796531	0.0809882			FALSE
cg05214690	ADAMTS2	0.0223339	0.0422054	0.0353304	0.426568	0.0487048	0.0334254	0.0314989	0.0276307	0.0233645	0.0192679	0.0240592	0.0328075	0.0424111	0.0625926	0.0428459	0.0527845	0.0735424	0.0388228	0.0527971	0.0488097	0.0366161	0.0431661	0.0464964	0.0537661	0.0527225			FALSE
cg13909534	ADAMTS2	0.0551437	0.0615122	0.0380644	0.417134	0.0462114	0.0485072	0.0384367	0.0213498	0.011964	0.0213495	0.0140131	0.0218175	0.0167644	0.05106	0.0443325	0.0499909	0.0467131	0.0415233	0.0442001	0.0428154	0.0340794	0.0322043	0.044123	0.0523682	0.0412389			FALSE
cg18331515	ADAMTS2	0.0730045	0.0743538	0.0415338	0.550934	0.0478727	0.0367237	0.0393473	0.0289928	0.0177298	0.0261592	0.0189276	0.0124638	0.0300551	0.0509369	0.0380498	0.0574781	0.0600073	0.0498137	0.04965	0.0390653	0.0325132	0.0528897	0.0419947	0.0833895	0.0363506			FALSE
cg26429655	ADAMTS2	0.20882	0.158348	0.144269	0.537397	0.130911	0.0858763	0.0970863	0.0615817	0.0493561	0.0543665	0.0534909	0.0482002	0.0719943	0.10045	0.110643	0.124417	0.122614	0.110338	0.109849	0.111894	0.109761	0.142658	0.115341	0.110969	0.0815654			FALSE
cg26650846	ADAMTS2	0.0920482	0.0656026	0.112748	0.185371	0.0711763	0.0731315	0.0950057	0.0567552	0.0412941	0.0505493	0.0360899	0.0557637	0.048865	0.0802559	0.092383	0.0959165	0.0932036	0.0800562	0.0995469	0.0701198	0.0666709	0.0805225	0.080381	0.0716456	0.0595946			FALSE
cg01345315	ADAMTS20	0.149206	0.134819	0.159376	0.19367	0.188406	0.169123	0.213046	0.137059	0.139397	0.149658	0.17154	0.15198	0.0852209	0.234831	0.230016	0.232898	0.232016	0.204857	0.214158	0.14621	0.150679	0.165561	0.155263	0.271289	0.225124			FALSE
cg11751806	ADAMTS20	0.11291	0.0475712	0.0846748	0.119301	0.103523	0.0813502	0.106981	0.073761	0.0780133	0.0951952	0.0873329	0.0780906	0.0655416	0.142299	0.122972	0.12912	0.152707	0.170321	0.186607	0.113136	0.107725	0.101272	0.088042	0.139043	0.146196			FALSE
cg19619405	ADAMTS20	0.0310441	0.0701481	0.0807422	0.0527333	0.168569	0.0831267	0.15721	0.0721584	0.134859	0.0908599	0.0932564	0.0921394	0.156065	0.15467	0.0710884	0.121697	0.173011	0.105674	0.0977081	0.0647896	0.0534272	0.0683027	0.0734554	0.180872	0.170606			FALSE
cg24116870	ADAMTS20	0.091247	0.103086	0.146727	0.102519	0.132759	0.109873	0.123535	0.0887046	0.0868358	0.0819525	0.0938132	0.0784476	0.0612257	0.136785	0.152898	0.257265	0.150741	0.183584	0.129759	0.102228	0.0969944	0.107007	0.101489	0.163508	0.116925			FALSE
cg08324945	ADAMTS3	0.029703	0.0594851	0.0610278	0.0655286	0.0201416	0.0291033	0.0137545	0.0331763	0.0319363	0.0402744	0.0265158	0.0239183	0.0146954	0.061642	0.0423948	0.0433019	0.0595782	0.04173	0.0448651	0.049927	0.0339703	0.0353154	0.045896	0.0358768	0.035956			FALSE
cg11243196	ADAMTS3	0.169334	0.0958439	0.118639	0.165128	0.0563169	0.0525221	0.0459594	0.0387849	0.0275629	0.017332	0.0235562	0.0122097	0.024227	0.0599226	0.0832278	0.0781975	0.0947744	0.0673622	0.083252	0.0551884	0.0689408	0.0668734	0.0821269	0.0826105	0.0698506			FALSE
cg02800810	ADAMTS5	0.131802	0.114654	0.0682836	0.3368	0.222216	0.22254	0.285062	0.234699	0.129489	0.0935158	0.126166	0.109809	0.102891	0.179796	0.151745	0.201918	0.214821	0.175234	0.207632	0.124046	0.0919126	0.109808	0.10815	0.228563	0.206777			FALSE
cg03202077	ADAMTS5	0.107317	0.095679	0.200111	0.597769	0.109766	0.0878	0.09105	0.0588843	0.0963922	0.0984601	0.0881223	0.0847068	0.0790504	0.11396	0.128906	0.145693	0.150539	0.18104	0.105257	0.128453	0.121724	0.139925	0.117152	0.153226	0.165833			FALSE
cg07942598	ADAMTS5	0.158114	0.108582	0.0693736	0.16793	0.0692439	0.0671867	0.071111	0.0634715	0.0500227	0.0515986	0.0507239	0.0455385	0.0489474	0.0889006	0.0879826	0.0968456	0.102337	0.0916524	0.0944957	0.0948104	0.0984687	0.0916042	0.0892809	0.0937964	0.0689436			FALSE
cg08190291	ADAMTS5	0.116989	0.0815537	0.155723	0.164269	0.0690771	0.0713374	0.0809919	0.0432676	0.0506028	0.0576591	0.0542053	0.0581361	0.0465566	0.0882318	0.0886827	0.101516	0.111016	0.102267	0.100886	0.107617	0.0882556	0.103729	0.0839326	0.098771	0.0852238			FALSE
cg08979041	ADAMTS5	0.345452	0.82917	0.388361	0.699622	0.293139	0.279904	0.274519	0.316018	0.354509	0.330382	0.346857	0.300592	0.307013	0.257714	0.353148	0.461823	0.365416	0.356371	0.461435	0.330279	0.380658	0.400387	0.362055	0.31125	0.327692			FALSE
cg12078031	ADAMTS5	0.287751	0.800806	0.236534	0.853815	0.287988	0.315255	0.269162	0.315421	0.29474	0.305654	0.323561	0.267061	0.290405	0.263694	0.288439	0.427125	0.338202	0.331113	0.418396	0.314264	0.324842	0.299681	0.310265	0.334659	0.312077			FALSE
cg13601496	ADAMTS5	0.188394	0.120581	0.151123	0.237726	0.0913128	0.0747783	0.0821695	0.0575217	0.0834879	0.0772855	0.0809601	0.0701939	0.0583102	0.104771	0.11445	0.108673	0.126762	0.115906	0.105014	0.107221	0.118042	0.123855	0.115567	0.144264	0.125			FALSE
cg15237494	ADAMTS5	0.157457	0.0997073	0.138605	0.546182	0.147843	0.0991891	0.1269	0.0703652	0.109113	0.079462	0.0937281	0.0842055	0.0586545	0.156563	0.142218	0.198671	0.21221	0.139192	0.147726	0.132543	0.118915	0.13163	0.118205	0.296433	0.192242			FALSE
cg18895813	ADAMTS5	0.209447	0.17312	0.252578	0.210073	0.193707	0.176146	0.196152	0.143039	0.112838	0.144453	0.142641	0.102105	0.122546	0.135514	0.140924	0.159575	0.173482	0.162976	0.146603	0.174161	0.16789	0.172909	0.211188	0.167487	0.139286			FALSE
cg19523085	ADAMTS5	0.080813	0.0941688	0.0912043	0.222652	0.0569353	0.0688413	0.0519063	0.0377902	0.0528994	0.0377939	0.0404886	0.0436987	0.0335029	0.0850158	0.0774735	0.0758302	0.095787	0.076248	0.0762607	0.0802269	0.0714923	0.0830647	0.0854632	0.0981864	0.0733026			FALSE
cg21646598	ADAMTS5	0.086514	0.0687807	0.173605	0.101647	0.0488867	0.0580989	0.0854911	0.0224469	0.0180647	0.0259599	0.0195989	0.0350563	0.0241012	0.0957109	0.0658661	0.0783689	0.0994857	0.0625702	0.0661553	0.0839873	0.0660349	0.0703091	0.0761092	0.099229	0.079342			FALSE
cg23986671	ADAMTS5	0.187197	0.204009	0.177732	0.389114	0.0801038	0.0556019	0.0864327	0.0639137	0.05435	0.0725998	0.084037	0.0554451	0.0363259	0.109475	0.097264	0.110869	0.131719	0.117161	0.0901672	0.0958671	0.0947958	0.0973709	0.0785024	0.104051	0.0750673			FALSE
cg04137171	ADAMTS7	0.51047	0.836871	0.718625	0.864942	0.246381	0.263712	0.316994	0.240441	0.386244	0.381591	0.385081	0.358381	0.338734	0.282547	0.359605	0.424579	0.379605	0.376468	0.387951	0.387179	0.44026	0.374135	0.384179	0.35304	0.392816			FALSE
cg06014892	ADAMTS7	0.213794	0.145114	0.177638	0.17391	0.112835	0.102391	0.102157	0.0917654	0.0644204	0.0823481	0.073087	0.0711109	0.0795872	0.108839	0.124153	0.125856	0.12454	0.115343	0.123189	0.109906	0.114807	0.116693	0.129282	0.111008	0.110825			FALSE
cg20246113	ADAMTS7	0.541215	0.836792	0.819635	0.801148	0.216762	0.192379	0.221862	0.13608	0.330719	0.285889	0.327021	0.34695	0.263205	0.393561	0.227476	0.325866	0.330787	0.19102	0.325643	0.334068	0.367743	0.30452	0.301292	0.43431	0.412648			FALSE
cg23727043	ADAMTS7	0.116532	0.272486	0.208117	0.640383	0.107768	0.100887	0.118642	0.0760162	0.0716236	0.0677783	0.0817506	0.0510897	0.0660425	0.0889772	0.107756	0.101975	0.112965	0.105256	0.0980861	0.100663	0.112308	0.0991059	0.106847	0.131794	0.10223			FALSE
cg25705836	ADAMTS7	0.0848481	0.0767399	0.0966899	0.104285	0.0747221	0.0640093	0.0558219	0.0455024	0.0242903	0.0280518	0.0349181	0.020285	0.0459816	0.0810561	0.088677	0.0800367	0.0767586	0.0804162	0.0664569	0.0829519	0.0535298	0.076023	0.0665539	0.0528646	0.0645508			FALSE
cg00566635	ADAMTS8	0.0280574	0.0399287	0.0296374	0.0327999	0.0625155	0.0251942	0.029757	0.0161537	0.00717117	0.0159058	0.017197	0.0068489	0.0212976	0.0554848	0.0366218	0.056266	0.0850239	0.0480158	0.0767874	0.0464499	0.0307597	0.0351355	0.0380312	0.0791026	0.0545188			#VALUE!
cg09134593	ADAMTS8	0.245067	0.13977	0.22928	0.269104	0.12989	0.108228	0.122925	0.0873991	0.0827128	0.0925339	0.0888655	0.0665836	0.0794585	0.140237	0.169215	0.207685	0.179244	0.19034	0.167526	0.10515	0.122343	0.118146	0.111234	0.179793	0.173773			FALSE
cg10521851	ADAMTS8	0.0618123	0.128301	0.120276	0.108115	0.126392	0.0752695	0.0759813	0.0495032	0.0643398	0.058819	0.0714531	0.0659486	0.0642383	0.162055	0.144349	0.23862	0.170681	0.145123	0.115553	0.0846278	0.0749702	0.0911733	0.11198	0.156302	0.153769			FALSE
cg13464448	ADAMTS8	0.0265597	0.0257258	0.0347634	0.0316254	0.0530109	0.041935	0.0494605	0.0262991	0.033063	0.0277293	0.0271067	0.0231815	0.0299208	0.0798382	0.0816327	0.10406	0.0843808	0.066671	0.0693181	0.0450284	0.0406499	0.0509852	0.0517545	0.0763187	0.0906447			FALSE
cg19380038	ADAMTS8	0.0928106	0.0879618	0.130477	0.14575	0.201012	0.200936	0.19635	0.174404	0.18244	0.155555	0.157773	0.137621	0.152132	0.17013	0.145456	0.170947	0.158889	0.149595	0.120494	0.147217	0.121149	0.120734	0.153266	0.115013	0.121265			FALSE
cg27478700	ADAMTS8	0.0645257	0.0601901	0.0719724	0.0830912	0.0731452	0.0703162	0.0674484	0.0291468	0.0911802	0.0801368	0.0712176	0.0630969	0.102087	0.0698839	0.062461	0.0662169	0.0592143	0.0576798	0.0611013	0.0713121	0.056962	0.059034	0.0634607	0.0527837	0.0626826			FALSE
cg01336855	ADAMTS9	0.0229008	0.0241031	0.0202735	0.0163485	0.0219674	0.0160375	0.0180571	0.01425	0.0165653	0.0205016	0.0133041	0.0164543	0.0126805	0.0301655	0.0390974	0.0316755	0.0375783	0.0339442	0.0275952	0.0295318	0.0244304	0.0269304	0.0253413	0.0297419	0.0299122			FALSE
cg01424460	ADAMTS9	0.112449	0.108639	0.101232	0.116316	0.104838	0.0878392	0.0902512	0.0810069	0.0452975	0.0510276	0.0613974	0.0533139	0.056085	0.0842195	0.11054	0.106219	0.126898	0.0985092	0.0978764	0.0950786	0.0787067	0.0919347	0.100522	0.125307	0.12045			FALSE
cg11427510	ADAMTS9	0.0307387	0.0342165	0.0370907	0.0191758	0.0370602	0.0198256	0.0383202	0.0231959	0.0163579	0.0337267	0.0235826	0.0195456	0.0141373	0.0630893	0.0474649	0.0790164	0.0921952	0.0552333	0.0532841	0.0378788	0.0363613	0.0370163	0.0461333	0.0728291	0.070783			FALSE
cg12187213	ADAMTS9	0.307104	0.260338	0.299621	0.302669	0.107509	0.0968507	0.0966108	0.0774818	0.103707	0.0874226	0.096502	0.0645161	0.0907228	0.13789	0.141462	0.135651	0.137669	0.129936	0.135985	0.138794	0.137526	0.119412	0.140045	0.104265	0.0973486			FALSE
cg17626022	ADAMTS9	0.0307878	0.0384743	0.021984	0.0330954	0.0642456	0.0355102	0.0400515	0.0347962	0.0216873	0.0331584	0.0206763	0.0291021	0.0237412	0.064156	0.0517205	0.0766541	0.0607581	0.0513595	0.0519036	0.0513431	0.0480712	0.0369772	0.0542704	0.0646678	0.0594294			FALSE
cg21878275	ADAMTS9	0.0249935	0.0201328	0.0130565	0.017294	0.0293026	0.0197922	0.0231712	0.0137863	0.00763528	0.0147014	0.0143055	0.0184318	0.00807437	0.0590757	0.0444082	0.0799024	0.0909947	0.0480177	0.0482567	0.0299884	0.0245298	0.0257143	0.029004	0.0780946	0.0596703			FALSE
cg14201417	ADAMTSL2	0.863659	0.545852	0.828134	0.329423	0.0856142	0.0686621	0.0871722	0.0415577	0.0991618	0.0735115	0.0791669	0.104196	0.0902125	0.105882	0.152889	0.172195	0.201223	0.215363	0.195032	0.158209	0.150143	0.160322	0.134255	0.160478	0.122189			FALSE
cg14389669	ADAMTSL2	0.895219	0.748231	0.910787	0.107347	0.538489	0.568524	0.500704	0.641551	0.261655	0.361215	0.27888	0.342389	0.324658	0.208647	0.254659	0.337285	0.264427	0.215315	0.302926	0.44652	0.502971	0.37713	0.368545	0.349817	0.310799			FALSE
cg25580018	ADAMTSL2	0.74515	0.173218	0.613758	0.484351	0.0919323	0.090045	0.0921839	0.0714429	0.0513914	0.0512973	0.0486111	0.0448973	0.0577833	0.0997094	0.109706	0.120057	0.120406	0.10697	0.10191	0.114421	0.114351	0.11285	0.122788	0.101739	0.0898663			FALSE
cg01152302	ADAMTSL3	0.42492	0.420333	0.73033	0.458566	0.227937	0.191578	0.218444	0.208637	0.157061	0.177453	0.103587	0.109418	0.0868925	0.349464	0.146392	0.219098	0.229752	0.164384	0.200203	0.191292	0.205929	0.199965	0.140899	0.317059	0.192254			FALSE
cg04138185	ADAMTSL3	0.0335873	0.0184688	0.0316999	0.095536	0.0790929	0.04501	0.0672277	0.0296678	0.00754076	0.0338737	0.015432	0.00911098	0.0211728	0.0766455	0.064384	0.117568	0.177263	0.0796315	0.0753731	0.0587137	0.0453297	0.061441	0.0520037	0.118507	0.128551			FALSE
cg09371439	ADAMTSL3	0.0141627	0.0245926	0.0183013	0.0360202	0.0409944	0.0213265	0.0246458	0.0222947	0.0206232	0.0253493	0.0239154	0.0374968	0.0268775	0.0422837	0.0344956	0.0416846	0.0548789	0.0465287	0.0412754	0.0329885	0.0323585	0.0269008	0.035461	0.0440695	0.0366285			FALSE
cg11611600	ADAMTSL3	0.066284	0.119401	0.523559	0.248885	0.107441	0.0929875	0.10994	0.0756484	0.0705731	0.0717562	0.0771624	0.068484	0.0708929	0.143223	0.151637	0.126286	0.31099	0.163247	0.156313	0.125387	0.101243	0.131257	0.122682	0.147805	0.116481			FALSE
cg11763094	ADAMTSL3	0.379825	0.234516	0.0723318	0.256216	0.156399	0.108632	0.111537	0.106192	0.0481855	0.0453365	0.05634	0.0633017	0.0632917	0.073779	0.111035	0.123179	0.119008	0.107641	0.0854093	0.0933985	0.0855527	0.0934309	0.103102	0.108833	0.110475			FALSE
cg14096889	ADAMTSL3	0.0273385	0.0357279	0.0311736	0.0786575	0.091472	0.0559941	0.0555281	0.05862	0.027048	0.0289645	0.0323096	0.031187	0.0406127	0.0983259	0.065801	0.0844894	0.133819	0.0927303	0.0715032	0.0757494	0.0624135	0.0499254	0.0543556	0.0798126	0.12103			FALSE
cg14230666	ADAMTSL3	0.0333799	0.023044	0.0469212	0.260627	0.0823685	0.0501255	0.0968403	0.0249479	0.0290506	0.0409382	0.0422535	0.0417466	0.0194094	0.0679787	0.0527569	0.110508	0.132991	0.0743419	0.0848351	0.0497504	0.0371551	0.0430474	0.0461618	0.156102	0.0937818			FALSE
cg00785522	ADAMTSL4	0.0354463	0.0348009	0.0498619	0.0329883	0.0674275	0.0726616	0.0678466	0.0591633	0.0719738	0.0876916	0.0288084	0.0647998	0.0721621	0.0672841	0.0575867	0.058899	0.0595777	0.0526826	0.0622621	0.0581943	0.0523543	0.0577881	0.0630095	0.0498177	0.0546147			FALSE
cg02362686	ADAMTSL4	0.0517057	0.0378571	0.0435549	0.0389794	0.0311242	0.028298	0.0335836	0.0227945	0.020724	0.0292862	0.021906	0.0321497	0.0278777	0.0461416	0.0389381	0.0431264	0.0497004	0.0410135	0.0443706	0.041851	0.0414129	0.037224	0.0454546	0.0297764	0.0414658			FALSE
cg04122467	ADAMTSL4	0.307259	0.326617	0.376636	0.287192	0.30688	0.281985	0.336188	0.291657	0.235818	0.276058	0.216277	0.365549	0.241196	0.28464	0.32119	0.31747	0.289062	0.296169	0.332534	0.327746	0.34037	0.299761	0.377927	0.267606	0.281891			FALSE
cg11395536	ADAMTSL4	0.0688848	0.0611915	0.0583153	0.0638829	0.0915412	0.0703935	0.0768789	0.0475332	0.0491309	0.0506957	0.0626079	0.0267458	0.0789784	0.102897	0.103193	0.121626	0.104314	0.106592	0.0942727	0.110146	0.081823	0.106073	0.107698	0.0571623	0.0640903			FALSE
cg12974394	ADAMTSL4	0.3057	0.600736	0.450647	0.558759	0.420227	0.331585	0.336938	0.366992	0.602847	0.636586	0.57379	0.550275	0.503844	0.466973	0.496901	0.508885	0.593132	0.620188	0.582691	0.695784	0.70666	0.681958	0.622846	0.545303	0.555932			FALSE
cg14037218	ADAMTSL4	0.320889	0.777821	0.376504	0.608505	0.468522	0.438662	0.449372	0.469009	0.789889	0.796313	0.804393	0.735269	0.700638	0.691133	0.729029	0.669585	0.748249	0.785456	0.765315	0.771829	0.819389	0.823002	0.789505	0.667062	0.709837			FALSE
cg14938410	ADAMTSL4	0.137099	0.141454	0.10618	0.184879	0.115796	0.0997896	0.112992	0.0822764	0.0590651	0.0673755	0.0747112	0.0600596	0.062895	0.0959527	0.111209	0.116662	0.108331	0.115568	0.125149	0.100014	0.112406	0.115696	0.121172	0.106254	0.101536			FALSE
cg15823180	ADAMTSL4	0.0140953	0.0158897	0.0184094	0.0204914	0.0230656	0.0181313	0.0159324	0.0154806	0.025111	0.0205736	0.0159827	0.0242577	0.0271147	0.0367232	0.0358173	0.0371271	0.0372807	0.0360215	0.0336586	0.0314762	0.0282098	0.0319323	0.0312635	0.0260846	0.023878			FALSE
cg16559275	ADAMTSL4	0.096563	0.0999053	0.150974	0.152469	0.0917263	0.0615351	0.0874975	0.07235	0.106596	0.0667636	0.0557826	0.116509	0.0713206	0.122326	0.105688	0.118805	0.123764	0.109681	0.147011	0.134454	0.123863	0.145667	0.112266	0.112236	0.11908			FALSE
cg25410842	ADAMTSL4	0.161397	0.17358	0.161193	0.174442	0.182074	0.168958	0.1734	0.128489	0.138525	0.16493	0.16295	0.12784	0.173699	0.170373	0.201572	0.192432	0.178637	0.167054	0.170558	0.179389	0.154134	0.177383	0.181194	0.161848	0.148146			FALSE
cg04529543	ADAMTSL5	0.0108741	0.0171886	0.0131041	0.0133991	0.0124285	0.0160498	0.0201607	0.0108641	0.0134496	0.00827452	0.00571843	0.0106023	0.0163827	0.029744	0.0221194	0.0214872	0.0324818	0.0220178	0.0237823	0.0286355	0.0248288	0.0255884	0.0240993	0.0216845	0.0255154			FALSE
cg05473871	ADAMTSL5	0.251306	0.481783	0.160701	0.716743	0.17257	0.179011	0.169727	0.179755	0.215409	0.179294	0.198625	0.207492	0.242172	0.153912	0.227971	0.205859	0.247559	0.223225	0.182848	0.321252	0.349019	0.382382	0.366218	0.192421	0.238075			FALSE
cg10095020	ADAMTSL5	0.18102	0.129103	0.198343	0.165189	0.100668	0.0862642	0.084344	0.071913	0.0474541	0.0660745	0.0659887	0.0624265	0.0483005	0.110594	0.12382	0.123011	0.130708	0.134031	0.134043	0.130146	0.132161	0.136389	0.134235	0.103097	0.0985551			FALSE
cg17720286	ADAMTSL5	0.0671395	0.849226	0.241416	0.114326	0.105124	0.105618	0.11542	0.0603058	0.188419	0.184397	0.219118	0.195622	0.240966	0.169054	0.160398	0.170853	0.2064	0.262885	0.208785	0.317657	0.284161	0.348968	0.262742	0.0610672	0.186502			FALSE
cg21558068	ADAMTSL5	0.200418	0.351992	0.159994	0.183757	0.238681	0.230188	0.20005	0.204962	0.218663	0.164804	0.252273	0.197917	0.189935	0.159765	0.303763	0.172691	0.324352	0.203428	0.243144	0.220333	0.259963	0.228924	0.23806	0.205887	0.274182			FALSE
cg23295637	ADAMTSL5	0.010038	0.00619992	0.0140013	0.014696	0.0155475	0.0117314	0.0119519	0.0127237	0.0139421	0.0134827	0.00411249	0.014801	0.00762686	0.0274209	0.0261655	0.0288213	0.0330147	0.0294992	0.0285752	0.0304681	0.0253726	0.0199024	0.0256856	0.0242749	0.0200949			FALSE
cg26745770	ADAMTSL5	0.0441251	0.115228	0.069361	0.0457981	0.0675676	0.0801105	0.0855783	0.0375349	0.0429664	0.0742392	0.0631824	0.0582981	0.0684507	0.0817578	0.0694129	0.0830104	0.0646103	0.0917344	0.0809517	0.0743196	0.0653843	0.0651782	0.0603063	0.0663635	0.0607972			FALSE
cg04370807	ADAP2	0.028147	0.0211157	0.0579898	0.0344604	0.0337409	0.0409427	0.034632	0.0271906	0.0161114	0.0172071	0.0142631	0.0183779	0.00719137	0.0420928	0.0372187	0.0551449	0.0567321	0.0437311	0.0391221	0.0354673	0.0341257	0.0355251	0.0416745	0.0468419	0.0426986			FALSE
cg11103652	ADAP2	0.0328237	0.0483517	0.0377557	0.0472682	0.0551068	0.0474625	0.0500806	0.0412807	0.0403504	0.050253	0.0397758	0.0340327	0.0494581	0.0754181	0.0580189	0.0755346	0.0771746	0.0658721	0.0678824	0.0655185	0.0510535	0.0559451	0.0580709	0.0638436	0.0548799			FALSE
cg17570483	ADAP2	0.19337	0.121469	0.149764	0.189529	0.0982493	0.0949992	0.0846014	0.0771962	0.0610215	0.0610735	0.0508783	0.0419446	0.0556894	0.1109	0.10367	0.115841	0.124834	0.115154	0.109196	0.113241	0.107002	0.102285	0.11572	0.131737	0.0931969			FALSE
cg01517273	ADAR	0.134642	0.0894482	0.10531	0.0731972	0.0987504	0.0857347	0.0830481	0.0850278	0.0678235	0.0606622	0.0547603	0.0553237	0.0744648	0.0902567	0.0988443	0.109953	0.107189	0.102639	0.105715	0.106984	0.101266	0.102343	0.109072	0.0898004	0.101465			FALSE
cg06269322	ADAR	0.0448714	0.0493864	0.0612963	0.0499593	0.0872491	0.0741321	0.0720344	0.0497601	0.0777711	0.0602791	0.0628838	0.0457557	0.104966	0.0821195	0.0642038	0.0724659	0.0711092	0.0737563	0.0618442	0.0753612	0.048974	0.0701701	0.0686869	0.0523673	0.0464256			FALSE
cg07976390	ADAR	0.0538896	0.0593286	0.0686902	0.0646924	0.0646391	0.0496814	0.0561052	0.0384029	0.0439498	0.0299689	0.0278215	0.0249069	0.0404226	0.0719324	0.0631199	0.0674517	0.0687173	0.0537542	0.0555525	0.0639571	0.0547655	0.0479919	0.0531626	0.0397381	0.0486745			FALSE
cg10392840	ADAR	0.171423	0.132426	0.114978	0.170279	0.0933363	0.105111	0.083461	0.0749729	0.0477911	0.0528356	0.0507807	0.0359997	0.0407811	0.103303	0.12492	0.118034	0.124388	0.113567	0.116612	0.127265	0.112476	0.124396	0.120398	0.105998	0.0982547			FALSE
cg10409799	ADAR	0.0272	0.0264654	0.0240184	0.0291177	0.0355815	0.0331411	0.038349	0.0233074	0.0167861	0.0233078	0.0141568	0.0237722	0.0206234	0.0447404	0.0429925	0.0500511	0.0495203	0.0426547	0.0438331	0.0487867	0.0439429	0.041058	0.0502726	0.0371594	0.0370994			FALSE
cg19085023	ADAR	0.127772	0.0630068	0.0681122	0.113719	0.0629475	0.0648579	0.0660623	0.0526295	0.0415385	0.0488094	0.0465716	0.0451292	0.0502687	0.0965566	0.0965776	0.0925906	0.0964432	0.0828969	0.0945059	0.0857488	0.107387	0.102833	0.0919394	0.0625649	0.0710522			FALSE
cg20239527	ADAR	0.0286401	0.0329478	0.0183756	0.0246926	0.028454	0.0353194	0.0302965	0.033096	0.0142551	0.0175385	0.0170133	0.0173816	0.0180414	0.0449277	0.0396275	0.039084	0.040905	0.0473809	0.0415486	0.0407853	0.0313496	0.0315824	0.0438024	0.0297604	0.0345288			FALSE
cg20705565	ADAR	0.16965	0.058358	0.104387	0.0897086	0.0410089	0.0462874	0.0494989	0.0412836	0.0265509	0.0326357	0.0337295	0.0329529	0.0268268	0.0615104	0.0671693	0.0644727	0.0705798	0.0727486	0.0761813	0.0770729	0.0518456	0.06887	0.0601237	0.0447577	0.0433793			FALSE
cg22396279	ADAR	0.114561	0.120415	0.130181	0.113715	0.143224	0.113612	0.126052	0.092451	0.0810597	0.106848	0.112617	0.0729932	0.116947	0.13584	0.120946	0.140775	0.131977	0.133122	0.139559	0.134724	0.0913558	0.124082	0.142308	0.101924	0.146756			FALSE
cg25346059	ADAR	0.0177722	0.0128483	0.0146813	0.0207055	0.00795127	0.0167283	0.0113558	0.0149325	0.00566402	0.00711442	0.00497359	0.00631987	0.00369588	0.0300759	0.021539	0.027378	0.0245972	0.0294189	0.0282167	0.0331204	0.0243362	0.0305284	0.0282501	0.0259436	0.0193583			FALSE
cg00467420	ADARB2	0.127871	0.119327	0.0904107	0.549695	0.101887	0.102713	0.0956501	0.0884054	0.0669727	0.0568689	0.0701748	0.0609181	0.0487383	0.107874	0.121402	0.152116	0.14406	0.132566	0.152667	0.119521	0.103563	0.104339	0.0994126	0.148324	0.157256			#VALUE!
cg02270183	ADARB2	0.016564	0.0221113	0.0161902	0.0153622	0.0250893	0.0255696	0.0247366	0.0126267	0.0198789	0.021105	0.0080252	0.0096196	0.0220228	0.0329371	0.0286759	0.0289971	0.0333089	0.034581	0.0338315	0.0375132	0.0285431	0.0283371	0.0306543	0.0283986	0.0357245			FALSE
cg02899206	ADARB2	0.0319531	0.0923304	0.070296	0.223845	0.0464681	0.0525999	0.0360911	0.0372014	0.0363981	0.0137344	0.0581359	0.0208731	0.0342006	0.0519372	0.049133	0.053123	0.0605491	0.057731	0.06415	0.0535768	0.0391457	0.0379308	0.0485252	0.0672124	0.0634881			FALSE
cg03410436	ADARB2	0.059195	0.064523	0.117858	0.121044	0.144168	0.133534	0.129174	0.085812	0.0396639	0.0948391	0.089035	0.0525756	0.0963522	0.149987	0.139236	0.144493	0.164842	0.169427	0.168806	0.158175	0.138235	0.128856	0.166942	0.0979627	0.111461			FALSE
cg05307923	ADARB2	0.097723	0.0864884	0.0906718	0.213073	0.0927487	0.0896734	0.0763365	0.0624778	0.0720573	0.066958	0.0772028	0.0655009	0.0587324	0.0848844	0.104765	0.112621	0.134991	0.108407	0.108026	0.114422	0.116612	0.101347	0.103921	0.0934524	0.113335			FALSE
cg06730723	ADARB2	0.140822	0.0937387	0.0936394	0.363041	0.123492	0.12124	0.125613	0.100807	0.0849773	0.0750867	0.087563	0.0838364	0.088743	0.138623	0.127857	0.134479	0.156209	0.138836	0.145126	0.139925	0.144059	0.157147	0.139465	0.14444	0.158223			FALSE
cg14590817	ADARB2	0.1137	0.100756	0.075556	0.113775	0.0588925	0.0564808	0.057457	0.0408237	0.0494949	0.030116	0.0342741	0.0343674	0.0300112	0.0662188	0.0709062	0.0755695	0.0716895	0.0751347	0.0804806	0.0913298	0.0735273	0.0825421	0.0730299	0.0647426	0.0648497			FALSE
cg23684973	ADARB2	0.101438	0.108041	0.114751	0.29365	0.0718376	0.0957196	0.101846	0.0672198	0.102758	0.0955079	0.0956108	0.112395	0.0902546	0.127857	0.161494	0.137312	0.144745	0.126248	0.148845	0.142727	0.136767	0.121161	0.127928	0.124271	0.133955			FALSE
cg24184687	ADARB2	0.152827	0.0828218	0.106309	0.101309	0.0510751	0.0706812	0.0736561	0.0609122	0.0510062	0.0582697	0.0623309	0.0481319	0.0500086	0.0948501	0.114278	0.103138	0.10934	0.0981893	0.102212	0.123184	0.111898	0.113005	0.0806997	0.0798012	0.0745082			FALSE
cg02262025	ADAT1	0.0508728	0.0473588	0.0578919	0.0501875	0.0505379	0.0546347	0.0696399	0.0399849	0.0192049	0.0407539	0.0164082	0.0129063	0.0468575	0.0922394	0.0944347	0.0780125	0.0769952	0.0902951	0.088451	0.100389	0.0832657	0.0794019	0.0818685	0.06122	0.0507181			FALSE
cg03436558	ADAT1	0.156108	0.112629	0.182712	0.247943	0.105002	0.0996292	0.102297	0.0753639	0.0742183	0.101744	0.0743259	0.0745022	0.0643615	0.12134	0.131119	0.11679	0.141376	0.132039	0.105561	0.146661	0.130974	0.111479	0.161687	0.108878	0.0939243			FALSE
cg04848196	ADAT1	0.104874	0.0983607	0.113044	0.134862	0.0550826	0.0538179	0.0519295	0.0536709	0.0307208	0.0391252	0.0339064	0.039099	0.0469059	0.0772193	0.0889542	0.0968578	0.0821233	0.0776685	0.0829196	0.079288	0.0862368	0.0801958	0.0933266	0.0609319	0.0753986			FALSE
cg05165580	ADAT1	0.0763916	0.0813729	0.1012	0.124236	0.056006	0.0490966	0.0531172	0.0465893	0.029231	0.0490767	0.0307286	0.0293961	0.0449617	0.0659478	0.0710474	0.068265	0.0791904	0.0679738	0.0673599	0.0703655	0.0730831	0.0758218	0.0799475	0.0535347	0.0654262			FALSE
cg06008401	ADAT1	0.0207428	0.0322259	0.0299691	0.0149592	0.056939	0.0442879	0.0619138	0.0373513	0.0264462	0.0232733	0.0253529	0.0223413	0.0169977	0.0369826	0.0516566	0.0415103	0.04875	0.0430508	0.0401564	0.0441443	0.0326592	0.0397285	0.0485359	0.0343468	0.037233			FALSE
cg08083335	ADAT1	0.106323	0.098532	0.111002	0.119316	0.0552281	0.0429875	0.0563426	0.027192	0.156312	0.143602	0.182278	0.146683	0.220939	0.0906535	0.0771049	0.072221	0.0849109	0.071127	0.0778946	0.0674679	0.062302	0.0808353	0.0587666	0.0577179	0.0313904			FALSE
cg16478896	ADAT1	0.0498721	0.101315	0.1265	0.106946	0.0653911	0.0570541	0.068993	0.0472548	0.0394042	0.0315718	0.0348263	0.0255268	0.0411752	0.0725815	0.0838515	0.0872021	0.0809075	0.0754265	0.0850044	0.0850558	0.0729043	0.0907328	0.0853219	0.0622801	0.0684277			FALSE
cg04628197	ADAT2	0.136996	0.108043	0.131214	0.13566	0.136707	0.138637	0.110082	0.0944469	0.104386	0.130766	0.123319	0.0904658	0.118966	0.141524	0.158891	0.136193	0.133229	0.141455	0.148929	0.148614	0.122076	0.144704	0.138557	0.100941	0.0872441			FALSE
cg06866400	ADAT2	0.0407156	0.0332591	0.057546	0.0374249	0.105506	0.0724463	0.100006	0.063557	0.0127455	0.0277037	0.0347692	0.0206109	0.0262781	0.120734	0.126152	0.14364	0.129764	0.126595	0.126575	0.132098	0.088146	0.120009	0.122824	0.0659817	0.0654331			FALSE
cg15822350	ADAT2	0.0134585	0.0355389	0.0214328	0.0219365	0.0508275	0.0464389	0.0332285	0.0186884	0.0254367	0.0422379	0.0220276	0.0217681	0.0558053	0.0274441	0.0316761	0.0350319	0.0316817	0.027904	0.0327878	0.0316809	0.0226197	0.0319466	0.0363568	0.0316434	0.0219866			FALSE
cg16388791	ADAT2	0.0612829	0.0916621	0.0424779	0.0717132	0.0444613	0.0258113	0.0199211	0.0382659	0.035664	0.0289829	0.0199896	0.0248955	0.00973792	0.0506966	0.069341	0.055455	0.0569151	0.0675448	0.0689803	0.0635253	0.0760223	0.0501779	0.0559953	0.046567	0.0577745			FALSE
cg22025132	ADAT2	0.151007	0.0514653	0.112087	0.0572597	0.0401778	0.0473693	0.0435741	0.0273439	0.0240137	0.0322231	0.0262803	0.0349722	0.0177786	0.0636933	0.0780347	0.0804007	0.082589	0.0861584	0.0694939	0.0765796	0.0775705	0.0851699	0.0896102	0.0622608	0.0569246			FALSE
cg26966246	ADAT2	0.0422404	0.0585987	0.0238263	0.0640367	0.0323552	0.022752	0.022431	0.0283147	0.0125576	0.0270161	0.0241164	0.0195146	0.0295455	0.0368659	0.0429818	0.0389982	0.042291	0.0394842	0.0423644	0.0338569	0.0609964	0.0414747	0.0461633	0.0383961	0.0357924			FALSE
cg00249030	ADC	0.0704588	0.0560674	0.0570196	0.0689981	0.0887798	0.0840119	0.0736973	0.0395388	0.0158554	0.0251738	0.0370839	0.0231876	0.0455392	0.106725	0.118667	0.13902	0.129032	0.0821107	0.112069	0.116774	0.0963065	0.105131	0.10374	0.0547936	0.0568402			#VALUE!
cg03962411	ADC	0.192983	0.136879	0.274536	0.18925	0.0608896	0.0488689	0.0728365	0.0620763	0.0626645	0.0833626	0.057509	0.0583574	0.0529	0.117474	0.155307	0.123911	0.121461	0.15278	0.122701	0.126387	0.139785	0.156852	0.157976	0.0966451	0.108341			FALSE
cg07926531	ADC	0.0518345	0.0460594	0.069112	0.0635039	0.0920234	0.0802405	0.0761671	0.076555	0.0291835	0.0291213	0.0186886	0.0218147	0.04086	0.0852758	0.0865037	0.0929364	0.0841662	0.0877662	0.10033	0.0962841	0.0734512	0.0853646	0.0892019	0.0528354	0.0518027			FALSE
cg12585759	ADC	0.125853	0.162129	0.343701	0.161828	0.0691714	0.0671426	0.0758901	0.062692	0.0504366	0.0555602	0.0554999	0.0526522	0.0445526	0.0803043	0.09161	0.0795392	0.0816285	0.0786885	0.086682	0.0899286	0.0801676	0.0802735	0.0793015	0.0692026	0.0847127			FALSE
cg13099847	ADC	0.200156	0.172876	0.15584	0.222661	0.222847	0.211024	0.167405	0.105387	0.290224	0.190592	0.182608	0.168173	0.299	0.162669	0.156496	0.141746	0.170801	0.143981	0.15849	0.16052	0.105547	0.15592	0.150528	0.140709	0.155004			FALSE
cg17500915	ADC	0.027907	0.0368192	0.0409234	0.0467875	0.0240287	0.0254553	0.0241412	0.0304183	0.00946189	0.0254006	0.0285328	0.0352266	0.0197149	0.0507108	0.0487157	0.0495769	0.0439213	0.0499544	0.0411886	0.0469873	0.0479243	0.0354232	0.0414678	0.0380766	0.0419917			FALSE
cg17826324	ADC	0.0354197	0.0484164	0.04468	0.0645943	0.0211339	0.0107872	0.0153185	0.0232454	0.00832073	0.0197738	0.00881164	0.0133445	0.0161489	0.0609137	0.0402558	0.0421802	0.0465529	0.0444943	0.0484726	0.0490581	0.0459101	0.0492419	0.0520413	0.0397436	0.0416616			FALSE
cg22189725	ADC	0.1773	0.0872128	0.122657	0.11892	0.0756428	0.0691394	0.070787	0.0450965	0.0563252	0.0520885	0.043946	0.0684372	0.0532833	0.0864012	0.0884398	0.100349	0.0928132	0.118239	0.09493	0.103307	0.0945542	0.0990615	0.108435	0.0852318	0.101115			FALSE
cg23661309	ADC	0.0285352	0.0458865	0.0557539	0.00624152	0.0177465	0.0168878	0.0201791	0.0216857	0.012696	0.0128421	0.00573649	0.0241951	0.0199279	0.0385978	0.0362117	0.0349989	0.0411834	0.0355316	0.0425737	0.0350385	0.0350912	0.0359578	0.0331031	0.0219221	0.0328056			FALSE
cg24724877	ADC	0.0317745	0.0269506	0.0382237	0.0315348	0.0350861	0.0471904	0.0380117	0.0320912	0.0117131	0.0258768	0.0154235	0.0222517	0.0304976	0.0560955	0.0636478	0.0511354	0.0508257	0.0515363	0.0483579	0.0533182	0.0493024	0.0464714	0.0529928	0.0314555	0.0385441			FALSE
cg26833830	ADC	0.0452555	0.0255976	0.0177537	0.0306432	0.0249539	0.0235171	0.0358177	0.0420844	0.0301103	0.0207704	0.0144365	0.0159743	0.0199696	0.0390215	0.0385696	0.027832	0.0375403	0.0304921	0.0365378	0.040223	0.0358934	0.036172	0.0410318	0.0278621	0.0233421			FALSE
cg05290708	ADCK2	0.214657	0.130938	0.192391	0.145472	0.177671	0.161508	0.177164	0.139032	0.124272	0.129449	0.121159	0.107048	0.120121	0.171036	0.173322	0.151095	0.170258	0.180901	0.161433	0.194333	0.162201	0.154657	0.204056	0.151613	0.143833			FALSE
cg05561993	ADCK2	0.0112116	0.0227601	0.00943832	0.0128205	0.0153874	0.0206355	0.0191756	0.0172223	0.00431743	0.00651772	0.00491106	0.00840193	0.00443206	0.025402	0.0255193	0.0529205	0.0232267	0.0247621	0.0234045	0.0257113	0.0202041	0.0223281	0.0235164	0.0145366	0.0198049			FALSE
cg07591089	ADCK2	0.0387084	0.0474237	0.0417266	0.0353068	0.051249	0.0376848	0.0350763	0.037155	0.0172195	0.0234205	0.0250997	0.0186694	0.0160903	0.0548683	0.051143	0.0501586	0.0524939	0.0445017	0.04449	0.0475817	0.0374377	0.0485378	0.0546888	0.0494175	0.0429935			FALSE
cg09909351	ADCK2	0.197572	0.189344	0.139532	0.441388	0.0884762	0.0869864	0.089994	0.0886314	0.0739827	0.0554386	0.0899702	0.0605417	0.0756218	0.0954208	0.0986786	0.11327	0.101464	0.113588	0.109074	0.106808	0.113061	0.106673	0.105651	0.089763	0.0974471			FALSE
cg13980308	ADCK2	0.159033	0.210089	0.234768	0.63801	0.0939667	0.0972169	0.0875693	0.0647731	0.0676822	0.0647894	0.0629865	0.0676868	0.0565857	0.0982549	0.117679	0.115466	0.115606	0.122251	0.111292	0.109713	0.107369	0.124991	0.134506	0.0957479	0.0913753			FALSE
cg18018798	ADCK2	0.0143234	0.0136401	0.0128607	0.0155239	0.0280899	0.0175011	0.0231452	0.0147304	0.0123978	0.00970494	0.00992395	0.0113011	0.0163757	0.0321098	0.0262745	0.0309614	0.0290439	0.0332103	0.0247562	0.0336651	0.0213268	0.0236663	0.027118	0.021856	0.0213762			FALSE
cg04211370	ADCK5	0.0467343	0.0263509	0.0301689	0.0369449	0.0207567	0.0235443	0.0235484	0.0266462	0.0157005	0.0141605	0.0193262	0.0110875	0.0133948	0.0372878	0.0379041	0.0360787	0.0274259	0.0362119	0.0400966	0.0431694	0.0265319	0.029818	0.0301058	0.0279034	0.0253945			FALSE
cg10533536	ADCK5	0.193605	0.155973	0.14781	0.141628	0.146781	0.151016	0.159878	0.141439	0.197491	0.198624	0.154509	0.184005	0.173245	0.13468	0.133509	0.152979	0.131655	0.148004	0.13264	0.136598	0.151942	0.149666	0.138767	0.125378	0.120721			FALSE
cg21843258	ADCK5	0.05895	0.0345201	0.0274121	0.0334044	0.0221645	0.0282385	0.033505	0.0263532	0.00675738	0.00798823	0.015648	0.00712541	0.0100918	0.0374682	0.0336121	0.0379649	0.0364337	0.0341901	0.0279728	0.0390234	0.0348484	0.0316842	0.0299831	0.0256235	0.0303274			FALSE
cg04028634	ADCY1	0.0210048	0.0293867	0.0368644	0.65872	0.0455246	0.0408115	0.0370484	0.0310147	0.0148442	0.0191099	0.00640531	0.0182896	0.0145182	0.0499362	0.0398341	0.0475715	0.0485918	0.0486829	0.0435693	0.0400242	0.0327197	0.0328786	0.0382604	0.04534	0.0249811			FALSE
cg07651242	ADCY1	0.19002	0.104263	0.464694	0.651767	0.135914	0.1299	0.109923	0.0912822	0.0755675	0.132025	0.115097	0.0961622	0.11944	0.178125	0.175703	0.194273	0.24065	0.167273	0.170491	0.158734	0.134088	0.146508	0.156215	0.149379	0.17143			FALSE
cg07960450	ADCY1	0.118709	0.0918141	0.112439	0.105998	0.126078	0.129931	0.126489	0.0976033	0.0179457	0.0499722	0.0630375	0.0259768	0.0616565	0.131295	0.132498	0.142821	0.128094	0.131448	0.113062	0.138576	0.0870337	0.121475	0.128626	0.151218	0.116137			FALSE
cg13070193	ADCY1	0.173377	0.114294	0.131467	0.444794	0.0833639	0.0828212	0.0966052	0.0684542	0.0623949	0.0526316	0.056253	0.059366	0.0448833	0.094121	0.118558	0.114933	0.115933	0.106056	0.115165	0.111476	0.105156	0.109762	0.1042	0.0973494	0.104802			FALSE
cg13523557	ADCY1	0.21595	0.626207	0.635197	0.865759	0.130257	0.126077	0.154822	0.115897	0.107848	0.120435	0.11533	0.109524	0.101753	0.100704	0.12034	0.162305	0.219788	0.281793	0.256095	0.198542	0.150517	0.213239	0.125537	0.145304	0.227799			FALSE
cg16848624	ADCY1	0.0192225	0.017684	0.0274484	0.0253361	0.0320877	0.0316518	0.023588	0.0180789	0.00930668	0.00883155	0.0076518	0.00787752	0.0111769	0.0432839	0.0307945	0.0357169	0.0627776	0.0421916	0.0256384	0.039896	0.0227381	0.0316222	0.0324278	0.0400501	0.0274107			FALSE
cg24676071	ADCY1	0.309717	0.976352	0.952606	0.963822	0.295465	0.26607	0.288402	0.19245	0.0832271	0.134445	0.0704298	0.0811473	0.0854381	0.121886	0.175483	0.148553	0.218996	0.205989	0.299582	0.0914628	0.0609199	0.0698035	0.0719515	0.203555	0.18654			FALSE
cg26459372	ADCY1	0.161512	0.688467	0.662814	0.94291	0.158727	0.132409	0.185334	0.110828	0.100411	0.171231	0.143592	0.118431	0.132504	0.113725	0.160685	0.17519	0.174555	0.212978	0.187213	0.168863	0.114861	0.159436	0.119396	0.171734	0.155721			FALSE
cg03663215	ADCY2	0.117202	0.107581	0.124561	0.139235	0.102707	0.080174	0.092921	0.0672803	0.0566244	0.0593472	0.0690657	0.0590403	0.0681319	0.094674	0.110072	0.125576	0.161498	0.132177	0.0985407	0.116399	0.115889	0.123802	0.116811	0.148722	0.128481			FALSE
cg04907257	ADCY2	0.472364	0.369126	0.109525	0.888361	0.51227	0.487361	0.47802	0.419405	0.0631431	0.0840356	0.0724694	0.0747786	0.0556102	0.123584	0.117652	0.117252	0.159528	0.116999	0.146951	0.136127	0.131475	0.143743	0.11875	0.168655	0.142993			FALSE
cg10994511	ADCY2	0.0453201	0.0239919	0.0116773	0.0189355	0.0212674	0.0207618	0.0281417	0.0191594	0.0156875	0.0230375	0.00975561	0.0204853	0.0179767	0.0422997	0.0355821	0.0433873	0.0547264	0.0367246	0.0327587	0.032855	0.0261784	0.0301584	0.0345739	0.0571833	0.0350415			FALSE
cg16021428	ADCY2	0.270442	0.180736	0.0247521	0.879644	0.357998	0.429895	0.420662	0.358211	0.0582181	0.0509995	0.0457498	0.0395535	0.0489855	0.070426	0.0697552	0.106801	0.1417	0.082594	0.0858756	0.0889621	0.0581133	0.0738401	0.0809187	0.15296	0.111956			FALSE
cg02447122	ADCY3	0.0702889	0.077404	0.0624137	0.0500477	0.102834	0.0877052	0.0764504	0.0548179	0.0352564	0.0460523	0.0518687	0.0515449	0.0625185	0.0945543	0.0954302	0.10396	0.104811	0.0937116	0.0987977	0.10778	0.0889495	0.0846599	0.11135	0.0448037	0.0558305			FALSE
cg08599266	ADCY3	0.150975	0.173025	0.329562	0.147917	0.0727003	0.0661903	0.0685968	0.0649499	0.0468432	0.0322368	0.0539501	0.0401941	0.0560537	0.081207	0.0820272	0.0810494	0.0864828	0.0896385	0.0769334	0.0844927	0.0751194	0.0857192	0.0950908	0.0618719	0.0718098			FALSE
cg22956310	ADCY3	0.0272279	0.0402779	0.0391993	0.0384104	0.0548139	0.0466829	0.0551861	0.048516	0.0541205	0.0477852	0.040092	0.03456	0.0778251	0.0517711	0.059131	0.053187	0.0554752	0.0491231	0.0564327	0.0561935	0.0516715	0.0496053	0.0564269	0.0437627	0.0425768			FALSE
cg23281712	ADCY3	0.0421893	0.0762606	0.0600274	0.0718374	0.0652571	0.0724732	0.0838109	0.0614102	0.0492138	0.057888	0.0642069	0.0373091	0.0578582	0.0965773	0.0910168	0.0867079	0.0749252	0.0842957	0.081122	0.0982669	0.0623757	0.070795	0.0806961	0.047312	0.0565215			FALSE
cg05031016	ADCY4	0.196867	0.135883	0.110224	0.658224	0.15704	0.134201	0.171425	0.116895	0.0914027	0.0879489	0.0958968	0.0863358	0.0663421	0.11062	0.110512	0.124066	0.134002	0.107392	0.118012	0.124222	0.107314	0.130411	0.104549	0.146552	0.134634			FALSE
cg12265829	ADCY4	0.143676	0.101038	0.18522	0.766327	0.123128	0.12008	0.18669	0.0973591	0.0749334	0.0730589	0.0577508	0.054949	0.0578043	0.0950986	0.0947947	0.115385	0.123457	0.112401	0.11416	0.1165	0.0901624	0.112201	0.110954	0.142996	0.112984			FALSE
cg13631572	ADCY4	0.0775194	0.109555	0.105339	0.805528	0.092423	0.102351	0.102871	0.0579028	0.0421775	0.0548677	0.0497901	0.0413501	0.0595938	0.115877	0.119248	0.100482	0.0889891	0.103868	0.0941894	0.107327	0.079573	0.0935028	0.101498	0.0749547	0.0555662			FALSE
cg14287235	ADCY4	0.0367832	0.0379032	0.0781647	0.731488	0.0732862	0.0634575	0.131705	0.0583433	0.0265059	0.0336953	0.0295462	0.0234469	0.0220015	0.0599666	0.0501278	0.066324	0.0715727	0.0437859	0.0649094	0.0533392	0.0418333	0.0460735	0.0513201	0.0655799	0.0531987			FALSE
cg16215203	ADCY4	0.0881072	0.0855785	0.127361	0.878576	0.102564	0.0792053	0.127525	0.070091	0.0742764	0.069922	0.0575159	0.0694812	0.0871537	0.0709052	0.0726474	0.0794882	0.0756427	0.0786055	0.0681545	0.0747115	0.0612892	0.0758257	0.0706157	0.0737771	0.0689191			FALSE
cg16761581	ADCY4	0.0931152	0.0748456	0.173956	0.61461	0.0691393	0.0600694	0.106926	0.0550616	0.0356485	0.0240886	0.0286362	0.0217819	0.0263349	0.0675004	0.0548469	0.0626894	0.0732798	0.0631657	0.0637953	0.0571639	0.0475436	0.0567621	0.0467744	0.0873545	0.0772142			FALSE
cg19646112	ADCY4	0.12418	0.0683796	0.140285	0.571532	0.111722	0.125227	0.218509	0.120278	0.09489	0.0858118	0.0909311	0.0676161	0.0838829	0.0978596	0.0948192	0.121487	0.125092	0.099947	0.119478	0.108205	0.114447	0.115416	0.107975	0.151759	0.124228			FALSE
cg23179456	ADCY4	0.0881515	0.0626154	0.0535971	0.675277	0.0468447	0.0506238	0.0782926	0.0458218	0.0393365	0.0352378	0.0231141	0.0365615	0.0290161	0.0375096	0.0549218	0.0549358	0.0558769	0.0583554	0.0661961	0.0634012	0.0580501	0.0520089	0.0489451	0.0549127	0.0444345			FALSE
cg25556905	ADCY4	0.0522006	0.0661157	0.0244817	0.737071	0.0501487	0.0442763	0.0974707	0.0409297	0.0320739	0.0129748	0.0185088	0.0272847	0.0192954	0.0382912	0.0415872	0.0373734	0.0353817	0.0424035	0.032882	0.0390786	0.0351252	0.036064	0.0369842	0.0507788	0.0547719			FALSE
cg02978184	ADCY5	0.0364175	0.035554	0.039571	0.0434893	0.0378623	0.0197768	0.0200401	0.0250708	0.0136192	0.00445848	0.0274894	0.0134935	0.0165068	0.0489796	0.0383742	0.0447916	0.0573017	0.0429495	0.0438574	0.0403675	0.0327428	0.0426558	0.033033	0.0449955	0.0339339			FALSE
cg04138502	ADCY5	0.379832	0.337844	0.29648	0.277341	0.0946964	0.073692	0.134604	0.0649453	0.0432277	0.0570003	0.078056	0.0531843	0.0601814	0.296122	0.149339	0.19823	0.181824	0.1608	0.178359	0.0814215	0.0743786	0.085981	0.0809362	0.146737	0.136874			FALSE
cg04908625	ADCY5	0.256093	0.845217	0.324681	0.651519	0.49541	0.495873	0.50303	0.365449	0.314333	0.234585	0.303682	0.26009	0.27987	0.472899	0.490345	0.52752	0.5477	0.52812	0.456228	0.41887	0.261076	0.338514	0.413585	0.43965	0.40697			FALSE
cg05029189	ADCY5	0.168415	0.121641	0.170078	0.251199	0.104834	0.090692	0.110225	0.0793885	0.0427964	0.0627163	0.0505103	0.054123	0.0599578	0.104903	0.109689	0.116369	0.125732	0.134591	0.126313	0.121742	0.123222	0.115339	0.142323	0.128907	0.0984324			FALSE
cg08598988	ADCY5	0.754508	0.862502	0.867826	0.872616	0.613963	0.644101	0.695618	0.654229	0.836512	0.865685	0.848966	0.846866	0.779717	0.813233	0.821243	0.826455	0.795209	0.847654	0.845874	0.820386	0.868202	0.808522	0.777739	0.83329	0.830412			FALSE
cg13384396	ADCY5	0.396222	0.291193	0.307878	0.447838	0.185334	0.151874	0.157302	0.111743	0.206197	0.261663	0.252386	0.227597	0.217141	0.238021	0.322754	0.276503	0.329545	0.294634	0.316308	0.208378	0.192515	0.216518	0.200988	0.269114	0.285487			FALSE
cg13483026	ADCY5	0.0758011	0.132873	0.16533	0.142281	0.0841227	0.0777514	0.0764736	0.0553607	0.0571494	0.0797921	0.0452935	0.0403249	0.0449204	0.115122	0.118639	0.144725	0.130961	0.120356	0.128101	0.101807	0.079282	0.0853933	0.0809936	0.143264	0.130495			FALSE
cg13878010	ADCY5	0.143306	0.182087	0.206467	0.285685	0.13609	0.130669	0.161543	0.0997396	0.0454504	0.0724187	0.0827028	0.0867408	0.0632891	0.129708	0.186554	0.158219	0.17748	0.140709	0.166126	0.15671	0.14135	0.146439	0.141399	0.154669	0.140411			FALSE
cg15993383	ADCY5	0.246176	0.0766676	0.0485882	0.0863627	0.0356468	0.0444106	0.0302948	0.0346134	0.0194188	0.0226681	0.0284139	0.0246875	0.0187457	0.0668504	0.0924786	0.0910497	0.094729	0.0639275	0.0597976	0.0548826	0.0554817	0.0554677	0.0504386	0.104305	0.0570403			FALSE
cg19013391	ADCY5	0.209648	0.873498	0.472099	0.912891	0.541354	0.526343	0.574202	0.534337	0.521827	0.55678	0.546718	0.540451	0.482485	0.528608	0.64697	0.615685	0.626765	0.66352	0.710345	0.533395	0.577205	0.586371	0.52798	0.492884	0.552507			FALSE
cg25661931	ADCY5	0.742949	0.956875	0.914367	0.958833	0.563309	0.56108	0.603289	0.635444	0.95897	0.950596	0.960662	0.964818	0.953773	0.927804	0.956828	0.958948	0.951307	0.935847	0.954083	0.956712	0.953332	0.906026	0.822286	0.912405	0.962531			FALSE
cg00296378	ADCY6	0.927477	0.931424	0.946575	0.951123	0.858244	0.896887	0.88016	0.890448	0.892328	0.901888	0.923286	0.904687	0.880954	0.88839	0.899414	0.911331	0.904019	0.914502	0.921201	0.904298	0.925707	0.90659	0.894382	0.901114	0.891201			#VALUE!
cg08830520	ADCY6	0.87407	0.829923	0.81692	0.867319	0.664751	0.698111	0.684275	0.673771	0.780691	0.794921	0.800544	0.780409	0.738039	0.763841	0.796207	0.790068	0.796475	0.808523	0.825922	0.812905	0.835585	0.807619	0.785107	0.81089	0.803188			FALSE
cg11037512	ADCY6	0.0434006	0.0509898	0.0800954	0.0444054	0.11537	0.108346	0.110608	0.066556	0.0598284	0.0861057	0.0862627	0.0723785	0.0775927	0.107379	0.128239	0.121629	0.105116	0.110532	0.117555	0.102908	0.111785	0.131933	0.11064	0.0992583	0.102725			FALSE
cg11422541	ADCY6	0.0501302	0.0570533	0.0698386	0.0428488	0.0396586	0.024293	0.0180363	0.0240703	0.0163292	0.0166815	0.0281652	0.0185405	0.0163801	0.0515609	0.0367188	0.0380571	0.042012	0.0403356	0.0566726	0.0402992	0.0341397	0.0422138	0.0354101	0.0516175	0.051337			FALSE
cg13515021	ADCY6	0.894211	0.96339	0.959871	0.967056	0.732953	0.772528	0.768332	0.771043	0.927972	0.898867	0.876547	0.933808	0.891852	0.801589	0.854599	0.877793	0.887594	0.89027	0.889408	0.871263	0.888558	0.841815	0.882211	0.900397	0.899199			FALSE
cg13740482	ADCY6	0.191439	0.125997	0.132091	0.146745	0.0845532	0.0848273	0.111884	0.0685286	0.06685	0.059639	0.0413378	0.0557101	0.0772564	0.125641	0.126685	0.122176	0.13286	0.122701	0.108569	0.111722	0.1227	0.117961	0.113942	0.0931749	0.100333			FALSE
cg15056189	ADCY6	0.704333	0.889377	0.784753	0.895728	0.538053	0.539609	0.569294	0.521905	0.845687	0.866503	0.855638	0.867528	0.854886	0.831098	0.843108	0.848919	0.844677	0.839048	0.865624	0.858644	0.881329	0.843618	0.834046	0.821753	0.828545			FALSE
cg20645074	ADCY6	0.0528866	0.0961083	0.10531	0.0497175	0.0785492	0.0480314	0.0531482	0.040792	0.0618895	0.0440889	0.0589689	0.0472953	0.031771	0.110391	0.0823007	0.0892709	0.101624	0.0826186	0.0992497	0.11823	0.104227	0.125642	0.103553	0.130614	0.0983798			FALSE
cg26419941	ADCY6	0.190802	0.140817	0.156887	0.188084	0.0871217	0.0869586	0.0759418	0.0672181	0.0503557	0.0433948	0.0635478	0.0377525	0.0536013	0.0744435	0.0888079	0.08427	0.10881	0.085193	0.078303	0.0912592	0.0828415	0.0831728	0.0874771	0.100715	0.094351			FALSE
cg26975368	ADCY6	0.977911	0.985392	0.972993	0.984566	0.966837	0.980334	0.972499	0.978163	0.988435	0.988088	0.98803	0.987143	0.982233	0.963277	0.9708	0.969017	0.973529	0.972209	0.981084	0.976355	0.976276	0.973409	0.93847	0.961268	0.972446			FALSE
cg27279809	ADCY6	0.144326	0.138823	0.153951	0.1038	0.175005	0.167559	0.19554	0.116592	0.0859219	0.146436	0.12595	0.0642131	0.165077	0.211883	0.168964	0.172676	0.176409	0.178334	0.170979	0.176979	0.16307	0.189058	0.162797	0.154613	0.141054			FALSE
cg01245966	ADCY8	0.234647	0.156113	0.128478	0.123894	0.109582	0.108289	0.0989186	0.0789523	0.0926888	0.089207	0.0802171	0.0827844	0.0799464	0.118484	0.137156	0.148856	0.142042	0.140086	0.141562	0.14953	0.132794	0.14219	0.140588	0.118204	0.119884			FALSE
cg03120091	ADCY8	0.0869627	0.0818679	0.0792593	0.082558	0.10615	0.0883186	0.13907	0.0749796	0.0971138	0.0956141	0.118845	0.0932224	0.107393	0.10485	0.108817	0.118173	0.161664	0.156492	0.128548	0.106227	0.0839826	0.123069	0.113212	0.150926	0.104367			FALSE
cg05229355	ADCY8	0.124456	0.141335	0.0928942	0.106249	0.125023	0.107444	0.126215	0.0933562	0.109719	0.0995935	0.0902097	0.102581	0.0938861	0.132721	0.148426	0.140736	0.132506	0.130536	0.156535	0.138629	0.122279	0.119288	0.112994	0.184591	0.147982			FALSE
cg07312654	ADCY8	0.154532	0.096463	0.0865488	0.086736	0.135672	0.114159	0.118068	0.091112	0.151439	0.143428	0.135434	0.128203	0.117506	0.161546	0.146257	0.187034	0.199783	0.191121	0.192751	0.137961	0.147431	0.185082	0.136471	0.183472	0.169539			FALSE
cg07557260	ADCY8	0.0838045	0.0328426	0.0730343	0.0260232	0.0870356	0.0686891	0.0882441	0.0336448	0.0397823	0.0626595	0.0675572	0.0594107	0.0549639	0.131932	0.164966	0.13834	0.128121	0.150185	0.112364	0.0798541	0.0871374	0.0991613	0.0872754	0.130862	0.127817			FALSE
cg16696270	ADCY8	0.13699	0.0678618	0.117725	0.151014	0.0712809	0.0659138	0.0706439	0.0516337	0.055057	0.0623382	0.05587	0.0591396	0.0561427	0.0955231	0.089536	0.113912	0.0920361	0.0930021	0.104376	0.0972525	0.0862526	0.0854523	0.0861917	0.104414	0.0858573			FALSE
cg22060073	ADCY8	0.179017	0.0654834	0.137073	0.15448	0.053528	0.0562536	0.059496	0.0535883	0.062207	0.0717335	0.0536876	0.0566677	0.0790238	0.0785004	0.094244	0.109201	0.0875043	0.108543	0.148813	0.0831851	0.075735	0.0844636	0.127285	0.11662	0.0840716			FALSE
cg22762091	ADCY8	0.177161	0.194044	0.135322	0.180671	0.181932	0.169882	0.186864	0.112834	0.137075	0.133958	0.170514	0.132796	0.149622	0.200371	0.204227	0.254484	0.260656	0.213315	0.235736	0.16795	0.140605	0.153099	0.156231	0.248199	0.223394			FALSE
cg26332560	ADCY8	0.0846319	0.0368658	0.0675487	0.0673905	0.0760345	0.0801635	0.0747264	0.0377228	0.0506491	0.0606843	0.0548794	0.0450066	0.0566557	0.103625	0.121184	0.154287	0.138146	0.121794	0.180322	0.0897798	0.0776123	0.0853503	0.074738	0.158565	0.127327			FALSE
cg26351229	ADCY8	0.101794	0.0927557	0.0796501	0.0599652	0.128498	0.106802	0.135406	0.0676797	0.114264	0.0908216	0.105519	0.10554	0.0953401	0.199151	0.203289	0.248134	0.233656	0.195803	0.200531	0.136918	0.105222	0.124468	0.10808	0.183835	0.191037			FALSE
cg03945800	ADCY9	0.168802	0.700872	0.26087	0.60901	0.285888	0.28677	0.290154	0.217174	0.275657	0.3152	0.238137	0.195907	0.226518	0.21938	0.278301	0.33057	0.372391	0.396361	0.343509	0.187291	0.187084	0.248207	0.181099	0.251808	0.322949			FALSE
cg04473078	ADCY9	0.0154134	0.0567137	0.0229874	0.0318722	0.0532171	0.0179337	0.0357907	0.0224357	0.0112614	0.0146433	0.0106783	0.010008	0.00921369	0.036216	0.0425661	0.0317365	0.0350956	0.030843	0.0266079	0.0356709	0.0273091	0.0303853	0.0393085	0.0334647	0.0334442			FALSE
cg10168763	ADCY9	0.0201649	0.0295942	0.0146516	0.0290011	0.0146457	0.0141774	0.0130733	0.0143976	0.00581233	0.0174624	0.00647957	0.00582791	0.0111426	0.0362572	0.0266099	0.0228626	0.0290438	0.029757	0.0248635	0.0304624	0.0229414	0.030357	0.0268552	0.0240179	0.023683			FALSE
cg10533538	ADCY9	0.0717157	0.073248	0.107439	0.0585511	0.0321283	0.0286107	0.0235878	0.0175078	0.0225895	0.0236513	0.017047	0.0118664	0.0248571	0.0387684	0.0350212	0.0302562	0.0414589	0.0355596	0.0395456	0.0350263	0.029475	0.0404957	0.0255287	0.027101	0.0301271			FALSE
cg23519329	ADCY9	0.197322	0.24494	0.388272	0.254729	0.1334	0.123917	0.133304	0.140465	0.0966745	0.089507	0.0726484	0.069982	0.0750058	0.147756	0.159754	0.191062	0.209093	0.184898	0.173595	0.178613	0.193377	0.16176	0.178344	0.140494	0.14652			FALSE
cg27014608	ADCY9	0.0625595	0.0340557	0.0815875	0.0236098	0.043793	0.0438522	0.0391535	0.0349436	0.0284356	0.0345828	0.0255796	0.0279628	0.0396736	0.0511106	0.0596952	0.0442435	0.050306	0.0391869	0.0487646	0.0521481	0.0464821	0.0469479	0.035047	0.0378029	0.0383288			FALSE
cg02418899	ADCYAP1R1	0.176945	0.138563	0.246091	0.226672	0.12655	0.133791	0.120127	0.100263	0.0771343	0.063906	0.045677	0.0632648	0.0667035	0.121755	0.119738	0.126837	0.118637	0.120236	0.121922	0.105523	0.110153	0.118266	0.128711	0.137818	0.159377			FALSE
cg11218385	ADCYAP1R1	0.40599	0.347422	0.679263	0.336234	0.104494	0.0862656	0.0879278	0.0634669	0.0779163	0.0837622	0.0754411	0.0951203	0.0839045	0.112238	0.151356	0.129943	0.145779	0.130673	0.130476	0.134166	0.111975	0.128181	0.116351	0.123814	0.111705			FALSE
cg17617930	ADCYAP1R1	0.0131088	0.0143695	0.0146917	0.0207482	0.0209668	0.0186625	0.0206713	0.0112561	0.0186657	0.0117017	0.0144632	0.0108318	0.0169532	0.0357245	0.0365321	0.0289266	0.0405269	0.0361077	0.0299064	0.0249843	0.0231	0.0245799	0.036065	0.027276	0.0270425			FALSE
cg19317517	ADCYAP1R1	0.310665	0.548471	0.684826	0.320337	0.113983	0.123645	0.121081	0.102686	0.0696288	0.111832	0.074877	0.078023	0.0754395	0.132294	0.132144	0.170428	0.165992	0.150762	0.147242	0.157697	0.130454	0.142075	0.148982	0.111388	0.1004			FALSE
cg20165074	ADCYAP1R1	0.013633	0.0261732	0.0182722	0.0161413	0.019096	0.0255029	0.0216238	0.0143753	0.0295944	0.0227164	0.00984671	0.026136	0.0222283	0.037956	0.0306913	0.0320312	0.0366744	0.02916	0.0321182	0.02723	0.0275857	0.0297513	0.0292969	0.018631	0.024171			FALSE
cg27076139	ADCYAP1R1	0.026164	0.0304892	0.024353	0.0646537	0.0397878	0.0175639	0.0303477	0.0275745	0.0237138	0.0149843	0.0157902	0.0190404	0.0216925	0.0449267	0.0419843	0.0430263	0.083429	0.0471591	0.0635089	0.0329341	0.037253	0.0350423	0.0370766	0.0977604	0.0474517			FALSE
cg02441296	ADD3	0.0635239	0.0893508	0.0538086	0.0576814	0.0606758	0.0486174	0.0596483	0.0380749	0.0380027	0.0617063	0.0644095	0.0693944	0.055336	0.0674702	0.0670994	0.0782737	0.068593	0.0685262	0.074546	0.0629503	0.0602767	0.066322	0.0850233	0.0615967	0.0620789			FALSE
cg02678909	ADD3	0.0544783	0.106101	0.0866409	0.0398909	0.060069	0.0623537	0.0713683	0.0599108	0.0465707	0.0468482	0.0452969	0.048779	0.0611072	0.0660685	0.0725601	0.0667279	0.0739931	0.067446	0.0664912	0.0764384	0.0713803	0.062033	0.0971185	0.0634893	0.05217			FALSE
cg03801898	ADD3	0.0752995	0.118371	0.0835821	0.101835	0.0427626	0.0383322	0.0165303	0.0237969	0.0365521	0.0316738	0.00681189	0.013149	0.0477418	0.0705091	0.0526587	0.0507895	0.0638396	0.0638355	0.0658864	0.0567608	0.0617304	0.0631855	0.0725225	0.0486778	0.0460925			FALSE
cg04300199	ADD3	0.15611	0.114018	0.107302	0.119901	0.0983984	0.09872	0.104959	0.0825337	0.062097	0.0629438	0.0692701	0.0681487	0.0666302	0.0896544	0.103112	0.137429	0.107597	0.12565	0.110078	0.114668	0.110252	0.107171	0.130444	0.0859844	0.0938248			FALSE
cg05098590	ADD3	0.0213355	0.0085496	0.0172571	0.0169718	0.026526	0.0205484	0.0489009	0.0155582	0.00888906	0.00506439	0.00812435	0.00707726	0.00859036	0.0273823	0.0417715	0.025833	0.0317345	0.03017	0.0294573	0.0253928	0.0243558	0.0298973	0.0263017	0.0243123	0.021486			FALSE
cg07711556	ADD3	0.165048	0.181962	0.172886	0.164115	0.194913	0.168673	0.151834	0.181877	0.146387	0.177119	0.172255	0.141146	0.193629	0.170394	0.148251	0.182171	0.152198	0.152423	0.159969	0.162482	0.162849	0.157806	0.163828	0.173845	0.142333			FALSE
cg16092773	ADD3	0.0546851	0.04877	0.0463539	0.0288363	0.0613673	0.0565776	0.0492892	0.0540707	0.0308913	0.0329578	0.0151844	0.0227677	0.0354841	0.0680435	0.0781995	0.0710109	0.0723975	0.0686471	0.0677832	0.0870477	0.0720547	0.054742	0.0766852	0.0543545	0.0494333			FALSE
cg22635723	ADD3	0.0469799	0.0883225	0.0589696	0.027949	0.0392127	0.046902	0.0179066	0.0285955	0.0283194	0.0206694	0.0308453	0.0230703	0.00915141	0.0602803	0.0464847	0.0522876	0.0488927	0.0541586	0.0371606	0.0608232	0.0547093	0.0494357	0.0723809	0.040288	0.0458627			FALSE
cg06416885	ADH5	0.0193945	0.0158848	0.00971259	0.0143777	0.023928	0.01041	0	0.0164238	0.00879933	0.00798021	0.0111006	0.0172713	0.00853107	0.0320646	0.0285192	0.0304781	0.0265354	0.0269854	0.0257225	0.0308252	0.0216937	0.0259529	0.0299262	0.0263237	0.0252894			FALSE
cg07148535	ADH5	0.0283369	0.0210247	0.0159033	0.0207749	0.0218692	0.0266519	0.0255127	0.00772486	0.0166592	0.030817	0.0198103	0.0232953	0.0216776	0.0360924	0.0337838	0.0255469	0.0307639	0.0342428	0.0367673	0.0295077	0.031391	0.032149	0.0300506	0.0253756	0.0201196			FALSE
cg09112717	ADH5	0.0431641	0.0503268	0.0476848	0.0589414	0.0629749	0.052042	0.0571204	0.0517107	0.0767237	0.0652757	0.0485853	0.0575724	0.0841136	0.0582483	0.0583114	0.044362	0.0474456	0.0471607	0.0472524	0.0542084	0.0403367	0.0523665	0.0434078	0.0370544	0.0421708			FALSE
cg10805525	ADH5	0.130865	0.0422377	0.0727406	0.194846	0.0513804	0.0478048	0.0519739	0.0415655	0.0527246	0.0268186	0.0209797	0.0252509	0.0242636	0.06452	0.0725372	0.070806	0.0708646	0.0806751	0.0745316	0.0764941	0.0817108	0.0601153	0.083269	0.0541839	0.0452692			FALSE
cg13152082	ADH5	0.141136	0.0737782	0.102387	0.100222	0.0826505	0.0765482	0.0786351	0.0766612	0.0458158	0.034897	0.0268294	0.0364217	0.0314044	0.0726542	0.0846624	0.0918439	0.0921006	0.0931124	0.0860955	0.0920492	0.0841786	0.0790871	0.0975328	0.0711281	0.0889707			FALSE
cg13256891	ADH5	0.0556818	0.0598233	0.0389199	0.042654	0.0263272	0.0345896	0.0287474	0.0284666	0.0314785	0.0367873	0.0145005	0.021423	0.0173899	0.0443236	0.0415493	0.0355898	0.0354401	0.0345464	0.0388885	0.0434465	0.0345936	0.037451	0.0406161	0.0296317	0.0259877			FALSE
cg21548116	ADH5	0.0484557	0.0470986	0.0273663	0.0564692	0.0463935	0.0424019	0.0446682	0.0281642	0.0183347	0.0182752	0.0160326	0.0154205	0.00935544	0.0520318	0.0494896	0.0605299	0.0551984	0.0518562	0.0436124	0.0690666	0.0453062	0.0439756	0.054724	0.036431	0.038523			FALSE
cg25073725	ADH5	0.0297285	0.0231691	0.0159322	0.0350894	0.0294261	0.0151988	0.018423	0.0119143	0.0126039	0.0145124	0.0123282	0.0132433	0.0129126	0.0410323	0.0434886	0.0413905	0.037054	0.0442419	0.0410389	0.0507123	0.0340108	0.0438358	0.0416949	0.0305627	0.0329353			FALSE
cg01588438	ADHFE1	0.177932	0.871011	0.150312	0.92739	0.0991278	0.082641	0.0907507	0.065049	0.0524245	0.0629703	0.045325	0.0643465	0.0425852	0.0992055	0.11871	0.0926165	0.117002	0.098486	0.101231	0.10761	0.103684	0.133192	0.1267	0.0974185	0.0983952			FALSE
cg08090772	ADHFE1	0.145641	0.861471	0.148211	0.936068	0.162758	0.155858	0.173251	0.115592	0.0598664	0.115648	0.120036	0.106967	0.108766	0.165076	0.182956	0.178992	0.178373	0.229939	0.181979	0.205681	0.176465	0.170344	0.19057	0.161733	0.153522			FALSE
cg09383816	ADHFE1	0.157239	0.850406	0.146053	0.930444	0.0496645	0.0468987	0.066948	0.0587273	0.0486482	0.0526395	0.0575032	0.0573637	0.0543457	0.0868455	0.121061	0.11023	0.101659	0.110329	0.108601	0.0986082	0.0978972	0.0905621	0.128431	0.0963516	0.106907			FALSE
cg18065361	ADHFE1	0.0161972	0.930523	0.0152988	0.97504	0.0134335	0.0160543	0.009942	0.0150279	0.00655918	0.00780005	0.0116239	0.00880024	0.0111744	0.0306672	0.0384305	0.0282568	0.0259622	0.0274758	0.0316524	0.0314623	0.0286475	0.0332774	0.0412402	0.0265714	0.0218281			FALSE
cg19283840	ADHFE1	0.117378	0.901961	0.086181	0.925981	0.0743662	0.0698162	0.0671912	0.0612305	0.0543971	0.0591686	0.060428	0.042127	0.0476318	0.0799641	0.0827501	0.0959894	0.0873038	0.0928577	0.0814967	0.0998852	0.105718	0.100353	0.089741	0.079892	0.0885355			FALSE
cg20295442	ADHFE1	0.0150417	0.948756	0.0427997	0.958461	0.0581647	0.0563758	0.0600553	0.0270657	0.0278622	0.027929	0.0346838	0.0324733	0.0393853	0.0729002	0.0556295	0.0554116	0.0506543	0.0557868	0.0611635	0.0541599	0.0424802	0.0504782	0.0567543	0.0418375	0.0400974			FALSE
cg20912169	ADHFE1	0.0421783	0.946608	0.02297	0.980877	0.0302934	0.0235283	0.0296015	0.0275737	0.0160554	0.00891725	0.0224533	0.025834	0.0210112	0.0358444	0.0347106	0.0422321	0.0349968	0.0364742	0.0396263	0.0408065	0.0353225	0.048022	0.0422107	0.0525021	0.0382146			FALSE
cg02610787	ADI1	0.132103	0.0761866	0.225494	0.134266	0.0651316	0.0732213	0.0757967	0.0618093	0.0461597	0.0365518	0.0472571	0.0414588	0.0488659	0.0714733	0.0965089	0.0900794	0.0832874	0.0903659	0.0984511	0.0884811	0.0975481	0.0839852	0.0808608	0.0639954	0.0743648			FALSE
cg10209223	ADI1	0.141495	0.0821739	0.10088	0.10179	0.075039	0.0757893	0.0755727	0.0523595	0.0503165	0.046013	0.0458933	0.0481831	0.0590735	0.0768768	0.0782047	0.0794685	0.0760651	0.0767299	0.0813512	0.0876598	0.0896419	0.0931266	0.0946828	0.0715745	0.0667367			FALSE
cg13155114	ADI1	0.0161081	0.0293564	0.23766	0.0173862	0.0346781	0.026331	0.0225459	0.0206001	0.00878308	0.0130195	0.00709963	0.0175755	0.0171585	0.0307526	0.0315888	0.0261714	0.0284867	0.0295916	0.0340753	0.0337366	0.0249793	0.0321299	0.0216753	0.0240733	0.0242949			FALSE
cg23227555	ADI1	0.020165	0.0391145	0.0181193	0.0235091	0.0173977	0.0269175	0.0195671	0.0160191	0.00801843	0.0101081	0.00604208	0.011145	0.00512555	0.0336182	0.0503359	0.0352922	0.0338464	0.0359703	0.0361926	0.0329145	0.0279556	0.0335501	0.0355738	0.018721	0.025887			FALSE
cg02075378	ADIPOR2	0.163306	0.082116	0.126995	0.109428	0.0454338	0.0410751	0.045204	0.0384393	0.0238559	0.0274074	0.0137716	0.0241783	0.0173021	0.0470549	0.0613052	0.0551834	0.0525639	0.0562488	0.0631203	0.0649277	0.0500939	0.0487508	0.0505123	0.0452611	0.0498581			FALSE
cg02265740	ADIPOR2	0.204845	0.127939	0.136058	0.148344	0.0779291	0.0580562	0.0702519	0.0613312	0.047979	0.0453312	0.047295	0.0350065	0.0336422	0.0864607	0.0954424	0.0981049	0.0888216	0.10397	0.10502	0.085857	0.0936673	0.106557	0.0899339	0.070868	0.0797081			FALSE
cg08242069	ADIPOR2	0.0145718	0.00949914	0.0165085	0.0140876	0.00537551	0.0151219	0.0168295	0.012686	0.00889193	0.00589762	0.00606954	0.00769034	0.0126645	0.0379969	0.0296069	0.0248799	0.0271862	0.0221397	0.0246268	0.0275457	0.0224458	0.0265012	0.0258248	0.0194732	0.0257297			FALSE
cg13078969	ADIPOR2	0.0337676	0.0274551	0.0356388	0.0351959	0.0294737	0.0408973	0.0383062	0.0295297	0.157715	0.0277932	0.024773	0.109342	0.0283149	0.0500479	0.0434846	0.0463131	0.0486886	0.0378342	0.0448615	0.0403791	0.0537057	0.0401319	0.0487641	0.042686	0.0468451			FALSE
cg13904228	ADIPOR2	0.0900673	0.0548607	0.0597681	0.034383	0.0409002	0.0325337	0.0391566	0.0204638	0.0220872	0.026936	0.0157243	0.0274266	0.020631	0.0466295	0.0448913	0.0449616	0.0391857	0.0406752	0.0472449	0.0457485	0.0381265	0.0411087	0.0459404	0.0303137	0.0304868			FALSE
cg16245844	ADIPOR2	0.0189274	0.0263807	0.0249214	0.0394027	0.0437607	0.0351482	0.0332358	0.02342	0.0277396	0.0238435	0.0241945	0.0207155	0.0279385	0.0442986	0.0392494	0.0342226	0.0367458	0.0437951	0.0383815	0.0516438	0.0302157	0.0390939	0.0418705	0.0344585	0.0332198			FALSE
cg17407411	ADIPOR2	0.0928891	0.08341	0.0652804	0.0789158	0.036783	0.0244672	0.0244965	0.0267713	0.0165652	0.0219088	0.0127768	0.0135148	0.0172728	0.0439006	0.0348354	0.0417836	0.0468328	0.0392741	0.0537827	0.0482251	0.0330475	0.0390756	0.0438825	0.0258764	0.0316237			FALSE
cg19372731	ADIPOR2	0.0129704	0.0116755	0.00953895	0.0144687	0.0311396	0.020467	0.0227469	0.0169531	0.0131323	0.0200382	0.0141687	0.0161145	0.0159815	0.0292039	0.0317428	0.0264185	0.0391099	0.0304586	0.0323142	0.0261567	0.0234788	0.0249049	0.0323017	0.0228807	0.0238084			FALSE
cg22633381	ADIPOR2	0.117793	0.116198	0.136289	0.132901	0.0750149	0.0689735	0.0686419	0.0532916	0.0499649	0.0429571	0.0398713	0.0338368	0.0399601	0.0937398	0.0851165	0.095696	0.102415	0.0849631	0.0926346	0.106186	0.0968061	0.0860415	0.105207	0.0715321	0.0725408			FALSE
cg24669694	ADIPOR2	0.0102511	0.0109264	0.0119556	0.0159515	0.0114889	0.0116996	0.00748913	0.0127851	0.00634176	0.00773134	0.0073056	0.0107926	0.00471698	0.0259163	0.0201286	0.018678	0.0234015	0.0233112	0.0250758	0.0247425	0.0166436	0.0178061	0.0231816	0.0190238	0.0165973			FALSE
cg02289339	ADK	0.0644144	0.0375793	0.064448	0.0544588	0.0449581	0.0392564	0.0455258	0.0285375	0.0103314	0.0257574	0.015821	0.00690948	0.0153935	0.0429598	0.0507968	0.0456514	0.05009	0.0684335	0.047891	0.0434076	0.0381401	0.0538193	0.043346	0.0310663	0.0384086			FALSE
cg04733624	ADK	0.225403	0.236844	0.210163	0.24447	0.267592	0.235579	0.27097	0.236157	0.21747	0.25625	0.269987	0.193224	0.258594	0.262092	0.249778	0.252924	0.257332	0.246543	0.231239	0.238943	0.210925	0.248399	0.24396	0.23398	0.234251			FALSE
cg06545189	ADK	0.0080073	0.012987	0.0071311	0.00898951	0.00866113	0.00864909	0.0127507	0.0123741	0.00896918	0.00551813	0.00673777	0.00802768	0.0067826	0.0250431	0.0221774	0.0228472	0.0237651	0.0213949	0.033078	0.0209805	0.0195985	0.0201907	0.0244597	0.0203948	0.0239162			FALSE
cg10314295	ADK	0.15225	0.134523	0.15589	0.145725	0.0677558	0.0779166	0.0726406	0.0609044	0.052461	0.0477064	0.0497398	0.0507782	0.0665972	0.0945767	0.111216	0.104206	0.0953545	0.102004	0.0999102	0.102151	0.108055	0.0981024	0.112916	0.0719084	0.0710555			FALSE
cg15363270	ADK	0.0477212	0.0367312	0.0342508	0.0341686	0.0308998	0.0322203	0.0317667	0.0239195	0.00676868	0.0172237	0.0266132	0.0160915	0.0104762	0.0425489	0.0440332	0.0464854	0.0547304	0.0469103	0.0478326	0.0505623	0.0367365	0.0445152	0.0365545	0.0274175	0.0384778			FALSE
cg25994603	ADK	0.151082	0.130008	0.141132	0.110493	0.107468	0.119477	0.122913	0.0868164	0.0694239	0.0873153	0.0989303	0.0717145	0.0786458	0.119415	0.133572	0.150202	0.141627	0.136519	0.159673	0.139624	0.131406	0.144674	0.143349	0.115787	0.101248			FALSE
cg27104869	ADK	0.00933489	0.0143501	0.011517	0.00691527	0.0138921	0.0129502	0.0184804	0.0125555	0.00937841	0.00779924	0.00816587	0.00749752	0.0140246	0.0239417	0.0285617	0.0228508	0.0231485	0.0219728	0.0221103	0.0270373	0.0195931	0.021746	0.0253948	0.0188569	0.0212945			FALSE
cg02843237	ADM	0.0979347	0.0645712	0.104361	0.0828991	0.0613208	0.0686326	0.0611378	0.0496685	0.0441906	0.039452	0.0400544	0.0467272	0.0371592	0.0651426	0.064871	0.0618974	0.0696622	0.0637983	0.0669304	0.0615458	0.0553001	0.0641223	0.0622063	0.0583942	0.0584194			FALSE
cg03548673	ADM	0.120541	0.0836556	0.117946	0.261937	0.0983784	0.0814569	0.0682121	0.0678661	0.0552655	0.0289073	0.0347169	0.0322831	0.0399051	0.0799903	0.0846671	0.0974559	0.0798327	0.102005	0.0937727	0.0913264	0.0949799	0.107919	0.0930589	0.0708709	0.0795584			FALSE
cg03780905	ADM	0.0402119	0.0632145	0.0301852	0.599303	0.0661896	0.0589238	0.0585491	0.0459937	0.0751552	0.0309028	0.0565563	0.0357566	0.0860104	0.0697274	0.055493	0.06127	0.0521677	0.0435066	0.0474784	0.0536684	0.0421026	0.0502049	0.0697606	0.0474299	0.0352376			FALSE
cg09639735	ADM	0.0289017	0.050939	0.0238351	0.586894	0.0358263	0.0362733	0.0268716	0.0267411	0.0272429	0.0242498	0.0226542	0.0290094	0.0271357	0.0508018	0.0508877	0.0459321	0.0457765	0.0507519	0.0447489	0.0403714	0.0465877	0.0381687	0.0430108	0.0303771	0.028541			FALSE
cg12228707	ADM	0.0847953	0.125614	0.0737293	0.599176	0.0741403	0.0707208	0.0757171	0.0609874	0.0537267	0.0488772	0.0476897	0.0405888	0.046435	0.0790419	0.0894126	0.0941857	0.102995	0.0894985	0.0897019	0.0889417	0.0891895	0.095758	0.0917438	0.0733091	0.0669623			FALSE
cg13441983	ADM	0.100377	0.101892	0.0903334	0.62259	0.0660345	0.0747125	0.0715738	0.0660271	0.0319519	0.0377539	0.0292111	0.0368824	0.0351976	0.0640206	0.0579941	0.0671706	0.0675489	0.0730159	0.0629325	0.0779754	0.0692699	0.0627227	0.0705109	0.0764592	0.0731877			FALSE
cg16661654	ADM	0.0568542	0.0814152	0.0492376	0.489793	0.067657	0.0513064	0.0742816	0.0407584	0.0759751	0.0553319	0.0595633	0.0451579	0.0726766	0.0698853	0.0483024	0.0578344	0.070254	0.0688073	0.067322	0.0585562	0.0616425	0.0508207	0.0580705	0.0428423	0.0447262			FALSE
cg17108838	ADM	0.0332317	0.0234131	0.0233497	0.467261	0.0351077	0.0368147	0.0341048	0.0301322	0.0111077	0.0200394	0.0103523	0.0158996	0.0131072	0.0340325	0.0294751	0.0257445	0.0349156	0.0304575	0.0288872	0.0364717	0.0250061	0.0306979	0.0320622	0.0381703	0.0242683			FALSE
cg18430624	ADM	0.159213	0.0695598	0.147607	0.464393	0.0722955	0.0700749	0.0714252	0.0604311	0.0477162	0.0506221	0.0618183	0.0390857	0.0502092	0.0918829	0.102916	0.0919475	0.107107	0.103207	0.102658	0.0975057	0.107426	0.0957998	0.0881047	0.0855835	0.0830349			FALSE
cg19315081	ADM	0.148157	0.109572	0.134038	0.181037	0.131423	0.106006	0.0919788	0.10717	0.0429198	0.0321721	0.0342204	0.0291645	0.0311717	0.0715206	0.0711457	0.0754925	0.081291	0.0770545	0.0771447	0.0650715	0.0833164	0.067267	0.0797728	0.0845795	0.0873552			FALSE
cg19714940	ADM	0.0624348	0.0395238	0.0490089	0.59081	0.0363181	0.0427191	0.0333078	0.0258982	0.0231265	0.0214304	0.0157347	0.0195792	0.0342635	0.0491082	0.0528467	0.0495077	0.0486305	0.0450322	0.0486261	0.0504067	0.0433757	0.056112	0.0426912	0.0399176	0.0340546			FALSE
cg20741987	ADM	0.242683	0.121518	0.182952	0.321553	0.137082	0.124487	0.115106	0.104065	0.0881426	0.0769916	0.0852071	0.0715963	0.0742212	0.123109	0.136436	0.140796	0.15385	0.141886	0.150916	0.134349	0.140228	0.168923	0.148144	0.118869	0.117121			FALSE
cg02227453	ADM2	0.234612	0.772475	0.864962	0.644779	0.398391	0.339813	0.369104	0.328102	0.294212	0.250019	0.327134	0.270334	0.212836	0.339275	0.307445	0.400065	0.42312	0.286869	0.448291	0.321528	0.350534	0.329112	0.270448	0.31704	0.320252			FALSE
cg02893180	ADM2	0.0550867	0.679572	0.912164	0.314966	0.106455	0.0727352	0.123605	0.06676	0.0550029	0.0507691	0.0657932	0.0752683	0.0403221	0.0917206	0.073	0.130935	0.120498	0.0624523	0.140997	0.076564	0.0848943	0.104471	0.0496705	0.115435	0.071332			FALSE
cg03373419	ADM2	0.0210426	0.0316826	0.0315131	0.107799	0.0300464	0.0339124	0.0310985	0.0339581	0.0237165	0.0385796	0.0190044	0.0246179	0.0378146	0.0559243	0.0450798	0.0469133	0.0479073	0.0535469	0.051748	0.0661445	0.0422667	0.0399666	0.0439822	0.0480708	0.0361556			FALSE
cg06367659	ADM2	0.050272	0.120763	0.23536	0.598872	0.0673519	0.0723189	0.0671131	0.0822378	0.051944	0.0223564	0.0251809	0.0168268	0.0205558	0.0916075	0.0816965	0.0783095	0.0696977	0.0654156	0.0723154	0.070426	0.071905	0.0645201	0.0667603	0.0633864	0.0467436			FALSE
cg06976202	ADM2	0.0799668	0.0833333	0.0917277	0.482611	0.0866909	0.100264	0.0951346	0.0857558	0.0573933	0.070064	0.0618369	0.0379309	0.0814267	0.0997844	0.0904772	0.0967965	0.101247	0.094427	0.0915504	0.0820278	0.079368	0.094207	0.0808042	0.0820186	0.0887446			FALSE
cg12318501	ADM2	0.0762493	0.765829	0.94408	0.444259	0.207576	0.17398	0.155291	0.108163	0.0978261	0.106522	0.142013	0.0792457	0.0778746	0.120468	0.124706	0.156888	0.234089	0.105796	0.23436	0.181256	0.155436	0.183094	0.112388	0.178808	0.125032			FALSE
cg14630839	ADM2	0.0219955	0.0428366	0.067606	0.111126	0.0273735	0.0184345	0.0253994	0.0173048	0.011637	0.0125	0.012006	0.0124785	0.010464	0.0445183	0.0323874	0.0410122	0.0372088	0.041062	0.033164	0.0349168	0.028094	0.0245281	0.0317163	0.0474257	0.0308306			FALSE
cg18072871	ADM2	0.186424	0.111059	0.109833	0.513366	0.108269	0.0949186	0.110402	0.109508	0.0543702	0.06843	0.0613277	0.0634293	0.06644	0.120172	0.15662	0.192804	0.117979	0.145829	0.129461	0.15847	0.120146	0.124967	0.142481	0.0909091	0.0856102			FALSE
cg19089314	ADM2	0.0399523	0.0389791	0.0398796	0.123828	0.0542686	0.0636902	0.045293	0.0524953	0.0548571	0.0432202	0.0297392	0.0606601	0.0470627	0.0552006	0.0531726	0.059567	0.0424301	0.0492333	0.0439686	0.0550769	0.0419847	0.0524039	0.0598202	0.0277217	0.041744			FALSE
cg26137971	ADM2	0.0524004	0.014939	0.030454	0.0562841	0.0288716	0.0272633	0.0306636	0.0276947	0.0251588	0.0232182	0.0118859	0.0157148	0.0134125	0.0430548	0.0358349	0.0381309	0.0476284	0.0344459	0.035394	0.0386011	0.0349341	0.0349577	0.0404268	0.0378427	0.0295484			FALSE
cg12361155	ADO	0.153687	0.136656	0.150226	0.174522	0.0943888	0.0998824	0.0827733	0.0645884	0.0632575	0.0567235	0.0546701	0.0597585	0.0729387	0.0851976	0.0978225	0.101007	0.0977314	0.0980689	0.110511	0.0867769	0.0939649	0.0927707	0.0960028	0.0742337	0.0893337			FALSE
cg12452010	ADO	0.132323	0.0749747	0.0895993	0.0946289	0.0599433	0.0469581	0.0588722	0.0391548	0.0400553	0.0364409	0.0302444	0.0258346	0.0357702	0.0718999	0.0919816	0.0748559	0.0755781	0.0752934	0.0847715	0.0766853	0.0834591	0.0655191	0.0694353	0.0504829	0.058868			FALSE
cg12881037	ADO	0.0121181	0.0147651	0.01657	0.0152542	0.0105424	0.0162753	0.0140108	0.0128044	0.010231	0.0145254	0.0141763	0.00635546	0.00490286	0.0306931	0.0298704	0.0241901	0.0226019	0.0285422	0.0254171	0.0251676	0.030729	0.0233368	0.0242247	0.0237197	0.0213282			FALSE
cg14943953	ADO	0.0313953	0.0357217	0.0483306	0.0487525	0.0359686	0.0289512	0.0323027	0.0264721	0.019377	0.020048	0.0162209	0.0168455	0.0252749	0.0431524	0.0433534	0.0444171	0.0481193	0.0454983	0.0406318	0.050124	0.0342066	0.0411441	0.0398334	0.0255852	0.0380093			FALSE
cg20721121	ADO	0.0198928	0.0187458	0.0184881	0.0112631	0.0208333	0.0162866	0.0153016	0.0164728	0.011101	0.00948495	0.0094721	0.00648339	0.0105805	0.03125	0.0347098	0.028604	0.0277778	0.0357185	0.0281471	0.0373466	0.0350679	0.0272269	0.0273738	0.0354044	0.0201604			FALSE
cg21538902	ADO	0.251192	0.160422	0.220801	0.163561	0.100556	0.112259	0.116186	0.0889958	0.0731826	0.0585582	0.0670801	0.0659471	0.0841624	0.119989	0.141567	0.129362	0.142687	0.145263	0.143776	0.130991	0.122508	0.133275	0.140793	0.154892	0.109536			FALSE
cg23680936	ADO	0.204343	0.114607	0.158034	0.135323	0.0880024	0.0790094	0.0832814	0.0757421	0.0531276	0.0527433	0.0624082	0.0469295	0.048932	0.0875521	0.104862	0.0975947	0.0864076	0.102442	0.0972524	0.0963652	0.0985947	0.103648	0.0927182	0.0823833	0.0819605			FALSE
cg00443276	ADORA2B	0.136467	0.0679672	0.123717	0.180393	0.0825508	0.0836345	0.0905741	0.0535085	0.0495101	0.0449851	0.0407183	0.0366617	0.0523702	0.0765311	0.0889065	0.103355	0.0904445	0.0977916	0.0994355	0.0853492	0.0848945	0.218726	0.0974888	0.100699	0.0669122			#VALUE!
cg03729431	ADORA2B	0.0435926	0.018465	0.0270605	0.133498	0.0229724	0.0191908	0.0173815	0.0199938	0.00768428	0.0111856	0.00761709	0.0146843	0.0105792	0.0423529	0.0388099	0.0356056	0.0384245	0.0383514	0.0356609	0.0318166	0.0338399	0.133907	0.0294933	0.0441479	0.0345889			FALSE
cg05916671	ADORA2B	0.0453308	0.0391299	0.0490436	0.0945243	0.0651117	0.0468412	0.0484772	0.0410515	0.02044	0.0300267	0.0227629	0.0162523	0.0279087	0.059254	0.0547011	0.0421406	0.0554445	0.0559556	0.0566631	0.0450201	0.0386924	0.122374	0.0472431	0.0329715	0.0291068			FALSE
cg06960824	ADORA2B	0.0163215	0.0225244	0.030554	0.393406	0.0129126	0.0160607	0.01314	0.0160959	0.0135983	0.0138722	0.0108802	0.0135269	0.0151062	0.0413697	0.0347104	0.0383278	0.0306487	0.0315849	0.0338501	0.0275926	0.030437	0.136629	0.0274341	0.0250647	0.0341071			FALSE
cg07651906	ADORA2B	0.232236	0.205126	0.732312	0.63431	0.134329	0.113387	0.13999	0.0970306	0.0958193	0.0878946	0.0940804	0.0907592	0.0773896	0.108037	0.104973	0.128811	0.133667	0.109759	0.122511	0.124085	0.124671	0.138548	0.133841	0.138374	0.104013			FALSE
cg19245381	ADORA2B	0.141584	0.327647	0.377909	0.518476	0.131112	0.0918106	0.130967	0.0818389	0.0604601	0.0585233	0.0627212	0.0493924	0.0669622	0.100531	0.10317	0.158672	0.175672	0.097152	0.187283	0.0984737	0.0590768	0.104679	0.101711	0.145636	0.139696			FALSE
cg20504533	ADORA2B	0.0268242	0.0193548	0.00727482	0.188422	0.0220608	0.021102	0.0186684	0.0207375	0.0129014	0.0164305	0.010218	0.0097184	0.0171685	0.0436845	0.0374586	0.0357504	0.0391979	0.0385591	0.0335674	0.0393595	0.0407724	0.172765	0.0365075	0.0528496	0.0321583			FALSE
cg20959872	ADORA2B	0.0564907	0.0552748	0.0579388	0.338244	0.0373453	0.0267999	0.0396794	0.0234511	0.0163344	0.015681	0.0185513	0.0209974	0.0309237	0.0499463	0.0517602	0.0578598	0.0623736	0.0598025	0.0482797	0.0511	0.0410734	0.0554644	0.0604399	0.0749242	0.0374085			FALSE
cg22087450	ADORA2B	0.0480911	0.0311784	0.0475632	0.318337	0.0309091	0.0221635	0.02202	0.028312	0.0209859	0.0239719	0.0155923	0.0408311	0.0231993	0.0469427	0.0424098	0.0416162	0.0454596	0.0441775	0.0313661	0.0443516	0.0365055	0.10244	0.0331147	0.0453585	0.0524892			FALSE
cg23694114	ADORA2B	0.021342	0.0215742	0.0156684	0.0707954	0.0250238	0.0257833	0.0206148	0.0226752	0.0153729	0.00969758	0.00542248	0.0175919	0.0199334	0.0390499	0.0388303	0.0346639	0.0354596	0.03743	0.0404283	0.0347704	0.0313267	0.140619	0.037612	0.0292073	0.0207687			FALSE
cg02571907	ADPRH	0.141019	0.119196	0.192097	0.416216	0.0828662	0.0885741	0.0923296	0.0773444	0.0711782	0.0708047	0.0718266	0.0681716	0.0598092	0.107869	0.123874	0.120169	0.121549	0.128937	0.12345	0.116902	0.123918	0.120678	0.117065	0.102356	0.0912516			FALSE
cg11593482	ADPRH	0.0229148	0.0321526	0.176797	0.562327	0.0167301	0.0218414	0.0163053	0.018364	0.0245744	0.0117265	0.0199947	0.0108567	0.0108927	0.032187	0.0483471	0.0264651	0.0315744	0.0340769	0.0335786	0.036285	0.0282171	0.0286181	0.0313718	0.0264513	0.0212406			FALSE
cg14322429	ADPRH	0.0281364	0.0379579	0.0450992	0.663375	0.0337622	0.0245964	0.0303536	0.038835	0.0315306	0.0158671	0.0208571	0.0244763	0.0401557	0.0430557	0.0385515	0.0352173	0.0355779	0.0332804	0.0427895	0.0433054	0.0350442	0.0419431	0.0435617	0.028851	0.0426333			FALSE
cg14399078	ADPRH	0.198798	0.0778257	0.186471	0.506232	0.0601229	0.057475	0.065115	0.0452025	0.039691	0.0508904	0.0333333	0.0415147	0.0291867	0.0825741	0.098291	0.0990352	0.0797095	0.101649	0.0966235	0.0951464	0.0968059	0.0999331	0.103025	0.0713814	0.0725445			FALSE
cg15052854	ADPRH	0.170444	0.136401	0.150247	0.470435	0.105077	0.10321	0.113502	0.103046	0.0744383	0.0968716	0.0841588	0.0685083	0.0707132	0.150879	0.15112	0.151605	0.145207	0.145913	0.151019	0.152768	0.151617	0.151801	0.150039	0.133909	0.127622			FALSE
cg16016176	ADPRH	0.0198167	0.0201858	0.104505	0.546865	0.0343162	0.0273242	0.0317594	0.0229548	0.0147681	0.0168884	0.0188521	0.0151583	0.0118504	0.030136	0.0276032	0.0298594	0.0339554	0.032326	0.0392409	0.0315731	0.0236008	0.0312315	0.0273413	0.027405	0.0205429			FALSE
cg19932227	ADPRH	0.0378101	0.0347176	0.207944	0.568988	0.0647647	0.0570645	0.0554716	0.048151	0.0325873	0.0481239	0.0390947	0.0255523	0.0515014	0.053352	0.0454373	0.0579074	0.0605624	0.0445418	0.0629379	0.065085	0.0477207	0.0602393	0.0609832	0.0421383	0.0492238			FALSE
cg23345097	ADPRH	0.0332205	0.0592792	0.137346	0.636462	0.0799474	0.058902	0.0534438	0.0429914	0.0372515	0.0219336	0.0266356	0.0160829	0.0512956	0.046077	0.0484533	0.0652418	0.0636032	0.0486627	0.0511622	0.0625249	0.0490961	0.0522461	0.0627249	0.0500928	0.0468261			FALSE
cg12277532	ADPRHL2	0.194009	0.303301	0.437182	0.19301	0.0532423	0.0664858	0.0450776	0.0709469	0.0390166	0.0463362	0.0311911	0.0423741	0.0402348	0.10074	0.0888438	0.0823773	0.105206	0.09094	0.0893243	0.086884	0.0902521	0.0982864	0.120792	0.0728192	0.172767			FALSE
cg00460235	ADRA1A	0.159903	0.10456	0.13348	0.899976	0.117224	0.0967645	0.123367	0.084569	0.0799543	0.0841925	0.0766114	0.0760651	0.0790963	0.134885	0.135266	0.141386	0.143677	0.153783	0.123183	0.134786	0.11126	0.102883	0.11855	0.167803	0.141429			#VALUE!
cg02409177	ADRA1A	0.555132	0.411503	0.797038	0.85044	0.260083	0.284732	0.254677	0.215906	0.176453	0.225886	0.182252	0.176934	0.199967	0.172756	0.182294	0.293618	0.292444	0.184803	0.26168	0.190126	0.210737	0.202789	0.217627	0.231289	0.211913			FALSE
cg03651608	ADRA1A	0.10584	0.147171	0.13753	0.286947	0.0895969	0.0987153	0.0989464	0.0773224	0.0627822	0.0535608	0.0619257	0.0576917	0.067128	0.0966067	0.106488	0.102993	0.115255	0.103697	0.0933557	0.101751	0.10154	0.107394	0.10612	0.109254	0.0910814			FALSE
cg09557462	ADRA1A	0.457307	0.187535	0.902607	0.955627	0.288944	0.328255	0.304665	0.217128	0.112799	0.128253	0.126851	0.11765	0.0772711	0.146215	0.170683	0.236951	0.192278	0.142946	0.183462	0.147617	0.167564	0.123609	0.147716	0.173829	0.22483			FALSE
cg17963840	ADRA1A	0.476578	0.665896	0.819966	0.855634	0.277305	0.262848	0.278596	0.195798	0.309165	0.277458	0.273107	0.237821	0.292997	0.3158	0.310017	0.262774	0.418149	0.318105	0.409367	0.273285	0.319607	0.28582	0.314195	0.293455	0.381819			FALSE
cg20303399	ADRA1A	0.259596	0.257417	0.78453	0.925301	0.192857	0.197902	0.203333	0.133512	0.212168	0.213191	0.198651	0.211389	0.17481	0.222376	0.256166	0.275838	0.303182	0.324488	0.309611	0.188763	0.226358	0.190579	0.222319	0.297649	0.264125			FALSE
cg21230493	ADRA1A	0.543358	0.478702	0.854236	0.916122	0.182824	0.212115	0.212484	0.166818	0.121206	0.125297	0.118685	0.106724	0.0988301	0.159578	0.165908	0.194677	0.221431	0.176142	0.212101	0.137881	0.125897	0.14058	0.138589	0.257904	0.16362			FALSE
cg22295787	ADRA1A	0.0213457	0.0214388	0.0123839	0.978655	0.0350928	0.0251591	0.0457226	0.0221402	0.00715331	0.0114908	0.0128678	0.025077	0.00714948	0.0520139	0.043368	0.0523215	0.079997	0.0460995	0.0381439	0.0340076	0.0342921	0.0354726	0.0275347	0.04603	0.0534079			FALSE
cg22461835	ADRA1A	0.227724	0.131749	0.329354	0.916586	0.157536	0.155745	0.167103	0.0997609	0.159413	0.163183	0.152634	0.158587	0.165266	0.251586	0.258607	0.269605	0.265168	0.215458	0.276768	0.214906	0.179012	0.207042	0.196155	0.223719	0.253292			FALSE
cg23008606	ADRA1A	0.289246	0.388933	0.844727	0.856159	0.172773	0.196763	0.225839	0.132734	0.128826	0.141689	0.138611	0.127859	0.131626	0.197156	0.186565	0.176938	0.179966	0.164759	0.219695	0.207251	0.203752	0.173601	0.161847	0.214118	0.16624			FALSE
cg26730369	ADRA1A	0.147106	0.09623	0.233599	0.897854	0.113381	0.0985306	0.12127	0.068711	0.0805587	0.0897794	0.0826885	0.074571	0.0474021	0.118059	0.13214	0.147936	0.173913	0.144991	0.15804	0.123458	0.135814	0.120872	0.137371	0.140875	0.133312			FALSE
cg05963618	ADRA1B	0.0381373	0.0428954	0.0293183	0.0789129	0.0572898	0.0428155	0.0563957	0.0331207	0.0109703	0.0223241	0.0214452	0.0143919	0.0364994	0.0697612	0.0665766	0.0676519	0.0788549	0.0571097	0.0592254	0.0567608	0.0530623	0.0615868	0.0535179	0.10177	0.0454227			FALSE
cg07011172	ADRA1B	0.0247045	0.0297817	0.0308335	0.110458	0.0592096	0.0383632	0.0812648	0.0337106	0.0225143	0.0245684	0.0292285	0.0279096	0.0293182	0.117534	0.0609953	0.0823303	0.139046	0.0665595	0.0513718	0.0412734	0.0301618	0.0347306	0.0414537	0.115715	0.120245			FALSE
cg07570075	ADRA1B	0.0580852	0.058947	0.0617431	0.0596076	0.0800566	0.0827096	0.0822889	0.0677866	0.0343049	0.0591935	0.0392288	0.0366389	0.0553423	0.100061	0.0959091	0.0873141	0.11295	0.0755387	0.0818073	0.082523	0.0629227	0.0886325	0.0852179	0.0789698	0.0803521			FALSE
cg09049672	ADRA1B	0.0492679	0.0861536	0.0869735	0.104866	0.0700202	0.0822592	0.113416	0.0506185	0.0869797	0.060944	0.0428674	0.0554123	0.0659572	0.079414	0.0799644	0.0950102	0.0976441	0.0765998	0.068567	0.065272	0.0515866	0.0638228	0.0725358	0.142658	0.0774238			FALSE
cg22279415	ADRA1B	0.326898	0.302023	0.400434	0.289902	0.302995	0.238313	0.28163	0.282526	0.175277	0.228791	0.186294	0.344167	0.234084	0.319789	0.30331	0.304018	0.311784	0.333937	0.311454	0.331417	0.346939	0.289932	0.294416	0.278707	0.323799			FALSE
cg02190127	ADRA1D	0.360036	0.828273	0.584846	0.555027	0.369956	0.37305	0.38165	0.375917	0.473091	0.525602	0.429201	0.459976	0.42329	0.457611	0.452108	0.511815	0.513744	0.554818	0.530086	0.390686	0.418537	0.412442	0.378867	0.481918	0.429368			FALSE
cg09540961	ADRA1D	0.196184	0.180603	0.200016	0.474663	0.245177	0.215747	0.204926	0.1784	0.179271	0.205107	0.211539	0.181968	0.207394	0.243138	0.236075	0.252871	0.269194	0.240317	0.238922	0.19166	0.178157	0.185777	0.195405	0.277956	0.22661			FALSE
cg11934695	ADRA1D	0.021726	0.0234375	0.0238656	0.895379	0.0384734	0.0330935	0.0441443	0.024501	0.0191249	0.0258424	0.0154369	0.0196156	0.00663788	0.0728506	0.0660297	0.0583934	0.0959059	0.0478866	0.0540351	0.0431931	0.0366565	0.0331347	0.0430622	0.0990843	0.0779416			FALSE
cg12215340	ADRA1D	0.111681	0.0673921	0.082919	0.698701	0.132405	0.0965031	0.114762	0.0540602	0.0513871	0.0518267	0.0807722	0.0496911	0.0537752	0.165552	0.108605	0.177093	0.218147	0.137885	0.152875	0.0871056	0.0891577	0.0658217	0.0805681	0.274235	0.176315			FALSE
cg15873320	ADRA1D	0.0710439	0.076196	0.0773172	0.34044	0.125657	0.107915	0.119401	0.0500615	0.119981	0.12933	0.141202	0.105896	0.115746	0.103019	0.100858	0.120756	0.167377	0.10285	0.117705	0.077875	0.0680556	0.0915746	0.0743847	0.199769	0.151335			FALSE
cg24952075	ADRA1D	0.157029	0.101802	0.0960271	0.203513	0.0763473	0.0796789	0.0670728	0.0511235	0.0351347	0.0338566	0.0511968	0.0330537	0.0288565	0.0793532	0.0963581	0.0759829	0.111479	0.0886534	0.0990081	0.0720138	0.0847166	0.0785996	0.0835465	0.103032	0.0823751			FALSE
cg01483063	ADRA2A	0.138381	0.114256	0.171756	0.198585	0.0906225	0.0854981	0.0853097	0.0832927	0.0574318	0.0545736	0.0625276	0.0514327	0.0551187	0.0813664	0.0879509	0.0985788	0.0879006	0.107536	0.12235	0.10966	0.10078	0.0905394	0.0996194	0.0800776	0.0845893			FALSE
cg05238375	ADRA2A	0.139738	0.116478	0.146166	0.352248	0.107435	0.084773	0.0975718	0.078412	0.0701125	0.0614745	0.0857971	0.0677869	0.0695637	0.116671	0.120746	0.145348	0.146262	0.121321	0.121562	0.12912	0.125048	0.12863	0.13791	0.220463	0.123525			FALSE
cg05329352	ADRA2A	0.85491	0.921127	0.887152	0.619708	0.360643	0.375684	0.334779	0.311924	0.570992	0.632706	0.587146	0.524888	0.51684	0.495878	0.714691	0.513907	0.636252	0.714205	0.738755	0.301036	0.34191	0.306791	0.304011	0.493052	0.526956			FALSE
cg05563110	ADRA2A	0.553485	0.813431	0.867113	0.540731	0.214409	0.209896	0.174766	0.164195	0.264741	0.275167	0.22891	0.174218	0.179074	0.263255	0.21054	0.311133	0.281827	0.341884	0.379108	0.231091	0.273179	0.214659	0.229197	0.227077	0.239461			FALSE
cg10524152	ADRA2A	0.0258885	0.0211367	0.0193098	0.166316	0.0355785	0.0245132	0.0386391	0.0259821	0.0109551	0.0129346	0.015993	0.0146952	0.0150212	0.0395034	0.0308145	0.0471065	0.04243	0.0369393	0.0378897	0.0394787	0.0339373	0.0315649	0.0481582	0.103198	0.0302451			FALSE
cg10706069	ADRA2A	0.00924073	0.0214103	0.0069541	0.0109305	0.0213826	0.0128969	0.0223666	0.0121422	0.0102309	0.0115035	0.0135314	0.014766	0.0151835	0.0339366	0.0279864	0.0318961	0.0277172	0.0309163	0.0299001	0.0345215	0.0261047	0.0283785	0.0268618	0.0228672	0.0374736			FALSE
cg12696037	ADRA2A	0.317097	0.588655	0.909091	0.930261	0.143592	0.0846761	0.0927846	0.0854336	0.0817639	0.101424	0.0768068	0.0782313	0.0826313	0.113546	0.10641	0.117264	0.128048	0.125744	0.127982	0.146564	0.155908	0.121787	0.136852	0.121324	0.11045			FALSE
cg16358257	ADRA2A	0.18251	0.0779305	0.0910492	0.139568	0.0704921	0.0707197	0.0661555	0.0518589	0.0389688	0.038359	0.048598	0.056056	0.032943	0.0923322	0.0956581	0.0857899	0.109969	0.0987957	0.0957554	0.104617	0.0987404	0.0985211	0.10835	0.0808458	0.0880975			FALSE
cg18384214	ADRA2A	0.0140579	0.0123963	0.0190217	0.0153432	0.0168238	0.0230589	0.0176581	0.0192394	0.00721881	0.00738369	0.00688351	0.0128494	0.0114835	0.0372425	0.0237226	0.0289611	0.033964	0.0277435	0.0277179	0.0229737	0.0275688	0.0210634	0.0251	0.0256366	0.0259632			FALSE
cg20662959	ADRA2A	0.151048	0.11497	0.163503	0.156176	0.0967849	0.0958504	0.0961327	0.076493	0.0451097	0.059315	0.0604918	0.0522015	0.0640213	0.110155	0.113561	0.134373	0.123223	0.124152	0.122629	0.125381	0.126954	0.121341	0.132233	0.116237	0.100487			FALSE
cg26926521	ADRA2A	0.24215	0.174128	0.750087	0.824495	0.12194	0.11247	0.125949	0.100843	0.0526744	0.0787798	0.0484301	0.05729	0.0507217	0.0779321	0.0944915	0.135485	0.095851	0.105328	0.115408	0.137656	0.148265	0.138881	0.149092	0.158179	0.137965			FALSE
cg00594716	ADRA2B	0.0219976	0.0243566	0.0220794	0.783099	0.0212556	0.0180999	0.0187587	0.0113753	0.0154745	0.0100126	0.0127308	0.0111797	0.0144903	0.0347214	0.040965	0.0294666	0.0451663	0.0297692	0.0308537	0.033362	0.0310418	0.0327504	0.0353465	0.0321953	0.0258117			#VALUE!
cg06970461	ADRA2B	0.421309	0.606345	0.508305	0.882897	0.176994	0.189735	0.201041	0.175314	0.212585	0.20983	0.218017	0.166281	0.187182	0.205378	0.250628	0.251555	0.262545	0.218881	0.218429	0.191542	0.196903	0.134105	0.178661	0.248738	0.249128			FALSE
cg20634573	ADRA2B	0.877112	0.895985	0.893555	0.922403	0.845486	0.87369	0.856354	0.872989	0.888895	0.909346	0.902155	0.917715	0.904407	0.884328	0.881129	0.888782	0.885135	0.881461	0.841381	0.836161	0.885885	0.818144	0.795761	0.84031	0.855024			FALSE
cg21542793	ADRA2B	0.503168	0.924435	0.867978	0.862542	0.264259	0.269485	0.283016	0.244656	0.200737	0.246924	0.206304	0.229776	0.18375	0.178639	0.295442	0.274394	0.339934	0.320842	0.253493	0.211903	0.264842	0.222388	0.2085	0.263043	0.257103			FALSE
cg02086094	ADRA2C	0.296199	0.932052	0.927925	0.933699	0.328777	0.302285	0.316841	0.267539	0.265532	0.27977	0.293794	0.244627	0.274675	0.339826	0.327053	0.331408	0.316809	0.327985	0.357359	0.292512	0.276651	0.309257	0.313647	0.350241	0.292441			FALSE
cg04107140	ADRA2C	0.107559	0.0894452	0.119031	0.134168	0.149232	0.124464	0.142001	0.084573	0.108728	0.130523	0.0895422	0.0862147	0.123258	0.110076	0.0943732	0.102113	0.123062	0.11207	0.0986522	0.094374	0.079507	0.0923814	0.105835	0.108406	0.10136			FALSE
cg04167239	ADRA2C	0.120855	0.912348	0.820334	0.763119	0.260758	0.231782	0.267046	0.187363	0.0856287	0.105029	0.103775	0.0744148	0.107215	0.342075	0.29114	0.313939	0.288531	0.289109	0.28267	0.245539	0.217014	0.226226	0.236878	0.231438	0.244059			FALSE
cg04888241	ADRA2C	0.016254	0.0567535	0.0342671	0.428627	0.0327929	0.0252135	0.0339379	0.0227426	0.0217081	0.0129074	0.0178388	0.0117663	0.00934915	0.0946776	0.118981	0.0666449	0.134858	0.0633543	0.0720558	0.0348954	0.0260524	0.0405389	0.0326802	0.0626158	0.0828091			FALSE
cg05394500	ADRA2C	0.0210896	0.0186064	0.0250178	0.0424429	0.0210411	0.0276923	0.043553	0.0232341	0.00980501	0.0107346	0.00832758	0.0117369	0.013533	0.0620023	0.0378661	0.0387192	0.0470939	0.045372	0.0302232	0.0403316	0.0307606	0.0295538	0.0378575	0.0493469	0.0540658			FALSE
cg06149034	ADRA2C	0.285304	0.844797	0.8525	0.908268	0.255069	0.281377	0.237474	0.221519	0.365848	0.335285	0.290686	0.284651	0.325771	0.260239	0.416347	0.333477	0.351596	0.474271	0.389047	0.314118	0.291667	0.331993	0.379539	0.373757	0.406778			FALSE
cg10235817	ADRA2C	0.212835	0.727696	0.892165	0.949523	0.214902	0.233715	0.31068	0.170673	0.24646	0.279729	0.281682	0.236608	0.214958	0.435345	0.277098	0.315473	0.32782	0.302326	0.436287	0.28815	0.249821	0.305754	0.244942	0.451498	0.314585			FALSE
cg11187796	ADRA2C	0.0924242	0.620162	0.381003	0.909656	0.0769851	0.0387943	0.0926904	0.0329005	0.0668133	0.0946089	0.0516848	0.0697061	0.0578727	0.10377	0.0968362	0.123669	0.145181	0.132596	0.211139	0.0751617	0.054883	0.0896155	0.0917528	0.114913	0.190738			FALSE
cg12094402	ADRA2C	0.208546	0.102112	0.107559	0.169121	0.0921835	0.0776725	0.0884585	0.0775817	0.0935157	0.0936253	0.10021	0.0754938	0.0927175	0.111634	0.0992349	0.127342	0.124261	0.0985367	0.101556	0.113764	0.112525	0.106867	0.0997759	0.125808	0.0909172			FALSE
cg22646324	ADRA2C	0.0423377	0.0399043	0.0627196	0.0665945	0.0700637	0.0607287	0.0826944	0.0446624	0.0319888	0.0332518	0.0239083	0.0316201	0.0351986	0.061867	0.052129	0.0625556	0.0635597	0.0542739	0.0547744	0.0598539	0.0468406	0.0531088	0.0476615	0.0688705	0.0520716			FALSE
cg00529585	ADRB1	0.0231773	0.0568559	0.0123638	0.535207	0.0262062	0.0224354	0.0334693	0.0206608	0.00724749	0.00967615	0.00667844	0.0119058	0.01418	0.034667	0.0540878	0.0458341	0.0377403	0.0376244	0.0493191	0.029375	0.0303869	0.0239922	0.0305549	0.0308501	0.0463914			#VALUE!
cg05575054	ADRB1	0.130655	0.693071	0.861509	0.924852	0.127282	0.164359	0.111284	0.0924415	0.0694195	0.097924	0.056556	0.0358037	0.0477449	0.139437	0.203126	0.18907	0.170765	0.178045	0.166839	0.0804849	0.0817898	0.0898006	0.084286	0.173243	0.115333			FALSE
cg13848598	ADRB1	0.394891	0.932212	0.934371	0.94299	0.369899	0.345034	0.320665	0.32173	0.320903	0.394388	0.336324	0.266048	0.280479	0.408133	0.445305	0.505049	0.463627	0.501904	0.479856	0.261604	0.283641	0.212959	0.20243	0.463541	0.385225			FALSE
cg14826456	ADRB1	0.208153	0.362609	0.482071	0.914096	0.225569	0.181013	0.210203	0.15027	0.213368	0.221464	0.209374	0.184869	0.16093	0.291384	0.286679	0.333796	0.307641	0.487254	0.336325	0.197429	0.241377	0.155371	0.200746	0.275727	0.284632			FALSE
cg15849403	ADRB1	0.115209	0.208661	0.0752816	0.23257	0.06848	0.077602	0.0618603	0.0507596	0.0419901	0.0378496	0.0399473	0.0396234	0.0258037	0.0632421	0.0748299	0.0823806	0.0735977	0.0757944	0.0680374	0.0679758	0.0917182	0.0794231	0.0794332	0.0643706	0.0706824			FALSE
cg17868942	ADRB1	0.146201	0.141922	0.160385	0.24791	0.0786112	0.0795486	0.06791	0.0622461	0.0433833	0.0395088	0.0359281	0.0304218	0.0321759	0.0883044	0.0837446	0.120715	0.113022	0.0979007	0.116588	0.0944687	0.0963391	0.0841912	0.119357	0.0990626	0.0755259			FALSE
cg27521563	ADRB1	0.0363965	0.0414414	0.0238878	0.104212	0.0461499	0.0358187	0.0345616	0.0287186	0.0145542	0.00752117	0.0148047	0.0208616	0.0130601	0.0355984	0.0449325	0.0405779	0.0290418	0.0332234	0.0369433	0.0402602	0.032943	0.0362122	0.0418747	0.0209178	0.0344288			FALSE
cg04996355	ADRB2	0.0512226	0.0525653	0.0588015	0.0405524	0.0577613	0.0457888	0.0358813	0.0346773	0.0354185	0.05091	0.0381727	0.0421363	0.0486026	0.0612094	0.0539968	0.0506685	0.0510204	0.0569655	0.0627653	0.0456411	0.0516596	0.0442915	0.0473001	0.0286342	0.0338136			FALSE
cg09150633	ADRB2	0.106377	0.0542703	0.0456197	0.272174	0.0495226	0.0527586	0.0556762	0.0383001	0.0433044	0.0359692	0.0360424	0.0342781	0.0469939	0.0811236	0.0822303	0.0752611	0.068105	0.0821815	0.0663454	0.0759016	0.0501693	0.0738775	0.0775557	0.0632715	0.0574417			FALSE
cg11654769	ADRB2	0.132617	0.11098	0.129356	0.404984	0.124136	0.112333	0.125621	0.0967758	0.0645972	0.0646797	0.0743995	0.0634452	0.0589118	0.0965732	0.115984	0.134744	0.134959	0.120614	0.113019	0.124185	0.120354	0.110581	0.118387	0.121991	0.109396			FALSE
cg19110523	ADRB2	0.0866957	0.0623992	0.0799964	0.157425	0.0495642	0.0539057	0.0572018	0.0439078	0.0357663	0.0294651	0.0311244	0.0237457	0.0233277	0.0665386	0.0666342	0.0647168	0.0718746	0.0677837	0.0773059	0.0706389	0.0664818	0.0757883	0.0686976	0.0533819	0.0538457			FALSE
cg21580376	ADRB2	0.0153823	0.0305113	0.756239	0.308324	0.0556608	0.0404377	0.0332018	0.0270623	0.0272772	0.018052	0.0234836	0.0162105	0.0223499	0.0405795	0.0685847	0.0563548	0.0399295	0.046403	0.0473118	0.0552355	0.0397008	0.0395369	0.0400293	0.0450418	0.0357637			FALSE
cg27086020	ADRB2	0.0303746	0.0173248	0.0295056	0.041911	0.0447874	0.0454096	0.0415442	0.0357578	0.0133083	0.0167859	0.00207959	0.0111564	0.0177688	0.0509404	0.0611276	0.0615588	0.0688082	0.0654562	0.0683026	0.0610105	0.0472053	0.0453337	0.0625826	0.040193	0.0343024			FALSE
cg09258813	ADRB3	0.040015	0.0342873	0.970133	0.963004	0.0456303	0.0459108	0.0559386	0.024031	0.0207043	0.0296126	0.0210968	0.0261114	0.0410331	0.0435857	0.0598938	0.0672767	0.0635869	0.064961	0.0628014	0.0408049	0.033842	0.0316189	0.0360732	0.0742477	0.0389474			FALSE
cg09442828	ADRB3	0.323134	0.229066	0.906588	0.842358	0.207977	0.17866	0.211533	0.15876	0.249718	0.259371	0.234011	0.240029	0.243579	0.282339	0.274346	0.29048	0.304412	0.366643	0.318148	0.276623	0.309242	0.230021	0.274538	0.375427	0.294851			FALSE
cg16223863	ADRB3	0.249665	0.164288	0.816571	0.574018	0.122824	0.113666	0.135514	0.101864	0.0936565	0.121557	0.117162	0.0781989	0.0979567	0.136341	0.132766	0.145545	0.146751	0.123304	0.135695	0.155537	0.146814	0.140812	0.132781	0.143742	0.123613			FALSE
cg17619823	ADRB3	0.115573	0.0408111	0.951885	0.946538	0.0559969	0.0456993	0.0477633	0.0337633	0.029966	0.0275024	0.0257309	0.030032	0.0315599	0.073018	0.0841857	0.071794	0.092939	0.0777846	0.0979369	0.0470788	0.0468234	0.0416418	0.0401747	0.0889066	0.0866206			FALSE
cg24438644	ADRB3	0.275123	0.21273	0.821259	0.724497	0.146032	0.132261	0.1174	0.0906802	0.170292	0.235269	0.172168	0.140983	0.184126	0.1876	0.197752	0.187884	0.222349	0.203638	0.248807	0.195849	0.183105	0.155662	0.187102	0.235365	0.178815			FALSE
cg27498114	ADRB3	0.0323164	0.0111668	0.957593	0.959413	0.0274817	0.0171048	0.0314208	0.018264	0.0103714	0.0094531	0.0151498	0.0174137	0.0104835	0.0395725	0.0313872	0.045072	0.0453723	0.0294454	0.0358249	0.0271936	0.0201466	0.0339806	0.0226297	0.0527465	0.0552746			FALSE
cg06242063	ADRBK1	0.0133036	0.0195864	0.00961831	0.0113846	0.0109497	0.0101234	0.00694895	0.0128971	0.00556456	0.00862221	0.00944241	0.00802023	0.00401786	0.0250769	0.0280291	0.0238713	0.0266274	0.0246427	0.0205721	0.0264229	0.0190065	0.0220126	0.021092	0.0175509	0.0198928			FALSE
cg11455690	ADRBK1	0.0194742	0.0224301	0.0531029	0.0172706	0.00820712	0.0234735	0.0182422	0.0147387	0.00855781	0.0107739	0.0133829	0.00907593	0.0091796	0.0277316	0.0304325	0.0268275	0.0589882	0.0292722	0.0255596	0.0247663	0.0218431	0.0289374	0.0253826	0.0223131	0.0241039			FALSE
cg13913149	ADRBK1	0.127341	0.119003	0.348478	0.0991575	0.0590354	0.0423573	0.0579866	0.0320047	0.0286901	0.0336212	0.0346234	0.0345546	0.0168136	0.0665148	0.0816197	0.0643932	0.0627004	0.0667777	0.0795682	0.0792039	0.0823365	0.0831851	0.0687851	0.0728979	0.0731354			FALSE
cg23207985	ADRBK1	0.231152	0.146946	0.196509	0.20078	0.113743	0.114485	0.105774	0.093413	0.0754985	0.070655	0.0788204	0.0530537	0.0743156	0.107777	0.123001	0.120378	0.135862	0.138983	0.120337	0.126074	0.123182	0.119765	0.12974	0.109065	0.117403			FALSE
cg26231529	ADRBK1	0.0323095	0.0340653	0.0403648	0.0192474	0.0309054	0.0318287	0.017924	0.0151099	0.00403163	0.00659426	0.00879534	0.0110242	0.0119532	0.0310897	0.0293907	0.0333591	0.0277056	0.0257353	0.0339426	0.034761	0.0335533	0.0302139	0.0311806	0.0194816	0.021665			FALSE
cg05882426	ADRBK2	0.104924	0.105982	0.0798345	0.342761	0.0906353	0.083857	0.0866103	0.067875	0.0499479	0.0436206	0.0553172	0.0392241	0.0622268	0.0890615	0.0938996	0.0994456	0.0960283	0.110586	0.0974488	0.0845786	0.0720261	0.0822583	0.0823649	0.0899352	0.0653121			FALSE
cg01571579	ADSS	0.151682	0.0892857	0.0913969	0.167933	0.0915345	0.0872225	0.116102	0.0849717	0.0571483	0.0600521	0.0527177	0.0505343	0.0624603	0.111404	0.123481	0.124274	0.131307	0.131559	0.12547	0.127315	0.133742	0.110688	0.140877	0.090741	0.0945492			FALSE
cg05590267	ADSS	0.0506993	0.0394409	0.047094	0.0567044	0.0547837	0.0459498	0.0536098	0.0300694	0.0469816	0.0234998	0.0293727	0.0297183	0.0627331	0.0646647	0.0492421	0.0628191	0.0610585	0.0601527	0.0584683	0.0560589	0.0462571	0.0578617	0.05886	0.0531441	0.0421908			FALSE
cg05725080	ADSS	0.0140435	0.0202514	0.0151136	0.0220024	0.0302557	0.0204515	0.0263662	0.020269	0.029933	0.00838309	0.0139072	0.0166333	0.0216153	0.0414093	0.0366436	0.0374753	0.031637	0.0357923	0.0350482	0.0425881	0.0349399	0.03529	0.0444734	0.0282316	0.0256642			FALSE
cg06090351	ADSS	0.150438	0.0902235	0.0893034	0.110392	0.0700007	0.0661829	0.0738412	0.0424216	0.0472495	0.0582635	0.0432008	0.0477139	0.0450994	0.0751445	0.113998	0.0947879	0.103086	0.107805	0.104317	0.10549	0.0952552	0.108584	0.10587	0.0819285	0.0591084			FALSE
cg14160632	ADSS	0.0162368	0.0254096	0.0198876	0.0239983	0.0295046	0.0295124	0.0282809	0.0119077	0.0122497	0.0186846	0.00770045	0.0112031	0.0303448	0.0424889	0.0361121	0.0324919	0.0292868	0.0303819	0.0252194	0.0311214	0.0309428	0.0305879	0.0380554	0.0233997	0.0235992			FALSE
cg19375676	ADSS	0.142846	0.102079	0.112365	0.232798	0.0630165	0.0777139	0.0694276	0.0562345	0.0463262	0.0409679	0.0412958	0.0390541	0.0257674	0.0824637	0.0774028	0.0827355	0.0820828	0.0955726	0.0766704	0.0857118	0.0859066	0.0886748	0.0925687	0.0783206	0.0825083			FALSE
cg26670485	ADSS	0.0749397	0.0721337	0.0930483	0.111836	0.0640148	0.0550716	0.0464058	0.0385155	0.0251973	0.0238953	0.0241325	0.0192201	0.0245884	0.0677403	0.0640566	0.0613059	0.0637068	0.0540705	0.0658381	0.0550084	0.0508083	0.0613337	0.0621336	0.0557572	0.0503035			FALSE
cg02043070	ADSSL1	0.103182	0.0663545	0.0856094	0.148113	0.114127	0.0991768	0.136658	0.0974675	0.0325364	0.036652	0.0391835	0.0309197	0.0366977	0.0684781	0.0797522	0.0842307	0.0784332	0.0951881	0.0800955	0.0827457	0.0821738	0.0969702	0.11078	0.0848681	0.078631			FALSE
cg04846648	ADSSL1	0.0379916	0.039686	0.0713597	0.0400127	0.0265676	0.0231191	0.0213397	0.0124662	0.00781929	0.0165169	0.0100429	0.00802383	0.0105122	0.034559	0.0374517	0.0384386	0.0376362	0.0349764	0.0379753	0.0387898	0.0285928	0.0392723	0.0401537	0.0351777	0.0252861			FALSE
cg13636887	ADSSL1	0.210345	0.684377	0.324997	0.689522	0.453896	0.438782	0.516854	0.432781	0.254228	0.247669	0.29135	0.236156	0.265542	0.23051	0.22513	0.218079	0.273554	0.277933	0.273276	0.31123	0.307661	0.271327	0.322776	0.277579	0.252659			FALSE
cg13798721	ADSSL1	0.0408888	0.0451963	0.0412227	0.0475845	0.0717748	0.0543083	0.0624088	0.0608561	0.0114387	0.0146544	0.012836	0.0147072	0.00942292	0.0350314	0.0340409	0.0272961	0.028705	0.0356349	0.0321709	0.0490443	0.0351832	0.033177	0.0375031	0.022214	0.0309387			FALSE
cg16527327	ADSSL1	0.0115678	0.0182894	0.0242477	0.019401	0.030683	0.0308282	0.0215127	0.0231221	0.0266168	0.0283288	0.0293696	0.0230551	0.0397372	0.0378187	0.0270842	0.0290093	0.0322886	0.0315814	0.0347279	0.0317861	0.0261886	0.0298517	0.0355147	0.0226768	0.0312303			FALSE
cg19730687	ADSSL1	0.0232879	0.0278524	0.033127	0.0247492	0.0385411	0.029497	0.0330159	0.027768	0.0151392	0.0200925	0.0215687	0.0169145	0.0343854	0.0484425	0.0392896	0.0424514	0.0415766	0.0346613	0.0411398	0.0419878	0.0323254	0.0345295	0.0375178	0.0270037	0.0361109			FALSE
cg23244999	ADSSL1	0.0426118	0.0444194	0.0330778	0.0514436	0.0296826	0.0414831	0.0333162	0.0298281	0.0174361	0.0212919	0.015098	0.0172374	0.0226874	0.0425477	0.0436546	0.0424815	0.0452712	0.0449801	0.0513393	0.0411207	0.0324109	0.042189	0.0447007	0.0328703	0.0431286			FALSE
cg04301719	AEN	0.010503	0.0103122	0.0105097	0.0189793	0.0114593	0.00762483	0.00834176	0.017608	0.007122	0.00988445	0.00886807	0.00469014	0.00444092	0.028948	0.0218778	0.0254664	0.0188055	0.024332	0.0249887	0.0228756	0.0282977	0.0240547	0.0224649	0.0195317	0.0214592			FALSE
cg14229702	AEN	0.100446	0.0732295	0.0752048	0.0926463	0.0576256	0.0611829	0.0658984	0.0573547	0.0546996	0.0624354	0.0599614	0.0561595	0.0513193	0.0814602	0.0836153	0.0741336	0.0955327	0.0934084	0.0902544	0.0938191	0.084631	0.09367	0.0949367	0.0612287	0.0662051			FALSE
cg14489817	AEN	0.0226609	0.0157044	0.0137084	0.0198526	0.0224288	0.0216755	0.0189435	0.0176168	0.0110037	0.013103	0.0141459	0.0178808	0.00463218	0.0407652	0.0361977	0.0324009	0.0364591	0.0349196	0.0369077	0.0434282	0.0329663	0.032328	0.0361881	0.0215491	0.0168833			FALSE
cg17369091	AEN	0.162194	0.143931	0.0772059	0.245524	0.0944418	0.0806057	0.0923459	0.078345	0.0689781	0.0773274	0.0767191	0.0725156	0.0753045	0.0983768	0.114771	0.117334	0.115849	0.113175	0.112464	0.100751	0.109602	0.112806	0.127798	0.0778761	0.0990521			FALSE
cg19980382	AEN	0.0220207	0.0137769	0.0156954	0.0921531	0.0300298	0.030473	0.0275389	0.0285308	0.00474998	0.010986	0.00607336	0.0114688	0.0104172	0.0624686	0.0360686	0.0353943	0.0470933	0.0347854	0.0313044	0.0326848	0.0215253	0.0340539	0.0322169	0.0348255	0.0216281			FALSE
cg24529269	AEN	0.0179562	0.020112	0.0263498	0.0212115	0.0273956	0.0217364	0.0261205	0.0186677	0.0125059	0.0168534	0.0218448	0.0149149	0.0145152	0.0403111	0.0344462	0.0362616	0.036601	0.0325654	0.0369478	0.0385668	0.035637	0.0318835	0.0372537	0.0270194	0.0249654			FALSE
cg26544786	AEN	0.124137	0.102921	0.188191	0.113576	0.0784811	0.0785887	0.0835909	0.0671154	0.0525958	0.0594721	0.0446545	0.0465406	0.0523267	0.0912241	0.0931566	0.0956679	0.101184	0.0947615	0.0922763	0.0991391	0.0933902	0.0897562	0.0955786	0.083628	0.0905312			FALSE
cg02092882	AFF1	0.136497	0.0987781	0.085642	0.0968488	0.0679408	0.0819595	0.0764143	0.0606556	0.0565429	0.0582386	0.0522707	0.042242	0.052262	0.0841618	0.0793919	0.0851648	0.0936951	0.0791374	0.0912698	0.0891078	0.0871501	0.0859004	0.101407	0.0645915	0.0632341			FALSE
cg02196731	AFF1	0.0176922	0.00772025	0.00955299	0.0247107	0.0199856	0.0191736	0.0184123	0.0148297	0.0189592	0.0102243	0.011711	0.0135448	0.00455666	0.0282447	0.0278241	0.0293043	0.0270902	0.0282999	0.0303179	0.0330267	0.0208824	0.0248221	0.0286075	0.0221289	0.0197921			FALSE
cg03079208	AFF1	0.0150791	0.0221381	0.0315605	0.0241688	0.0178325	0.020457	0.0221629	0.0217446	0.0175479	0.0217872	0.0179779	0.0165709	0.0161651	0.0300279	0.0286794	0.0353472	0.0288013	0.0287911	0.0279813	0.0357456	0.0248845	0.0296738	0.0311304	0.0207823	0.0227918			FALSE
cg03480535	AFF1	0.19973	0.107176	0.0939533	0.100264	0.073947	0.0757606	0.0640448	0.0534669	0.0287786	0.0320028	0.0264736	0.032936	0.0287059	0.0631743	0.0744718	0.0601236	0.0692225	0.061766	0.0653537	0.0667547	0.0653345	0.0454335	0.069152	0.089147	0.10733			FALSE
cg07630238	AFF1	0.0905527	0.083487	0.0807396	0.0948375	0.0497462	0.0445554	0.0506202	0.0428548	0.0236225	0.0341121	0.029248	0.0299414	0.027228	0.0672412	0.0651475	0.0669963	0.0697118	0.0694421	0.0709874	0.0797853	0.0661489	0.0748143	0.0799469	0.080473	0.0576612			FALSE
cg12049949	AFF1	0.111087	0.123064	0.0995392	0.140127	0.0460208	0.0409818	0.047506	0.0422376	0.0258748	0.0275527	0.0233964	0.0254839	0.0247786	0.058138	0.0640625	0.0642361	0.060152	0.0631126	0.0637086	0.0682608	0.0792222	0.0815944	0.068887	0.0484812	0.0519371			FALSE
cg18044720	AFF1	0.36714	0.16124	0.186652	0.242218	0.0890998	0.085426	0.087382	0.0720304	0.0412095	0.0417482	0.0442154	0.0375418	0.0350594	0.0831583	0.0786228	0.0893407	0.0849757	0.10701	0.0933378	0.0898514	0.0820042	0.0984652	0.0919202	0.0768392	0.0888632			FALSE
cg18500286	AFF1	0.0319761	0.0290967	0.0298634	0.0255344	0.0368336	0.0331463	0.0389796	0.0280824	0.0262081	0.0251263	0.0250043	0.0220593	0.0303347	0.0392428	0.037094	0.0375503	0.0428451	0.0385865	0.0350785	0.03705	0.0360683	0.035731	0.0373476	0.0345931	0.0355035			FALSE
cg24551420	AFF1	0.0168509	0.01653	0.0111732	0.0149525	0.0290431	0.0218133	0.0102606	0.0254091	0.0106748	0.0237116	0.0117231	0.0188364	0.0119314	0.0383635	0.0359343	0.039675	0.038237	0.0333943	0.0344659	0.0391169	0.0240023	0.034284	0.0461904	0.0274585	0.0282988			FALSE
cg00931577	AFF4	0.177832	0.177812	0.182901	0.158858	0.126859	0.120367	0.111388	0.10351	0.0823674	0.0773508	0.0781115	0.0644847	0.0832625	0.134367	0.13364	0.147702	0.146317	0.141315	0.16976	0.140556	0.141957	0.144522	0.162435	0.110172	0.121362			FALSE
cg01907658	AFF4	0.0124494	0.0109637	0.0194761	0.00930793	0.0206501	0.0151235	0.017313	0.0198115	0.0145576	0.0138692	0.0111854	0.0170141	0.00484038	0.0394895	0.0311007	0.0333365	0.0336489	0.0318692	0.0426498	0.0334756	0.0298724	0.0321134	0.028105	0.0256742	0.0237702			FALSE
cg05619425	AFF4	0.179864	0.0976951	0.130089	0.189363	0.118063	0.108331	0.0967106	0.0841124	0.0636271	0.0692256	0.0667592	0.0629213	0.0726621	0.109546	0.101059	0.1153	0.128345	0.122097	0.131768	0.131258	0.110828	0.108913	0.132049	0.101913	0.11873			FALSE
cg13393914	AFF4	0.113365	0.0901705	0.0745821	0.129587	0.0492048	0.0561169	0.056118	0.0410187	0.0365022	0.0322007	0.034406	0.0301728	0.0417063	0.0704355	0.0732901	0.0730505	0.0833333	0.0752939	0.0666381	0.0789727	0.0792261	0.0778989	0.0818253	0.059803	0.0579698			FALSE
cg13565585	AFF4	0.0334493	0.0341957	0.034622	0.0237851	0.0335555	0.0325026	0.0387045	0.0311577	0.0205537	0.0310455	0.0345913	0.0340189	0.0232974	0.0465895	0.0548733	0.0409921	0.0484829	0.0513866	0.0482213	0.0542806	0.0486741	0.0468614	0.0594059	0.036716	0.0436759			FALSE
cg02234156	AFG3L2	0.0208242	0.00456528	0.0208386	0.00957836	0.0205136	0.0120111	0.0150178	0.0102939	0.00906918	0.00895396	0.00609905	0.0109893	0.00620905	0.0215967	0.0218356	0.0217115	0.0205315	0.0266846	0.030329	0.0242464	0.022127	0.0196597	0.0216483	0.0208238	0.0181132			FALSE
cg13397649	AFG3L2	0.173301	0.196795	0.184809	0.189245	0.193334	0.18899	0.203802	0.166627	0.227926	0.229889	0.246231	0.226542	0.272236	0.176173	0.19775	0.207358	0.20584	0.202029	0.197746	0.20093	0.162838	0.185124	0.182998	0.165563	0.172004			FALSE
cg20219876	AFG3L2	0.0180609	0.0228046	0.0165532	0.0254665	0.0277778	0.0327886	0.0393946	0.0340875	0.0358078	0.0255283	0.0173121	0.0207915	0.0208114	0.0400315	0.0340596	0.0436242	0.0384615	0.0352059	0.0540086	0.0453789	0.0389692	0.0348259	0.0339852	0.0391121	0.0318013			FALSE
cg24285919	AFG3L2	0.0179028	0.0109692	0.0114385	0.00929324	0.0242333	0.0114898	0.0124448	0.0107849	0.00608661	0.00641138	0.00296653	0.00735982	0.00788442	0.0267436	0.0228968	0.0229315	0.0220794	0.0196803	0.0334194	0.0227613	0.0193525	0.0303889	0.0286129	0.0287341	0.0208345			FALSE
cg02155262	AGA	0.14128	0.0951295	0.122779	0.105236	0.0856257	0.0788873	0.0961397	0.0663482	0.0512255	0.0564356	0.0526759	0.0448602	0.057782	0.0897087	0.110612	0.100726	0.0975025	0.0957229	0.0990923	0.10877	0.113327	0.103206	0.0969589	0.0729332	0.0688506			FALSE
cg07536998	AGA	0.151809	0.0969767	0.111537	0.164588	0.0815991	0.0868357	0.0848052	0.0713561	0.075096	0.0673703	0.055295	0.0533771	0.062774	0.107806	0.140215	0.115778	0.115356	0.126318	0.126011	0.120064	0.117951	0.113541	0.132522	0.101437	0.102401			FALSE
cg02388882	AGAP11	0.214262	0.287519	0.684097	0.47955	0.192447	0.206061	0.191315	0.162083	0.158518	0.1176	0.134289	0.127443	0.122634	0.149556	0.154965	0.179443	0.210767	0.256714	0.170746	0.14361	0.12636	0.128911	0.12865	0.254561	0.193819			FALSE
cg11700824	AGAP11	0.191217	0.132322	0.597825	0.64643	0.0816026	0.0979972	0.101979	0.0677665	0.0388427	0.0328349	0.0312757	0.0303623	0.0321412	0.0580841	0.0736264	0.07034	0.0793197	0.0748534	0.0781167	0.0642126	0.0816761	0.0751086	0.0768449	0.0817165	0.108856			FALSE
cg12191938	AGAP11	0.198157	0.0645559	0.779278	0.983852	0.0287345	0.111362	0.0681905	0.0379787	0.00895692	0.0166141	0.0161597	0.0179222	0.0102286	0.0449333	0.0408011	0.0421296	0.0380971	0.0401108	0.0397379	0.0449806	0.0459042	0.0389702	0.0319073	0.0249839	0.0356223			FALSE
cg17021218	AGAP11	0.267534	0.176821	0.686334	0.850265	0.0964569	0.19031	0.109808	0.0790741	0.0616297	0.032414	0.055453	0.0511668	0.0657033	0.114444	0.126847	0.1192	0.107642	0.132197	0.123084	0.112885	0.118962	0.123275	0.132826	0.108988	0.0965816			FALSE
cg17876497	AGAP11	0.306637	0.289817	0.604535	0.684884	0.112238	0.179164	0.147288	0.109586	0.0758929	0.0657416	0.0703545	0.0766501	0.0870051	0.111862	0.151105	0.133158	0.1333	0.141645	0.15444	0.136909	0.146585	0.137091	0.151401	0.117864	0.112647			FALSE
cg01353646	AGAP2	0.178304	0.0702337	0.139627	0.186779	0.333475	0.262781	0.304232	0.181498	0.701562	0.675412	0.666678	0.714217	0.715685	0.64622	0.672832	0.722047	0.679495	0.690866	0.670724	0.618236	0.607556	0.547083	0.538392	0.624312	0.695316			FALSE
cg03505148	AGAP2	0.172087	0.0884013	0.126334	0.092552	0.395663	0.353436	0.365181	0.213266	0.872949	0.842962	0.842229	0.895742	0.833644	0.865383	0.867709	0.860731	0.858608	0.856264	0.880076	0.868236	0.898772	0.86331	0.861987	0.848891	0.888655			FALSE
cg13444413	AGAP2	0.213907	0.12879	0.131496	0.31677	0.373345	0.310948	0.384275	0.250029	0.807129	0.792302	0.799075	0.795257	0.799471	0.76563	0.76253	0.77967	0.784151	0.796025	0.809606	0.799529	0.817158	0.78213	0.804507	0.769916	0.799427			FALSE
cg14795572	AGAP2	0.536341	0.139559	0.281736	0.0712212	0.527906	0.493577	0.50417	0.313814	0.841629	0.822711	0.821746	0.861469	0.802204	0.878064	0.876517	0.881462	0.897765	0.878788	0.897221	0.88243	0.857604	0.853158	0.823574	0.83633	0.903901			FALSE
cg22507723	AGAP2	0.0292683	0.0444845	0.0441143	0.0613119	0.354968	0.302662	0.309964	0.203924	0.904089	0.891621	0.929551	0.915901	0.890129	0.907345	0.907799	0.90129	0.917281	0.895678	0.921122	0.905591	0.911423	0.873573	0.834173	0.864516	0.915246			FALSE
cg10757027	AGAP3	0.0677652	0.0462926	0.0706032	0.0849477	0.0714885	0.0645005	0.0622291	0.0400803	0.0313847	0.0371942	0.0206825	0.0232335	0.0300319	0.069473	0.0654011	0.0584589	0.0595903	0.0688582	0.0553082	0.065962	0.0404295	0.0504119	0.0494796	0.0373778	0.0447658			FALSE
cg10813610	AGAP3	0.216624	0.166755	0.133232	0.133534	0.125314	0.117664	0.119038	0.100127	0.0963992	0.0724847	0.079744	0.0776711	0.111968	0.106082	0.102113	0.122172	0.107647	0.107837	0.110561	0.122353	0.115937	0.105618	0.114329	0.121989	0.103707			FALSE
cg15650170	AGAP3	0.120392	0.076172	0.105355	0.0749666	0.123745	0.123906	0.101194	0.0560955	0.0878206	0.0630013	0.060919	0.0906503	0.101672	0.0935684	0.0838758	0.0687078	0.0807168	0.0893927	0.0803935	0.0846739	0.0704779	0.0855334	0.0881759	0.0649772	0.0627836			FALSE
cg17841992	AGAP3	0.19756	0.126191	0.16997	0.146248	0.10554	0.0976755	0.106894	0.0961373	0.0802711	0.0640203	0.0794154	0.0543429	0.0735283	0.113566	0.148902	0.139492	0.115751	0.132825	0.118125	0.131319	0.13757	0.129591	0.117121	0.116155	0.115791			FALSE
cg24143701	AGAP3	0.144307	0.113279	0.167183	0.101217	0.0801814	0.0799605	0.0874381	0.064257	0.0509394	0.0421298	0.0413308	0.047633	0.0458809	0.0926889	0.098091	0.100821	0.109022	0.0992604	0.110394	0.112615	0.108211	0.134202	0.111703	0.0800572	0.0895831			FALSE
cg27550262	AGAP3	0.0921848	0.0649717	0.0665294	0.0587605	0.0347927	0.0351085	0.0401477	0.0352187	0.0243229	0.0223584	0.0148882	0.0166065	0.013801	0.0556051	0.0517101	0.0443919	0.0547571	0.0463617	0.0543801	0.0531036	0.0468646	0.052082	0.0522616	0.0284498	0.0434398			FALSE
cg04217927	AGBL2	0.901698	0.891077	0.907472	0.900932	0.0580345	0.0554718	0.0609399	0.0595065	0.0404327	0.0459958	0.0408995	0.0401196	0.0242924	0.0965035	0.0883534	0.0746415	0.088383	0.0789902	0.0771998	0.0830211	0.0913303	0.0887224	0.0888344	0.0742504	0.0752423			FALSE
cg17114847	AGBL2	0.84214	0.911899	0.960573	0.975	0.0785498	0.0578288	0.0688708	0.0488132	0.0115004	0.0301005	0.0226929	0.0131257	0.0211056	0.0786156	0.0905804	0.0716384	0.0743457	0.0700999	0.069993	0.0701594	0.0666083	0.10348	0.073105	0.0520851	0.0561166			FALSE
cg22271305	AGBL2	0.950739	0.955918	0.967358	0.963231	0.0587506	0.0539928	0.060533	0.0731707	0.0362516	0.0358903	0.0411624	0.0349433	0.0551443	0.0799389	0.0852654	0.0787197	0.0804325	0.0812098	0.0672031	0.0884679	0.073078	0.0783219	0.0657623	0.0530671	0.0502685			FALSE
cg02015280	AGBL3	0.136447	0.0795091	0.083032	0.0978503	0.0749889	0.0735281	0.0728327	0.0616712	0.0507857	0.0490646	0.0556041	0.0439268	0.0516967	0.0807035	0.0891684	0.10567	0.107827	0.101248	0.110739	0.0904274	0.0876401	0.0891287	0.0951023	0.0705063	0.0747201			FALSE
cg05351601	AGBL3	0.0858281	0.0560294	0.0903371	0.103207	0.0564362	0.0521659	0.0555801	0.0353806	0.0207929	0.0352254	0.0303547	0.0280394	0.0244733	0.0684871	0.0833333	0.0668032	0.0812014	0.0656151	0.0744728	0.0757282	0.0777327	0.0828679	0.0688102	0.0563809	0.0595506			FALSE
cg05813365	AGBL3	0.146728	0.0850908	0.116355	0.126132	0.0802438	0.0771655	0.0797404	0.0707511	0.0571162	0.0506798	0.0599271	0.0500486	0.0497827	0.0938567	0.104959	0.094911	0.103254	0.121311	0.102555	0.0992224	0.0950024	0.106894	0.100906	0.0782365	0.0821584			FALSE
cg07277447	AGBL3	0.0591465	0.0343481	0.0192658	0.0369855	0.0328424	0.0367748	0.0218774	0.0252061	0.00998069	0.025869	0.0207043	0.017043	0.0349255	0.0520485	0.0424424	0.0580717	0.0515177	0.0472732	0.0472507	0.0502781	0.0405868	0.0551619	0.0541686	0.0327389	0.0285004			FALSE
cg10731606	AGBL3	0.134199	0.154591	0.160602	0.185497	0.164118	0.132943	0.147831	0.108542	0.0990059	0.126762	0.112289	0.15345	0.14745	0.147786	0.141501	0.141651	0.129806	0.135678	0.138129	0.151963	0.144186	0.132487	0.171408	0.0821963	0.140059			FALSE
cg21033514	AGBL3	0.0116246	0.0109705	0.0231955	0.0143425	0.0153986	0.0145623	0.0177917	0.0128863	0.00574135	0.0100842	0.00862633	0.00631653	0.00602267	0.0312259	0.0268134	0.0235988	0.0326934	0.0220472	0.0258009	0.0233895	0.0298739	0.0575835	0.0294985	0.0179937	0.0169713			FALSE
cg22667436	AGBL3	0.0973649	0.154913	0.122679	0.121701	0.0664705	0.0561411	0.0622631	0.06278	0.0307786	0.0353727	0.0424064	0.0400628	0.0222273	0.0739098	0.0763751	0.0842577	0.0701065	0.0791306	0.0773972	0.0766749	0.0695121	0.0922676	0.0770672	0.059343	0.0669442			FALSE
cg23733562	AGBL3	0.0492289	0.0846588	0.0808358	0.0610026	0.151252	0.14978	0.116115	0.0541427	0.230949	0.10968	0.193154	0.0793036	0.21913	0.132657	0.116401	0.144598	0.115778	0.109638	0.0793301	0.107495	0.0556902	0.147293	0.133024	0.0998245	0.0713077			FALSE
cg03217897	AGBL4	0.112801	0.0859831	0.109215	0.208568	0.0939472	0.0899684	0.0851349	0.0766327	0.0681131	0.0565592	0.0554655	0.0517505	0.0455223	0.105889	0.101497	0.12506	0.141606	0.124147	0.12872	0.117097	0.111615	0.125585	0.101229	0.146264	0.125107			FALSE
cg03732087	AGBL4	0.0195597	0.0532692	0.037234	0.132638	0.111851	0.0890453	0.101909	0.0619916	0.110469	0.0840149	0.05956	0.0784761	0.135719	0.0769004	0.0737767	0.111613	0.0888658	0.0641979	0.0794466	0.0705273	0.0570435	0.0720654	0.0864836	0.112887	0.0706802			FALSE
cg05387519	AGBL4	0.0483563	0.0529576	0.0576904	0.145017	0.0821043	0.0598826	0.0624734	0.026341	0.0521947	0.051541	0.0677903	0.0457756	0.058215	0.0804908	0.0451484	0.0834136	0.100883	0.0711169	0.075558	0.0737688	0.0509146	0.0509909	0.0740159	0.115373	0.101884			FALSE
cg05759718	AGBL4	0.027907	0.019749	0.0175465	0.255163	0.0317843	0.0369953	0.0216132	0.0214009	0.00752658	0.0284204	0.00483803	0.024862	0.0101505	0.0642503	0.038536	0.0768032	0.0898225	0.053531	0.049644	0.0340281	0.0342701	0.0284609	0.0346278	0.169712	0.0452455			FALSE
cg07913294	AGBL4	0.0632317	0.0924673	0.142742	0.201028	0.125489	0.0912631	0.0933551	0.0710184	0.0685856	0.0701902	0.054847	0.0517771	0.0421902	0.108758	0.105327	0.16131	0.174978	0.114692	0.123602	0.0928193	0.103366	0.103082	0.0966924	0.229642	0.141316			FALSE
cg13424673	AGBL4	0.183548	0.144242	0.118438	0.225954	0.100437	0.0734251	0.0812048	0.0758318	0.0525657	0.0859339	0.0661455	0.0671047	0.0494186	0.0975674	0.0945115	0.134324	0.128278	0.108682	0.122133	0.085984	0.101151	0.0996566	0.0846578	0.151913	0.134672			FALSE
cg14615336	AGBL4	0.0950197	0.0783216	0.108565	0.180988	0.117891	0.0788322	0.0755072	0.065157	0.0617073	0.0599965	0.0583928	0.0580009	0.0387621	0.0868591	0.115635	0.166139	0.147285	0.100075	0.115625	0.0887763	0.0915735	0.0965227	0.0877265	0.191258	0.105856			FALSE
cg20931033	AGBL4	0.207347	0.128807	0.157912	0.369604	0.164187	0.127909	0.13701	0.0902062	0.11027	0.11054	0.124349	0.11167	0.0962238	0.154154	0.156111	0.224937	0.209984	0.163629	0.190889	0.145005	0.12398	0.143814	0.145535	0.283861	0.192084			FALSE
cg21834207	AGBL4	0.0468365	0.0523892	0.0751818	0.375522	0.108122	0.0552509	0.0835141	0.0346235	0.121902	0.166494	0.122313	0.111036	0.0817119	0.173858	0.199264	0.277886	0.192807	0.208234	0.30309	0.0755838	0.0383656	0.0922025	0.0552654	0.275413	0.191832			FALSE
cg26249046	AGBL4	0.120467	0.124716	0.131521	0.379042	0.168213	0.160768	0.148729	0.098301	0.159918	0.204871	0.125809	0.113811	0.137512	0.212683	0.244472	0.250871	0.211611	0.225537	0.328168	0.169811	0.164385	0.139654	0.13846	0.242824	0.23201			FALSE
cg26682094	AGBL4	0.02093	0.0164144	0.0264063	0.0753928	0.0316314	0.0292635	0.033693	0.0304665	0.010088	0.0210027	0.0224205	0.0230416	0.0212912	0.0468342	0.0475198	0.0499952	0.0731592	0.0473169	0.0487535	0.0482527	0.0437138	0.0399695	0.0424819	0.0542622	0.0470543			FALSE
cg01060804	AGBL5	0.154359	0.0782404	0.0528715	0.0833004	0.0545284	0.071294	0.0779039	0.0488813	0.0689655	0.0595723	0.0507454	0.049286	0.0566013	0.0750853	0.0796382	0.0856975	0.0849897	0.0775933	0.0736946	0.0786249	0.0737317	0.0824534	0.0889355	0.0695954	0.0733642			FALSE
cg03012674	AGBL5	0.110503	0.146611	0.120526	0.0976589	0.0699397	0.0894855	0.076415	0.0575189	0.0417532	0.0419346	0.048525	0.0401755	0.0425185	0.0860637	0.0966677	0.0952109	0.0946959	0.0928462	0.11145	0.0924038	0.0970905	0.098229	0.0999581	0.0822491	0.09066			FALSE
cg03267400	AGBL5	0.00708302	0.0111061	0.0118159	0.0115503	0.0147863	0.0107883	0.0180151	0.0191689	0.00944623	0.00846905	0.00378257	0.0137725	0.0064947	0.0299711	0.0291781	0.0242438	0.0207149	0.0192911	0.0276689	0.0237474	0.0179105	0.0249805	0.0216433	0.0221079	0.0203796			FALSE
cg07101579	AGBL5	0.116347	0.0652457	0.127808	0.0884139	0.0770904	0.0702523	0.0727708	0.0634266	0.0391795	0.034965	0.034424	0.0284179	0.0380768	0.0715807	0.0904137	0.0776867	0.0837351	0.0789296	0.0854683	0.0832235	0.0848365	0.0896098	0.0792132	0.0710267	0.074151			FALSE
cg14424579	AGBL5	0.114778	0.113079	0.0855371	0.1256	0.0784489	0.0736747	0.0790802	0.0622381	0.0214848	0.0283327	0.0330489	0.0252362	0.0272057	0.0567391	0.0701832	0.0624949	0.0632952	0.0596004	0.0627443	0.0657521	0.066191	0.0690484	0.0642281	0.0609058	0.0604823			FALSE
cg14462928	AGBL5	0.00939915	0.00924512	0.00789867	0.00898204	0.00652045	0.00738552	0.00484278	0.0163342	0.0108991	0.0117516	0.0053382	0.0129978	0.0125403	0.0251761	0.0222565	0.0255772	0.0226864	0.0252503	0.0244957	0.0287014	0.0153491	0.0245545	0.0219726	0.0156414	0.0165987			FALSE
cg14482595	AGBL5	0.170724	0.0810652	0.138383	0.153002	0.0902498	0.105465	0.0911337	0.0656602	0.0550459	0.0639809	0.0716027	0.0580855	0.0613476	0.108713	0.114563	0.12791	0.123809	0.124299	0.119447	0.106302	0.118855	0.129389	0.133263	0.0938755	0.104913			FALSE
cg18512092	AGBL5	0.119859	0.121486	0.13342	0.132866	0.0862267	0.077834	0.0862814	0.0821819	0.0742901	0.0661903	0.0756848	0.0721206	0.0834625	0.0943742	0.11235	0.101768	0.107658	0.125766	0.111367	0.116036	0.104817	0.105744	0.0990785	0.0807374	0.0896371			FALSE
cg20724004	AGBL5	0.0420286	0.0416094	0.0376666	0.0451727	0.0635334	0.0329746	0.05131	0.037506	0.0286242	0.025974	0.0305974	0.0172077	0.0332119	0.0671385	0.0734708	0.0776646	0.0565715	0.063811	0.0703066	0.0675011	0.0504443	0.0633974	0.0714286	0.0376257	0.047888			FALSE
cg22688388	AGBL5	0.0289889	0.0311077	0.0208905	0.0205057	0.0154151	0.00773244	0.0125417	0.0270042	0.0102125	0.0123827	0.0146864	0.0152639	0.00896631	0.0380998	0.0415222	0.0288777	0.0339016	0.0290276	0.0349956	0.0337133	0.0315536	0.0299827	0.0305764	0.0263948	0.0220139			FALSE
cg22908266	AGBL5	0.0150047	0.0237563	0.0209484	0.0189194	0.0242053	0.0283936	0.0234076	0.0301921	0.0176371	0.0174094	0.0188973	0.016695	0.0145685	0.0414103	0.0426101	0.0340148	0.0411263	0.0371798	0.034224	0.0359228	0.0275754	0.0343102	0.0296786	0.02417	0.0259665			FALSE
cg25126678	AGBL5	0.0425287	0.0453895	0.0443526	0.0356207	0.0600258	0.055278	0.043251	0.0451666	0.0435515	0.0451351	0.0362811	0.0373813	0.0384715	0.0566409	0.0653323	0.0583224	0.0640405	0.0640977	0.0628925	0.0535868	0.0506971	0.0666443	0.0654997	0.0476857	0.0492813			FALSE
cg06240896	AGFG2	0.121773	0.0993822	0.0990265	0.0929736	0.130133	0.114624	0.132232	0.105119	0.077902	0.0862855	0.0897708	0.0906666	0.0991499	0.170744	0.171418	0.16956	0.171228	0.175355	0.181161	0.154173	0.140746	0.17626	0.148627	0.0782308	0.105172			FALSE
cg22154562	AGFG2	0.0167131	0.0205738	0.0296719	0.0222719	0.0280335	0.0256953	0.0334991	0.0250151	0.00861763	0.00962701	0.0143918	0.00791762	0.0111683	0.0345388	0.0400591	0.0352026	0.0363861	0.0372122	0.0281815	0.0369495	0.0327414	0.0367572	0.0349292	0.0309637	0.0261134			FALSE
cg22553641	AGFG2	0.110608	0.124854	0.125027	0.160479	0.110424	0.0976367	0.103775	0.0810554	0.102541	0.0792653	0.0930103	0.0801097	0.120461	0.0674891	0.0872723	0.0818336	0.0748638	0.0742915	0.0737198	0.0758608	0.0853857	0.0828373	0.0829972	0.0664489	0.0665719			FALSE
cg23606385	AGFG2	0.127736	0.119328	0.128279	0.129234	0.127173	0.102058	0.0905582	0.0759054	0.0799725	0.0918419	0.100948	0.0646914	0.0984614	0.111415	0.101686	0.107009	0.127007	0.102019	0.116441	0.0994502	0.0963221	0.10748	0.116538	0.077729	0.075747			FALSE
cg02435812	AGGF1	0.898935	0.887613	0.127263	0.16633	0.0806473	0.067303	0.0731943	0.055067	0.0365717	0.0324885	0.0469225	0.0317614	0.0280879	0.0875484	0.0747556	0.0928992	0.109607	0.105793	0.0980019	0.0989954	0.0872565	0.0832071	0.140471	0.110493	0.0712215			FALSE
cg13715761	AGGF1	0.84125	0.858761	0.10929	0.154178	0.097571	0.0811692	0.0933193	0.0802822	0.0524189	0.0650473	0.0536196	0.058333	0.0570697	0.110172	0.129976	0.123406	0.125074	0.132174	0.138926	0.152665	0.126495	0.143764	0.133333	0.112797	0.0927442			FALSE
cg23203684	AGGF1	0.825134	0.95648	0.0820777	0.074571	0.0656641	0.063999	0.0653339	0.0353422	0.0212544	0.0394486	0.0386391	0.0355493	0.0458592	0.0778813	0.078921	0.0762168	0.0770044	0.064158	0.0686034	0.07433	0.0600626	0.072925	0.0751068	0.0577522	0.0531344			FALSE
cg25836159	AGGF1	0.797633	0.824663	0.0998687	0.173105	0.0913973	0.0919097	0.0948561	0.0838383	0.07114	0.0796282	0.0866424	0.0672921	0.0696419	0.104445	0.12334	0.120148	0.115224	0.126003	0.120399	0.114071	0.114011	0.133676	0.108823	0.0961282	0.0878884			FALSE
cg02905066	AGK	0.0418108	0.0329064	0.0380665	0.0512418	0.0156265	0.0177504	0.0226687	0.0337579	0.0152722	0.0102687	0.00998611	0.0176148	0.0075142	0.0405629	0.0338258	0.0382497	0.0316519	0.028162	0.037464	0.0315222	0.0350383	0.0289814	0.0342125	0.0275397	0.0210029			FALSE
cg04579040	AGK	0.138447	0.124393	0.0982482	0.208198	0.0785138	0.0750328	0.0808987	0.0704898	0.04276	0.0592438	0.0650672	0.0475138	0.0601738	0.0909674	0.0999376	0.093579	0.0982944	0.103634	0.0900721	0.0954227	0.100834	0.0937077	0.100556	0.0795981	0.0818381			FALSE
cg09304653	AGK	0.0409747	0.0430573	0.0375975	0.0498498	0.082286	0.0638874	0.0692068	0.0495965	0.0275339	0.0533814	0.0534065	0.0229057	0.0657887	0.0908446	0.079513	0.0698163	0.0927294	0.0729415	0.0723218	0.079154	0.0631395	0.0977831	0.0868723	0.0639351	0.0548686			FALSE
cg10994314	AGK	0.0489874	0.047673	0.0951266	0.0456075	0.072322	0.0597448	0.063517	0.0488025	0.0497276	0.058189	0.0590702	0.0518719	0.0681676	0.0748869	0.0697811	0.0702081	0.0693321	0.0712312	0.0765198	0.087473	0.0672683	0.0713383	0.0735094	0.0638283	0.0636425			FALSE
cg11789684	AGK	0.0328928	0.043209	0.0693863	0.0788757	0.0922284	0.0858004	0.0820775	0.0460139	0.0133968	0.0465555	0.0366745	0.0182111	0.0414762	0.104977	0.0998417	0.114669	0.118419	0.111947	0.106177	0.117784	0.0782788	0.104906	0.130003	0.0591008	0.0540053			FALSE
cg17759086	AGMAT	0.026196	0.0213366	0.92918	0.0185712	0.0431939	0.0369184	0.0448949	0.0285758	0.0156435	0.0107253	0.0223635	0.0205751	0.0179105	0.0489568	0.0397901	0.0350591	0.0401564	0.0457824	0.0393417	0.0384434	0.0403402	0.0322952	0.0424932	0.0334254	0.0402248			FALSE
cg14865585	AGPAT3	0.865289	0.882349	0.892711	0.892202	0.827201	0.845238	0.829067	0.842143	0.892745	0.8854	0.869858	0.896123	0.878042	0.773037	0.8236	0.838947	0.846394	0.851971	0.868541	0.881261	0.883433	0.871003	0.864385	0.873549	0.837464			FALSE
cg19191594	AGPAT3	0.837592	0.827698	0.856423	0.85788	0.775094	0.790756	0.798431	0.795086	0.85689	0.875403	0.86354	0.85442	0.83802	0.827719	0.798836	0.831206	0.835566	0.835227	0.842418	0.835899	0.854798	0.836045	0.843985	0.834758	0.841426			FALSE
cg26856871	AGPAT3	0.967459	0.974805	0.969664	0.972302	0.97017	0.968622	0.961789	0.982195	0.971467	0.967436	0.97601	0.976725	0.961616	0.952149	0.954039	0.957541	0.950163	0.956312	0.953214	0.959467	0.966296	0.959334	0.954206	0.970474	0.96446			FALSE
cg01811037	AGPAT5	0.234707	0.119914	0.144291	0.14317	0.0848063	0.0837671	0.0789245	0.0736774	0.047209	0.0550068	0.0603739	0.0474882	0.0506458	0.0871442	0.10855	0.113568	0.113954	0.122331	0.108662	0.113386	0.0977778	0.109853	0.102939	0.0934079	0.0820469			FALSE
cg05048922	AGPAT5	0.0904146	0.120557	0.166177	0.12889	0.0625614	0.0661845	0.0731351	0.0461282	0.0357402	0.0284921	0.028466	0.0244234	0.0397058	0.0716917	0.0583005	0.068443	0.0723045	0.0789103	0.0807249	0.076446	0.0658522	0.083468	0.0666667	0.0828974	0.0691259			FALSE
cg06342110	AGPAT5	0.185626	0.0741935	0.0897919	0.121229	0.0841089	0.0790084	0.0776236	0.0670566	0.0383693	0.042331	0.0481056	0.0556432	0.0511791	0.0908141	0.108706	0.0956042	0.107791	0.10182	0.120409	0.0990541	0.10108	0.115631	0.103756	0.103993	0.091211			FALSE
cg09293387	AGPAT5	0.0710981	0.0187845	0.0476828	0.170088	0.0252049	0.0239297	0.0132492	0.0154703	0.0128875	0.0133035	0.00786062	0.0163834	0.022039	0.0478294	0.0420937	0.055889	0.0436443	0.0325486	0.0660581	0.0356183	0.0379857	0.0817552	0.0298346	0.0316456	0.0195433			FALSE
cg09346904	AGPAT5	0.112017	0.0739254	0.0880661	0.0630779	0.0408249	0.0412509	0.0443433	0.0330997	0.0331843	0.0301126	0.0329515	0.0238324	0.0267658	0.0666831	0.067234	0.0667357	0.0716571	0.0663483	0.0669594	0.069808	0.0595036	0.0606101	0.0733448	0.0442172	0.0490761			FALSE
cg12294506	AGPAT5	0.0108317	0.00906752	0.0230309	0.00901899	0.0203452	0.0153144	0.0160202	0.0275882	0.0138797	0.0127285	0.0081147	0.0137774	0.010911	0.0269163	0.0306485	0.0353481	0.0255887	0.0271823	0.0280205	0.0358673	0.0339626	0.0340646	0.0283978	0.0264269	0.0359287			FALSE
cg14686845	AGPAT5	0.171475	0.096212	0.141262	0.0883828	0.0740394	0.0740996	0.071187	0.0673181	0.0385855	0.0441799	0.0449939	0.0360788	0.0426026	0.085481	0.111949	0.111396	0.118233	0.101058	0.103877	0.106519	0.0991791	0.100919	0.0968001	0.0790466	0.0745954			FALSE
cg15705209	AGPAT5	0.0926835	0.0868486	0.106807	0.071194	0.0657627	0.0713516	0.064688	0.0573552	0.0699589	0.041079	0.048505	0.0424467	0.0317789	0.0906647	0.0781232	0.10343	0.0930346	0.109078	0.101753	0.10311	0.100673	0.10459	0.0996244	0.0698895	0.0855171			FALSE
cg16675029	AGPAT5	0.0399806	0.0119454	0.0196905	0.0186017	0.0123054	0.0089718	0.00670517	0.00758979	0.00709425	0.00673762	0.00559782	0.0109269	0.00642997	0.0258226	0.0232614	0.023879	0.0212075	0.0323975	0.0233316	0.0290217	0.020871	0.0217119	0.024005	0.0152322	0.0192863			FALSE
cg17513219	AGPAT5	0.0923243	0.0775083	0.0737558	0.120305	0.0495901	0.0451449	0.0562773	0.0414213	0.0303623	0.0271528	0.0229286	0.0342473	0.0317837	0.0738878	0.0771835	0.0921442	0.0832883	0.0797939	0.0970836	0.0775091	0.075827	0.0861696	0.0917518	0.0388823	0.0611627			FALSE
cg21672705	AGPAT5	0.0117758	0.0251919	0.0279984	0.13846	0.0356825	0.0331922	0.0323264	0.0287168	0.02752	0.0329348	0.0219259	0.0357715	0.0435443	0.0434909	0.0423016	0.0326412	0.0386936	0.0322208	0.0370346	0.0394529	0.0298087	0.0304565	0.0397345	0.0276988	0.0315848			FALSE
cg22055304	AGPAT5	0.0703965	0.0431467	0.0674584	0.0963064	0.0457738	0.0434941	0.0390494	0.0284971	0.0388997	0.0350469	0.0283797	0.0194359	0.0312302	0.0554019	0.0529568	0.0567279	0.0477913	0.0471579	0.0555177	0.0547164	0.0367638	0.0545027	0.0427244	0.0351385	0.0373514			FALSE
cg01228243	AGPAT6	0.0175394	0.0224015	0.0190476	0.0277983	0.0386694	0.0266445	0.0298194	0.0530964	0.0317697	0.0232494	0.0130026	0.00810185	0.0215562	0.0451876	0.0406952	0.0371582	0.0355498	0.0339187	0.0336955	0.0394336	0.0399641	0.0295324	0.031662	0.0388423	0.0400846			FALSE
cg03348901	AGPAT6	0.0574913	0.0583591	0.0547248	0.0454546	0.0315089	0.0348578	0.0333044	0.0204925	0.0528307	0.0330644	0.019125	0.0657578	0.0256519	0.0487884	0.046557	0.0490556	0.0412681	0.0406604	0.0546653	0.0430258	0.0413213	0.053574	0.051227	0.0261712	0.0393218			FALSE
cg05983218	AGPAT6	0.0613942	0.0605849	0.0501038	0.0615436	0.0239173	0.0145195	0.0180344	0.0106853	0.0125335	0.0107702	0.00621946	0.0107364	0.0117686	0.0367509	0.0281939	0.030106	0.0316346	0.0283437	0.0324551	0.0340327	0.0223484	0.0248935	0.0288533	0.020703	0.0231512			FALSE
cg09697857	AGPAT6	0.121038	0.0831978	0.0974533	0.153912	0.0608524	0.0693524	0.0782421	0.062754	0.0611644	0.0645325	0.0394209	0.0548882	0.0465019	0.0828256	0.0995875	0.106552	0.103385	0.094905	0.0859909	0.0831391	0.094423	0.0977901	0.0911417	0.0739689	0.0895253			FALSE
cg13446153	AGPAT6	0.0336477	0.0345827	0.0239295	0.0321999	0.0592611	0.0607692	0.0598925	0.0382751	0.0275725	0.0267472	0.0277677	0.0243924	0.0420566	0.0612788	0.0572404	0.0699831	0.0601166	0.0499315	0.0465222	0.0702346	0.0539929	0.0640294	0.0678463	0.0540494	0.0558789			FALSE
cg20263435	AGPAT6	0.0353368	0.0123599	0.0400752	0.0243357	0.0197324	0.0135878	0.0189918	0.0154198	0.0106217	0.00922086	0.00779159	0.00784615	0.00805449	0.0333909	0.0274705	0.0253926	0.0285825	0.0350627	0.0292401	0.0307631	0.0258938	0.0287338	0.037314	0.0229231	0.0264668			FALSE
cg27338695	AGPAT6	0.0209319	0.0250326	0.0245673	0.0232141	0.0446576	0.0424608	0.0301322	0.0332903	0.021282	0.0180352	0.0129011	0.0178551	0.0159319	0.0449909	0.0422046	0.0319613	0.0411792	0.0400132	0.0336216	0.0409645	0.0352645	0.0354821	0.0375286	0.0327434	0.0397438			FALSE
cg02768101	AGPAT9	0.270932	0.094964	0.079418	0.13799	0.0694632	0.0628719	0.0697852	0.0474547	0.0425373	0.0358093	0.0215375	0.0108438	0.0169974	0.0661878	0.0745899	0.0734289	0.0755089	0.0831406	0.0825079	0.0733179	0.0780224	0.0665681	0.0824683	0.0684708	0.0704821			FALSE
cg05756848	AGPAT9	0.0159137	0.0300555	0.0205798	0.0447858	0.0247124	0.0223648	0.0195788	0.0167848	0.0176393	0.0176258	0.0122773	0.0204784	0.0153387	0.0362363	0.0386952	0.0381852	0.0377503	0.0407987	0.0385292	0.0394008	0.0307346	0.0300562	0.0344365	0.0254401	0.021936			FALSE
cg06412434	AGPAT9	0.0473337	0.0254865	0.0548611	0.0821215	0.0327921	0.0310423	0.026901	0.0297474	0.0109473	0.0177582	0.00690618	0.0146488	0.01404	0.0491682	0.0546983	0.0445059	0.050315	0.0501088	0.0429814	0.0425732	0.0405249	0.0415155	0.0396375	0.051295	0.0326039			FALSE
cg09333481	AGPAT9	0.221214	0.180968	0.121255	0.217767	0.0597464	0.0506943	0.0623	0.0394191	0.0372693	0.0425279	0.0447484	0.0344402	0.0357918	0.0809849	0.0797576	0.0765157	0.0835798	0.0764337	0.0797238	0.0706937	0.0923695	0.0767606	0.0777226	0.0651835	0.0712699			FALSE
cg10685945	AGPAT9	0.169575	0.112764	0.185328	0.321707	0.0665956	0.055357	0.063243	0.04811	0.04341	0.036241	0.0409483	0.0361089	0.0377504	0.0816057	0.0799461	0.0912615	0.106778	0.0985395	0.0900128	0.0865639	0.096582	0.130278	0.0952725	0.0786896	0.0982143			FALSE
cg12772858	AGPAT9	0.116224	0.0784959	0.0926479	0.169096	0.0905262	0.098779	0.097366	0.0741881	0.0499396	0.0624891	0.0676851	0.0524274	0.0684331	0.109265	0.113727	0.117229	0.124773	0.120157	0.111015	0.114515	0.105531	0.126808	0.114782	0.103248	0.10834			FALSE
cg16236108	AGPAT9	0.173227	0.0854528	0.0869359	0.100362	0.100056	0.0935462	0.101157	0.0835983	0.0761084	0.0860255	0.0708826	0.0647251	0.0690001	0.107376	0.126912	0.114962	0.122846	0.142632	0.145523	0.129095	0.12804	0.122801	0.130269	0.1039	0.119659			FALSE
cg24578966	AGPAT9	0.134264	0.121269	0.117686	0.199781	0.0934129	0.0878239	0.0928927	0.0846859	0.0610437	0.0622408	0.0586224	0.0509474	0.0764599	0.115105	0.110279	0.112639	0.1136	0.114492	0.111149	0.117386	0.127486	0.093652	0.166231	0.110239	0.0962293			FALSE
cg27414233	AGPAT9	0.0152245	0.0241281	0.0218702	0.0308067	0.0276216	0.021502	0.0249539	0.0202308	0.010666	0.0156992	0.0238778	0.0214166	0.0192629	0.0353433	0.0538306	0.0344181	0.0320926	0.033569	0.0317927	0.0409823	0.0327499	0.0346079	0.0330403	0.026584	0.0315347			FALSE
cg02823743	AGPHD1	0.140325	0.100114	0.191869	0.166334	0.0628517	0.0486593	0.0630441	0.0475232	0.0481327	0.0405619	0.0308141	0.0376636	0.0407543	0.0779721	0.0662924	0.0739851	0.0818024	0.0870862	0.0828806	0.0802432	0.0869321	0.0940276	0.0859129	0.0673445	0.066913			FALSE
cg05506908	AGPHD1	0.0239869	0.0235279	0.0297161	0.0167262	0.0307444	0.0326117	0.0292001	0.0215043	0.0122755	0.0217565	0.0118218	0.0092983	0.0187103	0.0507329	0.0374224	0.0373168	0.0406265	0.0457526	0.0449728	0.0387867	0.0288743	0.0402912	0.035583	0.0284012	0.0320645			FALSE
cg05716316	AGPHD1	0.187341	0.117232	0.1296	0.157573	0.0828403	0.0830027	0.0859492	0.0762531	0.0568668	0.065883	0.0602366	0.0472998	0.0520164	0.0887538	0.0902695	0.0936128	0.114502	0.100348	0.0950716	0.0980987	0.100996	0.111623	0.107551	0.0939329	0.0907982			FALSE
cg06120528	AGPHD1	0.129203	0.0767672	0.0685169	0.109211	0.0626032	0.0545239	0.0572609	0.0411424	0.0462801	0.0341362	0.0295897	0.035709	0.0273455	0.0647884	0.0726335	0.068329	0.0787742	0.078468	0.0747656	0.0753515	0.0867296	0.0739384	0.0828729	0.055454	0.0567816			FALSE
cg06992665	AGPHD1	0.0486556	0.0665753	0.0845904	0.0620308	0.0532273	0.0472701	0.0496748	0.0350554	0.0273016	0.0343858	0.0471579	0.0256375	0.0459373	0.0706408	0.0724222	0.0642874	0.0692606	0.0704312	0.0662667	0.0624269	0.0544248	0.0608946	0.0694616	0.0441454	0.0442015			FALSE
cg07965586	AGPHD1	0.110111	0.107834	0.112199	0.141707	0.0605951	0.0586709	0.0584929	0.0447739	0.0487979	0.044603	0.0432121	0.0381919	0.0237772	0.0973991	0.0928607	0.0876668	0.0910522	0.102769	0.0901689	0.0938978	0.0981825	0.087525	0.0947148	0.0805354	0.0756693			FALSE
cg11862491	AGPHD1	0.147125	0.10116	0.155444	0.122528	0.0596939	0.0653086	0.056748	0.0503469	0.0418336	0.0400174	0.042327	0.0361669	0.0405761	0.0786445	0.0951528	0.0702717	0.0873104	0.105501	0.093477	0.0841215	0.0881237	0.116344	0.0887976	0.0592617	0.0555284			FALSE
cg26277456	AGPHD1	0.0335782	0.0533405	0.0462253	0.063745	0.0573204	0.0443445	0.0349567	0.0423523	0.0264775	0.0266982	0.0233198	0.0229987	0.0259293	0.0540975	0.0490971	0.0449095	0.0486166	0.0476716	0.0391881	0.0485404	0.0455379	0.0488596	0.0485566	0.0352201	0.0472895			FALSE
cg04336684	AGRN	0.16276	0.124136	0.128826	0.150054	0.0969569	0.0953312	0.099003	0.0926095	0.0660093	0.0905113	0.0844129	0.071662	0.0731733	0.119837	0.143255	0.126127	0.147109	0.142351	0.136289	0.142838	0.141561	0.140289	0.141284	0.11203	0.142005			FALSE
cg07008945	AGRN	0.0106208	0.00935216	0.0174022	0.0121434	0.019612	0.0142365	0.017268	0.0170503	0.00309783	0.00400788	0.00365861	0.00477917	0.00943396	0.0239811	0.0220702	0.0228226	0.025714	0.0198745	0.0236494	0.0265217	0.0191457	0.0209613	0.0219244	0.0158714	0.0151086			FALSE
cg08223393	AGRN	0.137042	0.144001	0.1667	0.1775	0.0869762	0.0817131	0.0885469	0.0689605	0.0523478	0.0595688	0.0555125	0.0511903	0.0486837	0.0850652	0.106202	0.120456	0.10658	0.111311	0.102924	0.0971504	0.108928	0.113298	0.105852	0.108977	0.0890997			FALSE
cg15153791	AGRN	0.0350671	0.0331711	0.0224742	0.0258444	0.0350128	0.0340513	0.0274408	0.0356867	0.0346403	0.0160914	0.0243937	0.0214178	0.0255599	0.0504005	0.0385319	0.036158	0.0400737	0.0370254	0.0368352	0.0389599	0.0275336	0.0374449	0.0453806	0.0259133	0.0230736			FALSE
cg22482746	AGRN	0.0437771	0.0323208	0.0385287	0.0269126	0.0235247	0.0196775	0.0239899	0.015724	0.0107966	0.00996742	0.0138111	0.0121236	0.00860301	0.0442948	0.0344264	0.0325302	0.0395777	0.0365289	0.0383354	0.0361979	0.0274364	0.0339062	0.0295135	0.0239763	0.0287388			FALSE
cg25177113	AGRN	0.0555556	0.0656092	0.0603405	0.0600356	0.100404	0.0938992	0.0829679	0.0632479	0.0516235	0.0554635	0.0437638	0.0381244	0.0572953	0.0915755	0.0896022	0.0874624	0.0884431	0.086062	0.072757	0.107075	0.0656183	0.078523	0.0885181	0.0775218	0.0662324			FALSE
cg04824673	AGTPBP1	0.244691	0.268987	0.302957	0.368605	0.0638227	0.0615822	0.0702686	0.0670985	0.0970999	0.0736504	0.0544732	0.0813301	0.077414	0.119793	0.136588	0.119613	0.102936	0.122017	0.127573	0.12447	0.105214	0.111972	0.13403	0.0988936	0.10218			FALSE
cg14965947	AGTPBP1	0.0872928	0.07575	0.112575	0.107523	0.123118	0.103875	0.117605	0.0932857	0.0480052	0.0903837	0.079142	0.0574552	0.0865067	0.120691	0.129609	0.123967	0.140276	0.109403	0.134895	0.113903	0.0956435	0.10077	0.123601	0.112099	0.0998938			FALSE
cg23181138	AGTPBP1	0.110067	0.083978	0.121834	0.200456	0.0727332	0.0661197	0.0790062	0.0585628	0.0445967	0.0328234	0.0411483	0.0401466	0.0448878	0.0779891	0.0817143	0.0825974	0.0880933	0.0983929	0.0897383	0.0806863	0.0811172	0.0755636	0.0926229	0.078219	0.0698327			FALSE
cg08276690	AGXT2L2	0.159506	0.131319	0.113772	0.10659	0.112661	0.102367	0.101737	0.0875304	0.0667665	0.0601624	0.0643428	0.0501391	0.0757873	0.0910161	0.096035	0.116559	0.131226	0.122606	0.113746	0.110896	0.10566	0.122891	0.123944	0.0923506	0.089694			FALSE
cg20703240	AGXT2L2	0.00953252	0.00899448	0.0109916	0.0140654	0.0139208	0.00967806	0.0136249	0.0116416	0.00880144	0.00767178	0.00861746	0.00259412	0.0080945	0.0187974	0.0222813	0.0184916	0.0219812	0.0206897	0.0184626	0.0223211	0.0207027	0.0195192	0.0253665	0.0161641	0.0167496			FALSE
cg23977063	AGXT2L2	0.165217	0.157024	0.243304	0.115885	0.111489	0.108628	0.113379	0.0953103	0.0744309	0.0839666	0.0749954	0.0758657	0.09123	0.125511	0.121583	0.128803	0.116592	0.123929	0.140782	0.123167	0.107267	0.134464	0.149417	0.101886	0.0918243			FALSE
cg05760417	AHCTF1	0.0969341	0.238142	0.211755	0.378145	0.492545	0.491199	0.517874	0.480253	0.527367	0.523492	0.4875	0.520267	0.489211	0.436389	0.409243	0.397217	0.445059	0.410929	0.433792	0.411949	0.422277	0.385383	0.394525	0.455586	0.41435			FALSE
cg08938976	AHCTF1	0.236259	0.127096	0.270065	0.246224	0.0650874	0.0664052	0.0738003	0.0578486	0.0508462	0.057858	0.0598907	0.057801	0.0520435	0.0817412	0.0881469	0.0873284	0.0935019	0.102826	0.0928049	0.0962604	0.0878171	0.100846	0.0874563	0.0866982	0.0695638			FALSE
cg20143895	AHCTF1	0.0141812	0.0141597	0.015777	0.0135319	0.0022819	0.0160673	0.0135627	0.0150164	0.0112241	0.0214253	0.00952828	0.00501451	0.00833746	0.0341415	0.0308081	0.0256619	0.0316669	0.0241065	0.023373	0.0276142	0.0235177	0.028718	0.0243586	0.0191645	0.0239512			FALSE
cg20518750	AHCTF1	0.187416	0.154246	0.116292	0.156875	0.0979071	0.055636	0.0704504	0.0610003	0.0532975	0.0503805	0.0479007	0.0512619	0.0497485	0.0911822	0.102557	0.100429	0.123878	0.103169	0.124873	0.117054	0.116803	0.122828	0.115504	0.0795522	0.0823028			FALSE
cg04025889	AHCY	0.149593	0.0744822	0.109578	0.113596	0.0847047	0.0855594	0.0869511	0.0742628	0.0560864	0.0502746	0.0594817	0.0452389	0.0548741	0.0873543	0.0985297	0.10099	0.0998213	0.105356	0.108077	0.099117	0.10265	0.095264	0.093224	0.100378	0.101449			FALSE
cg06298629	AHCY	0.0617106	0.0847267	0.0779221	0.0689809	0.0566327	0.0500668	0.0644115	0.0584687	0.0219067	0.033429	0.0419303	0.0312428	0.0680141	0.0626974	0.06979	0.0660106	0.0596106	0.0758559	0.0687073	0.0611281	0.0611704	0.0648429	0.0769385	0.0560515	0.0599726			FALSE
cg07721779	AHCY	0.0650412	0.0402	0.0389356	0.0602474	0.028616	0.0269353	0.0334522	0.0210987	0.0237132	0.0302835	0.0188367	0.0208136	0.0265995	0.0541016	0.0631332	0.0519115	0.0473163	0.0533999	0.0571892	0.0463012	0.042305	0.0464678	0.0576784	0.0340468	0.0265785			FALSE
cg12955252	AHCY	0.218391	0.111682	0.147141	0.129493	0.0650268	0.0806462	0.0767563	0.0676137	0.0656165	0.0647324	0.0498687	0.0478572	0.0575457	0.0932961	0.111685	0.0969573	0.110894	0.113859	0.101548	0.10749	0.101308	0.102213	0.117909	0.086775	0.0853968			FALSE
cg20526108	AHCY	0.216069	0.144081	0.242599	0.275581	0.098239	0.0866947	0.0847599	0.0655073	0.0593594	0.0591634	0.0492804	0.0444116	0.059308	0.117647	0.117409	0.120657	0.120071	0.118273	0.118362	0.12015	0.112349	0.110075	0.131434	0.0794462	0.0836733			FALSE
cg21305245	AHCY	0.198831	0.11009	0.134372	0.151133	0.0851978	0.0794076	0.0701577	0.078881	0.074261	0.057597	0.0592428	0.0619801	0.0627635	0.0846972	0.108598	0.107795	0.10902	0.111882	0.101676	0.102615	0.110783	0.105114	0.101334	0.0879355	0.099355			FALSE
cg21455437	AHCY	0.138848	0.0890734	0.0783898	0.107956	0.0776994	0.0701684	0.0755398	0.0688432	0.0467998	0.0550871	0.0598299	0.0406181	0.0498822	0.0903326	0.118101	0.102938	0.113221	0.100944	0.108393	0.104378	0.109022	0.0984145	0.114342	0.0762446	0.10189			FALSE
cg22832527	AHCY	0.0712568	0.082988	0.0575878	0.0806531	0.0417227	0.0423957	0.0439763	0.0334559	0.0206276	0.023728	0.0261926	0.0262079	0.0266382	0.0645819	0.0577939	0.0667684	0.0649107	0.0671819	0.0614935	0.0540721	0.0627082	0.0653551	0.0618534	0.0558611	0.0464319			FALSE
cg22992591	AHCY	0.0933267	0.0610927	0.0747371	0.0749291	0.0504079	0.0437871	0.049731	0.0582012	0.0208727	0.0437169	0.0131585	0.0192624	0.0328024	0.068234	0.0833775	0.0859359	0.0741197	0.0748198	0.0812703	0.0740923	0.0872315	0.0805457	0.0784116	0.0496593	0.0483933			FALSE
cg02849769	AHCYL1	0.0172992	0.0208276	0.0147456	0.0204373	0.0263496	0.0141378	0.0181583	0.0217834	0.010873	0.0124958	0.00858308	0.0179714	0.0151109	0.0342411	0.0304273	0.0369373	0.0353828	0.0408527	0.0383221	0.0358917	0.0292013	0.0284888	0.0413843	0.0194335	0.0392101			FALSE
cg04310489	AHCYL1	0.179487	0.119889	0.129526	0.146151	0.0828995	0.083621	0.0716526	0.060884	0.0499218	0.0403328	0.0464944	0.0497278	0.0370332	0.101418	0.107961	0.103218	0.110232	0.113234	0.113051	0.118765	0.113775	0.112252	0.11206	0.103319	0.0859964			FALSE
cg07423155	AHCYL1	0.0610829	0.0545351	0.0255136	0.0642097	0.0331998	0.0368449	0.0409194	0.0188687	0.0217561	0.0242258	0.0237951	0.0200163	0.0188427	0.0423298	0.0454492	0.0474619	0.0438615	0.0355229	0.0355222	0.0345566	0.0302572	0.0387584	0.0371551	0.0293691	0.0301868			FALSE
cg12020639	AHCYL1	0.142817	0.0683415	0.102786	0.0582332	0.0461285	0.0434473	0.0501663	0.041273	0.0297946	0.0364002	0.0320524	0.0303039	0.035539	0.0580634	0.0652893	0.0778388	0.0698612	0.0705003	0.0683184	0.0714003	0.0728373	0.0707408	0.0693903	0.0458408	0.0475789			FALSE
cg15201110	AHCYL1	0.00507875	0.0163268	0.0113416	0.00822823	0.0317807	0.0216255	0.0148046	0.0218093	0.0174519	0.0327572	0.0172328	0.0256747	0.0379335	0.0314164	0.0316168	0.0311793	0.0266162	0.0257557	0.0324773	0.0307252	0.0270748	0.0327169	0.0270622	0.0245956	0.0176444			FALSE
cg24640001	AHCYL1	0.0218346	0.0262967	0.0240155	0.0244631	0.0238579	0.0240079	0.0262518	0.0161943	0.0291258	0.0120971	0.0100168	0.0183219	0.0294767	0.0345843	0.0474703	0.044779	0.0410049	0.0367862	0.0400795	0.0333453	0.0405952	0.03786	0.0501948	0.0368781	0.0272885			FALSE
cg04911680	AHDC1	0.0753126	0.635719	0.385228	0.776302	0.165169	0.119634	0.149451	0.110013	0.342012	0.343742	0.343559	0.306733	0.337183	0.234881	0.309843	0.331203	0.312562	0.327219	0.3088	0.493226	0.499234	0.47642	0.468425	0.32026	0.34521			FALSE
cg05920908	AHDC1	0.136657	0.461418	0.254061	0.160872	0.0985347	0.0987782	0.0909575	0.0662495	0.0481416	0.0591925	0.0533029	0.0567033	0.0685623	0.0955703	0.105632	0.0979078	0.114385	0.113126	0.113102	0.130435	0.0985983	0.112971	0.125397	0.0690576	0.0640693			FALSE
cg10364249	AHDC1	0.130967	0.168534	0.127333	0.124483	0.307344	0.223323	0.311669	0.185899	0.744098	0.755332	0.725873	0.733372	0.671661	0.672836	0.72661	0.74322	0.7267	0.768342	0.750172	0.661107	0.761259	0.751031	0.742612	0.718692	0.681618			FALSE
cg10533011	AHDC1	0.015523	0.0169046	0.0151243	0.0301085	0.0128859	0.0135094	0.0219982	0.011815	0.0123165	0.011737	0.00720532	0.011349	0.00953824	0.0292488	0.0298315	0.0273762	0.0281511	0.0266765	0.0353371	0.0288301	0.0246341	0.029394	0.0271941	0.0154117	0.0194143			FALSE
cg11364364	AHDC1	0.114939	0.079602	0.108225	0.131516	0.0631494	0.0716769	0.0711794	0.0624302	0.0334087	0.0317653	0.0471436	0.0295894	0.0313192	0.0677369	0.0880545	0.0761721	0.0802353	0.080073	0.0803481	0.0805423	0.0734308	0.0806024	0.0927998	0.0581377	0.0723162			FALSE
cg11382799	AHDC1	0.0516923	0.0620487	0.0667651	0.0466859	0.0365392	0.0302512	0.0337568	0.0245886	0.0331765	0.024924	0.012258	0.0232598	0.0186952	0.0527981	0.0447417	0.0547644	0.0489784	0.039641	0.0483724	0.0416096	0.0382593	0.0433067	0.0413946	0.0290445	0.0298882			FALSE
cg11531628	AHDC1	0.0297293	0.0221375	0.0255705	0.0350698	0.0567817	0.0477256	0.0515768	0.0639515	0.0441951	0.0233553	0.0369956	0.0316432	0.0261892	0.0647116	0.0471976	0.0460834	0.0405063	0.047086	0.0486984	0.0472085	0.0423423	0.0476759	0.0467527	0.0342574	0.0405437			FALSE
cg12073495	AHDC1	0.0277778	0.0343738	0.0413141	0.028259	0.0447392	0.0546869	0.0580731	0.0350567	0.0429896	0.0362246	0.0354292	0.0458441	0.0573202	0.0532142	0.0386507	0.0484178	0.0406433	0.0449154	0.0400448	0.0515448	0.0493131	0.0501846	0.0483663	0.038366	0.029498			FALSE
cg12610832	AHDC1	0.147823	0.283562	0.197641	0.239254	0.0638162	0.0549192	0.0575057	0.0481713	0.057981	0.0534275	0.0447683	0.0403739	0.0355556	0.0767877	0.0822219	0.0788348	0.0933686	0.09603	0.0799875	0.095502	0.0955348	0.0957677	0.0979125	0.0603821	0.0943045			FALSE
cg16020249	AHDC1	0.0446584	0.0453496	0.0627912	0.0556786	0.126143	0.098234	0.0949794	0.0685374	0.0592098	0.0616011	0.0564184	0.0712614	0.0870368	0.0965861	0.0795544	0.0972834	0.0885042	0.0671521	0.076885	0.0733853	0.0913768	0.0800876	0.0786844	0.0714205	0.0543731			FALSE
cg19741500	AHDC1	0.0139231	0.00994591	0.0134195	0.0117324	0.0149882	0.00958904	0.0147322	0.0105691	0.0130669	0.017795	0.012002	0.0123489	0.0168951	0.0375146	0.0272513	0.0310441	0.037007	0.0268399	0.0254932	0.0232521	0.0209615	0.0299676	0.0383402	0.0201639	0.0223537			FALSE
cg21455485	AHDC1	0.0979233	0.0614376	0.0494414	0.114705	0.103537	0.0983836	0.0866443	0.076653	0.0378325	0.0718189	0.0780743	0.0684197	0.0678572	0.129019	0.109288	0.0958238	0.0894148	0.108989	0.1037	0.0999	0.10114	0.0995631	0.0898104	0.0691382	0.0868444			FALSE
cg22429121	AHDC1	0.144541	0.222149	0.147846	0.102465	0.278362	0.209732	0.238291	0.163463	0.551964	0.483212	0.456635	0.502587	0.363399	0.32018	0.312639	0.376005	0.399964	0.365242	0.377657	0.485171	0.493791	0.556219	0.50854	0.482865	0.443736			FALSE
cg24442740	AHDC1	0.0147762	0.0172318	0.0450496	0.0262556	0.174556	0.0685079	0.114451	0.0331655	0.240063	0.177732	0.207519	0.235082	0.159712	0.15321	0.0924336	0.16792	0.233081	0.132963	0.109679	0.141456	0.229696	0.281046	0.219209	0.275735	0.229184			FALSE
cg25421855	AHDC1	0.140486	0.0871197	0.0761554	0.0806252	0.0351678	0.0389944	0.030277	0.0309837	0.0297665	0.026062	0.021752	0.0187361	0.0224617	0.0557146	0.0529945	0.0584325	0.0552252	0.0650035	0.0561749	0.0551402	0.049162	0.0630165	0.0568431	0.0509226	0.0431299			FALSE
cg27424995	AHDC1	0.0147401	0.0136898	0.0121848	0.125305	0.138135	0.0310193	0.101848	0.0311879	0.189248	0.154828	0.137955	0.120926	0.132083	0.117705	0.0476697	0.157339	0.170955	0.137951	0.0717777	0.116901	0.130936	0.150742	0.108403	0.196662	0.308861			FALSE
cg27543538	AHDC1	0.190489	0.0878903	0.130106	0.1668	0.351638	0.3014	0.29617	0.276216	0.363283	0.287371	0.310323	0.280622	0.242604	0.199784	0.208371	0.301024	0.311053	0.241714	0.212174	0.318642	0.310076	0.340622	0.30587	0.359137	0.366922			FALSE
cg01910617	AHNAK	0.0511923	0.0399223	0.0488359	0.0941821	0.0320368	0.0381147	0.0329234	0.0225245	0.0178799	0.0111467	0.0138701	0.0134112	0.016512	0.046523	0.0474249	0.0489981	0.0570937	0.0456665	0.0419763	0.0706869	0.0559796	0.0600613	0.0518768	0.0334298	0.0342664			FALSE
cg19337651	AHNAK	0.16358	0.0781928	0.142183	0.190657	0.0970813	0.080845	0.0936958	0.0719679	0.0440347	0.0572612	0.0342422	0.0621344	0.0540581	0.0949825	0.118885	0.111884	0.0962606	0.120708	0.113295	0.117056	0.101769	0.113766	0.113613	0.0877979	0.0929843			FALSE
cg19902569	AHNAK	0.158715	0.123205	0.14637	0.224137	0.0831114	0.0845161	0.0897088	0.0786722	0.0747943	0.0747438	0.0658108	0.0562999	0.0622292	0.100021	0.113996	0.113419	0.122735	0.118121	0.12	0.137199	0.122544	0.12591	0.12189	0.101799	0.12252			FALSE
cg21038682	AHNAK	0.209132	0.138643	0.23	0.230428	0.123354	0.102507	0.105992	0.0564859	0.196336	0.158733	0.246276	0.210758	0.135288	0.118975	0.123315	0.172439	0.208071	0.140217	0.156667	0.212195	0.184184	0.215111	0.180677	0.252114	0.314631			FALSE
cg22134923	AHNAK	0.265884	0.164544	0.172872	0.168949	0.270343	0.259462	0.258544	0.188747	0.365513	0.325509	0.373631	0.346252	0.295928	0.283393	0.281073	0.377678	0.371363	0.320607	0.332865	0.383472	0.349264	0.382385	0.329131	0.423627	0.410111			FALSE
cg22625903	AHNAK	0.159534	0.129472	0.136735	0.160002	0.102774	0.0956114	0.101198	0.0819875	0.0643728	0.0742097	0.07069	0.0455229	0.0775246	0.0907848	0.103863	0.106589	0.109675	0.113076	0.115979	0.0969042	0.109152	0.101356	0.108784	0.106058	0.106526			FALSE
cg02719508	AHNAK2	0.244012	0.308215	0.297688	0.333557	0.297499	0.298876	0.28315	0.274991	0.277856	0.282116	0.267848	0.284509	0.242579	0.22228	0.260271	0.253553	0.304666	0.254701	0.290913	0.264811	0.249673	0.256475	0.259876	0.26403	0.295261			FALSE
cg06903818	AHNAK2	0.165814	0.12449	0.124581	0.123452	0.103756	0.113637	0.109105	0.0929533	0.0808422	0.0788288	0.077297	0.0704206	0.0733691	0.153624	0.127601	0.148174	0.156569	0.154194	0.142578	0.142249	0.138658	0.128565	0.12294	0.185175	0.132971			FALSE
cg07828276	AHNAK2	0.0239127	0.0209833	0.023294	0.0233331	0.0231969	0.0176538	0.0209093	0.0142336	0.0110479	0.0115957	0.00791589	0.00813648	0.0104053	0.0296073	0.0268293	0.0273029	0.0347931	0.0307962	0.026877	0.0314868	0.0249758	0.0228421	0.0316034	0.0263645	0.0318663			FALSE
cg13599499	AHNAK2	0.0260562	0.0391053	0.0509591	0.0352136	0.0617607	0.0589277	0.0583908	0.0491599	0.0659783	0.03959	0.0211144	0.0372902	0.0638051	0.0571889	0.0479398	0.0543867	0.060796	0.0575145	0.051961	0.0602867	0.0504824	0.0586035	0.0609098	0.0381423	0.0338506			FALSE
cg14976660	AHNAK2	0.0450029	0.0441935	0.0154356	0.0335228	0.134897	0.11236	0.118288	0.0665085	0.0734745	0.0667958	0.0829252	0.05809	0.0607189	0.0493722	0.0777571	0.0708498	0.0734948	0.120291	0.0748908	0.0750033	0.0415758	0.0520923	0.0497975	0.0598176	0.0892725			FALSE
cg18958585	AHNAK2	0.0282457	0.023632	0.0318135	0.0301235	0.0456164	0.0293221	0.0441854	0.0250235	0.0433751	0.0241558	0.0266612	0.022085	0.0377568	0.0417105	0.0426793	0.0428499	0.057746	0.0535144	0.0505793	0.03964	0.0374411	0.0312167	0.0366199	0.0416967	0.0408441			FALSE
cg21868779	AHNAK2	0.0584624	0.0285914	0.0559295	0.0659178	0.0859224	0.0502043	0.0703912	0.0422429	0.0392398	0.038	0.0544272	0.0495828	0.0307859	0.0805711	0.0739097	0.082463	0.125688	0.0802261	0.0783165	0.0603093	0.0460601	0.0855342	0.0719893	0.0985502	0.0766471			FALSE
cg26082174	AHNAK2	0.0196455	0.0169864	0.0224249	0.030217	0.0364798	0.0367082	0.0387931	0.0313066	0.0143232	0.0151674	0.0185822	0.0227709	0.0105997	0.041614	0.0437197	0.0389206	0.0356663	0.0333012	0.0467277	0.0361581	0.0393298	0.0373873	0.0405277	0.0394758	0.032245			FALSE
cg05071212	AHR	0.0370613	0.0332814	0.0385757	0.614982	0.0297439	0.0315039	0.0262506	0.0297652	0.00914032	0.0156972	0.0130534	0.0163013	0.00973783	0.0411997	0.0435137	0.0338194	0.0326923	0.0371861	0.0306116	0.0310233	0.0243017	0.0303963	0.0359328	0.0321693	0.0254429			FALSE
cg07793849	AHR	0.0305531	0.0399031	0.0489355	0.658367	0.063586	0.0505315	0.0431114	0.0283615	0.0334746	0.0381448	0.0345783	0.0258151	0.0413109	0.0685068	0.0501179	0.0676356	0.0512602	0.0531234	0.0526553	0.0552815	0.0479751	0.0496681	0.0623361	0.0477608	0.0406593			FALSE
cg09249682	AHR	0.0563264	0.0675376	0.0629082	0.703779	0.0741169	0.0579785	0.0646178	0.0410969	0.0314454	0.0554955	0.0353185	0.0444023	0.0591166	0.0735552	0.0851895	0.0754889	0.0689184	0.0691641	0.0661866	0.0695719	0.0601277	0.0623761	0.0818292	0.0848512	0.0553503			FALSE
cg11166252	AHR	0.197915	0.218079	0.229283	0.641198	0.218437	0.22312	0.231527	0.191888	0.139667	0.191619	0.195955	0.148564	0.198584	0.249855	0.239552	0.231576	0.200289	0.211803	0.235583	0.227549	0.197996	0.256292	0.212482	0.22065	0.212748			FALSE
cg16535332	AHR	0.0661658	0.0594725	0.0613422	0.467883	0.0692101	0.0729601	0.0686159	0.0474355	0.0426977	0.0370205	0.0294075	0.033244	0.0341371	0.0817251	0.0636403	0.0601313	0.0688296	0.0608855	0.0577845	0.0581574	0.0614583	0.0555477	0.059342	0.106972	0.0528119			FALSE
cg02172790	AHSA2	0.00556958	0.015407	0.00902847	0.0214043	0.0135023	0.0166931	0.0256446	0.0212963	0.0146088	0.0135295	0.0168079	0.0141621	0.0159514	0.0300986	0.0296782	0.0366648	0.0324579	0.0299711	0.0302524	0.0350667	0.0303496	0.0259005	0.0292426	0.0260894	0.0195743			FALSE
cg07209960	AHSA2	0.0215197	0.0288644	0.0209403	0.0207167	0.060774	0.060956	0.0549681	0.044606	0.0480573	0.0328963	0.0328411	0.054432	0.034659	0.0515163	0.0482272	0.0442186	0.0584427	0.045567	0.0422274	0.0467566	0.0390705	0.0430894	0.0495815	0.038152	0.0457505			FALSE
cg10149091	AHSA2	0.0146919	0.0251795	0.0219598	0.0237483	0.00851258	0.0263216	0.0201607	0.0104258	0.0214488	0.0175405	0.0057652	0.00709806	0.00633846	0.0280816	0.0311439	0.0292978	0.0238025	0.0241271	0.026167	0.0187645	0.0237154	0.0253232	0.0262005	0.0218739	0.0211812			FALSE
cg10185552	AHSA2	0.0268408	0.0268876	0.0254809	0.0374602	0.0292488	0.0239525	0.0190786	0.0174197	0.00892782	0.0104366	0.0080149	0.0152238	0.00973749	0.0348022	0.0375379	0.0375763	0.0378326	0.0324355	0.0343137	0.0345438	0.0292803	0.0315278	0.0327467	0.0291321	0.0220965			FALSE
cg11332950	AHSA2	0.163517	0.0869632	0.101016	0.0896923	0.0769496	0.073072	0.0753949	0.0562834	0.0355484	0.0403764	0.0418278	0.0345101	0.035096	0.0925327	0.0964667	0.100541	0.093165	0.109278	0.0962993	0.0847701	0.0923878	0.096543	0.110987	0.0910691	0.079698			FALSE
cg15118503	AHSA2	0.1947	0.201558	0.245547	0.276932	0.148761	0.167731	0.180824	0.126682	0.130299	0.145803	0.100586	0.123279	0.127665	0.143416	0.1823	0.18866	0.190886	0.183701	0.15167	0.176983	0.168444	0.188291	0.201013	0.143785	0.134918			FALSE
cg17926234	AHSA2	0.0454489	0.0679864	0.049868	0.0474014	0.0485934	0.0422058	0.040525	0.0322818	0.026573	0.0263552	0.0284517	0.0261249	0.0317287	0.054583	0.0510829	0.0401938	0.0510903	0.053768	0.0577702	0.0514552	0.0463775	0.0403686	0.0484509	0.0484037	0.0317205			FALSE
cg20158317	AHSA2	0.152797	0.153477	0.269962	0.0969876	0.080369	0.0772956	0.077528	0.0490871	0.0399922	0.0604087	0.0518161	0.0445601	0.0350812	0.0902495	0.101889	0.108931	0.0991162	0.121373	0.11418	0.111698	0.121547	0.0951649	0.121145	0.0746834	0.0705102			FALSE
cg00688264	AIF1L	0.0315837	0.033873	0.0370399	0.0406658	0.0258032	0.0249544	0.0183802	0.0126635	0.00279176	0.00738181	0.00872967	0.00778748	0.00776164	0.0386366	0.0333956	0.0407258	0.0421277	0.0380746	0.0393421	0.0406551	0.0251435	0.0331108	0.0338504	0.0512575	0.0344679			FALSE
cg01240734	AIFM2	0.0211039	0.174469	0.203437	0.907754	0.0215054	0.0280014	0.0287747	0.00852563	0.0163782	0.0136966	0.0105956	0.0167843	0.0130602	0.0344402	0.0393145	0.0345868	0.0352704	0.0355273	0.0327982	0.0394692	0.032925	0.0324254	0.0392264	0.0348578	0.0310875			FALSE
cg01322555	AIFM2	0.559378	0.629197	0.532184	0.739857	0.38873	0.316197	0.346894	0.341097	0.416007	0.331891	0.34236	0.368704	0.376188	0.342605	0.371546	0.396924	0.439503	0.364471	0.451072	0.550974	0.679534	0.574106	0.548195	0.430464	0.419602			FALSE
cg02100629	AIFM2	0.140806	0.342217	0.272323	0.90679	0.109804	0.100174	0.103965	0.086042	0.160531	0.153917	0.161986	0.20478	0.106724	0.130347	0.172505	0.20136	0.183314	0.169204	0.147908	0.359593	0.292637	0.358494	0.29781	0.196326	0.22368			FALSE
cg02308884	AIFM2	0.128495	0.291454	0.159795	0.425735	0.0727047	0.0847779	0.0968494	0.0645343	0.0763284	0.0566647	0.0731248	0.0758123	0.066999	0.0832175	0.0946378	0.103893	0.0954878	0.0962677	0.0959847	0.119725	0.0972468	0.129	0.0945235	0.102785	0.0999691			FALSE
cg03087610	AIFM2	0.0153124	0.30303	0.19411	0.961922	0.0373679	0.0221494	0.052262	0.0226114	0.0148281	0.0134805	0.0137167	0.0217222	0.0147906	0.0281097	0.0324275	0.0360965	0.0588722	0.0264748	0.0271188	0.0313022	0.0303359	0.0348642	0.0241827	0.0255281	0.0367472			FALSE
cg15779600	AIFM2	0.209919	0.321875	0.284052	0.962065	0.0672188	0.0702262	0.0852276	0.058946	0.0435321	0.0501632	0.0476589	0.0613054	0.0378232	0.0880211	0.0985495	0.0854077	0.106309	0.108212	0.0984884	0.15118	0.121678	0.14498	0.115697	0.111503	0.0900151			FALSE
cg17446739	AIFM2	0.253492	0.504447	0.616444	0.899068	0.133922	0.0561246	0.0901427	0.0831627	0.154355	0.156398	0.151556	0.149281	0.0962721	0.128061	0.162174	0.17243	0.229494	0.135814	0.164247	0.378093	0.38451	0.379225	0.314133	0.225634	0.229883			FALSE
cg20241658	AIFM2	0.218496	0.347838	0.423347	0.806821	0.0582381	0.0624356	0.0402319	0.0485879	0.0521967	0.0522997	0.0730678	0.0507845	0.0273599	0.0733824	0.0902247	0.0982835	0.0940323	0.0939272	0.0888494	0.134682	0.124572	0.14868	0.127907	0.0976222	0.10036			FALSE
cg25502086	AIFM2	0.315894	0.708221	0.473056	0.67919	0.204547	0.178521	0.247507	0.181372	0.314248	0.268564	0.338	0.355674	0.247303	0.214309	0.272962	0.229214	0.261066	0.220685	0.2183	0.326424	0.326106	0.319714	0.304019	0.312459	0.307577			FALSE
cg26699283	AIFM2	0.269692	0.419297	0.327608	0.872356	0.0733119	0.0737152	0.0803652	0.0789691	0.0834256	0.08679	0.0973519	0.112435	0.0683632	0.103599	0.116296	0.135491	0.104629	0.10186	0.0875636	0.241493	0.235294	0.250926	0.234997	0.137191	0.142772			FALSE
cg09509238	AIG1	0.076545	0.0660951	0.0846821	0.0604643	0.0487503	0.0358366	0.0487805	0.029544	0.0244573	0.0261202	0.0255567	0.027671	0.0282389	0.0595879	0.10735	0.0601688	0.0758247	0.0616238	0.0557981	0.0581022	0.0461596	0.0673531	0.0588049	0.0420288	0.0517769			FALSE
cg15185286	AIG1	0.0988285	0.0889627	0.0598425	0.123346	0.057422	0.0576019	0.0654762	0.0465883	0.0306344	0.0363836	0.0451204	0.0487902	0.0326454	0.0762494	0.0712859	0.0883288	0.0786098	0.0787834	0.0886835	0.0791253	0.0883852	0.0811542	0.0786685	0.0512177	0.0662038			FALSE
cg21574429	AIG1	0.0598072	0.105203	0.0590249	0.0204244	0.0308212	0.0252586	0.0236679	0.0260963	0.00426421	0.0115094	0.0090142	0.00960413	0.00972307	0.0388969	0.0563473	0.0308475	0.0421974	0.0361853	0.0511513	0.0335228	0.0282982	0.03002	0.0398389	0.0288132	0.0262021			FALSE
cg04067276	AIM1	0.0790052	0.108934	0.189476	0.817262	0.0937674	0.112146	0.120595	0.0817146	0.0668097	0.0767311	0.0610904	0.0717057	0.0691061	0.11162	0.12051	0.122886	0.123892	0.130763	0.120382	0.115119	0.123006	0.125696	0.129451	0.123375	0.11762			FALSE
cg05873285	AIM1	0.0413115	0.432104	0.83596	0.714021	0.0335714	0.0339503	0.0761236	0.0348168	0.0225457	0.0180527	0.0198805	0.0142967	0.0232574	0.0474342	0.0507658	0.0500642	0.0577003	0.0505763	0.0490316	0.0532737	0.0473451	0.0492725	0.0478702	0.0412107	0.042138			FALSE
cg09184502	AIM1	0.0506279	0.0579431	0.146814	0.80918	0.081763	0.0817659	0.0867603	0.0650515	0.0509066	0.0523617	0.0368905	0.0557718	0.0594084	0.068131	0.082154	0.0650744	0.0673763	0.0655577	0.0731481	0.0741099	0.0651917	0.0825635	0.0787565	0.0565995	0.0503642			FALSE
cg09404643	AIM1	0.215288	0.569678	0.742049	0.328839	0.0588778	0.0681695	0.0960788	0.0546008	0.0291825	0.0369	0.031804	0.033259	0.0238619	0.0749733	0.0714738	0.0726895	0.0833872	0.085655	0.0742328	0.0787883	0.0789337	0.0889589	0.0846281	0.0632346	0.0644008			FALSE
cg22231056	AIM1	0.148454	0.103127	0.166596	0.368667	0.0876631	0.11801	0.119101	0.0841459	0.0666639	0.0645149	0.0636173	0.0605984	0.0583221	0.0913075	0.0951527	0.101593	0.10043	0.101886	0.10508	0.099046	0.117321	0.109658	0.107688	0.0836555	0.0903611			FALSE
cg23052020	AIM1	0.0414675	0.099368	0.66088	0.677171	0.076845	0.053386	0.0661514	0.0727299	0.034867	0.0514632	0.0577083	0.0355969	0.0529041	0.0719538	0.0745073	0.0756598	0.0785303	0.0529875	0.0777048	0.0813679	0.0486232	0.0590161	0.0807938	0.0586886	0.0634298			FALSE
cg23413349	AIM1	0.10734	0.075213	0.0917919	0.334944	0.0785475	0.073046	0.0852879	0.0632235	0.0393674	0.0446977	0.0439911	0.0400238	0.0393352	0.0922536	0.0936809	0.102597	0.0991209	0.0910853	0.109246	0.0907245	0.090802	0.0906786	0.0947589	0.0842556	0.0745744			FALSE
cg24194539	AIM1	0.126238	0.127094	0.685887	0.525519	0.0818751	0.0840098	0.110147	0.0802833	0.0505946	0.0594262	0.0559492	0.0421902	0.0453026	0.0923776	0.103858	0.107639	0.0819844	0.100432	0.104224	0.0983699	0.102573	0.119838	0.0954525	0.0856532	0.0821955			FALSE
cg25944720	AIM1	0.130438	0.118754	0.161948	0.543945	0.100272	0.0794366	0.0864493	0.0654748	0.0549052	0.0506499	0.0455939	0.0356793	0.0391556	0.0947038	0.0935468	0.100399	0.0918367	0.10866	0.115758	0.0870354	0.104019	0.0911952	0.0881593	0.060431	0.0726298			FALSE
cg09933726	AIP	0.0546376	0.0343686	0.0415343	0.0503111	0.0299678	0.0218341	0.0264583	0.0150369	0.0135514	0.0257465	0.0108088	0.024511	0.0169321	0.0354434	0.0303823	0.0340511	0.0329477	0.0380209	0.0347117	0.0275572	0.0308597	0.0271295	0.0285324	0.0277594	0.0343352			FALSE
cg12294403	AIP	0.0403668	0.0490127	0.0469575	0.0580472	0.0403756	0.0267808	0.0298667	0.0387826	0.0244468	0.0205809	0.0293469	0.0274939	0.0211261	0.0588235	0.0509302	0.0556944	0.0544934	0.0488982	0.0456212	0.056329	0.0415971	0.0523912	0.0525547	0.0604214	0.0355514			FALSE
cg13979863	AIP	0.0304044	0.0441833	0.0397146	0.0366578	0.0448744	0.0291222	0.0506346	0.0501226	0.0368034	0.0322528	0.0202331	0.0218158	0.0196037	0.0670194	0.0538645	0.0596842	0.0485677	0.0421722	0.063076	0.0575275	0.056736	0.0584454	0.0427433	0.0524708	0.0509033			FALSE
cg18163118	AIP	0.0536851	0.0465998	0.0454091	0.0575449	0.0769179	0.0751553	0.0915419	0.0494027	0.0216727	0.0406645	0.0292722	0.0213457	0.0290335	0.0976169	0.119857	0.117421	0.112702	0.123473	0.113213	0.10781	0.0873747	0.112086	0.11972	0.0524546	0.0623377			FALSE
cg25338623	AIP	0.217427	0.14969	0.163922	0.19648	0.146051	0.135816	0.141188	0.16623	0.0849755	0.0983376	0.082034	0.0986035	0.114027	0.143656	0.177008	0.168195	0.164203	0.15864	0.184711	0.177324	0.181106	0.178643	0.188436	0.129773	0.122813			FALSE
cg25989057	AIP	0.039407	0.0317506	0.0370654	0.0351709	0.0206714	0.0137028	0.0200605	0.0209864	0.0101857	0.00793167	0.00605533	0.0169714	0.00764441	0.037878	0.0323741	0.0316423	0.0313578	0.0270742	0.0264077	0.0271082	0.0255212	0.0221609	0.0235532	0.0192203	0.0319401			FALSE
cg26108683	AIP	0.0158174	0.0218941	0.0354311	0.0277961	0.0452493	0.0368691	0.032821	0.0320375	0.028867	0.0316759	0.0148596	0.0285671	0.0297164	0.0469984	0.0440394	0.0428934	0.0468898	0.038725	0.044634	0.050977	0.0486781	0.0441112	0.0486721	0.026893	0.0308776			FALSE
cg08089567	AIRE	0.783205	0.939823	0.965783	0.754395	0.257781	0.232855	0.191872	0.132399	0.482225	0.481716	0.516774	0.432406	0.418845	0.678521	0.513566	0.596685	0.53646	0.480901	0.497721	0.470018	0.598096	0.524187	0.494202	0.36679	0.550094			FALSE
cg09510531	AIRE	0.779082	0.970071	0.873228	0.98005	0.474197	0.415731	0.386543	0.373431	0.569357	0.589679	0.572143	0.532377	0.507383	0.541931	0.49329	0.57667	0.521598	0.529851	0.552743	0.503702	0.536566	0.519922	0.500135	0.521212	0.559109			FALSE
cg11923631	AIRE	0.5617	0.958006	0.759452	0.970913	0.438099	0.389749	0.36796	0.323231	0.536582	0.520907	0.518039	0.458258	0.439793	0.529695	0.496722	0.558093	0.502727	0.519181	0.517223	0.47652	0.53724	0.476305	0.465401	0.495521	0.536304			FALSE
cg16501323	AIRE	0.620139	0.684832	0.691298	0.72475	0.397507	0.329912	0.300038	0.267679	0.564778	0.592305	0.560012	0.505651	0.485882	0.528879	0.514623	0.590511	0.519946	0.546895	0.563165	0.51161	0.602638	0.521031	0.514997	0.505669	0.545785			FALSE
cg16717549	AIRE	0.793087	0.969688	0.871115	0.978774	0.517045	0.43825	0.401606	0.342234	0.659323	0.668496	0.647424	0.608562	0.588946	0.664466	0.628808	0.709594	0.626702	0.641266	0.662141	0.607553	0.699787	0.602919	0.571117	0.619053	0.69584			FALSE
cg17356252	AIRE	0.610962	0.776249	0.667783	0.782941	0.339403	0.300718	0.288336	0.256078	0.501426	0.530257	0.522096	0.440074	0.488646	0.557607	0.510833	0.626096	0.54253	0.561256	0.601468	0.519962	0.575233	0.527851	0.501264	0.429886	0.557059			FALSE
cg18689454	AIRE	0.746352	0.943339	0.861184	0.963514	0.478533	0.400762	0.372477	0.275372	0.627595	0.641964	0.626762	0.560733	0.554387	0.657362	0.5864	0.676803	0.591473	0.642873	0.656053	0.580949	0.684151	0.596626	0.563528	0.602487	0.676624			FALSE
cg23272544	AIRE	0.896022	0.963859	0.944508	0.960469	0.710478	0.690299	0.673423	0.699233	0.915632	0.904773	0.896541	0.921242	0.836576	0.869645	0.832283	0.879291	0.856851	0.879718	0.867048	0.881369	0.925076	0.845225	0.836169	0.844708	0.911646			FALSE
cg27251412	AIRE	0.770367	0.953578	0.900193	0.974708	0.440847	0.403591	0.341464	0.315893	0.55119	0.59359	0.570735	0.51574	0.505193	0.496772	0.484758	0.542442	0.53051	0.502082	0.545493	0.519393	0.54897	0.497172	0.489014	0.495672	0.564392			FALSE
cg04027805	AJAP1	0.143389	0.0589409	0.0954077	0.151345	0.0679545	0.074871	0.0780467	0.0621763	0.0447527	0.0438398	0.049933	0.0426932	0.0514422	0.0786763	0.0944233	0.0983215	0.0939703	0.0967225	0.0964157	0.0946839	0.0900333	0.0904914	0.0790999	0.0857249	0.0907669			FALSE
cg09175749	AJAP1	0.123524	0.102743	0.0976952	0.22467	0.07876	0.0680758	0.0915961	0.0620538	0.0490688	0.0425542	0.0444171	0.0454107	0.0493538	0.0809504	0.0991948	0.104435	0.10436	0.085802	0.102323	0.0967503	0.0910618	0.090335	0.0809355	0.105722	0.10137			FALSE
cg11835068	AJAP1	0.0656652	0.0647091	0.0562639	0.326456	0.0668414	0.0660576	0.0791034	0.0588794	0.0353329	0.0462535	0.0323771	0.0426478	0.0348494	0.0915546	0.0831868	0.0771476	0.0916139	0.0896479	0.07472	0.0687731	0.0563935	0.0454306	0.0781101	0.0680121	0.0634836			FALSE
cg12475759	AJAP1	0.0352407	0.0513162	0.0606024	0.108538	0.119303	0.0799138	0.0849824	0.0555812	0.030377	0.0259791	0.0325227	0.0300833	0.0238893	0.0917419	0.081578	0.122606	0.134397	0.114017	0.0799517	0.0756528	0.0516852	0.0719178	0.070546	0.0783355	0.106895			FALSE
cg13495205	AJAP1	0.498212	0.467679	0.177917	0.692355	0.112607	0.0762756	0.0843585	0.0370869	0.0287852	0.049739	0.0365133	0.0498305	0.0297305	0.225306	0.0806397	0.1048	0.114001	0.0938931	0.0874245	0.0556566	0.0528671	0.0663693	0.0547154	0.134995	0.0904818			FALSE
cg15484532	AJAP1	0.149302	0.161891	0.0901964	0.525278	0.1538	0.101344	0.124092	0.0557185	0.0306994	0.0483843	0.0483486	0.0327607	0.0432598	0.120474	0.167974	0.143427	0.180385	0.152066	0.144036	0.104346	0.0861421	0.0713186	0.0793597	0.153107	0.134423			FALSE
cg16563230	AJAP1	0.0205177	0.0307641	0.0272765	0.0651603	0.0459844	0.0258627	0.0475121	0.0255822	0.016421	0.0203682	0.018599	0.0203251	0.0171794	0.0969937	0.0734339	0.099288	0.104193	0.0754442	0.0523945	0.0401369	0.0441235	0.0362856	0.0441733	0.0799787	0.0584985			FALSE
cg17741689	AJAP1	0.0584163	0.0628109	0.0615006	0.0810696	0.107858	0.0775194	0.0816212	0.0498322	0.0880661	0.0872776	0.0933205	0.0918605	0.104222	0.0846685	0.0815812	0.0812645	0.0977689	0.0919746	0.0768999	0.0779097	0.0576163	0.0718319	0.069797	0.063775	0.0694203			FALSE
cg20959866	AJAP1	0.385265	0.325616	0.261942	0.53552	0.16593	0.143677	0.15464	0.115086	0.118021	0.0998216	0.118793	0.0945832	0.097508	0.247932	0.170143	0.171554	0.180925	0.161792	0.221679	0.13061	0.108865	0.130468	0.118479	0.221063	0.164893			FALSE
cg09092161	AK1	0.0444671	0.0190153	0.789393	0.0411332	0.0234737	0.0214845	0.0093242	0.0159009	0.0297374	0.0146181	0.0142964	0.0223914	0.0115668	0.0364946	0.0306761	0.0356241	0.0353195	0.0306598	0.0240079	0.0248748	0.026252	0.023769	0.0287756	0.0257134	0.0355673			FALSE
cg13615030	AK1	0.202333	0.141986	0.829229	0.0883978	0.0718053	0.0661828	0.0771289	0.0526991	0.093179	0.0396639	0.0570205	0.0735919	0.0735688	0.109901	0.0801358	0.112148	0.141759	0.129197	0.102063	0.133961	0.123229	0.103271	0.110096	0.136702	0.106354			FALSE
cg00114084	AK2	0.0850586	0.0792803	0.0634303	0.0580991	0.0860802	0.0661177	0.0743373	0.0406877	0.0299211	0.0164644	0.0248634	0.0225536	0.0197058	0.0919846	0.0948857	0.106707	0.0983659	0.104784	0.102514	0.109358	0.0751338	0.0972973	0.101831	0.0532538	0.045431			#VALUE!
cg05117633	AK2	0.0205836	0.028451	0.0422363	0.0254987	0.0177231	0.0194688	0.0236626	0.0242852	0.015262	0.0203158	0.0215626	0.0193784	0.00383776	0.0430989	0.0410585	0.0389653	0.0301172	0.0356653	0.0385124	0.0416573	0.0371502	0.0382036	0.0317496	0.0285748	0.0279988			FALSE
cg06394897	AK2	0.0172608	0.0250433	0.0171717	0.0214337	0.0213048	0.0116618	0.00808517	0.0136396	0.00890944	0.00520187	0.0071035	0.0166748	0.00941583	0.0366839	0.0294379	0.0235065	0.0265533	0.0265082	0.0284666	0.0356696	0.0305694	0.0242404	0.0291573	0.0217731	0.0267622			FALSE
cg06438056	AK2	0.234121	0.197108	0.121979	0.1618	0.220523	0.212494	0.212837	0.191836	0.0863088	0.106556	0.0873443	0.0896226	0.111059	0.129726	0.178498	0.178538	0.196335	0.201248	0.185285	0.233002	0.193685	0.192696	0.21095	0.14773	0.131957			FALSE
cg16484018	AK2	0.225246	0.164492	0.273616	0.147524	0.0500429	0.0550815	0.0542331	0.0457509	0.0857479	0.0420583	0.0378288	0.0953647	0.033006	0.074039	0.0955775	0.105648	0.103305	0.100535	0.0959152	0.101006	0.101359	0.0801768	0.0833045	0.0651366	0.0704181			FALSE
cg19647301	AK2	0.0369896	0.0208893	0.0194519	0.0138303	0.0183085	0.0242025	0.018975	0.0185595	0.00248304	0.00538189	0.00678742	0.0100519	0.0160004	0.0364106	0.0370745	0.030734	0.0350244	0.0273575	0.0359456	0.0307043	0.0276588	0.0236934	0.0322141	0.0262968	0.0290776			FALSE
cg06207460	AK3	0.200464	0.134229	0.133375	0.187851	0.254661	0.246287	0.264812	0.200644	0.0841445	0.113132	0.0797174	0.0755492	0.113558	0.218621	0.248227	0.254801	0.276738	0.254409	0.255139	0.282157	0.24847	0.239705	0.283501	0.19329	0.169229			FALSE
cg11725802	AK3	0.0906367	0.118627	0.0868604	0.121207	0.088462	0.0974846	0.0964634	0.0712387	0.0678635	0.0720217	0.0740129	0.061766	0.0807168	0.103934	0.107247	0.11023	0.105821	0.0958419	0.11518	0.105396	0.0968149	0.0982508	0.117276	0.079077	0.105226			FALSE
cg25282780	AK3	0.0832512	0.0756534	0.123398	0.376286	0.0395877	0.0282445	0.031643	0.03386	0.0256384	0.0289122	0.0173913	0.0268468	0.0110473	0.0585429	0.0589134	0.0538377	0.0534684	0.0433433	0.0436114	0.0499927	0.0474407	0.0464469	0.0572451	0.040491	0.0461194			FALSE
cg00009916	AK3L1	0.0197701	0.0224457	0.0149899	0.0198749	0.0255042	0.0168666	0.0117209	0.0186551	0.0109879	0.016014	0.00988112	0.00855868	0.0102186	0.0337149	0.0321832	0.0385019	0.0330827	0.0275497	0.0311243	0.0269412	0.0266702	0.0350305	0.0279751	0.0195282	0.0190608			#VALUE!					FAM184A
cg01523799	AK3L1	0.0533808	0.0641419	0.0645724	0.0843374	0.0533557	0.0562384	0.049984	0.0428292	0.0429458	0.0492355	0.0403402	0.0330339	0.0268326	0.0637668	0.0707223	0.0579061	0.0609406	0.0715465	0.0549564	0.0621032	0.0579317	0.06323	0.0566353	0.0518039	0.06824			FALSE
cg02619167	AK3L1	0.114804	0.0814682	0.0813929	0.130313	0.0597326	0.0271605	0.0368034	0.0383832	0.0287627	0.0449257	0.0271047	0.0247082	0.038863	0.065916	0.056543	0.0551592	0.0561841	0.0516791	0.0599548	0.060481	0.041487	0.046982	0.0613116	0.0512248	0.0477278			FALSE
cg06661924	AK3L1	0.129254	0.0720412	0.130902	0.0889591	0.0508771	0.0410021	0.0535362	0.0461161	0.0294298	0.0345197	0.0342497	0.039678	0.0271432	0.0684884	0.0671819	0.0789941	0.0792823	0.07738	0.0767303	0.0705346	0.0798959	0.0915996	0.0783974	0.0817553	0.0624949			FALSE
cg09864858	AK3L1	0.180205	0.134772	0.136123	0.166605	0.0942266	0.102942	0.095167	0.0870235	0.0762019	0.0687032	0.0792238	0.0627676	0.0794059	0.105285	0.128065	0.114428	0.115014	0.125675	0.131852	0.135827	0.132895	0.113546	0.121674	0.126736	0.107775			FALSE
cg10142878	AK3L1	0.046369	0.0738497	0.0715556	0.103438	0.0709571	0.0414465	0.0513439	0.0613537	0.076586	0.0298392	0.0362488	0.0604777	0.0456083	0.0554904	0.0555708	0.0458491	0.0466252	0.0424972	0.0435468	0.0448915	0.029864	0.0410536	0.0411515	0.043953	0.0323844			FALSE
cg10482024	AK3L1	0.118063	0.116935	0.0816043	0.176299	0.105599	0.0953493	0.115447	0.102754	0.0514071	0.0496734	0.0519027	0.043124	0.0459339	0.0822411	0.0942732	0.0939258	0.101932	0.0994169	0.0972317	0.106764	0.0867052	0.0838589	0.0855028	0.0881866	0.0873068			FALSE
cg20802051	AK3L1	0.0135728	0.0132363	0.0299802	0.0228884	0.04	0.0269736	0.0409226	0.0280098	0.0122978	0.0232453	0.0178599	0.01979	0.021141	0.0593858	0.0618479	0.0729289	0.0596142	0.0498591	0.0522007	0.0572697	0.0573339	0.0578333	0.0592558	0.0382387	0.0373157			FALSE
cg21570528	AK3L1	0.0129383	0.0144944	0.00997224	0.0135343	0.0148305	0.0163883	0.0191591	0.0158089	0.00864772	0.00748787	0.010646	0.0108332	0.00883236	0.0243642	0.0288444	0.0285095	0.0303971	0.0238044	0.0225931	0.0251297	0.0233029	0.0265396	0.0265257	0.0216403	0.0231083			FALSE
cg21942430	AK3L1	0.177052	0.0799694	0.0650602	0.134925	0.0464857	0.0358734	0.0489374	0.050421	0.0388974	0.024197	0.0225537	0.0316727	0.0351104	0.0574181	0.074582	0.0734552	0.0649526	0.0717124	0.064344	0.0688197	0.0692548	0.0742729	0.0710583	0.0589722	0.0622106			FALSE
cg23164993	AK3L1	0.0671166	0.0615655	0.0645111	0.069805	0.0316323	0.0293632	0.0345324	0.0238211	0.0253046	0.0299717	0.0216563	0.0262021	0.0274819	0.0416327	0.0423161	0.0486949	0.0414687	0.0371045	0.0403495	0.0327572	0.0296156	0.0386903	0.0380015	0.0383411	0.0341199			FALSE
cg04867733	AK5	0.0196201	0.0104387	0.00960833	0.0090049	0.0261003	0.0176419	0.0366442	0.0142007	0.00918023	0.00812049	0.00874736	0.00883823	0.00712589	0.0308098	0.0286389	0.0365877	0.0473072	0.0303226	0.0431607	0.0225317	0.0267998	0.0202248	0.0236859	0.0505044	0.0307835			FALSE
cg16409049	AK5	0.078773	0.0696462	0.095607	0.147861	0.181355	0.14214	0.14459	0.0928864	0.108801	0.141412	0.147605	0.101727	0.117037	0.127965	0.105508	0.145528	0.172932	0.139346	0.181268	0.125606	0.112185	0.122148	0.111336	0.245908	0.169122			FALSE
cg17484154	AK5	0.0923225	0.100343	0.154739	0.160568	0.0797966	0.0791166	0.0823579	0.0665302	0.0513144	0.0563454	0.0561018	0.0473469	0.0454546	0.0993247	0.0860613	0.0858061	0.100199	0.0938862	0.0905188	0.0891545	0.0961787	0.0889735	0.0839486	0.0869326	0.0825817			FALSE
cg23241335	AK5	0.0375567	0.0196236	0.0126613	0.107432	0.0676332	0.0583081	0.0628141	0.0578712	0.0392316	0.0252089	0.0285172	0.0254421	0.0265703	0.0750263	0.0421519	0.0916421	0.107914	0.0771888	0.0990148	0.0574222	0.0454337	0.0502159	0.04585	0.151281	0.0963166			FALSE
cg25604883	AK5	0.136812	0.104842	0.183584	0.215186	0.162442	0.152094	0.155967	0.12789	0.123967	0.100849	0.103742	0.0907903	0.11054	0.131398	0.120789	0.178191	0.166617	0.156407	0.183385	0.124515	0.122846	0.123	0.134648	0.258108	0.185701			FALSE
cg07494420	AK7	0.129154	0.132634	0.110554	0.134833	0.0680482	0.0636801	0.0713288	0.0678612	0.0455241	0.0396914	0.0354814	0.0317072	0.0384478	0.0878813	0.0897171	0.0986267	0.114199	0.0950433	0.0997784	0.0929422	0.0851007	0.0953983	0.0902135	0.0788245	0.0785322			FALSE
cg09791182	AK7	0.0798584	0.184043	0.319827	0.165846	0.0605716	0.0623171	0.0622801	0.0499476	0.0418123	0.0489576	0.0409279	0.0418619	0.0415246	0.0669629	0.0644667	0.0804936	0.0787593	0.0822856	0.0748445	0.0874963	0.069824	0.0825178	0.0835619	0.071275	0.0682969			FALSE
cg10787120	AK7	0.115141	0.100638	0.148085	0.130687	0.0976132	0.0875666	0.0706636	0.0565346	0.057566	0.0718183	0.0676489	0.0493354	0.0675087	0.0927809	0.0908624	0.109643	0.0857143	0.0809864	0.103132	0.0881306	0.0806298	0.0909298	0.0869436	0.0821545	0.0755206			FALSE
cg17504464	AK7	0.300041	0.135854	0.126988	0.1067	0.0902697	0.0929887	0.0909027	0.0638332	0.0679349	0.0632012	0.0688694	0.0517762	0.0642953	0.105821	0.103974	0.105294	0.129512	0.110312	0.107433	0.111782	0.112216	0.129612	0.121314	0.0947796	0.087826			FALSE
cg02467794	AKAP1	0.141773	0.112869	0.157114	0.202796	0.0628784	0.0639604	0.0716016	0.0472439	0.0417284	0.0323867	0.0386894	0.0330866	0.046739	0.0832724	0.102938	0.0981958	0.110225	0.0985654	0.094244	0.110931	0.111693	0.112939	0.0999898	0.0860909	0.0742852			FALSE
cg05542295	AKAP1	0.223644	0.117423	0.16681	0.110893	0.130136	0.116893	0.121193	0.097276	0.0566142	0.0784402	0.0636414	0.0608995	0.0605418	0.119212	0.119931	0.119548	0.132605	0.139032	0.143913	0.123606	0.123997	0.114399	0.127398	0.116395	0.127278			FALSE
cg06882298	AKAP1	0.180404	0.432716	0.168367	0.134249	0.0962737	0.0833029	0.0835534	0.066369	0.0496574	0.0324835	0.0481808	0.0361106	0.0343151	0.0810704	0.100606	0.104824	0.111958	0.121897	0.102749	0.115847	0.11241	0.135702	0.125094	0.0876897	0.0980484			FALSE
cg08034643	AKAP1	0.0245669	0.0306413	0.0218978	0.0284173	0.0202668	0.0289694	0.023699	0.0314323	0.0230695	0.0092138	0.0161801	0.00596411	0.0132437	0.037962	0.0383415	0.0261333	0.0278829	0.0316921	0.0322278	0.0309645	0.0336714	0.0339616	0.032246	0.0263109	0.0311404			FALSE
cg10667386	AKAP1	0.0230045	0.0266249	0.0201649	0.027582	0.0275095	0.0229758	0.0295472	0.023935	0.0203617	0.0118506	0.0195018	0.0248203	0.0271775	0.0375864	0.0432686	0.0396843	0.0297676	0.0284238	0.0449265	0.0401405	0.038426	0.0391891	0.0478544	0.0343449	0.0449427			FALSE
cg10714403	AKAP1	0.0751919	0.0458081	0.0678213	0.067749	0.053154	0.0459835	0.0501484	0.0308166	0.0423945	0.0375274	0.0295265	0.0299814	0.0614325	0.0537733	0.055935	0.0563344	0.0527774	0.0496637	0.0672969	0.0637835	0.0440177	0.0544369	0.0548105	0.0414912	0.0389043			FALSE
cg10972821	AKAP1	0.177879	0.0682759	0.134728	0.152396	0.0649052	0.066741	0.0594118	0.0528057	0.0368414	0.0432848	0.0298004	0.0273371	0.0350174	0.0934588	0.101848	0.0974169	0.0889092	0.098078	0.101511	0.100521	0.0902927	0.0896893	0.097971	0.087979	0.0665373			FALSE
cg17613375	AKAP1	0.0380245	0.0460789	0.0976726	0.0696031	0.0694966	0.04981	0.0525928	0.0349701	0.0172332	0.0210554	0.0212107	0.0202259	0.0333541	0.0629607	0.0592639	0.0606468	0.0632532	0.0604635	0.060614	0.0659076	0.0414951	0.0588465	0.0578774	0.0328693	0.0425489			FALSE
cg18265938	AKAP1	0.0428992	0.0606033	0.0406396	0.0305691	0.042622	0.0335764	0.0346265	0.0266262	0.0140434	0.0188837	0.0233664	0.00809806	0.0161051	0.0482188	0.0537206	0.0599092	0.0496464	0.0507265	0.0588376	0.0525605	0.0395743	0.0467489	0.0526358	0.0325049	0.0275403			FALSE
cg25296236	AKAP1	0.029945	0.0119109	0.0239335	0.0134215	0.0100033	0.00800846	0.0134532	0.0103789	0.0112405	0.0127342	0.0131776	0.0121324	0.0078941	0.0299313	0.0296677	0.0266969	0.0259262	0.0253789	0.0260617	0.0252757	0.0239322	0.0213417	0.0308016	0.0209985	0.0222425			FALSE
cg01934962	AKAP10	0.128991	0.119443	0.122063	0.162381	0.0484575	0.0562086	0.0426552	0.057162	0.0418064	0.0373964	0.0381348	0.0434082	0.0501572	0.082459	0.0664016	0.0755745	0.0828249	0.0808185	0.0765727	0.075569	0.0839991	0.0827869	0.0974498	0.0594374	0.0601184			FALSE
cg08120389	AKAP10	0.126663	0.114523	0.108769	0.129184	0.12952	0.127792	0.145334	0.102905	0.0860099	0.0878581	0.0750824	0.0718035	0.0891432	0.11738	0.143455	0.148404	0.149129	0.136549	0.134624	0.170785	0.141409	0.152034	0.175216	0.105176	0.0893517			FALSE
cg11630242	AKAP10	0.936804	0.890462	0.866623	0.945767	0.192459	0.196423	0.22896	0.220187	0.0356127	0.049295	0.0533182	0.0448878	0.0453519	0.0932893	0.0927138	0.0963462	0.097793	0.0898487	0.101576	0.0945249	0.147868	0.103311	0.095811	0.0721734	0.0976226			FALSE
cg14824403	AKAP10	0.115312	0.0875486	0.112957	0.0722872	0.0906564	0.0891971	0.0859151	0.081574	0.0455542	0.0493985	0.0489851	0.0411296	0.0508287	0.0863238	0.0972891	0.0838241	0.100224	0.0971132	0.0995335	0.0932137	0.0958503	0.0981454	0.112124	0.0908304	0.0983955			FALSE
cg26401236	AKAP10	0.127781	0.144496	0.153685	0.22041	0.0767805	0.0648054	0.0664469	0.0570335	0.0308976	0.029913	0.0376422	0.0355455	0.0298788	0.0687628	0.0776154	0.0636119	0.0695949	0.0815654	0.0712617	0.0729224	0.0672763	0.076762	0.0855372	0.0749548	0.0696004			FALSE
cg08791849	AKAP11	0.0851605	0.0626459	0.0629117	0.0660075	0.0698179	0.0674642	0.0531664	0.0365128	0.0147949	0.0336145	0.0172954	0.0155269	0.0264471	0.0784225	0.0892296	0.0904918	0.103678	0.0832326	0.0929122	0.109014	0.0726499	0.0827593	0.0987073	0.047919	0.0561025			FALSE
cg10391629	AKAP11	0.12327	0.121822	0.140756	0.207144	0.0699789	0.0728751	0.0760244	0.0620733	0.0608564	0.0550628	0.0546761	0.050158	0.0577098	0.0863247	0.0914597	0.103309	0.0983639	0.102236	0.101478	0.104992	0.10394	0.102779	0.103076	0.0636313	0.0693652			FALSE
cg16222848	AKAP11	0.212808	0.0723551	0.111575	0.17291	0.0620496	0.0578614	0.0632308	0.0594293	0.0592899	0.0507112	0.0515416	0.0438494	0.0417477	0.072468	0.0818546	0.0799826	0.0967742	0.0889551	0.0810971	0.0833912	0.0940775	0.0907066	0.0857443	0.0653266	0.05229			FALSE
cg17921034	AKAP11	0.283019	0.142803	0.109312	0.149006	0.0655902	0.0648674	0.0654883	0.0579879	0.0303664	0.0421599	0.0429133	0.0449277	0.0446724	0.0719018	0.0859	0.0877098	0.0756596	0.0927144	0.090078	0.0879874	0.0985757	0.0744114	0.103699	0.0744169	0.0623236			FALSE
cg24132006	AKAP11	0.0293686	0.0282457	0.0252635	0.020652	0.0240999	0.0234381	0.0227318	0.0223344	0.0105303	0.0125821	0.0115465	0.0130831	0.012869	0.0370683	0.0337595	0.032311	0.039383	0.0262417	0.0318115	0.0385402	0.0532383	0.0209072	0.0306867	0.0297321	0.0223099			FALSE
cg06019170	AKAP12	0.357523	0.767342	0.868976	0.910964	0.0651898	0.099937	0.112854	0.156127	0.0378629	0.0844402	0.0418293	0.0434365	0.0317907	0.107151	0.118832	0.0843269	0.0849679	0.139334	0.0842585	0.104835	0.0884511	0.0987391	0.097092	0.0677147	0.159503			FALSE
cg11348249	AKAP12	0.75812	0.810811	0.712719	0.655499	0.502213	0.483832	0.550529	0.608233	0.213738	0.259131	0.249276	0.226996	0.202084	0.228481	0.321936	0.362868	0.336801	0.37802	0.321502	0.182494	0.198846	0.246967	0.210359	0.293277	0.278168			FALSE
cg12061236	AKAP12	0.77224	0.71982	0.410719	0.27142	0.431939	0.44874	0.488262	0.530177	0.209479	0.259203	0.215622	0.201263	0.221615	0.201523	0.320129	0.292331	0.278598	0.292418	0.309024	0.178303	0.192385	0.224595	0.187459	0.272353	0.253641			FALSE
cg12794224	AKAP12	0.211648	0.754056	0.938326	0.944763	0.0284105	0.0473315	0.0532016	0.118616	0.0164865	0.0580775	0.0152696	0.0208792	0.0218585	0.0592979	0.0672642	0.0330123	0.034755	0.108096	0.0367616	0.046887	0.0348829	0.0386887	0.0385338	0.0299219	0.0803103			FALSE
cg17520539	AKAP12	0.81554	0.700057	0.691297	0.60884	0.412042	0.41114	0.436754	0.46642	0.341692	0.391904	0.377613	0.345107	0.354486	0.399662	0.410091	0.38013	0.411975	0.359326	0.38305	0.228155	0.267772	0.286074	0.258546	0.379752	0.360939			FALSE
cg19038690	AKAP12	0.0613127	0.0646246	0.0565293	0.0794175	0.054493	0.0433393	0.0606513	0.0352955	0.0242521	0.0328017	0.0240945	0.0303884	0.0439596	0.0634725	0.0530149	0.0594887	0.056367	0.055474	0.0522782	0.0568391	0.0582848	0.0514727	0.0646222	0.0433881	0.0456763			FALSE
cg20068535	AKAP12	0.620654	0.386436	0.267455	0.541413	0.446299	0.441481	0.42714	0.470369	0.16478	0.17936	0.18841	0.157839	0.181135	0.193329	0.235459	0.241979	0.273726	0.263168	0.260362	0.161513	0.157824	0.162145	0.154059	0.226862	0.222698			FALSE
cg22942200	AKAP12	0.511046	0.297097	0.304538	0.273841	0.396183	0.407361	0.369154	0.459235	0.153822	0.186742	0.200869	0.167221	0.174273	0.16922	0.194749	0.21631	0.225955	0.210761	0.22026	0.151198	0.149491	0.146921	0.160507	0.145831	0.174763			FALSE
cg25855249	AKAP12	0.373048	0.816191	0.921134	0.951274	0.0676362	0.124378	0.142797	0.267319	0.0426775	0.143745	0.0379513	0.0416996	0.0200266	0.150719	0.137123	0.079578	0.106531	0.196732	0.0734086	0.0924774	0.0923758	0.0895678	0.0964349	0.0669272	0.186557			FALSE
cg01662769	AKAP5	0.0351086	0.0566579	0.0392849	0.0304054	0.0430884	0.0453552	0.0422535	0.0432368	0.0233194	0.0276927	0.0312886	0.0217871	0.0232162	0.0574238	0.067988	0.077762	0.0436545	0.0778378	0.0707209	0.0704241	0.0728246	0.0552948	0.070077	0.0386504	0.0438963			FALSE
cg02077085	AKAP5	0.0298176	0.05533	0.0914686	0.0736052	0.0213216	0.0208096	0.0251332	0.0157895	0.0198617	0.012359	0.0127239	0.0128492	0.00250172	0.0440216	0.0441887	0.0492646	0.0377342	0.0481755	0.0465082	0.0453178	0.0433834	0.0400071	0.0427547	0.0210037	0.0266768			FALSE
cg02797019	AKAP5	0.0788574	0.0515388	0.133382	0.115186	0.0498697	0.0450533	0.0587371	0.0332165	0.0212528	0.021752	0.0334306	0.0179802	0.0260031	0.0588769	0.0977907	0.079027	0.102561	0.0701346	0.0806919	0.067219	0.0778721	0.0655758	0.0735312	0.0657247	0.0616032			FALSE
cg04144589	AKAP5	0.0321869	0.0333735	0.0190981	0.0299063	0.0301079	0.0294441	0.0183735	0.0255551	0.0132598	0.0110375	0.0149748	0.0132565	0.0164421	0.0363498	0.0373571	0.0311207	0.0290186	0.0284556	0.0337441	0.0340889	0.0313583	0.0263865	0.0358301	0.0365448	0.0294769			FALSE
cg11312980	AKAP5	0.152318	0.146614	0.223326	0.120419	0.0296804	0.0261644	0.0470566	0.0295083	0.0840275	0.024109	0.0178127	0.0828102	0.0293545	0.0622399	0.061247	0.0684909	0.0641897	0.0688127	0.0539284	0.0541147	0.0681081	0.0587709	0.0654036	0.0512085	0.0543213			FALSE
cg15418581	AKAP5	0.02233	0.0327914	0.0318239	0.0475282	0.0815871	0.0696345	0.0631648	0.0673404	0.0467771	0.0532081	0.0289174	0.037783	0.0510414	0.0636972	0.060813	0.0723082	0.0609355	0.0648551	0.061066	0.0697555	0.0580988	0.0615475	0.0608466	0.0503145	0.0543698			FALSE
cg19602614	AKAP5	0.220703	0.152852	0.186472	0.186252	0.102792	0.0821256	0.0915013	0.0666103	0.0553743	0.0608449	0.0525949	0.0438943	0.0552446	0.0988184	0.111925	0.108091	0.0914901	0.120786	0.10955	0.111383	0.107582	0.109957	0.113372	0.102937	0.105205			FALSE
cg25134081	AKAP5	0.0776164	0.157131	0.1187	0.0841237	0.0554619	0.0764343	0.0462065	0.0726175	0.0826233	0.0720469	0.043725	0.070936	0.0648664	0.073695	0.0669908	0.0726257	0.0951	0.0654531	0.0785628	0.0755611	0.101433	0.0886699	0.0982673	0.088128	0.0760076			FALSE
[truncated: 55,229 more rows]

## Sheet: Genes uniqeuly meth in YST
		TargetID	TCAM2	NT2	GCT27	GCT44	GSM937263	GSM937265	GSM937267	GSM937269	GSM1009666	GSM100967	GSM100968	GSM100986	GSM1009688	OLD16	OLD17	OLD18	A29	A30	A31	CB76	CB15	CB9	CB23	middle_age 1	middle age 16
[truncated: 368 more rows]

[truncated: 6 more sheets: genes meth in Tera and YST, genes meth in all non-seminomas, genes meth in EC and YST, Genes uniquely meth in tera, genes meth in EC and tera, Genes uniquely meth in EC]
