# Supplementary material for: Genome-wide methylation analysis identifies genes silenced in non-seminoma cell lines
Source: NPJ Genom Med. 2016 Jan 13;1:15009–. doi: 10.1038/npjgenmed.2015.9 (PMC5685295; doi:10.1038/npjgenmed.2015.9)
Supplement: Supplementary Data 6 [file npjgenmed20159-s11.xls]

## Sheet: Sheet1
IlmnID	UCSC_RefGene_Name	UCSC_RefGene_Name_	UCSC_RefGene_Group	Relation_to_UCSC_CpG_Island	NCCIT	Detection Pval	TCAM-2	Detection Pval
cg00000029	RBL2	RBL2	TSS1500	N_Shore	0.0276095	0	0.189743	0
cg00000108	C3orf35;C3orf35	C3orf35	Body;3'UTR		0.986928	0	0.973712	0
cg00000109	FNDC3B;FNDC3B	FNDC3B	Body;Body		0.934548	0	0.94219	0
cg00000165				S_Shore	0.0552254	0	0.819239	0
cg00000236	VDAC3;VDAC3	VDAC3	3'UTR;3'UTR		0.915538	0	0.841171	0
cg00000289	ACTN1;ACTN1;ACTN1	ACTN1	3'UTR;3'UTR;3'UTR	N_Shore	0.677771	0	0.690427	0
cg00000292	ATP2A1;ATP2A1	ATP2A1	1stExon;1stExon	N_Shore	0.882595	0	0.849687	0
cg00000321	SFRP1	SFRP1	TSS1500	S_Shore	0.626259	0	0.887024	0
cg00000363				N_Shore	0.274131	0	0.472843	0
cg00000622	NIPA2;NIPA2;NIPA2;NIPA2	NIPA2	TSS200;TSS200;TSS200;TSS200	Island	0.00214469	0	0.0233896	0
cg00000658	MAN1B1	MAN1B1	Body	Island	0.88617	0	0.866289	0
cg00000714	TSEN34;TSEN34	TSEN34	Body;Body	S_Shore	0.061837	0	0.0786949	0
cg00000721	LRRC16A	LRRC16A	Body	S_Shelf	0.926797	0	0.970564	0
cg00000734	CNBP;CNBP;CNBP;CNBP;CNBP;CNBP	CNBP	5'UTR;5'UTR;5'UTR;5'UTR;5'UTR;5'UTR	Island	0.0245834	0	0.0303941	0
cg00000769	DDX55	DDX55	TSS200	Island	0.0511162	0	0.0605663	0
cg00000807	KLHL29	KLHL29	Body	Island	0.710111	0	0.824009	0
cg00000884	TLR2	TLR2	5'UTR	S_Shelf	0.862127	0	0.880771	0
cg00000905	FAM81A	FAM81A	Body		0.0397193	0	0.0270464	0
cg00000924	KCNQ1;KCNQ1OT1;KCNQ1		Body;Body;Body	Island	0.0265519	0	0.653283	0
cg00000948				Island	0.836805	0	0.799459	0
cg00000957	NPHP4	NPHP4	Body	Island	0.800028	0	0.734091	0
cg00001099	PSKH2	PSKH2	Body	N_Shore	0.746466	0	0.935768	0
cg00001245	MRPS25;MRPS25	MRPS25	1stExon;5'UTR	Island	0.0344678	0	0.0136042	0
cg00001249				S_Shelf	0.640401	0	0.302769	0
cg00001261					0.702759	0	0.620779	0
cg00001269				N_Shore	0.462213	0	0.215602	0
cg00001349	MAEL	MAEL	TSS200	Island	0.727026	0	0.648999	0
cg00001364	PROX1	PROX1	Body		0.922173	0	0.86614	0
cg00001446	ELOVL1	ELOVL1	Body	N_Shore	0.870807	0	0.787722	0
cg00001510	LILRA6	LILRA6	TSS1500		0.470413	0	0.478417	0
cg00001534	FAF1	FAF1	Body		0.654776	0	0.199961	0
cg00001582	LOC283050;LOC283050;LOC283050;ZMIZ1	0	TSS1500;TSS1500;TSS1500;TSS200	Island	0.0153663	0	0.0253095	0
cg00001583	NR5A2;NR5A2	NR5A2	Body;Body	Island	0.0248798	0	0.0113274	0
cg00001593					0.935509	0	0.785398	0
cg00001594	ROCK2;ROCK2	ROCK2	5'UTR;1stExon	Island	0.0188195	0	0.0175106	0
cg00001687	CDK10;CDK10;CDK10;CDK10;CDK10;CDK10	CDK10	Body;Body;Body;Body;Body;Body	S_Shore	0.962317	0	0.897097	0
cg00001747				Island	0.0716618	0	0.0391136	0
cg00001791	TMEM182	TMEM182	Body		0.887305	0	0.548512	0
cg00001793	ETV6	ETV6	Body		0.581705	0	0.337621	0
cg00001809					0.68862	0	0.637236	0
cg00001854	DNAJA2	DNAJA2	TSS1500	S_Shore	0.965727	0	0.946102	0
cg00001874	ATOH7;ATOH7	ATOH7	1stExon;3'UTR	N_Shore	0.026085	0	0.206853	0
cg00001930				S_Shelf	0.91466	0	0.914701	0
cg00002028	PINK1;PINK1	PINK1	1stExon;5'UTR	N_Shore	0.0441508	0	0.0394455	0
cg00002033	LRFN1	LRFN1	Body	Island	0.0105801	0	0.015775	0
cg00002080	RWDD2B	RWDD2B	Body	N_Shore	0.691686	0	0.805703	0
cg00002116	MRPL12;MRPL12	MRPL12	5'UTR;1stExon	Island	0.0147005	0	0.0062402	0
cg00002145	COL6A3;COL6A3;COL6A3	COL6A3	Body;Body;Body		0.667319	0	0.771384	0
cg00002190					0.601344	0	0.649429	0
cg00002224	C8orf31	C8orf31	TSS1500		0.13801	0	0.287265	0
cg00002236	RTTN	RTTN	TSS200	Island	0.0106277	0	0.00757387	0
cg00002406	CD2BP2;CD2BP2	CD2BP2	5'UTR;TSS200	Island	0.0112887	0	0.0116649	0
cg00002426	SLMAP	SLMAP	1stExon	S_Shore	0.0534929	0	0.0406201	0
cg00002449				S_Shelf	0.901903	0	0.90537	0
cg00002464	NOV	NOV	TSS200	Island	0.0706752	0	0.108215	0
cg00002473	CXCR2	CXCR2	TSS1500		0.943433	0	0.928012	0
cg00002490	MXD4	MXD4	TSS1500	Island	0.0194453	0	0.0256425	0
cg00002531	SND1;MIR593	0	Body;TSS200		0.976467	0	0.936732	0
cg00002591	MUSTN1	MUSTN1	TSS1500		0.944671	0	0.965393	0
cg00002593	TAS1R3	TAS1R3	Body	Island	0.677106	0	0.757321	0
cg00002597	ITGAD	ITGAD	3'UTR	N_Shore	0.784934	0	0.860287	0
cg00002646	S100A5	S100A5	TSS1500		0.670364	0	0.888139	0
cg00002660	SMARCC2;SMARCC2;SMARCC2	SMARCC2	TSS1500;TSS1500;TSS1500	Island	0.034903	0	0.0146639	0
cg00002719	C1orf114	C1orf114	TSS200	Island	0.0121626	0	0.00978576	0
cg00002749	TMEM49	TMEM49	Body		0.946089	0	0.92641	0
cg00002769				S_Shore	0.762752	0	0.772067	0
cg00002808	C1orf65;C1orf65	C1orf65	3'UTR;1stExon	S_Shore	0.620776	0	0.854135	0
cg00002809	DNAH17	DNAH17	Body		0.747253	0	0.790405	0
cg00002810	DAB1	DAB1	5'UTR	Island	0.052018	0	0.0546299	0
cg00002837					0.125197	0	0.0654552	0
cg00002930	NFKBIL1;NFKBIL1;ATP6V1G2;NFKBIL1;NFKBIL1;NFKBIL1;ATP6V1G2;NFKBIL1	0	5'UTR;5'UTR;TSS1500;1stExon;1stExon;5'UTR;TSS1500;5'UTR		0.0706492	0	0.0311483	0
cg00003014	BDH1;BDH1;BDH1	BDH1	5'UTR;5'UTR;5'UTR	N_Shore	0.904677	0	0.839367	0
cg00003091	SLBP	SLBP	TSS1500	S_Shore	0.0249224	0	0.0160713	0
cg00003173	CHCHD4;TMEM43;CHCHD4	0	TSS1500;Body;TSS1500	Island	0.0175732	0	0.0341263	0
cg00003181					0.687542	0	0.892945	0
cg00003187	RERE;RERE	RERE	5'UTR;5'UTR		0.992494	0	0.960119	0
cg00003202	RFX5;RFX5	RFX5	5'UTR;5'UTR	Island	0.0194584	0	0.00905471	0
cg00003287	TNNT2;TNNT2;TNNT2;TNNT2	TNNT2	5'UTR;5'UTR;5'UTR;5'UTR		0.0559605	0	0.0275273	0
cg00003298	LHX5	LHX5	Body	Island	0.0335531	0	0.0153088	0
cg00003305				Island	0.336743	0	0.144551	0
cg00003345	CASZ1;CASZ1	CASZ1	5'UTR;5'UTR		0.70659	0	0.778759	0
cg00003513	CASZ1;CASZ1	CASZ1	5'UTR;5'UTR	N_Shore	0.928664	0	0.943626	0
cg00003529	C3orf16	C3orf16	1stExon		0.312208	0	0.343914	0
cg00003578				Island	0.706386	0	0.408987	0
cg00003625	WFIKKN2	WFIKKN2	TSS200		0.867728	0	0.808237	0
cg00003722					0.954851	0	0.933242	0
cg00003784	CCDC45;DDX5	0	TSS200;TSS1500	Island	0.0144833	0	0.0154563	0
cg00003818	OCEL1	OCEL1	TSS1500	N_Shore	0.289537	0	0.166608	0
cg00003858	RNF220	RNF220	Body	N_Shelf	0.592388	0	0.64378	0
cg00003900					0.115736	0	0.332187	0
cg00003965	RETNLB	RETNLB	TSS1500		0.86421	0	0.907004	0
cg00003969				S_Shore	0.683692	0	0.808425	0
cg00003994	MEOX2	MEOX2	1stExon		0.0289915	0	0.0283791	0
cg00004055	CKLF;CKLF;CKLF;CKLF;CKLF	CKLF	Body;Body;Body;Body;Body	S_Shore	0.040223	0	0.223318	0
cg00004061					0.354569	0	0.0816058	0
cg00004067	TRANK1	TRANK1	Body	N_Shelf	0.769436	0	0.877825	0
cg00004072	ZFP36	ZFP36	Body	Island	0.0814061	0	0.245434	0
cg00004073	AGAP1;AGAP1	AGAP1	Body;Body	N_Shore	0.836305	0	0.0110685	0
cg00004082	SLC2A9;SLC2A9	SLC2A9	Body;Body	N_Shore	0.084096	0	0.429831	0
cg00004089	MXRA7;MXRA7;MXRA7	MXRA7	Body;3'UTR;Body		0.882512	0	0.797616	0
cg00004105	LOXL4	LOXL4	Body		0.588698	0	0.734535	0
cg00004121				Island	0.562414	0	0.516345	0
cg00004192	P2RX6P	P2RX6P	TSS200	N_Shore	0.804425	0	0.856043	0
cg00004207	SFRS7	SFRS7	Body	N_Shore	0.0448445	0	0.0305045	0
cg00004209				N_Shelf	0.491487	0	0.587507	0
cg00004219	EP400	EP400	Body		0.930001	0	0.667015	0
cg00004257	CSMD2	CSMD2	Body	Island	0.454776	0	0.580815	0
cg00004421	EIF4A1;SENP3	0	TSS1500;3'UTR	N_Shore	0.886565	0	0.541271	0
cg00004429	EHMT1	EHMT1	Body	N_Shore	0.926781	0	0.898307	0
cg00004533	AGPAT3;AGPAT3	AGPAT3	3'UTR;3'UTR	N_Shore	0.966462	0	0.952147	0
cg00004562	CDSN;PSORS1C1	0	TSS1500;5'UTR		0.797963	0	0.858971	0
cg00004608				N_Shore	0.379697	0	0.548598	0
cg00004667	ZBTB17	ZBTB17	5'UTR		0.9173	0	0.651022	0
cg00004700	FHL2;FHL2;FHL2;FHL2	FHL2	5'UTR;5'UTR;5'UTR;5'UTR	N_Shore	0.678061	0	0.318002	0
cg00004771				Island	0.898235	0	0.970485	0
cg00004773					0.975128	0	0.927034	0
cg00004775				N_Shore	0.925005	0	0.884213	0
cg00004806	AGPAT4	AGPAT4	Body		0.848978	0	0.720015	0
cg00004818	AGA	AGA	TSS1500	S_Shore	0.209241	0	0.129089	0
cg00004859					0.843248	0	0.82957	0
cg00004883	LDHD;LDHD	LDHD	Body;Body	Island	0.95777	0	0.97951	0
cg00004939	C14orf181;C14orf181	C14orf181	3'UTR;1stExon	Island	0.0404253	0	0.0142776	0
cg00004963	LOC729176;C6orf103	0	TSS200;Body		0.981207	0	0.534851	0
cg00004979	SH2B3	SH2B3	Body		0.832914	0	0.830691	0
cg00004996	MTMR7	MTMR7	TSS1500	S_Shore	0.041252	0	0.0101995	0
cg00005010	MT1F	MT1F	TSS200	Island	0.0404727	0	0.0131869	0
cg00005040	RSPO3	RSPO3	TSS1500	N_Shore	0.260892	0	0.338238	0
cg00005072	ANKRD11	ANKRD11	Body	Island	0.824658	0	0.873095	0
cg00005083	TDRD6;TDRD6	TDRD6	TSS200;TSS200	Island	0.812683	0	0.621386	0
cg00005112	WWP2;WWP2	WWP2	TSS200;Body		0.724205	0	0.546486	0
cg00005164	GRAMD1A;GRAMD1A	GRAMD1A	Body;Body	N_Shore	0.869182	0	0.863476	0
cg00005166	OR1F2P	OR1F2P	TSS1500		0.259359	0	0.52404	0
cg00005215	SERPINB12	SERPINB12	TSS200		0.600016	0	0.913757	0
cg00005297	DOK7;DOK7	DOK7	Body;Body	Island	0.716023	0	0.233376	0
cg00005306	SRCAP	SRCAP	TSS1500	Island	0.0299681	0	0.014021	0
cg00005390	AMDHD2;ATP6V0C;AMDHD2	0	TSS1500;Body;TSS1500	N_Shore	0.841992	0	0.71324	0
cg00005437	DRG2;MYO15A	0	3'UTR;TSS1500		0.852587	0	0.83827	0
cg00005541				Island	0.778684	0	0.836815	0
cg00005543	TCTE3;C6orf70;TCTE3	0	5'UTR;TSS200;1stExon	Island	0.0248243	0	0.0465843	0
cg00005617	EFNB1	EFNB1	Body	N_Shore	0.850484	0	0.505628	0
cg00005619	FAM180B	FAM180B	Body	N_Shelf	0.923681	0	0.864383	0
cg00005622				N_Shore	0.884765	0	0.449813	0
cg00005740					0.843503	0	0.878222	0
cg00005817	MTHFD2L	MTHFD2L	3'UTR		0.467184	0	0.0604959	0
cg00005847	HOXD3	HOXD3	5'UTR	N_Shore	0.49859	0	0.854598	0
cg00005849				N_Shore	0.773251	0	0.913349	0
cg00005861				S_Shelf	0.781836	0	0.146434	0
cg00006032	GPHN;GPHN;GPHN;GPHN	GPHN	1stExon;5'UTR;1stExon;5'UTR	Island	0.0534843	0	0.0478123	0
cg00006081	HMX2	HMX2	Body	Island	0.0971478	0	0.414461	0
cg00006090	PMFBP1;PMFBP1	PMFBP1	TSS1500;TSS1500		0.836833	0	0.80225	0
cg00006122	C12orf44;C12orf44	C12orf44	TSS1500;TSS1500	N_Shore	0.0380929	0	0.0416556	0
cg00006198	TDRD10;TDRD10	TDRD10	5'UTR;5'UTR	S_Shore	0.865736	0	0.915487	0
cg00006243	OTOF	OTOF	Body	Island	0.320722	0	0.0354167	0
cg00006397	NHLH1	NHLH1	TSS200	N_Shelf	0.752658	0	0.484953	0
cg00006414	ZNF425;ZNF398	0	Body;TSS1500	N_Shore	0.0592687	0	0.0147516	0
cg00006459					0.917171	0	0.874026	0
cg00006626	NUP210L;NUP210L	NUP210L	1stExon;1stExon		0.851277	0	0.87135	0
cg00006787					0.858359	0	0.91236	0
cg00006815	IL1RAPL2	IL1RAPL2	TSS200	N_Shore	0.0498821	0	0.0101136	0
cg00006867	LOC283761;LOC283761;LOC283761;LOC283761	LOC283761	Body;Body;Body;Body		0.176351	0	0.399529	0
cg00006884	CCDC126;CCDC126	CCDC126	5'UTR;1stExon	Island	0.0163966	0	0.0177041	0
cg00006948				Island	0.0503363	0	0.0131697	0
cg00007032	MTUS2;MTUS2	MTUS2	Body;TSS200		0.0268433	0	0.0175154	0
cg00007036	ZNF362	ZNF362	Body	Island	0.752554	0	0.846837	0
cg00007064	LHX6;LHX6	LHX6	Body;Body	N_Shore	0.943385	0	0.849697	0
cg00007076	RRS1;RRS1	RRS1	1stExon;3'UTR	N_Shore	0.00347044	0	0.0228082	0
cg00007215				Island	0.0984114	0	0.194841	0
cg00007221	PTPRF;PTPRF	PTPRF	5'UTR;5'UTR	S_Shore	0.780723	0	0.522905	0
cg00007226	PACS2;PACS2	PACS2	1stExon;1stExon	Island	0.0351859	0	0.0451387	0
cg00007239	C4orf39;TRIM61	0	TSS1500;Body	N_Shore	0.679508	0	0.266831	0
cg00007269	ZNF77	ZNF77	TSS200	Island	0.0158561	0	0.024929	0
cg00007300	LRRC16B	LRRC16B	Body	Island	0.0137447	0	0.0325841	0
cg00007324	ZBTB7A	ZBTB7A	Body	Island	0.983873	0	0.989187	0
cg00007326	CACNA1A;CACNA1A	CACNA1A	Body;Body	Island	0.552258	0	0.699161	0
cg00007420	C6orf168	C6orf168	Body	N_Shore	0.168939	0	0.00445914	0
cg00007426					0.882245	0	0.845153	0
cg00007466	ZNF358	ZNF358	Body	Island	0.930093	0	0.896436	0
cg00007540				S_Shelf	0.913447	0	0.894346	0
cg00007644	SLC6A5	SLC6A5	Body	Island	0.297796	0	0.663828	0
cg00007675	LOC728024;ERLIN2	0	TSS1500;Body		0.557328	0	0.069575	0
cg00007800				N_Shore	0.737972	0	0.534704	0
cg00007810				S_Shelf	0.633112	0	0.75836	0
cg00007898	DSTYK;DSTYK	DSTYK	1stExon;1stExon	Island	0.0193834	0	0.0109394	0
cg00007981	PANX1	PANX1	1stExon	Island	0.000898452	0	0.00591425	0
cg00007987	ZNF581	ZNF581	Body	Island	0.845325	0	0.712068	0
cg00008004				Island	0.0660728	0	0.0373763	0
cg00008033	ZNF613;ZNF613	ZNF613	TSS1500;TSS1500		0.00630926	0	0.0169445	0
cg00008036	FAM163A	FAM163A	TSS1500	Island	0.0448796	0	0.209124	0
cg00008188	C14orf181	C14orf181	1stExon	Island	0.0262797	0	0.0355666	0
cg00008345	PDE6D	PDE6D	Body	N_Shore	0.926538	0	0.964027	0
cg00008387	TMEM188	TMEM188	TSS200	Island	0.068725	0	0.0609041	0
cg00008446	NTRK1;INSRR	0	Body;Body	Island	0.255265	0	0.285312	0
cg00008452	APAF1;APAF1;APAF1;APAF1;APAF1	APAF1	Body;Body;Body;3'UTR;Body		0.937714	0	0.775613	0
cg00008488				N_Shore	0.081218	0	0.240536	0
cg00008493	COX8C;KIAA1409	0	Body;5'UTR	Island	0.950175	0	0.941408	0
cg00008544	GFPT2	GFPT2	Body	N_Shore	0.727611	0	0.912041	0
cg00008564				N_Shelf	0.821588	0	0.649359	0
cg00008612	DIAPH3	DIAPH3	Body		0.940298	0	0.865539	0
cg00008621	HIF1A;HIF1A	HIF1A	Body;Body		0.92148	0	0.8638	0
cg00008629	ROD1;ROD1;ROD1	ROD1	Body;Body;5'UTR	N_Shore	0.268906	0	0.0342644	0
cg00008647	FAIM3;FAIM3;FAIM3	FAIM3	Body;Body;Body	Island	0.0523925	0	0.0444568	0
cg00008665	C3orf39	C3orf39	5'UTR	N_Shore	0.425006	0	0.587782	0
cg00008671	FAM190B	FAM190B	TSS1500	N_Shore	0.631131	0	0.916392	0
cg00008695				N_Shore	0.933045	0	0.80479	0
cg00008713	IMPA2	IMPA2	TSS1500	Island	0.0457819	0	0.0352952	0
cg00008737	LRRC4B	LRRC4B	Body	Island	0.8778	0	0.904035	0
cg00008800					0.922394	0	0.939589	0
cg00008810	DMRTB1	DMRTB1	TSS1500	N_Shore	0.917618	0	0.973435	0
cg00008819	C4orf44;C4orf44	C4orf44	3'UTR;Body	S_Shelf	0.879842	0	0.880455	0
cg00008823	NRD1;NRD1	NRD1	1stExon;1stExon	Island	0.00531852	0	0.00309457	0
cg00008839	OAZ1	OAZ1	TSS1500	Island	0.00356094	0	0.00682387	0
cg00008932	RPS4X	RPS4X	TSS1500	S_Shore	0.853713	0	0.868193	0
cg00008945	HMGN5	HMGN5	5'UTR		0.00480603	0	0.00195618	0
cg00008971	MMACHC;CCDC163P	0	Body;TSS1500	S_Shore	0.605559	0	0.843677	0
cg00009001	MIR1178;CIT	0	TSS1500;Body		0.950107	0	0.936441	0
cg00009038				Island	0.49213	0	0.204535	0
cg00009053	SYT7	SYT7	3'UTR	Island	0.61491	0	0.706245	0
cg00009088	VPS37C	VPS37C	TSS1500	S_Shore	0.98451	0	0.976324	0
cg00009167	KIAA1324;C1orf194;C1orf194	0	TSS200;5'UTR;1stExon	Island	0.0926543	0	0.0463032	0
cg00009196	RIN2	RIN2	Body	N_Shore	0.86181	0	0.736994	0
cg00009214	DERA	DERA	Body	S_Shore	0.0966264	0	0.0698479	0
cg00009292				Island	0.149637	0	0.871724	0
cg00009293	AEBP1	AEBP1	Body	N_Shore	0.814986	0	0.779858	0
cg00009306					0.920263	0	0.782085	0
cg00009349					0.77498	0	0.728783	0
cg00009364	PELI2	PELI2	Body	Island	0.0114872	0	0.00356134	0
cg00009407	TTC8;TTC8;TTC8	TTC8	TSS200;TSS200;TSS200	Island	0.0182537	0	0.0179207	0
cg00009412	DDX18	DDX18	1stExon	Island	0.00549562	0	0.00281543	0
cg00009421	ABCG5;ABCG8	0	Body;TSS1500		0.752967	0	0.891373	0
cg00009436					0.808123	0	0.888911	0
cg00009523	SNTG2	SNTG2	Body	S_Shore	0.408426	0	0.0211523	0
cg00009553	CDH8	CDH8	Body		0.956886	0	0.458611	0
cg00009750	CDK15	CDK15	Body		0.951895	0	0.00930344	0
cg00009796				Island	0.74711	0	0.172834	0
cg00009834					0.882286	0	0.894835	0
cg00009871	LOC121952	LOC121952	TSS200		0.706797	0	0.276163	0
cg00009916	AK3L1;AK3L1;AK3L1	AK3L1	5'UTR;TSS200;5'UTR	Island	0.00584234	0	0.0131601	0
cg00009922	COL4A1	COL4A1	Body		0.943724	0	0.964476	0
cg00009927				S_Shore	0.868997	0	0.840289	0
cg00009944				N_Shore	0.721874	0	0.839549	0
cg00009970	MEX3C;MEX3C	MEX3C	1stExon;5'UTR	N_Shore	0.00937465	0	0.0154499	0
cg00010046	MGC23284;MGC23284;MVD	0	TSS1500;TSS1500;1stExon	Island	0.0175929	0	0.0216254	0
cg00010078	SH3RF3	SH3RF3	Body		0.914293	0	0.95522	0
cg00010108					0.864202	0	0.90555	0
cg00010168	MMS19;UBTD1	0	TSS1500;TSS200	Island	0.0755797	0	0.0642894	0
cg00010242	TSHR	TSHR	Body		0.382595	0	0.221459	0
cg00010266	MFSD3	MFSD3	TSS200	Island	0.0146448	0	0.0193382	0
cg00010445	RFX1	RFX1	Body	Island	0.0485519	0	0.0679781	0
cg00010654	HECTD3	HECTD3	Body	N_Shore	0.185694	0	0.256548	0
cg00010659	TMEM14C;TMEM14C	TMEM14C	TSS200;TSS200	Island	0.0343015	0	0.0208551	0
cg00010672				S_Shelf	0.90844	0	0.922606	0
cg00010742	BARHL2	BARHL2	TSS200	N_Shore	0.0980618	0	0.169439	0
cg00010789	NCL;SNORA75;SNORD20	0	Body;TSS1500;TSS200		0.95051	0	0.925295	0
cg00010853	KIAA1949;KIAA1949	KIAA1949	Body;1stExon	N_Shore	0.923653	0	0.630626	0
cg00010890					0.829173	0	0.811321	0
cg00010932	METTL5	METTL5	Body	N_Shore	0.0360645	0	0.0233491	0
cg00010946	SHOX2;SHOX2;SHOX2	SHOX2	Body;Body;Body	N_Shore	0.613291	0	0.842027	0
cg00010947	HELQ;MRPS18C	0	TSS1500;Body	S_Shore	0.0168481	0	0.00431038	0
cg00010954					0.728442	0	0.169907	0
cg00010992	TIGD2	TIGD2	TSS1500	Island	0.00736751	0	0.0212926	0
cg00011122	C16orf75	C16orf75	TSS1500	N_Shore	0.0141044	0	0.0147054	0
cg00011200	EBP;EBP	EBP	1stExon;5'UTR	Island	0.521454	0	0.23745	0
cg00011203				S_Shore	0.0711576	0	0.18658	0
cg00011225	WNT6	WNT6	Body	Island	0.14525	0	0.900151	0
cg00011239					0.91664	0	0.830629	0
cg00011247	YTHDF3	YTHDF3	TSS200	Island	0.0178346	0	0.0195632	0
cg00011284	RBL2	RBL2	Body	S_Shore	0.0373846	0	0.0215088	0
cg00011346	ERBB4;ERBB4	ERBB4	TSS1500;TSS1500	Island	0.0285731	0	0.0202293	0
cg00011350	MLL2	MLL2	Body		0.664142	0	0.61191	0
cg00011459	TMEM186;PMM2	0	Body;TSS1500	N_Shore	0.978887	0	0.963507	0
cg00011460	RBM47;RBM47	RBM47	Body;Body	Island	0.930453	0	0.93304	0
cg00011482	PAX9	PAX9	5'UTR	S_Shore	0.355352	0	0.715567	0
cg00011513	LCE5A	LCE5A	3'UTR	N_Shelf	0.101651	0	0.235227	0
cg00011564	NLRC3	NLRC3	3'UTR		0.823686	0	0.947236	0
cg00011578	PPP5C	PPP5C	1stExon	Island	0.0966948	0	0.0826629	0
cg00011605				N_Shelf	0.891551	0	0.903317	0
cg00011616					0.944769	0	0.954445	0
cg00011717					0.85695	0	0.845787	0
cg00011740				Island	0.413706	0	0.280366	0
cg00011754	GRIP2	GRIP2	TSS1500		0.882936	0	0.922293	0
cg00011856	IGFBP5	IGFBP5	TSS1500	S_Shore	0.33893	0	0.395033	0
cg00011861				S_Shore	0.467604	0	0.437902	0
cg00011891	UBL4A	UBL4A	Body	Island	0.549169	0	0.0239576	0
cg00011924	RNF222	RNF222	TSS200		0.542525	0	0.051286	0
cg00011994	FLOT1;IER3	0	TSS1500;Body	Island	0.0327985	0	0.0266065	0
cg00012036	H3F3B	H3F3B	5'UTR	Island	0.0551331	0	0.0416708	0
cg00012123	TPPP	TPPP	Body	N_Shore	0.976496	0	0.842746	0.00166667
cg00012126				S_Shore	0.0295402	0	0.0116751	0
cg00012148	TINAG	TINAG	TSS1500		0.610241	0	0.316188	0
cg00012194	PLXNB2	PLXNB2	Body	Island	0.859147	0	0.858108	0
cg00012199	ANG;RNASE4	0	TSS1500;TSS1500	Island	0.00771318	0	0.0156699	0
cg00012203	ARPC2;ARPC2	ARPC2	TSS200;5'UTR	Island	0.0170403	0	0.00359294	0
cg00012238	CABYR;CABYR;CABYR;CABYR;CABYR;CABYR	CABYR	TSS1500;TSS1500;TSS1500;TSS1500;TSS1500;TSS1500	N_Shore	0.929505	0	0.886003	0
cg00012317	FCGR1C	FCGR1C	Body		0.848813	0	0.809209	0
cg00012343	DTNBP1;DTNBP1;DTNBP1	DTNBP1	Body;Body;Body		0.952157	0	0.898399	0
cg00012362	S100A13;S100A13;S100A13;S100A13;S100A1;S100A13;S100A13	0	5'UTR;1stExon;5'UTR;5'UTR;TSS1500;5'UTR;5'UTR		0.0831542	0	0.099156	0
cg00012386	JMJD4;JMJD4;SNAP47	0	Body;Body;TSS200	N_Shore	0.0261276	0	0.0209815	0
cg00012395				N_Shore	0.956343	0	0.939793	0
cg00012397	KCNC1;KCNC1	KCNC1	TSS1500;TSS1500	Island	0.0326969	0	0.0227882	0
cg00012469				N_Shore	0.0541716	0	0.0421609	0
cg00012522	ARRDC4;ARRDC4	ARRDC4	1stExon;5'UTR	Island	0.582404	0	0.0241392	0
cg00012529	GALNT9	GALNT9	Body	S_Shore	0.892862	0	0.62109	0
cg00012576	GPC6	GPC6	Body		0.70231	0	0.515775	0
cg00012638	KCNK17;KCNK17	KCNK17	Body;Body	N_Shore	0.447426	0	0.502717	0
cg00012692	GJB6;GJB6;GJB6;GJB6	GJB6	5'UTR;5'UTR;5'UTR;TSS200	N_Shore	0.0970152	0	0.646425	0
cg00012698	AVEN	AVEN	3'UTR		0.641357	0	0.0179228	0
cg00012701				Island	0.0763867	0	0.0427692	0
cg00012762	SLC9A3R1	SLC9A3R1	TSS200	Island	0.0454676	0	0.120625	0
cg00012792	MUTED	MUTED	Body	Island	0.0646136	0	0.0302365	0
cg00012920	FBF1	FBF1	Body	S_Shore	0.868994	0	0.579276	0
cg00012960				Island	0.937201	0	0.970558	0
cg00012992	PRKCH	PRKCH	TSS200	Island	0.0423933	0	0.0386699	0
cg00013006	OR52B4	OR52B4	TSS1500		0.836337	0	0.760333	0
cg00013015					0.921638	0	0.892385	0
cg00013196	DCAF4L2	DCAF4L2	1stExon	N_Shore	0.944259	0	0.976879	0
cg00013301				N_Shelf	0.724504	0	0.860996	0
cg00013349	ST6GALNAC3	ST6GALNAC3	Body		0.901454	0	0.261076	0
cg00013369					0.84806	0	0.878816	0
cg00013374	TRIM56	TRIM56	5'UTR	N_Shore	0.91784	0	0.881301	0
cg00013409	EPHA10;EPHA10	EPHA10	TSS1500;TSS1500	S_Shore	0.221955	0	0.0497525	0
cg00013410	MED13;MED13	MED13	1stExon;5'UTR	Island	0.065019	0	0.0314698	0
cg00013441	CCDC62;CCDC62;CCDC62	CCDC62	TSS200;TSS200;TSS200		0.317396	0	0.238965	0
cg00013451	STC1	STC1	Body		0.0673383	0	0.287266	0
cg00013475	DYSF;DYSF;DYSF;DYSF;DYSF;DYSF;DYSF	DYSF	TSS200;TSS200;TSS200;TSS200;TSS200;TSS200;TSS200	Island	0.146318	0	0.0375585	0
cg00013540	GTF2IRD2B	GTF2IRD2B	5'UTR	Island	0.0106531	0	0.00894401	0
cg00013543	TNXB	TNXB	Body		0.537979	0	0.550993	0
cg00013569	RAB40B	RAB40B	3'UTR		0.928856	0	0.963984	0
cg00013618					0.860791	0	0.565855	0
cg00013655	PIGQ;PIGQ	PIGQ	Body;Body	N_Shore	#N/A	#N/A	#N/A	#N/A
cg00013660				N_Shore	0.792937	0	0.761674	0
cg00013733	DAZAP1;DAZAP1	DAZAP1	Body;Body	N_Shore	0.969603	0	0.941734	0
cg00013804	ASAP2;ASAP2	ASAP2	Body;Body		0.857878	0	0.70318	0
cg00013809	PTPRN2;PTPRN2;PTPRN2	PTPRN2	Body;Body;Body	N_Shore	0.937771	0	0.928754	0
cg00013899	CACHD1	CACHD1	Body		0.978583	0	0.965248	0
cg00013993	ARHGEF18;ARHGEF18	ARHGEF18	Body;Body	S_Shore	0.955388	0	0.941787	0
cg00014085	ELMOD3;ELMOD3;ELMOD3;ELMOD3;RETSAT	0	TSS1500;TSS1500;TSS1500;TSS1500;1stExon	N_Shore	0.0259008	0	0.0163146	0
cg00014104	MAPK1;MAPK1	MAPK1	Body;Body	N_Shore	0.0520288	0	0.152242	0
cg00014112	GYPC;GYPC	GYPC	TSS200;TSS200	N_Shore	0.0217038	0	0.0264322	0
cg00014118	KIAA1751	KIAA1751	TSS1500	S_Shore	0.570316	0	0.885331	0
cg00014152	WDR13;WDR13;WDR13;WDR13	WDR13	Body;Body;5'UTR;1stExon	Island	0.955713	0	0.838319	0
cg00014168	ESPN	ESPN	Body	Island	0.885686	0	0.617654	0
cg00014194	OLFM1;OLFM1	OLFM1	Body;Body	N_Shore	0.657738	0	0.178479	0
cg00014203	KDM6B;TMEM88	0	3'UTR;TSS1500	N_Shore	0.865206	0	0.620715	0
cg00014260	T-SP1	T-SP1	TSS200		0.769115	0	0.503207	0
cg00014272	SPPL2B;SPPL2B;LSM7	0	Body;Body;TSS1500	S_Shore	0.0234971	0	0.0201901	0
cg00014285				S_Shore	0.0109864	0	0.0199964	0
cg00014289				Island	0.0663794	0	0.159475	0
cg00014301	TSSC1	TSSC1	Body		0.973491	0	0.960199	0
cg00014333					0.744844	0	0.536902	0
cg00014377					0.682193	0	0.659685	0
cg00014445	PTPRF;PTPRF	PTPRF	Body;Body	S_Shelf	0.905646	0	0.916951	0
cg00014484					0.933264	0	0.855894	0
cg00014561	NUP93	NUP93	TSS1500	N_Shore	0.462392	0	0.737459	0
cg00014638	2005-03-01	2005-03-01	3'UTR		0.117884	0	0.121225	0
cg00014665					0.966128	0	0.896273	0
cg00014667				N_Shore	0.765278	0	0.754359	0
cg00014733	AP1B1;SNORD125;AP1B1;AP1B1	0	Body;TSS1500;Body;Body		0.915108	0	0.940849	0
cg00014748					0.540569	0	0.618397	0
cg00014752	KIF3A	KIF3A	TSS200	S_Shore	0.0274379	0	0.0269389	0
cg00014754	PSCA	PSCA	TSS200		0.659124	0	0.382145	0
cg00014786				N_Shore	0.976712	0	0.868177	0
cg00014806	GADD45B	GADD45B	TSS1500	Island	0.600298	0	0.0195824	0
cg00014830				Island	0.491356	0	0.221364	0
cg00014837	ACRBP	ACRBP	TSS1500	S_Shore	0.854285	0	0.367013	0
cg00014900	DPH2;DPH2	DPH2	3'UTR;3'UTR	N_Shore	0.826104	0	0.828658	0
cg00014986	ANAPC11;ANAPC11;ANAPC11;ANAPC11;ANAPC11;ANAPC11;ANAPC11;ANAPC11;ANAPC11;THOC4	0	5'UTR;5'UTR;5'UTR;5'UTR;5'UTR;5'UTR;1stExon;TSS200;1stExon;TSS1500	Island	0.00182833	0	0.0118544	0
cg00014996	USP14;USP14	USP14	TSS200;TSS200	Island	0.00662733	0	0.0216581	0
cg00014998	HOXD4;MIR10B	0	TSS1500;TSS200	Island	0.862711	0	0.975021	0
cg00015024	CCNJ;CCNJ;CCNJ	CCNJ	TSS200;TSS200;TSS200	Island	0.0588635	0	0.06652	0
cg00015058				Island	0.0204416	0	0.0093176	0
cg00015121	THTPA;THTPA;THTPA	THTPA	TSS1500;TSS1500;TSS1500	N_Shore	0.352831	0	0.530442	0
cg00015261					0.220237	0	0.0953554	0
cg00015286					0.868694	0	0.85509	0
cg00015319	FLJ12825	FLJ12825	Body	Island	0.547907	0	0.411221	0
cg00015340					0.863724	0	0.124453	0
cg00015343	TSPAN18	TSPAN18	5'UTR		0.866263	0	0.884117	0
cg00015373				N_Shore	0.863769	0	0.94097	0
cg00015530	PARP10	PARP10	Body	S_Shore	0.856492	0	0.769619	0
cg00015572	GPX6	GPX6	Body		0.844761	0	0.876378	0
cg00015603	MYEOV2	MYEOV2	Body	S_Shore	0.864584	0	0.763465	0
cg00015639	NRL	NRL	TSS1500	S_Shelf	0.630232	0	0.71024	0
cg00015699					0.845154	0	0.909086	0
cg00015770	QRFPR;QRFPR	QRFPR	1stExon;5'UTR	Island	0.059212	0	0.0742962	0
cg00015930					0.677222	0	0.93672	0
cg00016066	TCF12;LOC145783;TCF12;TCF12;TCF12	0	TSS200;Body;TSS200;TSS200;TSS200	Island	0.0113156	0	0.00947462	0
cg00016127	OR8U8;OR5M11	0	Body;1stExon		0.924585	0	0.518507	0
cg00016156	NPM1;NPM1;NPM1	NPM1	Body;Body;Body	Island	0.0160712	0	0.00880983	0
cg00016223	STK38;STK38	STK38	1stExon;5'UTR	Island	0.00752417	0	0.00868281	0
cg00016238					0.835374	0	0.905494	0
cg00016255	AARSD1;AARSD1;RUNDC1;AARSD1	0	TSS1500;TSS1500;Body;TSS1500	S_Shore	0.275632	0	0.123696	0
cg00016324	ARHGAP15	ARHGAP15	Body		0.766241	0	0.207734	0
cg00016360	DNAH11	DNAH11	TSS1500	N_Shore	0.655713	0	0.562765	0
cg00016406	KIF26A	KIF26A	Body	Island	0.966939	0	0.978696	0
cg00016439	ST8SIA3	ST8SIA3	TSS1500	N_Shore	0.894135	0	0.910682	0
cg00016481	ZFHX4	ZFHX4	Body		0.969767	0	0.763571	0
cg00016498	RAB5C;RAB5C	RAB5C	TSS200;TSS200	Island	0.012968	0	0.0162706	0
cg00016522	MTM1	MTM1	5'UTR	S_Shore	0.00803114	0	0.0214766	0
cg00016593	SLFNL1;SLFNL1	SLFNL1	Body;Body	Island	0.833359	0	0.912662	0
cg00016618	CRAMP1L	CRAMP1L	Body	Island	0.853457	0	0.874723	0
cg00016718	MUT	MUT	Body		0.911406	0	0.906117	0
cg00016783	KIDINS220	KIDINS220	Body		0.908685	0	0.888359	0
cg00016802	CAGE1;CAGE1;CAGE1	CAGE1	Body;Body;Body		0.745569	0	0.644807	0
cg00016814	CNTNAP2	CNTNAP2	Body		0.700859	0	0.851049	0.005
cg00016841	SLC5A2	SLC5A2	Body	Island	0.0921704	0	0.0902221	0
cg00016892	C19orf69	C19orf69	TSS1500	S_Shelf	0.564321	0	0.738687	0
cg00016913	PIPOX	PIPOX	TSS200		0.0125576	0	0.341829	0
cg00016934	BCOR;BCOR	BCOR	5'UTR;5'UTR	Island	0.136746	0	0.17868	0
cg00016968	RHOC;RHOC;RHOC	RHOC	TSS1500;TSS1500;TSS1500	S_Shore	0.16961	0	0.174828	0
cg00016996	RER1	RER1	Body	Island	0.987143	0	0.976155	0
cg00017002	PGBD1	PGBD1	TSS200	Island	0.0498889	0	0.0433419	0
cg00017033	C14orf135;C14orf135	C14orf135	5'UTR;1stExon	Island	0.0445265	0	0.0402252	0
cg00017059	SRBD1	SRBD1	Body		0.962297	0	0.967748	0
cg00017062					0.433332	0	0.427939	0
cg00017121	THRA;THRA	THRA	Body;Body		0.926798	0	0.860112	0
cg00017157					0.0250833	0	0.00524145	0
cg00017188	WIPF2	WIPF2	5'UTR	Island	0.0333739	0	0.0315039	0
cg00017203	PLEC1;PLEC1;PLEC1;PLEC1;PLEC1;PLEC1;PLEC1;PLEC1	PLEC1	Body;Body;Body;Body;Body;Body;Body;Body	Island	0.862047	0	0.889024	0
cg00017221				Island	0.622195	0	0.0135991	0
cg00017271	BIRC5;BIRC5;BIRC5;EPR1	0	3'UTR;3'UTR;3'UTR;Body		0.837873	0	0.788256	0
cg00017362					0.0498762	0	0.509124	0
cg00017363					0.0364552	0	0.00758238	0
cg00017429					0.957283	0	0.9703	0
cg00017437				Island	0.830578	0	0.866604	0
cg00017441	MAST3	MAST3	Body	Island	0.0134066	0	0.00892728	0
cg00017461	OSM	OSM	TSS1500		0.865048	0	0.916776	0
cg00017475	ABO	ABO	Body	Island	0.785701	0	0.925865	0
cg00017489	DPP6	DPP6	TSS1500	Island	0.325726	0	0.0383576	0
cg00017546	MED18;MED18	MED18	Body;Body	S_Shelf	0.625815	0	0.529005	0
cg00017601	PTK2B;PTK2B;PTK2B;PTK2B	PTK2B	Body;Body;Body;Body		0.821122	0	0.812665	0
cg00017639	SLC28A1;SLC28A1	SLC28A1	Body;3'UTR		0.0871708	0	0.00767234	0
cg00017826					0.0523317	0	0.0307206	0
cg00017842				N_Shelf	0.487742	0	0.312673	0
cg00017931	ZDHHC14;ZDHHC14	ZDHHC14	Body;Body		0.744036	0	0.685353	0
cg00017970	GRRP1	GRRP1	5'UTR	N_Shore	0.10363	0	0.456039	0
cg00018010	CYTSB;CYTSB;CYTSB;CYTSB	CYTSB	Body;Body;Body;Body		0.754666	0	0.908118	0
cg00018024	NKX6-2	NKX6-2	TSS1500	Island	0.973463	0	0.0182846	0
cg00018044	ESCO1	ESCO1	3'UTR		0.575702	0	0.207186	0
cg00018103					0.892316	0	0.923579	0
cg00018128	TBR1	TBR1	Body	S_Shore	0.937445	0	0.107488	0
cg00018181	SH2B2	SH2B2	Body	S_Shore	0.0783462	0	0.10684	0
cg00018184	S100A3	S100A3	3'UTR		0.499408	0	0.446126	0
cg00018198	CEP68	CEP68	Body		0.944809	0	0.824841	0
cg00018204	GABRE;MIR452	0	Body;TSS1500		0.85971	0	0.968873	0
cg00018229	TTC13;ARV1;TTC13	0	Body;TSS1500;Body	N_Shore	0.756784	0	0.669733	0
cg00018261	ZCCHC12	ZCCHC12	TSS200	Island	0.0075343	0	0.00823176	0
cg00018524	SEPT10;SEPT10;ANKRD57	0	Body;Body;TSS1500	Island	0.0206755	0	0.0177689	0
cg00018539	IQCE;IQCE	IQCE	Body;Body	S_Shore	0.974921	0	0.88757	0
cg00018557	HEXIM2	HEXIM2	5'UTR	Island	0.059225	0	0.0468848	0
cg00018606	CRYGD	CRYGD	TSS200	S_Shore	0.54411	0	0.318177	0
cg00018696	CSMD1	CSMD1	Body		0.917088	0	0.878859	0
cg00018739	ZNF664	ZNF664	5'UTR	S_Shore	0.96691	0	0.555803	0
cg00018828	CACNA1H;CACNA1H	CACNA1H	Body;Body	S_Shore	0.915102	0	0.577576	0
cg00018845				Island	0.617483	0	0.481633	0
cg00018850					0.945964	0	0.762855	0
cg00018866	FAM170B	FAM170B	TSS1500	S_Shelf	0.976949	0	0.936311	0
cg00018896	PABPC3	PABPC3	1stExon	S_Shore	0.898759	0	0.889221	0
cg00019076	KIAA0182;KIAA0182	KIAA0182	5'UTR;Body	S_Shore	0.972778	0	0.932144	0
cg00019082	SLC6A1	SLC6A1	5'UTR	N_Shore	0.816259	0	0.926067	0
cg00019085	DYNLL1;DYNLL1;DYNLL1	DYNLL1	TSS200;TSS200;5'UTR	Island	0.210614	0	0.203497	0
cg00019093	UBL3	UBL3	TSS200	Island	0.0175545	0	0.00564749	0
cg00019118	GALNT9;LOC100130238	0	Body;TSS1500	N_Shelf	0.849258	0	0.825106	0
cg00019137	LTBP4;LTBP4	LTBP4	TSS200;Body	Island	0.0171436	0	0.0268769	0
cg00019151	SLC9A11	SLC9A11	3'UTR		0.865436	0	0.904679	0
cg00019196	SIAH3	SIAH3	TSS1500		0.854344	0	0.910542	0
cg00019275	ZNF599	ZNF599	3'UTR		0.514817	0	0.435485	0
cg00019301	NUDT6;NUDT6;SPATA5	0	5'UTR;TSS200;TSS1500	Island	0.00578802	0	0.0217289	0
cg00019308					0.683738	0	0.738268	0
cg00019366				Island	0.97299	0	0.965347	0
cg00019377	SPTBN4;SPTBN4	SPTBN4	TSS1500;Body	N_Shore	0.125331	0	0.0747833	0
cg00019458	PER3	PER3	Body	S_Shore	0.854512	0	0.859754	0
cg00019463	RNF111	RNF111	TSS200	N_Shore	0.0423229	0	0.0219005	0
cg00019495	HOPX;HOPX;HOPX;HOPX;HOPX;HOPX	HOPX	5'UTR;1stExon;1stExon;5'UTR;5'UTR;1stExon		0.418979	0	0.0982035	0
cg00019511	DLK1	DLK1	3'UTR	N_Shore	0.974717	0	0.803642	0
cg00019576	ZFP41	ZFP41	3'UTR	Island	0.938076	0	0.956362	0
cg00019654					0.729769	0	0.543659	0
cg00019678	C12orf34	C12orf34	5'UTR	S_Shore	0.745497	0	0.844513	0
cg00019759				N_Shore	0.719386	0	0.811811	0
cg00019778	IGF2R	IGF2R	Body	Island	0.076109	0	0.0687902	0
cg00019809	RPRD1A	RPRD1A	TSS200	Island	0.00131526	0	0.00514949	0
cg00019826				N_Shore	0.825127	0	0.730155	0
cg00019838	A2BP1;A2BP1	A2BP1	5'UTR;5'UTR		0.907441	0	0.888868	0
cg00019841	MAPK4	MAPK4	Body	Island	0.885262	0	0.878649	0
cg00019877	LOC169834	LOC169834	5'UTR	N_Shore	0.621735	0	0.966891	0
cg00019880	PCTP;PCTP	PCTP	Body;5'UTR	S_Shelf	0.868673	0	0.511849	0
cg00019997	NRCAM;NRCAM	NRCAM	5'UTR;5'UTR		0.693231	0	0.112261	0
cg00020052	CNRIP1;CNRIP1;CNRIP1;CNRIP1	CNRIP1	1stExon;1stExon;5'UTR;5'UTR	Island	0.0422786	0	0.020989	0
cg00020175	LARP6	LARP6	Body		0.872705	0	0.866943	0
cg00020191	SYT1;SYT1;SYT1	SYT1	5'UTR;1stExon;TSS1500		0.0391626	0	0.0103997	0
cg00020297	FAM8A1	FAM8A1	TSS200	Island	0.0123276	0	0.0046556	0
cg00020340	UNC84A;UNC84A	UNC84A	Body;Body		0.83329	0	0.813424	0
cg00020348	OR6V1	OR6V1	1stExon		0.414496	0	0.76614	0
cg00020352	RPF2	RPF2	TSS200	Island	0.0176431	0	0.0252433	0
cg00020390	TRIM56	TRIM56	TSS1500		0.972366	0	0.973978	0
cg00020405	SFRS12;SFRS12	SFRS12	TSS1500;TSS1500	N_Shore	0.0251218	0	0.153866	0
cg00020419	CRIP3	CRIP3	3'UTR	N_Shelf	0.918834	0	0.614329	0
cg00020446					0.850142	0	0.599279	0
cg00020474					0.34453	0	0.0140977	0
cg00020533	TULP1	TULP1	TSS1500	S_Shore	0.854883	0	0.857799	0
cg00020622				Island	0.0430481	0	0.0192414	0
cg00020649	OCA2	OCA2	5'UTR	Island	0.0367276	0	0.0264468	0
cg00020720	SPATA1;GNG5	0	5'UTR;TSS1500	Island	0.0440051	0	0.0206463	0
cg00020778	MYO1H	MYO1H	TSS1500		0.960788	0	0.973926	0
cg00020794	FAM38A	FAM38A	Body	S_Shelf	0.781845	0	0.838777	0
cg00020799	PLXNC1	PLXNC1	Body		0.629534	0	0.555312	0
cg00020991	CBR4	CBR4	Body	N_Shore	0.433951	0	0.384788	0
cg00021028	RRP1	RRP1	TSS200	Island	0.0395389	0	0.0481518	0
cg00021030	FLOT2;DHRS13	0	TSS1500;Body	S_Shore	0.705989	0	0.368197	0
cg00021044					0.458089	0	0.379633	0
cg00021108	RIN3	RIN3	TSS200	Island	0.146361	0	0.0538401	0
cg00021123	CROCCL1	CROCCL1	Body		0.710929	0	0.205424	0
cg00021128	SPAG7	SPAG7	TSS200	Island	0.0372327	0	0.0375524	0
cg00021152	PNMA2	PNMA2	5'UTR		0.992085	0	0.984327	0
cg00021166	PPFIBP1;PPFIBP1	PPFIBP1	TSS1500;TSS1500		0.0276341	0	0.0173509	0
cg00021237	MYBL1;MYBL1	MYBL1	TSS1500;TSS1500	Island	0.21072	0	0.180495	0
cg00021242	FAM189A1	FAM189A1	Body		0.790591	0	0.315443	0
cg00021256	FEV	FEV	Body	N_Shore	0.299361	0	0.798143	0
cg00021275				N_Shelf	0.955745	0	0.951564	0
cg00021325					0.0588105	0	0.0581026	0
cg00021476	KIAA0182;KIAA0182	KIAA0182	5'UTR;Body	S_Shore	0.357897	0	0.629977	0
cg00021513					0.820434	0	0.80724	0
cg00021527	TAF15;TAF15	TAF15	TSS1500;TSS1500	Island	0.0184815	0	0.00869503	0
cg00021532	TFAP4	TFAP4	TSS1500	S_Shore	0.301121	0	0.290872	0
cg00021539	TMEM217;TMEM217;TBC1D22B;TMEM217	0	TSS200;1stExon;TSS200;5'UTR	Island	0.0246518	0	0.0297078	0
cg00021540	SCARNA16;C17orf86	0	TSS1500;TSS200	Island	0.0152132	0	0.0205339	0
cg00021550				S_Shelf	0.928733	0	0.930682	0
cg00021558				Island	0.0656949	0	0.0361362	0
cg00021576				Island	0.0642015	0	0.0299814	0
cg00021600	NECAB2	NECAB2	Body	S_Shore	0.913187	0	0.951882	0
cg00021762				N_Shore	0.923851	0	0.872742	0
cg00021783	UBR1	UBR1	TSS1500		0.0232496	0	0.0417277	0
cg00021786	FTHL17	FTHL17	TSS200	Island	0.953999	0	0.790567	0
cg00021855	PYCRL	PYCRL	Body	N_Shore	0.390419	0	0.411375	0
cg00021933				S_Shore	0.863217	0	0.8437	0
cg00021944	GBF1	GBF1	TSS200	Island	0.0225725	0	0.0317811	0
cg00021945	ZNF613;ZNF613	ZNF613	5'UTR;5'UTR		0.0117089	0	0.0145875	0
cg00021978	DPYS	DPYS	Body	N_Shore	0.598124	0	0.353998	0
cg00022024	CAMSAP1	CAMSAP1	TSS1500	Island	0.178052	0	0.439835	0
cg00022054				S_Shore	0.281493	0	0.14236	0
cg00022076	PLA2G15	PLA2G15	3'UTR		0.846272	0	0.68028	0
cg00022101	DOCK1	DOCK1	Body		0.928462	0	0.936206	0
cg00022138	SFRS6	SFRS6	TSS1500	N_Shore	0.0151388	0	0.0345395	0
cg00022145				S_Shelf	0.916658	0	0.951272	0
cg00022235	SNN	SNN	5'UTR	S_Shore	0.860536	0	0.915113	0
cg00022259	GOLGA3	GOLGA3	Body		0.936252	0	0.946977	0
cg00022262				S_Shelf	0.600244	0	0.501176	0
cg00022308	CCDC121;CCDC121;GPN1;CCDC121;GPN1;GPN1;GPN1;CCDC121;GPN1	0	1stExon;TSS200;Body;5'UTR;5'UTR;5'UTR;TSS200;TSS200;TSS200		0.0455031	0	0.516608	0
cg00022492	GCHFR	GCHFR	TSS1500	Island	0.0277445	0	0.018354	0
cg00022558	FGF4	FGF4	TSS200	Island	0.0232539	0	0.0944747	0
cg00022594	AKAP8L	AKAP8L	Body	S_Shore	0.942113	0	0.941974	0
cg00022606	TBC1D20	TBC1D20	Body	N_Shore	0.073479	0	0.0751302	0
cg00022633	CDK8	CDK8	TSS1500	N_Shore	0.0227502	0	0.0132834	0
cg00022642	GNPAT;C1orf131	0	Body;TSS1500	S_Shore	0.0238744	0	0.205492	0
cg00022688	ACSL5;ACSL5;ACSL5;ACSL5	ACSL5	5'UTR;5'UTR;1stExon;5'UTR		0.608876	0	0.667317	0
cg00022858	PDGFRA	PDGFRA	5'UTR	Island	0.0106744	0	0.0131217	0
cg00022866	CCDC88B	CCDC88B	Body	N_Shore	0.0610842	0	0.390303	0
cg00022871	CRHR1;CRHR1;CRHR1;CRHR1	CRHR1	Body;Body;Body;Body		0.420428	0	0.318332	0
cg00022900					0.871033	0	0.601058	0
cg00022911	HAPLN4	HAPLN4	Body	Island	0.0634195	0	0.171611	0
cg00022966				S_Shelf	0.908816	0	0.943186	0
cg00022997				Island	0.028716	0	0.271513	0
cg00023001				N_Shore	0.60696	0	0.0824011	0
cg00023024	HTR1D	HTR1D	TSS200		0.888643	0	0.245907	0
cg00023132	ARL6IP5	ARL6IP5	TSS200	N_Shore	0.0118705	0	0.00180072	0
cg00023154	RNF220	RNF220	5'UTR	Island	0.0272281	0	0.0785167	0
cg00023168	ZNF226;ZNF226;ZNF226;ZNF226;ZNF226	ZNF226	TSS200;TSS200;TSS1500;TSS200;TSS200		0.0318649	0	0.0212647	0
cg00023174	ZNF788	ZNF788	TSS1500	N_Shore	0.880592	0	0.676339	0
cg00023185	LOC401463	LOC401463	TSS200	N_Shore	0.0348282	0	0.012491	0
cg00023233				Island	0.0156704	0	0.0436679	0
cg00023288	LRPPRC	LRPPRC	TSS200	Island	0.0176874	0	0.011411	0
cg00023321	BAT1;BAT1	BAT1	TSS1500;TSS1500	S_Shore	0.875697	0	0.906894	0
cg00023351					0.939998	0	0.855225	0
cg00023411					0.706437	0	0.695025	0
cg00023415	RBM3	RBM3	Body	S_Shore	0.968747	0	0.0472805	0
cg00023464	CARKD	CARKD	TSS1500	N_Shore	0.342423	0	0.684417	0
cg00023492	NBL1;NBL1	NBL1	Body;TSS200	Island	0.0730152	0	0.0408627	0
cg00023507	TAPBP;TAPBP;TAPBP	TAPBP	Body;Body;Body		0.488881	0	0.580574	0
cg00023673					0.88261	0	0.948624	0
cg00023695	COX5A	COX5A	TSS200	Island	0.0210667	0	0.0120716	0
cg00023702	HIPK1;HIPK1;HIPK1;HIPK1	HIPK1	Body;Body;Body;5'UTR		0.974107	0	0.897546	0
cg00023726					0.774462	0	0.702332	0
cg00023750					0.965028	0	0.924519	0
cg00023808	SH2B2	SH2B2	Body	Island	0.819727	0	0.36873	0
cg00023919	RHOD	RHOD	3'UTR	Island	0.198658	0	0.358932	0
cg00024046					0.833536	0	0.826471	0
cg00024086				Island	0.195473	0	0.518564	0
cg00024170	ZNF821;ATXN1L	0	Body;Body	Island	0.91904	0	0.913277	0
cg00024192					0.621673	0	0.656218	0
cg00024198	PANK4	PANK4	Body	N_Shore	0.82724	0	0.618281	0
cg00024247					0.77772	0	0.432081	0
cg00024280				N_Shore	0.129237	0	0.108042	0
cg00024382	RASL10B	RASL10B	TSS200	Island	0.0839133	0	0.0900777	0
cg00024396	ELOVL5	ELOVL5	TSS200	Island	0.0260387	0	0.0855267	0
cg00024404	SERINC5	SERINC5	TSS1500	S_Shore	0.0229127	0	0.0321729	0
cg00024416				S_Shelf	0.61374	0	0.732777	0
cg00024443					0.581426	0	0.515637	0
cg00024471					0.925638	0	0.903192	0
cg00024472	NGFR	NGFR	Body	Island	0.0117249	0	0.0107603	0
cg00024494				N_Shore	0.0450913	0	0.0153067	0
cg00024516					0.809197	0	0.687187	0
cg00024722					0.0760844	0	0.0360107	0
cg00024790	CDR2	CDR2	Body	Island	0.0274822	0	0.0210383	0
cg00024812	ITGB1BP1;ITGB1BP1;CPSF3	0	TSS1500;TSS1500;Body	Island	0.0160898	0	0.0103166	0
cg00024967	MECOM	MECOM	Body	N_Shore	0.0331771	0	0.742983	0
cg00024989				N_Shelf	0.54603	0	0.511523	0
cg00025044	ERCC6	ERCC6	Body		0.962412	0	0.948658	0
cg00025138	MAP3K9	MAP3K9	TSS200	Island	0.0136947	0	0.00874709	0
cg00025155					0.82907	0	0.8482	0
cg00025185	LOC145814;LOC145814	LOC145814	1stExon;5'UTR		0.925677	0	0.96075	0
cg00025211	NUDT17	NUDT17	Body	N_Shore	0.635322	0	0.446223	0
cg00025331	ZEB2;ZEB2	ZEB2	Body;Body	Island	0.842256	0	0.0196133	0
cg00025347	SLC20A2	SLC20A2	5'UTR		0.943615	0	0.905401	0
cg00025357	PADI3	PADI3	Body		0.595586	0	0.432017	0
cg00025405				N_Shore	0.742331	0	0.571442	0
cg00025436	COQ10A;COQ10A	COQ10A	TSS1500;TSS200	Island	0.00959312	0	0.0115989	0
cg00025439					0.821449	0	0.255514	0
cg00025496	ABR;ABR	ABR	Body;5'UTR		0.659153	0	0.713614	0
cg00025591	S100B	S100B	TSS1500		0.674346	0	0.660187	0
cg00025626	KLHL30	KLHL30	5'UTR	Island	0.821692	0	0.624539	0
cg00025643					0.251451	0	0.535031	0
cg00025647				Island	0.0990293	0	0.66074	0
cg00025663	NOL10	NOL10	Body	N_Shelf	0.674525	0	0.584576	0
cg00025680				N_Shore	0.632859	0	0.703945	0
cg00025715	ZSCAN18;ZSCAN18;ZSCAN18;ZSCAN18	ZSCAN18	Body;Body;Body;Body	S_Shore	0.910627	0	0.903735	0
cg00025795	TBC1D16	TBC1D16	Body	N_Shore	0.795497	0	0.78607	0
cg00025823	CRHR1;CRHR1;CRHR1;CRHR1	CRHR1	Body;Body;Body;Body		0.402379	0	0.227395	0
cg00025877				Island	0.33511	0	0.0253459	0
cg00025972					0.864454	0	0.87623	0
cg00025981	C13orf15	C13orf15	TSS1500	Island	0.0261151	0	0.040504	0
cg00025991	DIP2C	DIP2C	TSS1500	S_Shore	0.687513	0	0.736565	0
cg00026030	SYNJ1;SYNJ1;SYNJ1;SYNJ1	SYNJ1	TSS200;TSS200;TSS200;TSS200	Island	0.0591372	0	0.0614876	0
cg00026033	IKZF4	IKZF4	TSS200		0.519708	0	0.411123	0
cg00026075				N_Shelf	0.896069	0	0.851942	0
cg00026104					0.0804082	0	0.0911547	0
cg00026119	DNAH10	DNAH10	Body	N_Shore	0.745421	0	0.94247	0
cg00026141				N_Shore	0.921443	0	0.932281	0
cg00026186	PORCN;PORCN;PORCN;PORCN;PORCN	PORCN	TSS200;TSS200;TSS200;TSS1500;TSS1500	Island	0.0136772	0	0.036197	0
cg00026222				Island	0.795173	0	0.184741	0
cg00026230	ALDOA	ALDOA	5'UTR	Island	0.0991361	0	0.0743908	0
cg00026290	CLNK	CLNK	TSS200		0.873413	0	0.339425	0
cg00026327	BAIAP2;BAIAP2;BAIAP2;BAIAP2	BAIAP2	Body;Body;Body;Body	S_Shelf	0.774579	0	0.659008	0
cg00026346				S_Shelf	0.877086	0	0.908958	0
cg00026362	LOC100132354	LOC100132354	TSS200		0.923586	0	0.778277	0
cg00026374	TEAD3	TEAD3	5'UTR	Island	0.0275909	0	0.00871725	0
cg00026375	HLA-L	HLA-L	Body	Island	0.085395	0	0.0490201	0
cg00026412	ANK3	ANK3	Body		0.891424	0	0.59034	0
cg00026455	DEF8	DEF8	3'UTR	S_Shore	0.868328	0	0.827807	0
cg00026457	NR5A2;NR5A2	NR5A2	Body;Body	Island	0.971117	0	0.967958	0
cg00026458	FASTKD2;FASTKD2;FASTKD2	FASTKD2	Body;Body;Body	S_Shelf	0.892831	0	0.891416	0
cg00026474	ST3GAL1;ST3GAL1	ST3GAL1	TSS1500;TSS1500	S_Shore	0.130082	0	0.373093	0
cg00026546	HPCA	HPCA	Body	N_Shelf	0.319577	0	0.382485	0
cg00026553	ZNF710	ZNF710	5'UTR		0.839899	0	0.822629	0
cg00026603					0.76873	0	0.39852	0
cg00026703	NR2F2	NR2F2	Body	N_Shelf	0.0470709	0	0.0041771	0
cg00026731	FECH;FECH	FECH	TSS200;TSS200	Island	0.0579007	0	0.0435097	0
cg00026776	C6orf10	C6orf10	Body		0.901517	0	0.794345	0
cg00026803	KCNJ9	KCNJ9	Body	S_Shore	0.0381285	0	0.0151016	0
cg00026853	NCRNA00095	NCRNA00095	Body	Island	0.026867	0	0.0277828	0
cg00026857	NCAPD2	NCAPD2	Body		0.969758	0	0.968409	0
cg00026909	DAB1	DAB1	5'UTR		0.70587	0	0.124786	0
cg00026919				N_Shelf	0.891569	0	0.896949	0
cg00026938					0.807704	0	0.906446	0
cg00026974	UBTF;UBTF;UBTF	UBTF	1stExon;TSS1500;5'UTR	Island	0.106296	0	0.0890216	0
cg00027037	OSBPL1A;OSBPL1A	OSBPL1A	1stExon;5'UTR	Island	0.00552601	0	0.0065696	0
cg00027081	TSSC1	TSSC1	Body	S_Shelf	0.758555	0	0.598795	0
cg00027083	EPB41L3	EPB41L3	5'UTR	Island	9.44098e-05	0	0.0202755	0
cg00027114					0.911014	0	0.84045	0
cg00027120	TAS2R39	TAS2R39	1stExon		0.304874	0	0.676774	0
cg00027155	CLEC16A	CLEC16A	Body		0.526661	0	0.173076	0
cg00027162	WDR86	WDR86	Body		0.891003	0	0.8882	0
cg00027232	TGOLN2	TGOLN2	3'UTR		0.844453	0	0.9	0
cg00027400	DCC	DCC	TSS200	N_Shore	0.0873573	0	0.0489672	0
cg00027454	RP2	RP2	3'UTR		0.94685	0	0.75458	0
cg00027466	VHLL;VHLL	VHLL	5'UTR;1stExon		0.704725	0	0.612635	0
cg00027499	PHKG2	PHKG2	TSS1500	Island	0.018035	0	0.0153414	0
cg00027570	CD2	CD2	Body		0.857044	0	0.820602	0
cg00027586				N_Shore	0.852595	0	0.542745	0
cg00027637	ITPKB	ITPKB	Body		0.924593	0	0.938489	0
cg00027650	TCF12;TCF12;TCF12;TCF12;TCF12	TCF12	TSS1500;Body;Body;Body;Body		0.0818431	0	0.122649	0
cg00027669	STAC2	STAC2	TSS1500	S_Shore	0.298262	0	0.545823	0
cg00027674	RAB38	RAB38	TSS1500	S_Shore	0.00260762	0	0.0732532	0
cg00027729	ITGAM;ITGAM	ITGAM	Body;Body		0.701724	0	0.933698	0
cg00027745				Island	0.0428024	0	0.0335008	0
cg00027990	KIAA1683;KIAA1683;KIAA1683	KIAA1683	Body;Body;Body	N_Shore	0.758269	0	0.714791	0
cg00027995	THBS1	THBS1	3'UTR		0.910541	0	0.925381	0
cg00028013	LOXL1	LOXL1	TSS200	Island	0.0848694	0	0.064768	0
cg00028014					0.65989	0	0.557009	0
cg00028022					0.574452	0	0.514064	0
cg00028034	TSPYL3	TSPYL3	TSS1500	S_Shore	0.881512	0	0.694636	0
cg00028056	CHPF	CHPF	Body	N_Shore	0.327618	0	0.0979105	0
cg00028135	ZBTB20;ZBTB20;ZBTB20;ZBTB20;ZBTB20;ZBTB20	ZBTB20	5'UTR;5'UTR;TSS1500;5'UTR;5'UTR;5'UTR		0.886374	0	0.63028	0
cg00028184				N_Shore	0.0200439	0	0.0323578	0
cg00028211				N_Shore	0.030252	0	0.0296881	0
cg00028232				N_Shore	0.604519	0	0.696436	0
cg00028251	FAM184A;FAM184A	FAM184A	5'UTR;Body	N_Shore	0.685134	0	0.738286	0
cg00028299					0.713021	0	0.896821	0
cg00028308				S_Shore	0.0829366	0	0.0889516	0
cg00028318	GABBR1;GABBR1;GABBR1	GABBR1	3'UTR;3'UTR;3'UTR		0.683049	0	0.702575	0
cg00028336	SORBS2	SORBS2	5'UTR		0.875592	0	0.720764	0
cg00028338	WHSC1;WHSC1;WHSC1;WHSC1	WHSC1	Body;Body;Body;Body		0.917227	0	0.684321	0
cg00028429					0.668523	0	0.0355573	0
cg00028431	MTSS1	MTSS1	3'UTR		0.908512	0	0.359464	0
cg00028455	NCOA7;NCOA7	NCOA7	5'UTR;5'UTR	Island	0.00594937	0	0.00989147	0
cg00028487	ZNF808	ZNF808	TSS200	N_Shore	0.0302652	0	0.0391616	0
cg00028507				N_Shore	0.598327	0	0.294986	0
cg00028515					0.856664	0	0.660077	0
cg00028598	GABRA5;GABRA5	GABRA5	Body;Body	Island	0.949989	0	0.958076	0
cg00028636	PTMS	PTMS	Body	Island	0.0078956	0	0.00403169	0
cg00028677				S_Shelf	0.899796	0	0.904758	0
cg00028678	ARHGEF4;ARHGEF4	ARHGEF4	TSS200;TSS200	S_Shore	0.871893	0	0.869172	0
cg00028749	BIVM;BIVM;KDELC1;BIVM;BIVM	0	1stExon;5'UTR;TSS1500;5'UTR;1stExon	Island	0.0552374	0	0.0477256	0
cg00028757	EHMT2;EHMT2	EHMT2	Body;Body		0.968744	0	0.928999	0
cg00028829	GOT2	GOT2	TSS200	S_Shore	0.03823	0	0.0370213	0
cg00028844	MATN4;RBPJL;MATN4;MATN4	0	TSS1500;Body;TSS1500;TSS1500	N_Shelf	0.334425	0	0.438752	0
cg00028870				Island	0.0214413	0	0.0235548	0
cg00028881	BAT4;BAT4;CSNK2B	0	5'UTR;1stExon;TSS1500	Island	0.00927363	0	0.0158378	0
cg00028918				Island	0.0128557	0	0.0271572	0
cg00028929	KRT5	KRT5	3'UTR		0.38606	0	0.643671	0
cg00028935	ZIC4;ZIC4;ZIC4	ZIC4	Body;Body;Body	Island	0.455101	0	0.607506	0
cg00028993	GLTSCR2	GLTSCR2	TSS1500	N_Shore	0.909108	0	0.895736	0
cg00029052	C16orf62	C16orf62	TSS1500	N_Shore	0.561819	0	0.717392	0
cg00029053	NOL10;NOL10	NOL10	1stExon;5'UTR	Island	0.0830992	0	0.0595034	0
cg00029161	HIP1	HIP1	Body	Island	0.0187818	0	0.0381466	0
cg00029233	HEXIM1	HEXIM1	1stExon	Island	0.0143813	0	0.0109525	0
cg00029246	DGKI	DGKI	Body		0.906773	0	0.0966798	0
cg00029282	PROM2;PROM2;PROM2	PROM2	Body;Body;Body		0.77266	0	0.786916	0
cg00029284	CUX2	CUX2	Body		0.622757	0	0.719293	0
cg00029353				Island	0.0134115	0	0.00372826	0
cg00029397	DCTN2;DCTN2	DCTN2	5'UTR;1stExon	Island	0.0781686	0	0.0742427	0
cg00029521	KCNK17;KCNK17	KCNK17	Body;Body	S_Shore	0.487341	0	0.535923	0
cg00029583				Island	0.961491	0	0.831298	0
cg00029619	KIF13A	KIF13A	3'UTR		0.910183	0	0.868887	0
cg00029640	USF2;USF2	USF2	Body;Body	Island	0.850941	0	0.822465	0
cg00029678	RNF213;LOC100294362	0	Body;Body		0.83941	0	0.873613	0
cg00029821					0.921905	0	0.733511	0
cg00029822	PTPN9	PTPN9	TSS200	Island	0.0186658	0	0.0223504	0
cg00029825	SLC5A2	SLC5A2	Body	Island	0.880127	0	0.784136	0
cg00029826	CCNB1IP1;CCNB1IP1	CCNB1IP1	TSS200;TSS200		0.0510605	0	0.0926966	0
cg00029831	VPS28;VPS28	VPS28	5'UTR;5'UTR	Island	0.0503608	0	0.0484423	0
cg00029922					0.329166	0	0.381053	0
cg00029928	VNN2;VNN2	VNN2	TSS1500;5'UTR		0.730213	0	0.832119	0
cg00029931	RPL36A	RPL36A	TSS1500	N_Shore	0.0054699	0	0.00388545	0
cg00029973	TRPV1;TRPV1	TRPV1	TSS1500;5'UTR		0.965318	0	0.939278	0
cg00029979					0.769507	0	0.641571	0
cg00030005				N_Shore	0.783951	0	0.866426	0
cg00030047	RNF207	RNF207	Body	N_Shore	0.190385	0	0.350972	0
cg00030117	STEAP3;STEAP3;STEAP3	STEAP3	TSS1500;TSS1500;TSS1500	N_Shore	#N/A	#N/A	#N/A	#N/A
cg00030125	DCAF12L2	DCAF12L2	1stExon	Island	0.91725	0	0.938453	0
cg00030176	HCG4	HCG4	Body	Island	0.0883164	0	0.069695	0
cg00030291	ICA1;ICA1;ICA1;ICA1	ICA1	5'UTR;1stExon;TSS1500;TSS1500	Island	0.0870733	0	0.0751887	0
cg00030296	SEPT9;SEPT9;SEPT9	40057	5'UTR;Body;Body		0.755663	0	0.503987	0
cg00030420	SLC25A2	SLC25A2	TSS200	Island	0.8302	0	0.76294	0
cg00030422	DLEC1;DLEC1;DLEC1;DLEC1	DLEC1	5'UTR;5'UTR;1stExon;1stExon	Island	0.0081078	0	0.0114684	0
cg00030423	UQCRFS1	UQCRFS1	TSS200	Island	0.00886174	0	0.0159358	0
cg00030427					0.645272	0	0.637043	0
cg00030432	MEPCE	MEPCE	1stExon	S_Shore	0.809041	0	0.86985	0
cg00030466	PRDM16;PRDM16	PRDM16	Body;Body	Island	0.969814	0	0.916438	0
cg00030476	PRKAB2	PRKAB2	Body	N_Shore	0.959454	0	0.273892	0
cg00030501					0.951144	0	0.933947	0
cg00030508	TRIM15	TRIM15	Body	N_Shore	0.816878	0	0.33792	0
cg00030523	RMST;MIR1251	0	Body;TSS1500		0.922927	0	0.703063	0
cg00030588					0.647595	0	0.484111	0
cg00030604					0.692244	0	0.6324	0
cg00030627				N_Shore	0.965451	0	0.954907	0
cg00030682	ABCC1;ABCC1;ABCC1;ABCC1;ABCC1	ABCC1	Body;Body;Body;Body;Body		0.934024	0	0.963749	0
cg00030774	FAM189A1	FAM189A1	Body		0.172254	0	0.259082	0
cg00030795	ZBTB9;ZBTB9	ZBTB9	5'UTR;1stExon	Island	0.00129029	0	0.00460574	0
cg00030807	ARHGEF10	ARHGEF10	5'UTR		0.850012	0	0.780976	0
cg00030816	RBM8A	RBM8A	TSS200	N_Shore	0.0255575	0	0.0262453	0
cg00030909	IGF2BP1;IGF2BP1	IGF2BP1	Body;Body	N_Shore	0.986102	0	0.930846	0
cg00031013	KDM6B;TMEM88	0	3'UTR;TSS1500	N_Shore	0.789449	0	0.512985	0
cg00031063	MFAP2;MFAP2;MFAP2;MFAP2	MFAP2	Body;Body;Body;Body	N_Shelf	0.785041	0	0.610704	0
cg00031105	RXRB	RXRB	Body	N_Shore	0.703124	0	0.355082	0
cg00031162	TNFSF12;TNFSF12-TNFSF13	0	Body;Body	S_Shore	0.899699	0	0.865091	0
cg00031165	RUNDC3B;ABCB1;RUNDC3B;RUNDC3B	0	Body;5'UTR;Body;Body	Island	0.170042	0	0.154205	0
cg00031187					0.845898	0	0.0291858	0
cg00031235	PPP1R3F	PPP1R3F	TSS1500	N_Shore	0.866633	0	0.795604	0
cg00031256	SERPINB1	SERPINB1	TSS200	Island	0.728687	0	0.0731509	0
cg00031277					0.954424	0	0.681395	0
cg00031303				Island	0.0852739	0	0.0338518	0
cg00031340	GCSH;LOC100329108;GCSH	0	TSS1500;TSS1500;TSS1500	Island	0.080012	0	0.087731	0
cg00031346	FRMD1	FRMD1	Body	N_Shore	0.665749	0	0.538468	0
cg00031402	PSAP;PSAP;PSAP	PSAP	TSS1500;TSS1500;TSS1500	S_Shore	0.852254	0	0.909716	0
cg00031443	PNPLA6;PNPLA6;PNPLA6;PNPLA6;PNPLA6	PNPLA6	5'UTR;TSS1500;1stExon;TSS200;TSS1500	Island	0.087562	0	0.0729685	0
cg00031456	PRPF38B	PRPF38B	TSS200	Island	0.00494276	0	0.00690852	0
cg00031476	BRE;RBKS;LOC100302650;BRE;BRE;BRE;BRE	0	5'UTR;TSS1500;TSS1500;5'UTR;5'UTR;5'UTR;5'UTR	S_Shore	0.344177	0	0.0934103	0
cg00031491	SLC44A4	SLC44A4	Body		0.888639	0	0.841062	0
cg00031556	PRB1;PRB1;PRB1	PRB1	Body;Body;Body		0.701066	0	0.0844486	0
cg00031663	ATG4D	ATG4D	TSS200	Island	0.0160177	0	0.0114784	0
cg00031708	FAM126A	FAM126A	5'UTR	N_Shore	0.59336	0	0.243393	0
cg00031722				S_Shore	0.845019	0	0.929507	0
cg00031759	BRCA2	BRCA2	TSS200	Island	0.0155354	0	0.0152089	0
cg00031779	ALPK2	ALPK2	TSS200		0.902123	0	0.857397	0
cg00031896	KDM2B	KDM2B	TSS1500	S_Shore	0.22151	0	0.280826	0
cg00031967	C7orf44	C7orf44	TSS200	Island	0.0145152	0	0.0252911	0
cg00031973					0.884713	0	0.819966	0
cg00032036	PNPLA6;PNPLA6;PNPLA6;PNPLA6;PNPLA6	PNPLA6	5'UTR;5'UTR;TSS200;5'UTR;5'UTR	Island	0.0379222	0	0.035821	0
cg00032192	SNORD41;TNPO2;TNPO2;TNPO2	0	TSS1500;Body;Body;Body		0.957288	0	0.933985	0
cg00032205	TSPYL5	TSPYL5	TSS200	Island	0.65042	0	0.696231	0
cg00032227	TMEM104;NAT9	0	TSS200;TSS200	Island	0.0235497	0	0.0125077	0
cg00032246	AP2B1;AP2B1	AP2B1	TSS1500;TSS1500		0.0763952	0	0.210765	0
cg00032308				N_Shelf	0.870498	0	0.780041	0
cg00032366	LONP1	LONP1	Body	Island	0.896976	0	0.718827	0
cg00032419	TP53I13	TP53I13	TSS200	Island	0.00524527	0	0.000259869	0
cg00032490					0.857823	0	0.898192	0
cg00032609	ATP5E;ATP5E	ATP5E	Body;Body	N_Shore	0.0486971	0	0.0348901	0
cg00032610					0.986321	0	0.967836	0
cg00032643	LRRC47	LRRC47	Body	N_Shelf	0.955775	0	0.972449	0
cg00032664	SNX4	SNX4	Body	N_Shore	0.942272	0	0.881469	0
cg00032666	MAMLD1	MAMLD1	TSS1500		0.7036	0	0.839906	0
cg00032686	FGFRL1;FGFRL1;FGFRL1	FGFRL1	TSS1500;TSS1500;TSS1500	Island	0.0242633	0	0.0122028	0
cg00032701	EVI5L;EVI5L	EVI5L	5'UTR;TSS200	N_Shore	0.432628	0	0.422176	0
cg00032756	NELL2;NELL2;NELL2;NELL2;NELL2	NELL2	Body;Body;Body;Body;Body	N_Shore	0.0296794	0	0.485239	0
cg00032789	USP4;USP4	USP4	1stExon;1stExon	Island	0.0213374	0	0.0210698	0
cg00032805	2001-03-01	2001-03-01	TSS200	Island	0.0243564	0	0.0126065	0
cg00032852	CHCHD3	CHCHD3	TSS1500	S_Shore	0.0428947	0	0.0230101	0
cg00032879	MORN1	MORN1	Body	Island	0.581229	0	0.602441	0
cg00032884	FOXN2	FOXN2	TSS1500	N_Shore	0.95088	0	0.678396	0
cg00032912				Island	0.278086	0	0.913052	0
cg00032959				S_Shelf	0.510608	0	0.688192	0
cg00033102	ATPIF1;ATPIF1;ATPIF1	ATPIF1	TSS1500;TSS1500;TSS1500	N_Shore	0.211215	0	0.306913	0
cg00033127	SNX7;SNX7;SNX7	SNX7	1stExon;5'UTR;1stExon	Island	0.0214325	0	0.0317601	0
cg00033155	NPHP1;NPHP1;NPHP1;NPHP1	NPHP1	Body;Body;Body;Body		0.318729	0	0.0416769	0
cg00033165					0.823715	0	0.00821647	0
cg00033209	NAT15;NAT15;NAT15	NAT15	5'UTR;5'UTR;5'UTR	S_Shelf	0.0679572	0	0.850685	0
cg00033213	TOP1MT	TOP1MT	Body	Island	0.529312	0	0.531271	0
cg00033220	TGIF1;TGIF1;TGIF1;TGIF1;TGIF1;TGIF1;TGIF1;TGIF1;TGIF1	TGIF1	5'UTR;Body;5'UTR;1stExon;5'UTR;5'UTR;Body;Body;1stExon	Island	0.0292233	0	0.0252854	0
cg00033304	SENP2	SENP2	TSS1500	N_Shore	0.545094	0	0.211385	0
cg00033334	SETD8	SETD8	Body	S_Shelf	0.855836	0	0.939209	0
cg00033371	UHRF1;UHRF1	UHRF1	Body;Body	S_Shore	0.937825	0	0.612788	0
cg00033457	TCEB1	TCEB1	TSS200	Island	0.0521901	0	0.033598	0
cg00033490	CROT;CROT	CROT	Body;Body		0.951333	0	0.974045	0
cg00033516	FLJ13197;KLF3	0	TSS1500;5'UTR	S_Shore	0.0284623	0	0.0517247	0
cg00033533	KIAA1539	KIAA1539	TSS1500	Island	0.00997895	0	0.00591037	0
cg00033551	MGRN1;MGRN1;MGRN1;MGRN1	MGRN1	3'UTR;Body;3'UTR;Body		0.962376	0	0.947724	0
cg00033584	KIAA1143	KIAA1143	Body	N_Shelf	0.579788	0	0.561095	0
cg00033643	SLC35B4	SLC35B4	TSS200	Island	0.0592881	0	0.0148269	0
cg00033666				N_Shore	0.243285	0	0.944739	0
cg00033668	EPS8	EPS8	TSS200	Island	0.0221177	0	0.0467916	0
cg00033703				N_Shelf	0.918061	0	0.916684	0
cg00033773	MORG1;MORG1;C19orf56;MORG1	0	TSS1500;5'UTR;Body;Body	N_Shore	0.776256	0	0.860894	0
cg00033806	TSNARE1	TSNARE1	Body	N_Shelf	0.789887	0	0.725839	0
cg00033834	KNDC1	KNDC1	Body	Island	0.869435	0	0.589276	0
cg00033877	ATP11A;ATP11A	ATP11A	Body;Body	N_Shore	0.966557	0	0.143647	0
cg00033909	PER4	PER4	Body		0.378782	0	0.0449622	0
cg00033915	ARHGEF18;ARHGEF18	ARHGEF18	5'UTR;TSS200	N_Shore	0.951495	0	0.868773	0
cg00034003	CTU2;CTU2	CTU2	Body;Body	N_Shelf	0.739489	0	0.602665	0
cg00034019	TAF8	TAF8	TSS200	Island	0.0135933	0	0.0364889	0
cg00034039	C9orf85;FAM108B1;FAM108B1	0	TSS200;TSS200;TSS200	Island	0.0512424	0	0.0525787	0
cg00034076	RALYL;RALYL;RALYL;RALYL;RALYL	RALYL	5'UTR;TSS1500;5'UTR;5'UTR;1stExon	N_Shore	0.0315836	0	0.00238199	0
cg00034101	HEYL	HEYL	Body		0.248116	0	0.238669	0
cg00034130	RHOG	RHOG	TSS1500	Island	0.0833694	0	0.0422225	0
cg00034154	S1PR2	S1PR2	5'UTR	S_Shore	0.67101	0	0.651689	0
cg00034336					0.948823	0	0.925456	0
cg00034376	UGP2;UGP2	UGP2	TSS200;5'UTR	S_Shore	0.0383239	0	0.0143287	0
cg00034407					0.869204	0	0.809402	0
cg00034416	FDPS;FDPS;FDPS;FDPS;FDPS;FDPS	FDPS	5'UTR;1stExon;1stExon;5'UTR;1stExon;5'UTR	Island	0.0103916	0	0.00813232	0
cg00034433	CNIH3	CNIH3	TSS1500	Island	0.0322815	0	0.0283959	0
cg00034468	ACTA1	ACTA1	Body	Island	0.864856	0	0.158412	0
cg00034555	SAMD1	SAMD1	TSS1500		0.0176654	0	0.0117553	0
cg00034556	MIR1977	MIR1977	TSS1500		0.250235	0	0.282598	0
cg00034559	TMEM178;TMEM178	TMEM178	TSS1500;TSS1500	N_Shore	0.367869	0	0.279732	0
cg00034574	ZBTB46	ZBTB46	Body	N_Shore	0.987248	0	0.931904	0
cg00034604	RGS20	RGS20	Body	N_Shore	0.717309	0	0.914235	0
cg00034611	C16orf81	C16orf81	Body	N_Shelf	0.854376	0	0.890091	0
cg00034639	SRD5A1P1	SRD5A1P1	Body	Island	0.783851	0	0.839482	0
cg00034650				N_Shelf	0.906862	0	0.408351	0
cg00034731				N_Shore	0.91648	0	0.690601	0
cg00034755				N_Shore	0.853742	0	0.933626	0
cg00034769	C14orf64	C14orf64	TSS200		0.511373	0	0.586659	0
cg00034852	PQLC1;PQLC1;PQLC1	PQLC1	TSS1500;TSS1500;TSS1500	Island	0.023808	0	0.0312768	0
cg00035000	RUNX3;RUNX3	RUNX3	Body;Body	N_Shore	0.0423098	0	0.25849	0
cg00035074	TTYH3	TTYH3	3'UTR	Island	0.917412	0	0.942177	0
cg00035197	CBFA2T3;CBFA2T3	CBFA2T3	Body;Body	Island	0.76512	0	0.7428	0
cg00035220	PTPRN2;PTPRN2;PTPRN2	PTPRN2	Body;Body;Body	N_Shore	0.685908	0	0.676866	0
cg00035237	PUM1;PUM1	PUM1	TSS1500;TSS1500	Island	0.0546952	0	0.0475669	0
cg00035249	ARF1;ARF1;ARF1;ARF1;ARF1	ARF1	5'UTR;1stExon;TSS1500;TSS1500;5'UTR	Island	0.0242017	0	0.0291546	0
cg00035268	C6orf124	C6orf124	Body	N_Shore	0.969999	0	0.953591	0
cg00035316	HOXD8	HOXD8	TSS1500	Island	0.0907033	0	0.364411	0
cg00035326	MTG1	MTG1	Body	S_Shore	0.0455778	0	0.0585875	0
cg00035347	NT5C2;NT5C2	NT5C2	TSS1500;TSS1500	S_Shore	0.867295	0	0.36731	0
cg00035398	WDR60	WDR60	Body	Island	0.915716	0	0.109339	0
cg00035449				Island	0.781434	0	0.0197088	0
cg00035452	BANP;BANP	BANP	Body;Body	N_Shore	0.787806	0	0.867509	0
cg00035453	ARID2;LOC400027	0	TSS1500;TSS1500	Island	0.0204263	0	0.0203243	0
cg00035608				Island	0.0566677	0	0.0325802	0
cg00035623	UBE2S	UBE2S	TSS1500	S_Shore	0.0822822	0	0.629645	0
cg00035630	DEPDC7;DEPDC7	DEPDC7	TSS1500;TSS1500	N_Shore	0.120427	0	0.608953	0
cg00035636				Island	0.0246047	0	0.0439502	0
cg00035673	DAXX;DAXX;DAXX;DAXX	DAXX	Body;Body;Body;Body	N_Shore	0.917095	0	0.752818	0
cg00035812	ABI2	ABI2	Body	Island	0.0237967	0	0.0267884	0
cg00035847	MECR;MECR	MECR	Body;5'UTR	N_Shore	0.0289679	0	0.0152058	0
cg00035864	TTTY18	TTTY18	TSS1500		0.444574	0.476667	0.279003	0
cg00035889	KLF3	KLF3	Body	N_Shore	0.87345	0	0.927679	0
cg00035923	C7orf50;C7orf50;C7orf50	C7orf50	Body;Body;Body	N_Shore	0.768241	0	0.616493	0
cg00035937	KRIT1;KRIT1;KRIT1;KRIT1;ANKIB1;KRIT1	0	5'UTR;5'UTR;5'UTR;5'UTR;TSS1500;5'UTR	N_Shore	0.276743	0	0.376988	0
cg00035945	PARM1	PARM1	Body	Island	0.0392853	0	0.0246779	0
cg00035969				N_Shelf	0.701856	0	0.694241	0
cg00035980				S_Shelf	0.915485	0	0.926802	0
cg00036011	HIST1H3G;HIST1H2BI	0	TSS200;TSS1500	N_Shore	0.920097	0	0.89847	0
cg00036110	HPCAL4	HPCAL4	3'UTR	N_Shelf	0.393748	0	0.678633	0
cg00036115	NUP107	NUP107	TSS200	Island	0.0404121	0	0.0440867	0
cg00036119	A2BP1;A2BP1;A2BP1	A2BP1	Body;Body;Body		0.389812	0	0.338453	0
cg00036137	GALP;GALP	GALP	5'UTR;5'UTR		0.812254	0	0.838305	0
cg00036258	ADCY9	ADCY9	Body	Island	0.837677	0	0.876387	0
cg00036263	KIF26B	KIF26B	Body	Island	0.882413	0	0.913948	0
cg00036299	GRIN2A;GRIN2A	GRIN2A	TSS1500;TSS1500	S_Shore	0.487601	0	0.580596	0
cg00036324				S_Shore	0.82019	0	0.856689	0
cg00036328	ARL6IP4;ARL6IP4;ARL6IP4;ARL6IP4	ARL6IP4	Body;Body;Body;Body	Island	0.0360167	0	0.0273931	0
cg00036347	LOC100132111;C2CD4D	0	Body;5'UTR	N_Shore	0.0774798	0	0.176289	0
cg00036369	ATXN7;ATXN7	ATXN7	3'UTR;3'UTR		0.863171	0	0.947128	0
cg00036386	MOGS;MOGS	MOGS	Body;Body	Island	0.0432706	0	0.0316956	0
cg00036408				Island	0.00838142	0	0.621416	0
cg00036440	NAT15;NAT15;NAT15	NAT15	5'UTR;TSS200;TSS200	Island	0.0335376	0	0.0359718	0
cg00036570	USP40	USP40	3'UTR	N_Shore	0.973794	0	0.967433	0
cg00036585					0.837245	0	0.94172	0
cg00036588	SLA2;SLA2	SLA2	TSS1500;TSS1500		0.769426	0	0.583162	0
cg00036599	C1orf54	C1orf54	Body	N_Shelf	0.956984	0	0.838794	0
cg00036614				S_Shore	0.898729	0	0.943847	0
cg00036664				N_Shore	0.238425	0	0.496582	0
cg00036723	CCL1	CCL1	Body		0.0842713	0	0.022478	0
cg00036732	LZTS2	LZTS2	3'UTR	S_Shore	0.823402	0	0.402724	0
cg00036788				N_Shore	0.0742377	0	0.405288	0
cg00036871	OBSL1;INHA	0	TSS1500;TSS200	S_Shore	0.592879	0	0.473077	0
cg00036976					0.77901	0	0.695095	0
cg00037013				N_Shore	0.506123	0	0.181418	0
cg00037056	DGKQ	DGKQ	Body	N_Shelf	0.934503	0	0.924559	0
cg00037058	RBM45	RBM45	1stExon	Island	0.0143852	0	0.0151445	0
cg00037072	C1orf63;C1orf63	C1orf63	5'UTR;1stExon	Island	0.0172746	0	0.0145161	0
cg00037117				N_Shore	0.30943	0	0.882309	0
cg00037153				Island	0.0145999	0	0.0229719	0
cg00037186	RRAD;RRAD;RRAD;RRAD	RRAD	5'UTR;5'UTR;1stExon;1stExon	Island	0.112105	0	0.145397	0
cg00037223	MAZ;MAZ	MAZ	3'UTR;3'UTR	N_Shore	0.718317	0	0.561174	0
cg00037314	LPHN1;LPHN1	LPHN1	Body;Body	Island	0.974059	0	0.970627	0
cg00037388	EML6	EML6	TSS1500	Island	0.0334492	0	0.0296314	0
cg00037400	CPNE7;CPNE7	CPNE7	Body;Body	Island	0.749473	0	0.421475	0
cg00037406				N_Shore	0.92482	0	0.743236	0
cg00037441	RFX6;RFX6	RFX6	5'UTR;1stExon	Island	0.0669833	0	0.0565432	0
cg00037450	PWP2	PWP2	TSS200	Island	0.0191334	0	0.027435	0
cg00037457				Island	0.947705	0	0.912818	0
cg00037681	FAM113B;LOC100233209;FAM113B	0	5'UTR;TSS200;1stExon		0.924164	0	0.93487	0
cg00037763	SETBP1;SETBP1	SETBP1	Body;Body		0.798451	0	0.735744	0
cg00037856				N_Shore	0.9005	0	0.907601	0
cg00037930	ATP11A;ATP11A	ATP11A	Body;Body		0.919919	0	0.930597	0
cg00037940	PIK3CB	PIK3CB	TSS1500		0.882473	0	0.651112	0
cg00037952	C10orf26;C10orf26	C10orf26	TSS1500;Body		0.793851	0	0.384635	0
cg00038020					0.732691	0	0.616416	0
cg00038131	NOTCH2NL	NOTCH2NL	5'UTR	S_Shelf	0.88225	0	0.929402	0
cg00038167	PNPLA6;PNPLA6;PNPLA6;PNPLA6;MCOLN1	0	TSS1500;TSS1500;TSS1500;TSS1500;Body	Island	0.780641	0	0.652436	0
cg00038233	OR10G8	OR10G8	TSS1500		0.73782	0	0.534121	0
cg00038239	TMEM101	TMEM101	Body	N_Shore	0.956358	0	0.955311	0
cg00038298	CCDC36	CCDC36	TSS1500	N_Shore	0.937993	0	0.951913	0
cg00038342	PXDN	PXDN	Body	N_Shore	0.95088	0	0.965364	0
cg00038436	TFAP4	TFAP4	TSS1500	Island	0.0621032	0	0.0435853	0
cg00038446	FASLG	FASLG	3'UTR		0.809363	0	0.814846	0
cg00038584	INSL3	INSL3	TSS1500	S_Shore	0.62069	0	0.678704	0
cg00038665				N_Shelf	0.972793	0	0.963036	0
cg00038675	SMCP	SMCP	5'UTR		0.167836	0	0.140095	0
cg00038711	LGI3	LGI3	TSS200	Island	0.135077	0	0.135116	0
cg00038736	GGN	GGN	Body	Island	0.820443	0	0.554901	0
cg00038857	CCL8	CCL8	TSS1500		0.378799	0	0.694427	0
cg00038877	CABC1	CABC1	Body		0.882466	0	0.926435	0
cg00039016	FBXO31	FBXO31	Body	N_Shelf	0.209851	0	0.276436	0
cg00039044	ENOPH1;ENOPH1;HNRPDL;HNRPDL	0	1stExon;5'UTR;TSS1500;TSS1500	Island	0.0128154	0	0.0126322	0
cg00039057	UCRC;UCRC;ZMAT5;ZMAT5	0	TSS1500;TSS1500;5'UTR;5'UTR	N_Shore	0.0135892	0	0.163649	0
cg00039070	EXOC4;EXOC4	EXOC4	Body;Body		0.981804	0	0.966547	0
cg00039129					0.79143	0	0.743507	0
cg00039147					0.645132	0	0.721746	0
cg00039176	PCDHGA4;PCDHGA6;PCDHGA1;PCDHGA5;PCDHGB1;PCDHGA6;PCDHGA3;PCDHGA2;PCDHGB2;PCDHGB3	0	Body;TSS1500;Body;Body;Body;TSS1500;Body;Body;Body;Body	N_Shore	0.453101	0	0.0537832	0
cg00039177	CUTA;CUTA;CUTA;CUTA;CUTA;CUTA;CUTA;CUTA;CUTA	CUTA	Body;1stExon;5'UTR;5'UTR;5'UTR;1stExon;1stExon;1stExon;5'UTR	Island	0.0455981	0	0.0217259	0
cg00039326	TRAPPC3	TRAPPC3	TSS1500	S_Shore	0.131929	0	0.658083	0
cg00039385	SEMA6B	SEMA6B	TSS200	Island	0.133238	0	0.0451086	0
cg00039441	HOXD13	HOXD13	TSS200	Island	0.055367	0	0.0433598	0
cg00039463	CREBBP;CREBBP	CREBBP	TSS1500;TSS1500	Island	0.805413	0	0.843565	0
cg00039478	ABCA3	ABCA3	Body	Island	0.674528	0	0.725962	0
cg00039480	SLC47A2;SLC47A2	SLC47A2	TSS1500;TSS1500	S_Shelf	0.652301	0	0.688418	0
cg00039489					0.862361	0	0.778268	0
cg00039505					0.157295	0	0.161115	0
cg00039564	TAX1BP1;TAX1BP1	TAX1BP1	5'UTR;5'UTR	Island	0.0992545	0	0.0465186	0
cg00039627				S_Shelf	0.0307575	0	0.026049	0
cg00039793	SFXN4	SFXN4	TSS200	Island	0.00540822	0	0.00626162	0
cg00039794	CCDC138	CCDC138	1stExon	Island	0.0288074	0	0.0254729	0
cg00039801				Island	0.491578	0	0.144975	0
cg00039864	COL23A1	COL23A1	Body	N_Shore	0.896529	0	0.931393	0
cg00039936	TSKS	TSKS	TSS1500	N_Shore	0.931089	0	0.906531	0
cg00039960	PHF23	PHF23	TSS200	Island	0.047948	0	0.0320364	0
cg00040007	DLL4	DLL4	Body	Island	0.0631348	0	0.0167336	0
cg00040008	KLHL2	KLHL2	TSS1500	Island	0.0211027	0	0.0232548	0
cg00040013				S_Shore	0.192073	0	0.0394535	0
cg00040016	TMEM49	TMEM49	Body		0.964588	0	0.826258	0
cg00040027	SLC25A12	SLC25A12	Body	N_Shelf	0.954283	0	0.902769	0
cg00040047	TANK;TANK	TANK	5'UTR;5'UTR	S_Shelf	0.953757	0	0.979225	0
cg00040067	TMEM54	TMEM54	Body	N_Shore	0.64109	0	0.867544	0
cg00040103	PRKCE	PRKCE	Body		0.693814	0	0.304	0
cg00040268	HOXA3;HOXA3;HOXA3	HOXA3	5'UTR;5'UTR;5'UTR	N_Shore	0.164944	0	0.380645	0
cg00040312	HOXC4;HOXC5	0	5'UTR;Body	Island	0.0474348	0	0.140838	0
cg00040322					0.719184	0	0.835269	0
cg00040367	NME7;BLZF1;BLZF1;NME7	0	TSS1500;1stExon;5'UTR;TSS1500		0.0266464	0	0.0217386	0
cg00040380	RPS27	RPS27	TSS200	N_Shore	0.00784122	0	0.00399549	0
cg00040411				Island	0.651715	0	0.135661	0
cg00040419	TCEANC	TCEANC	TSS1500	N_Shore	0.475094	0	0.0924816	0
cg00040423	TRIM39;HCG18;HCG18;TRIM39	0	TSS1500;Body;Body;TSS1500	N_Shore	0.0903153	0	0.0678102	0
cg00040426	LCN1	LCN1	TSS200		0.694212	0	0.677425	0
cg00040427	PODNL1;PODNL1;PODNL1	PODNL1	Body;Body;Body	Island	0.865117	0	0.772894	0
cg00040446	MYCL1;MYCL1;MYCL1	MYCL1	TSS1500;TSS1500;TSS1500	Island	0.154156	0	0.0905975	0
cg00040455	NR0B1	NR0B1	1stExon	Island	0.0226639	0	0.0432179	0
cg00040466	SMOC2;SMOC2	SMOC2	Body;Body	Island	0.785119	0	0.82266	0
cg00040486				N_Shore	0.83704	0	0.976699	0
cg00040530				S_Shelf	0.897993	0	0.889059	0
cg00040566	EBF3	EBF3	Body	Island	0.959895	0	0.975029	0
cg00040569				N_Shore	0.00511338	0	0.00595154	0
cg00040575	MICAL3;MICAL3;MICAL3	MICAL3	5'UTR;5'UTR;5'UTR	N_Shore	0.366973	0	0.43222	0
cg00040588	MXRA8	MXRA8	Body	Island	0.891267	0	0.900883	0
cg00040590				Island	0.860985	0	0.322351	0.005
cg00040646	CCT2	CCT2	TSS200	Island	0.05227	0	0.025803	0
cg00040708	CDH29	CDH29	TSS1500	N_Shore	0.633913	0	0.688246	0
cg00040749					0.950385	0	0.925863	0
cg00040837					0.948585	0	0.950095	0
cg00040861	LSM7;SPPL2B;SPPL2B	0	Body;TSS1500;TSS1500	Island	0.0227315	0	0.0222967	0
cg00040862	TPO;TPO;TPO;TPO	TPO	TSS1500;TSS1500;TSS1500;TSS1500		0.801827	0	0.809523	0
cg00040873	NDUFB10	NDUFB10	TSS1500	N_Shore	0.0454984	0	0.0249799	0
cg00040923	ARMCX1	ARMCX1	5'UTR	N_Shore	0.503948	0	0.578381	0
cg00040945	C15orf40;C15orf40;C15orf40;C15orf40;C15orf40;C15orf40;C15orf40	C15orf40	TSS200;TSS200;TSS200;TSS200;TSS200;TSS200;TSS200	Island	0.0272702	0	0.00921579	0
cg00040986	ARHGEF11;ARHGEF11	ARHGEF11	Body;Body		0.936848	0	0.941573	0
cg00041014	KTI12;TXNDC12;KTI12	0	3'UTR;Body;1stExon	N_Shore	0.398502	0	0.673326	0
cg00041047	SLC6A16	SLC6A16	TSS200	Island	0.900753	0	0.912452	0
cg00041084				Island	0.880731	0	0.075177	0
cg00041270					0.617928	0	0.329896	0
cg00041311	SIAH1	SIAH1	5'UTR	S_Shelf	0.950784	0	0.947004	0
cg00041328	C17orf85;C17orf85	C17orf85	TSS1500;TSS1500	S_Shore	0.0455326	0	0.00260796	0
cg00041368	DLGAP1	DLGAP1	1stExon	N_Shore	0.930725	0	0.891477	0
cg00041401	PTPN22;PTPN22	PTPN22	TSS200;TSS200		0.774308	0	0.35046	0
cg00041467	MKI67IP	MKI67IP	Body	Island	0.0608609	0	0.0582809	0
cg00041564	RCVRN	RCVRN	TSS1500	S_Shore	0.880136	0	0.810793	0
cg00041575	C11orf21;TSPAN32;C11orf21	0	Body;TSS1500;Body		0.819371	0	0.73163	0
cg00041599	UNC5A	UNC5A	Body	S_Shore	0.227905	0	0.383365	0
cg00041636					0.655741	0	0.567155	0
cg00041641	CDC42SE1;CDC42SE1	CDC42SE1	3'UTR;3'UTR	S_Shelf	0.543738	0	0.311354	0
cg00041666	SYNE1;SYNE1	SYNE1	Body;Body		0.480261	0	0.104656	0
cg00041759	KLC2;KLC2;KLC2;KLC2;KLC2	KLC2	TSS200;TSS1500;5'UTR;TSS1500;1stExon	Island	0.0179723	0	0.00650094	0
cg00041865					0.961696	0	0.987187	0
cg00041872				Island	0.814395	0	0.383972	0
cg00041873				N_Shore	0.854924	0	0.965717	0
cg00041898	TSNARE1	TSNARE1	Body	N_Shore	0.867258	0	0.933973	0
cg00041901	CD164;CD164;CD164;CD164;CD164	CD164	TSS200;TSS200;TSS200;TSS200;TSS200	Island	0.020564	0	0.00845824	0
cg00041989					0.940052	0	0.864152	0
cg00042059	EML6	EML6	Body		0.945487	0	0.358769	0
cg00042081	RSPO3	RSPO3	Body		0.78478	0	0.866626	0
cg00042144	C1orf74	C1orf74	TSS200	Island	0.685606	0	0.00631281	0
cg00042156	LOC84856	LOC84856	TSS200	N_Shore	0.823173	0	0.854039	0
cg00042186	KCNK12	KCNK12	Body	Island	0.793559	0	0.901106	0
cg00042208	BOD1;BOD1	BOD1	TSS1500;TSS1500	S_Shore	0.201696	0	0.214969	0
cg00042246	PURA	PURA	TSS1500	N_Shore	0.260459	0	0.173593	0
cg00042254	AKR1A1;AKR1A1	AKR1A1	5'UTR;5'UTR	S_Shelf	0.893699	0	0.825531	0
cg00042263					0.433627	0	0.38535	0
cg00042325	LOC728743	LOC728743	Body	N_Shore	0.831969	0	0.761951	0
cg00042335	STOX1;STOX1;STOX1;STOX1;STOX1	STOX1	TSS200;TSS200;TSS200;TSS200;TSS1500	Island	0.0226067	0	0.0264229	0
cg00042341	PLB1;PLB1	PLB1	Body;Body	S_Shore	0.0281131	0	0.0218421	0
cg00042356	PARK7;PARK7	PARK7	5'UTR;5'UTR	Island	0.0105579	0	0.0144154	0
cg00042409	CCDC52	CCDC52	5'UTR	N_Shore	0.145919	0	0.512374	0
cg00042478	ANKH	ANKH	3'UTR		0.878499	0	0.916755	0
cg00042568	NR2C2	NR2C2	TSS1500	N_Shore	0.0187607	0	0.0103013	0
cg00042611	CCDC135	CCDC135	Body	Island	0.641594	0	0.625641	0
cg00042657	METTL13;METTL13;METTL13	METTL13	Body;Body;Body	Island	0.948753	0	0.881287	0
cg00042683	SHF	SHF	Body	N_Shelf	0.979112	0	0.971516	0
cg00042837	LASP1	LASP1	Body	S_Shore	0.836247	0	0.299251	0
cg00042874	PLEKHH3	PLEKHH3	TSS1500	N_Shore	0.00460375	0	0.00469397	0
cg00042882	AP1S1	AP1S1	TSS1500	N_Shore	0.955364	0	0.962106	0
cg00042914	C18orf16;AQP4	0	Body;TSS1500	S_Shelf	0.794741	0	0.654096	0
cg00043004	NOXO1;NOXO1;NOXO1	NOXO1	Body;Body;Body	S_Shore	0.526402	0	0.15864	0
cg00043005	DOT1L	DOT1L	Body	Island	0.901742	0	0.87344	0
cg00043043	PEX1	PEX1	Body	N_Shelf	0.944713	0	0.941876	0
cg00043076	ACOX3;ACOX3	ACOX3	TSS1500;TSS1500	S_Shore	0.370201	0	0.0001355	0
cg00043080	PLD3;PLD3;C19orf47	0	TSS1500;TSS1500;5'UTR	N_Shore	0.942177	0	0.946461	0
cg00043095	SGPP2	SGPP2	TSS200	Island	0.0372536	0	0.0421844	0
cg00043284	TBC1D16	TBC1D16	Body	N_Shore	0.96382	0	0.882322	0
cg00043324					0.930535	0	0.960426	0
cg00043364	PHF15	PHF15	3'UTR		0.896085	0	0.335222	0
cg00043371	COG1	COG1	TSS1500	Island	0.0211984	0	0.0150392	0
cg00043379	FGF3	FGF3	TSS200	Island	0.0912237	0	0.0211038	0
cg00043444					0.95914	0	0.454827	0
cg00043510	GNG4;GNG4;GNG4	GNG4	TSS1500;TSS200;TSS200	N_Shore	0.232171	0	0.472683	0
cg00043524	WDR27	WDR27	Body		0.971593	0	0.894302	0
cg00043564	EMID2	EMID2	TSS1500	N_Shore	0.374367	0	0.0334847	0
cg00043591				S_Shelf	0.612356	0	0.592873	0
cg00043599	BTBD19	BTBD19	Body	S_Shelf	0.69458	0	0.470357	0
cg00043788	VSX1;VSX1;VSX1;VSX1	VSX1	5'UTR;1stExon;5'UTR;1stExon	Island	0.0796559	0	0.0418147	0
cg00043790	KCNAB2;KCNAB2	KCNAB2	5'UTR;5'UTR		0.62648	0	0.199725	0
cg00043792				N_Shelf	0.68505	0	0.471289	0
cg00043800	LOC100189589	LOC100189589	TSS1500		0.749412	0	0.838838	0
cg00043819				Island	0.0172348	0	0.0269383	0
cg00043949	WDR27	WDR27	Body		0.850127	0	0.880367	0
cg00044050	C16orf75	C16orf75	Body	Island	0.14874	0	0.0628593	0
cg00044097	FHL2;FHL2	FHL2	1stExon;5'UTR		0.771563	0	0.896818	0
cg00044107	COL12A1;COL12A1	COL12A1	3'UTR;3'UTR	Island	0.0957773	0	0.0516696	0
cg00044170	FOXM1;FOXM1;C12orf32;C12orf32;C12orf32;FOXM1	0	TSS200;TSS200;TSS200;TSS200;TSS200;TSS200	Island	0.0106699	0	0.00704635	0
cg00044245	EPHA7	EPHA7	Body	Island	0.0558018	0	0.0237674	0
cg00044289	POP5;POP5	POP5	TSS1500;TSS1500	S_Shore	0.028346	0	0.0234382	0
cg00044299	KCTD1;KCTD1;KCTD1	KCTD1	5'UTR;Body;5'UTR	N_Shore	0.560539	0	0.885814	0
cg00044318	WTIP	WTIP	Body	Island	0.71294	0	0.783851	0
cg00044354	MIER1;WDR78;MIER1;MIER1;MIER1;MIER1;MIER1;WDR78;MIER1;MIER1	0	TSS1500;Body;TSS1500;TSS1500;TSS1500;TSS1500;TSS1500;Body;TSS1500;TSS1500	N_Shore	0.0310026	0	0.0577915	0
cg00044372	KIAA0513	KIAA0513	5'UTR		0.771581	0	0.918315	0
cg00044463	GLT25D2	GLT25D2	TSS200	S_Shore	0.0525969	0	0.131337	0
cg00044466					0.602659	0	0.369842	0
cg00044501				N_Shelf	0.465376	0	0.507389	0
cg00044505				N_Shore	0.103806	0	0.00557654	0
cg00044665	CDH5	CDH5	TSS200		0.790088	0	0.699879	0
cg00044729	ENTHD1	ENTHD1	TSS1500		0.490395	0	0.630114	0
cg00044796				Island	0.605534	0	0.955289	0
cg00044871	ATP8A2	ATP8A2	TSS1500	N_Shore	0.387178	0	0.754306	0
cg00044950	EHMT2;EHMT2	EHMT2	Body;Body	N_Shore	0.904299	0	0.893122	0
cg00044995	C2CD4C	C2CD4C	5'UTR	Island	0.0428769	0	0.0305772	0
cg00045061	NSMAF;NSMAF	NSMAF	Body;Body	N_Shore	0.0290842	0	0.0432569	0
cg00045070	PCSK9	PCSK9	TSS1500	N_Shore	0.917161	0	0.89556	0
cg00045114					0.943792	0	0.577609	0
cg00045118	RUNX1T1;RUNX1T1;RUNX1T1	RUNX1T1	Body;5'UTR;TSS1500		0.501227	0	0.364801	0
cg00045190				Island	0.00542209	0	0.000117644	0
cg00045227	OR8U8;OR9G9;OR9G1	0	Body;1stExon;1stExon		0.588278	0	0.0374211	0
cg00045275				N_Shore	0.0271316	0	0.213632	0
cg00045303	SETD4;SETD4	SETD4	5'UTR;TSS200	Island	0.0322319	0	0.00532689	0
cg00045439	AIMP1;TBCK;AIMP1;TBCK;AIMP1;TBCK;TBCK	0	5'UTR;TSS1500;Body;TSS1500;5'UTR;TSS1500;TSS1500		0.192294	0	0.115286	0
cg00045515	RBL1;RBL1	RBL1	Body;Body	N_Shore	0.904292	0	0.891406	0
cg00045532					0.496939	0	0.523237	0
cg00045607	ARHGAP30;ARHGAP30;ARHGAP30;ARHGAP30	ARHGAP30	1stExon;5'UTR;5'UTR;1stExon		0.773303	0	0.857089	0
cg00045689	LYST;MIR1537	0	5'UTR;TSS1500		0.633895	0	0.681851	0
cg00045690	PSMB9;PSMB9	PSMB9	Body;Body	S_Shelf	0.349797	0	0.739986	0
cg00045748	RRP7A	RRP7A	3'UTR	N_Shore	0.878837	0	0.838212	0
cg00045753	PHF19	PHF19	Body	N_Shore	0.945346	0	0.945696	0
cg00045762	ODZ2	ODZ2	Body		0.664732	0	0.361964	0
cg00045787	SNTB2	SNTB2	Body		0.90942	0	0.926026	0
cg00045900	SCRIB;SCRIB	SCRIB	Body;Body	N_Shore	0.957553	0	0.841095	0
cg00045902	PWWP2B;PWWP2B	PWWP2B	3'UTR;Body	S_Shelf	0.94611	0	0.473091	0
cg00045910				S_Shelf	0.0298472	0	0.0143903	0
cg00046018	PPP1R12B;PPP1R12B;PPP1R12B;PPP1R12B	PPP1R12B	1stExon;1stExon;1stExon;1stExon	Island	0.0271791	0	0.0186099	0
cg00046021	PLOD3	PLOD3	Body	N_Shore	0.905126	0	0.924998	0
cg00046026	COL20A1	COL20A1	Body	N_Shore	0.583513	0	0.339451	0
cg00046041	SLC7A5P2	SLC7A5P2	Body	Island	0.126068	0	0.157338	0
cg00046099	GNL3L	GNL3L	TSS200	Island	0.0312619	0	0.424863	0
cg00046105	C1orf57	C1orf57	Body		0.817749	0	0.870764	0
cg00046156				N_Shelf	0.901616	0	0.568089	0
cg00046336				Island	0.782641	0	0.873808	0
cg00046410	ZMYM1	ZMYM1	3'UTR		0.956039	0	0.953558	0
cg00046499	GPR149	GPR149	Body	N_Shore	0.0462188	0	0.0967941	0
cg00046537	TXNDC15	TXNDC15	Body	S_Shore	0.0677229	0	0.126509	0
cg00046560	SNRPA1	SNRPA1	TSS200	Island	0.0534357	0	0.0335375	0
cg00046623	PXDNL	PXDNL	Body	N_Shore	0.961589	0	0.935249	0
cg00046625	PDE4B;PDE4B	PDE4B	5'UTR;TSS200	Island	0.0247807	0	0.0190908	0
cg00046744	LRP6	LRP6	Body	N_Shore	0.0287099	0	0.0282902	0
cg00046802				N_Shore	0.605302	0	0.56195	0
cg00046815	CAPS2	CAPS2	TSS200	Island	0.0203748	0	0.0138162	0
cg00046899					0.124961	0	0.347845	0
cg00046913	HAGH;FAHD1;FAHD1;HAGH;FAHD1;HAGH;HAGH	0	5'UTR;TSS200;TSS200;5'UTR;TSS200;1stExon;1stExon	Island	0.0636062	0	0.0678052	0
cg00046991	MYO1D	MYO1D	Body		0.694958	0	0.946573	0
cg00047050	CUL5;CUL5	CUL5	5'UTR;1stExon	N_Shore	0.0369778	0	0.0249973	0
cg00047052				N_Shore	0.965972	0	0.862643	0
cg00047079	RNF219	RNF219	3'UTR		0.559736	0	0.487452	0
cg00047147	HLA-DMA	HLA-DMA	TSS1500		0.937351	0	0.94778	0
cg00047162				Island	0.528719	0	0.120592	0
cg00047185	MIR526B	MIR526B	TSS1500		0.500641	0	0.74921	0
cg00047287	CPT1B;CPT1B;CPT1B;CHKB-CPT1B;CPT1B;CPT1B;CPT1B;CPT1B	0	TSS200;TSS1500;5'UTR;Body;5'UTR;5'UTR;5'UTR;TSS200	Island	0.958272	0	0.970218	0
cg00047338	BAHCC1	BAHCC1	Body	N_Shore	0.860991	0	0.567519	0
cg00047469	POLE3;C9orf43;POLE3	0	Body;TSS1500;Body	Island	0.0710117	0	0.0437924	0
cg00047501	BZW1;BZW1L1	0	Body;TSS1500	S_Shelf	0.948692	0	0.927189	0
cg00047532	PTCRA	PTCRA	TSS1500	S_Shelf	0.660465	0	0.700513	0
cg00047553	HLA-DPB2	HLA-DPB2	Body		0.451441	0	0.175764	0
cg00047683	PKD1L3	PKD1L3	TSS1500		0.837775	0	0.628961	0
cg00047694	LOC732275	LOC732275	Body		0.563974	0	0.832185	0
cg00047753	ODF4	ODF4	Body		0.925371	0	0.0437181	0
cg00047815	PHF21B;PHF21B	PHF21B	Body;Body	N_Shore	0.916041	0	0.957797	0
cg00047843	TMTC2	TMTC2	Body		0.825876	0	0.136074	0
cg00047844	CBX2;CBX2	CBX2	Body;Body	Island	0.0416715	0	0.0332069	0
cg00048178	GFOD1	GFOD1	TSS1500	Island	0.157947	0	0.178872	0
cg00048370					0.902569	0	0.505067	0
cg00048381	ADAR	ADAR	5'UTR		0.95023	0	0.939742	0
cg00048436				N_Shore	0.502934	0	0.872601	0
cg00048697	PDCL2	PDCL2	TSS1500		0.547489	0	0.723132	0
cg00048705				N_Shore	0.912818	0	0.952095	0
cg00048743	PCDHGA4;PCDHGA6;PCDHGA9;PCDHGA1;PCDHGA8;PCDHGA5;PCDHGB1;PCDHGB4;PCDHGA3;PCDHGA9;PCDHGA2;PCDHGA7;PCDHGB2;PCDHGB5;PCDHGB3	0	Body;Body;TSS200;Body;Body;Body;Body;Body;Body;TSS200;Body;Body;Body;Body;Body	S_Shelf	0.918365	0	0.666062	0
cg00048746	CCDC103;EFTUD2;EFTUD2;EFTUD2;EFTUD2	0	TSS1500;1stExon;5'UTR;1stExon;5'UTR	Island	0.0662066	0	0.0499099	0
cg00048759	STAG3;GPC2	0	TSS200;TSS1500	Island	0.401181	0	0.475652	0
cg00048832	GABRA1;GABRA1;GABRA1;GABRA1;GABRA1	GABRA1	TSS1500;TSS1500;TSS1500;5'UTR;TSS200		0.143213	0	0.0605848	0
cg00048838	HIST1H2BN;HIST1H2AK	0	1stExon;TSS1500	Island	0.00837047	0	0.0022174	0
cg00049033	CBLN1	CBLN1	TSS1500	Island	0.088845	0	0.0374935	0
cg00049047	GDNF	GDNF	5'UTR	Island	0.0422034	0	0.0248707	0
cg00049102	DACH1;DACH1;DACH1	DACH1	Body;Body;Body		0.918809	0	0.708794	0
cg00049156	TMED5;TMED5;TMED5	TMED5	Body;Body;Body	N_Shore	0.0150504	0	0.023268	0
cg00049253	EXOC8;C1orf124;EXOC8;C1orf124	0	5'UTR;TSS200;1stExon;TSS200	Island	0.0274421	0	0.0317911	0
cg00049286	TMEM177;TMEM177;TMEM177	TMEM177	TSS200;TSS200;TSS200	Island	0.0398102	0	0.0410973	0
cg00049323	LOC25845	LOC25845	Body	N_Shore	0.367493	0	0.429402	0
cg00049330	PIGN;PIGN;PIGN;PIGN;KIAA1468	0	5'UTR;5'UTR;1stExon;1stExon;TSS1500	Island	0.0494962	0	0.0409139	0
cg00049380	HSDL1;HSDL1	HSDL1	5'UTR;5'UTR		0.919901	0	0.716736	0
cg00049382					0.674566	0	0.226838	0
cg00049400	WARS2;WARS2	WARS2	3'UTR;Body		0.919499	0	0.913863	0
cg00049411	PLCD3;ACBD4	0	TSS1500;5'UTR	Island	0.041665	0	0.0178535	0
cg00049440	KLF9	KLF9	Body	N_Shore	0.76357	0	0.569405	0
cg00049475	SVIL;SVIL;SVIL	SVIL	5'UTR;1stExon;5'UTR		0.647383	0	0.268917	0
cg00049502	C12orf47;MAPKAPK5;MAPKAPK5	0	TSS1500;Body;Body	S_Shore	0.0262087	0	0.0182956	0
cg00049595				N_Shore	0.253966	0	0.384101	0
cg00049616	CLYBL	CLYBL	Body	N_Shelf	0.903827	0	0.925099	0
cg00049664	CMTM2	CMTM2	TSS200	Island	0.97792	0	0.958493	0
cg00049691				S_Shelf	0.768783	0	0.843732	0
cg00049709	PRDM16;PRDM16	PRDM16	Body;Body	N_Shore	0.906312	0	0.828874	0
cg00049718	CSDE1;CSDE1;CSDE1;CSDE1;CSDE1;CSDE1	CSDE1	5'UTR;5'UTR;1stExon;5'UTR;1stExon;1stExon		0.198108	0	0.02512	0
cg00049729				N_Shore	0.164265	0	0.184852	0
cg00049868					0.952587	0	0.905398	0
cg00049883					0.300135	0	0.831427	0
cg00049892	ENPP1	ENPP1	Body		0.987331	0	0.833398	0
cg00049894	NOM1	NOM1	Body	Island	0.784162	0	0.715179	0
cg00049947	RNF216;RNF216	RNF216	TSS200;TSS200	Island	0.0316443	0	0.0404564	0
cg00049973	APPBP2	APPBP2	TSS200	Island	0.0297788	0	0.0198825	0
cg00050133					0.887636	0	0.845411	0
cg00050152	BTNL9	BTNL9	Body	Island	0.124067	0	0.0312103	0
cg00050224	RNF213;LOC100294362	0	Body;Body	Island	0.919993	0	0.957673	0
cg00050247				Island	0.0726262	0	0.0523354	0
cg00050250	ACMSD	ACMSD	Body		0.418159	0	0.776998	0
cg00050271	CMIP;CMIP	CMIP	3'UTR;3'UTR		0.934129	0	0.847853	0
cg00050289	SMURF2	SMURF2	Body		0.955464	0	0.923281	0
cg00050294				Island	0.794479	0	0.838379	0
cg00050312	PRKCA	PRKCA	1stExon	Island	0.0177827	0	0.0202373	0
cg00050336	C1QTNF7;C1QTNF7	C1QTNF7	Body;5'UTR		0.579848	0	0.751753	0
cg00050375	ABCC10	ABCC10	Body		0.712595	0	0.546677	0
cg00050402				Island	0.946196	0	0.874573	0
cg00050482					0.0995956	0	0.0454448	0
cg00050496	MGC14436;MGC14436	MGC14436	TSS1500;TSS1500		0.411252	0	0.0880344	0
cg00050555	PDPK1;PDPK1	PDPK1	TSS1500;TSS1500	N_Shore	0.0698077	0	0.0670488	0
cg00050590	SERPINB8;SERPINB8;SERPINB8	SERPINB8	5'UTR;5'UTR;5'UTR	Island	0.0576649	0	0.0335995	0
cg00050618	IL21R;IL21R	IL21R	TSS200;5'UTR		0.91325	0	0.921846	0
cg00050654				N_Shore	0.949513	0	0.850489	0
cg00050692	DNMT3A;DNMT3A;DNMT3A	DNMT3A	Body;Body;Body		0.87249	0	0.832804	0
cg00050792	COL4A1	COL4A1	Body		0.900027	0	0.826906	0
cg00050872				N_Shelf	0.191785	0	0.188585	0
cg00050873	TSPY4;FAM197Y2	0	Body;TSS1500	N_Shore	0.450002	0.0266667	0.545161	0
cg00050938	GNAI2;GNAI2	GNAI2	3'UTR;3'UTR	N_Shore	0.933423	0	0.888421	0
cg00050984	MAP2;MAP2	MAP2	1stExon;5'UTR	S_Shore	0.0206019	0	0.0261863	0
cg00051068	JAG1	JAG1	TSS1500	Island	0.0202822	0	0.0559098	0
cg00051154				N_Shore	0.0313897	0	0.994044	0
cg00051179	GABRA1;GABRA1;GABRA1;GABRA1;GABRA1;GABRA1	GABRA1	TSS1500;1stExon;5'UTR;TSS1500;TSS1500;5'UTR		0.253367	0	0.131769	0
cg00051307				N_Shelf	0.609608	0	0.848776	0
cg00051371	CCL24	CCL24	Body		0.685678	0	0.741201	0
cg00051483	GIMAP7	GIMAP7	TSS200		0.47418	0	0.0166522	0
cg00051510				N_Shore	0.579871	0	0.853809	0
cg00051546				Island	0.0148332	0	0.0159405	0
cg00051590	VARS	VARS	Body	N_Shelf	0.92868	0	0.972344	0
cg00051595					0.00439355	0	0.00208282	0
cg00051623	CASP1;CASP1;CASP1;CASP1;CASP1	CASP1	Body;Body;Body;Body;Body		0.827816	0	0.907064	0
cg00051662	CYP2C19	CYP2C19	TSS1500		0.0944675	0	0.0470165	0
cg00051704				N_Shore	0.974711	0	0.780519	0
cg00051782				Island	0.0531232	0	0.0321516	0
cg00051818				N_Shore	0.933396	0	0.959483	0
cg00051952				N_Shore	0.927575	0	0.87326	0
cg00051979	C10orf4;C10orf4	C10orf4	5'UTR;1stExon	Island	0.032658	0	0.017589	0
cg00052046	SLC4A11	SLC4A11	Body	N_Shore	0.925163	0	0.938542	0
cg00052246	FOXP1	FOXP1	Body		0.921288	0	0.966456	0
cg00052290	ATAD1;CFLP1	0	TSS200;Body	Island	0.020423	0	0.0147677	0
cg00052385	ST3GAL1;ST3GAL1	ST3GAL1	5'UTR;5'UTR	N_Shore	0.922987	0	0.868819	0
cg00052422	CTNNB1;CTNNB1;CTNNB1;CTNNB1;CTNNB1;CTNNB1	CTNNB1	5'UTR;1stExon;5'UTR;1stExon;1stExon;5'UTR	Island	0.0141537	0	0.0147889	0
cg00052433	ZCCHC14	ZCCHC14	Body	N_Shore	0.914855	0	0.833204	0
cg00052482	PSMD4	PSMD4	TSS1500		0.879451	0	0.86546	0
cg00052550	SCLY	SCLY	TSS200	Island	0.0595317	0	0.0289099	0
cg00052561	ZNF627	ZNF627	Body	Island	0.0521964	0	0.0343183	0
cg00052578	TMEM108;TMEM108	TMEM108	5'UTR;5'UTR		0.647265	0	0.416787	0
cg00052588					0.757667	0	0.833177	0
cg00052626	CASP9;CASP9	CASP9	TSS200;TSS200	N_Shore	0.0111995	0	0.040986	0
cg00052665	GAS7;GAS7	GAS7	TSS1500;Body		0.914319	0	0.895915	0
cg00052684	FKBP5	FKBP5	5'UTR	N_Shore	0.868092	0	0.926643	0
cg00052772	B3GALT4	B3GALT4	1stExon	S_Shore	0.620393	0	0.809579	0
cg00052853	LOC285205	LOC285205	Body	N_Shore	0.718537	0	0.580443	0
cg00052903	PRB3	PRB3	TSS1500		0.554328	0	0.0285664	0
cg00052932	ANKAR	ANKAR	TSS1500	S_Shore	0.893342	0	0.316815	0
cg00052964				S_Shelf	0.956191	0	0.976623	0
cg00053010				Island	0.00507663	0	0.00190067	0
cg00053063	NCKAP5;NCKAP5	NCKAP5	Body;Body		0.846469	0	0.80604	0
cg00053073	PDE4C;PDE4C	PDE4C	1stExon;Body	Island	0.59768	0	0.581884	0
cg00053086				N_Shelf	0.816474	0	0.746235	0
cg00053135	RPS6KA2;RPS6KA2	RPS6KA2	Body;Body	Island	0.901933	0	0.946061	0
cg00053261	POM121L12	POM121L12	TSS200	N_Shore	0.882689	0	0.843027	0
cg00053292	TACO1;TACO1	TACO1	1stExon;5'UTR	Island	0.0476981	0	0.0271928	0
cg00053361					0.879486	0	0.866852	0
cg00053373	ATP1B2;ATP1B2	ATP1B2	1stExon;5'UTR	Island	0.0534797	0	0.0955133	0
cg00053393	MGC45800	MGC45800	Body	Island	0.115341	0	0.0695856	0
cg00053507	DGKH;DGKH	DGKH	Body;Body	Island	0.0906522	0	0.0692364	0
cg00053536	CROCC	CROCC	Body	N_Shore	0.788496	0	0.88118	0
cg00053647	C7orf28B	C7orf28B	TSS1500	Island	0.0191671	0	0.12124	0
cg00053661	CYP20A1;CYP20A1	CYP20A1	1stExon;5'UTR	Island	0.0411073	0	0.0503805	0
cg00053728	TTC15	TTC15	Body	S_Shelf	0.964345	0	0.972889	0
cg00053755				S_Shelf	0.405547	0	0.747517	0
cg00053769					0.928864	0	0.954396	0
cg00053851				N_Shore	0.606441	0	0.799214	0
cg00053870	ESPNL	ESPNL	Body	Island	0.867246	0	0.915711	0
cg00053916					0.872346	0	0.660783	0
cg00053927	MCF2L;MCF2L	MCF2L	Body;Body	N_Shelf	0.923412	0	0.623145	0
cg00054173	C21orf54	C21orf54	Body		0.437911	0	0.62229	0
cg00054197	SH3PXD2B	SH3PXD2B	Body	N_Shore	0.8062	0	0.839939	0
cg00054210	CYP7B1	CYP7B1	TSS1500	Island	0.321339	0	0.227605	0
cg00054243				N_Shore	0.7364	0	0.848429	0
cg00054248	QRICH2	QRICH2	TSS200	Island	0.906118	0	0.916741	0
cg00054301	ELMO3;MIR328	0	Body;TSS1500	S_Shelf	0.755521	0	0.629423	0
cg00054352	RASA3	RASA3	Body		0.926173	0	0.899697	0
cg00054408	BRUNOL5	BRUNOL5	Body	Island	0.0263985	0	0.0633984	0
cg00054409					0.775914	0	0.688322	0
cg00054472	TTLL3	TTLL3	Body	S_Shore	0.0770813	0	0.300719	0
cg00054496	NUBP1	NUBP1	Body		0.921738	0	0.815393	0
cg00054511	PRR13;PRR13	PRR13	TSS200;TSS200	Island	0.0347347	0	0.0460026	0
cg00054525	CYBA	CYBA	TSS200	Island	0.00918311	0	0.637028	0
cg00054572				S_Shelf	0.93764	0	0.842365	0
cg00054639					0.430727	0	0.122781	0
cg00054692	C7orf30	C7orf30	TSS200	N_Shore	0.0114192	0	0.0154813	0
cg00054702	LOC389332	LOC389332	Body	Island	0.033192	0	0.0249255	0
cg00054706	C1D;C1D	C1D	5'UTR;5'UTR		0.0180634	0	0.00559471	0
cg00054741	MIR523	MIR523	TSS1500		0.885566	0	0.969265	0
cg00054771				Island	0.0187237	0	0.0252283	0
cg00054774	C2CD2	C2CD2	Body	N_Shore	0.301938	0	0.82869	0
cg00054791	UBE2Z	UBE2Z	TSS1500	N_Shore	0.0228607	0	0.34295	0
cg00054890	SMURF1;SMURF1	SMURF1	Body;Body	N_Shore	0.854661	0	0.904844	0
cg00054971	PTPRE	PTPRE	5'UTR		0.672387	0	0.0849934	0
cg00055052	CORO7	CORO7	Body		0.779933	0	0.798223	0
cg00055073				Island	0.415627	0	0.866711	0
cg00055233	RLN1	RLN1	1stExon	Island	0.583232	0	0.0243837	0
cg00055292	RADIL	RADIL	Body	N_Shore	0.840893	0	0.658416	0
cg00055341					0.0869591	0	0.499922	0
cg00055359	NCKAP5;NCKAP5	NCKAP5	Body;Body	N_Shore	0.138398	0	0.554993	0
cg00055434	PLCH2	PLCH2	Body	Island	#N/A	#N/A	#N/A	#N/A
cg00055462	FARP1	FARP1	Body		0.960853	0	0.972385	0
cg00055510					0.757097	0	0.449571	0
cg00055529	FBXO47	FBXO47	TSS200		0.814502	0	0.296533	0
cg00055555				N_Shore	0.0351906	0	0.125334	0
cg00055557	DOK5;DOK5	DOK5	1stExon;5'UTR	Island	0.047473	0	0.0361116	0
cg00055603					0.817679	0	0.520035	0
cg00055617	CD7	CD7	Body	N_Shelf	0.977099	0	0.96823	0
cg00055679				Island	0.0481763	0	0.0460947	0
cg00055726	FAM163B	FAM163B	TSS200	S_Shore	0.780238	0	0.540655	0
cg00055764	RIMBP2	RIMBP2	Body		0.942225	0	0.44144	0
cg00055771					0.878656	0	0.188448	0
cg00055811	RERE;RERE	RERE	Body;Body		0.927574	0	0.951135	0
cg00055848	B3GNT2	B3GNT2	TSS1500	Island	0.0184451	0	0.0197555	0
cg00055881	KCNAB2;KCNAB2	KCNAB2	Body;Body		0.664124	0	0.308439	0
cg00055981	GPSM1;GPSM1	GPSM1	Body;Body	N_Shore	0.78388	0	0.753046	0
cg00055986					0.412751	0	0.554452	0
cg00056002	PABPN1L	PABPN1L	TSS1500	N_Shelf	0.886837	0	0.916433	0
cg00056066	ARHGAP21	ARHGAP21	Body	N_Shore	0.0307491	0	0.0225887	0
cg00056074				Island	0.00667545	0	0.0215381	0
cg00056202				Island	0.110036	0	0.0289581	0
cg00056257	GRM7;GRM7	GRM7	TSS1500;TSS1500	N_Shore	0.863795	0	0.58597	0
cg00056268	ZNF717	ZNF717	Body	N_Shelf	0.749235	0	0.664337	0
cg00056433					0.0436099	0	0.92132	0
cg00056489	SH2B3	SH2B3	Body	Island	0.876954	0	0.807622	0
cg00056497					0.946815	0	0.792303	0
cg00056541					0.727948	0	0.691797	0
cg00056578	KSR2	KSR2	TSS200	N_Shore	0.14947	0	0.0536695	0
cg00056624	CTDSPL;CTDSPL	CTDSPL	TSS1500;TSS1500	Island	0.0147039	0	0.0429406	0
cg00056628	STRA13;LRRC45	0	TSS1500;TSS200	Island	0.0322474	0	0.036014	0
cg00056676	SLCO4C1	SLCO4C1	1stExon	N_Shore	0.0389335	0	0.0302484	0
cg00056719	PCBP2;PCBP2;PCBP2;PCBP2;PCBP2;PCBP2;PCBP2	PCBP2	TSS200;TSS200;TSS200;TSS200;TSS200;TSS200;TSS200	Island	0.011013	0	0.0143761	0
cg00056754	DUSP27	DUSP27	TSS200		0.871716	0	0.859238	0
cg00056767	CCDC122;C13orf31;C13orf31	0	5'UTR;TSS1500;TSS1500	N_Shore	0.0305837	0	0.0374763	0
cg00056985	C9orf125	C9orf125	TSS200	Island	0.0271463	0	0.662636	0
cg00057092	C15orf41;C15orf41	C15orf41	Body;Body		0.97376	0	0.88923	0
cg00057114	ACOT7;ACOT7;ACOT7;ACOT7	ACOT7	Body;Body;Body;Body	S_Shelf	0.841908	0	0.909014	0
cg00057208	TTLL4	TTLL4	5'UTR	S_Shelf	0.975995	0	0.944737	0
cg00057231	COL7A1	COL7A1	Body	Island	0.923983	0	0.616674	0
cg00057240	TMEM194B	TMEM194B	Body	N_Shore	0.548093	0	0.652824	0
cg00057272	ZFAT	ZFAT	TSS1500	S_Shore	0.89611	0	0.111926	0
cg00057317	CTSB;CTSB;CTSB;CTSB;CTSB	CTSB	5'UTR;5'UTR;5'UTR;5'UTR;5'UTR	Island	0.015596	0	0.0222259	0
cg00057324	OPN5	OPN5	Body		0.900473	0	0.947492	0
cg00057393				Island	0.101757	0	0.087501	0
cg00057434	ARMC4	ARMC4	TSS200	Island	0.0469844	0	0.129388	0
cg00057476	GAS2L1;GAS2L1;GAS2L1	GAS2L1	3'UTR;Body;Body	N_Shore	0.841806	0	0.722418	0
cg00057517				N_Shelf	0.964463	0	0.82857	0
cg00057569	C10orf4	C10orf4	TSS1500	S_Shore	0.0444875	0	0.0314427	0
cg00057593	GML	GML	5'UTR	S_Shore	0.734525	0	0.942715	0
cg00057603				N_Shore	0.723531	0	0.67161	0
cg00057661	ARF5	ARF5	Body	Island	0.0329501	0	0.0348755	0
cg00057663	TGFBRAP1;TGFBRAP1	TGFBRAP1	5'UTR;5'UTR	N_Shore	0.138453	0	0.242437	0
cg00057667					0.954008	0	0.960169	0
cg00057676	C1orf220;C1orf220	C1orf220	Body;5'UTR	Island	0.0105265	0	0.0084978	0
cg00057700	ACADSB;ACADSB;IKZF5	0	1stExon;5'UTR;TSS1500	Island	0.023386	0	0.023177	0
cg00057722				N_Shore	0.720067	0	0.677135	0
cg00057791	VPS13D;SNORA59A;VPS13D;SNORA59B	0	Body;TSS200;Body;TSS200		0.754806	0	0.799987	0
cg00057900	KIAA1549;KIAA1549	KIAA1549	Body;Body	N_Shore	0.757632	0	0.776272	0
cg00057966	MIR142	MIR142	TSS200		0.866357	0	0.882108	0
cg00058009	TRPC3;TRPC3	TRPC3	1stExon;Body	Island	0.778744	0	0.328944	0
cg00058026	KRT76	KRT76	TSS1500		0.563431	0	0.569514	0
cg00058113	VPS52;RPS18	0	TSS1500;Body	Island	0.0195357	0	0.0113617	0
cg00058163	TMEM200C	TMEM200C	1stExon	S_Shore	0.478826	0	0.7135	0
cg00058291					0.818874	0	0.521285	0
cg00058296	RYR2	RYR2	Body	Island	0.976351	0	0.957462	0
cg00058299	SLC16A1;SLC16A1;SLC16A1	SLC16A1	5'UTR;5'UTR;1stExon	Island	0.210411	0	0.169642	0
cg00058329	P2RX2;P2RX2;P2RX2;P2RX2;P2RX2;P2RX2	P2RX2	TSS1500;TSS1500;TSS1500;TSS1500;TSS1500;TSS1500	Island	0.0168794	0	0.0658382	0
cg00058413	DTWD2	DTWD2	Body		0.945913	0	0.920525	0
cg00058449	ZBTB12	ZBTB12	Body	Island	0.976929	0	0.966469	0
cg00058515	CTNNA2;CTNNA2	CTNNA2	Body;Body	N_Shore	0.862836	0	0.655816	0
cg00058644				N_Shelf	0.917474	0	0.929025	0
cg00058708	UBXN2A	UBXN2A	TSS1500	N_Shore	0.0551182	0	0.112884	0
cg00058771	POLL;RP11-529I10.4	0	TSS200;TSS200	Island	0.020076	0	0.00712976	0
cg00058786	WNT10B;WNT10B	WNT10B	5'UTR;1stExon	S_Shore	0.090365	0	0.0808931	0
cg00058799	PIGQ;PIGQ	PIGQ	5'UTR;5'UTR	S_Shelf	0.801067	0	0.759895	0
cg00058857					0.765202	0	0.923563	0
cg00058879	CACNA1I;CACNA1I	CACNA1I	Body;Body	Island	0.928783	0	0.959292	0
cg00058887	STOX2	STOX2	Body		0.0425274	0	0.118652	0
cg00058923	KLHDC9;KLHDC9;KLHDC9	KLHDC9	Body;Body;5'UTR	S_Shore	0.929642	0	0.937505	0
cg00058938	TTC9B	TTC9B	TSS1500	S_Shore	0.0668815	0	0.0399776	0
cg00059015	HOOK1	HOOK1	3'UTR		0.969854	0	0.94694	0
cg00059024	WDR93;PEX11A	0	TSS1500;Body	Island	0.0336756	0	0.0113606	0
cg00059034				S_Shelf	0.410438	0	0.233707	0
cg00059053	PRMT8	PRMT8	Body	Island	0.0448818	0	0.0605553	0
cg00059089	FMNL2	FMNL2	Body		0.796303	0	0.175023	0
cg00059161	SLITRK3	SLITRK3	Body		0.664972	0	0.318611	0
cg00059165	PI16	PI16	Body	N_Shore	0.879356	0	0.912819	0
cg00059225	GLRA1;GLRA1;GLRA1;GLRA1	GLRA1	1stExon;1stExon;5'UTR;5'UTR	Island	0.0571145	0	0.0516774	0
cg00059240	PFKP	PFKP	Body		0.841359	0	0.933644	0
cg00059246	HOXC13	HOXC13	Body	N_Shore	0.197187	0	0.728267	0
cg00059309	RNF213;RNF213	RNF213	3'UTR;Body		0.869373	0	0.845546	0
cg00059374					0.906228	0	0.707194	0
cg00059399				Island	0.844311	0	0.624526	0
cg00059424	PES1	PES1	TSS1500	Island	0.0114913	0	0.00733095	0
cg00059459					0.92974	0	0.882146	0
cg00059643	TRIM41;TRIM41	TRIM41	3'UTR;3'UTR	S_Shore	0.888459	0	0.75455	0
cg00059652					0.0264553	0	0.866608	0
cg00059662	GRTP1	GRTP1	Body		0.790646	0	0.70204	0
cg00059699	KLRD1	KLRD1	TSS1500		0.963439	0	0.950589	0
cg00059707				N_Shelf	0.762286	0	0.489973	0
cg00059737	VPS13D;VPS13D	VPS13D	Body;Body		0.935705	0	0.818928	0
cg00059740	C7orf49;C7orf49;C7orf49	C7orf49	TSS200;TSS200;TSS200	Island	0.0128191	0	0.0444943	0
cg00059782	DDX11;DDX11;DDX11	DDX11	TSS200;TSS200;TSS200	Island	0.0146455	0	0.0149691	0
cg00059854	AGAP1;AGAP1	AGAP1	Body;Body	Island	0.772476	0	0.811351	0
cg00059879	GALK2;GALK2	GALK2	Body;Body		0.930313	0	0.734402	0
cg00059911	LHX5	LHX5	Body	Island	0.269362	0	0.369869	0
cg00059930	RB1	RB1	Body	S_Shore	0.841897	0	0.318053	0
cg00060061					0.756255	0	0.82453	0
cg00060287	COL1A1	COL1A1	Body	Island	0.0161522	0	0.0270168	0
cg00060304	PAX6	PAX6	5'UTR	Island	0.0278556	0	0.0226793	0
cg00060320	KY	KY	TSS200	Island	0.0455787	0	0.0275919	0
cg00060374	LOC441869;LOC441869	LOC441869	Body;Body	Island	0.884462	0	0.949461	0
cg00060403	NME1;NME1-NME2;NME1	0	TSS200;TSS200;TSS200	Island	0.0382086	0	0.0292302	0
cg00060484					0.896972	0	0.712413	0
cg00060500	KIAA0226;KIAA0226;FYTTD1;FYTTD1;FYTTD1	0	1stExon;5'UTR;5'UTR;TSS200;TSS1500	Island	0.0907613	0	0.0968722	0
cg00060605				N_Shelf	0.967739	0	0.940629	0
cg00060606	C1orf228;TMEM53;C1orf228	0	5'UTR;TSS1500;1stExon	Island	0.013901	0	0.0107361	0
cg00060627	KCNS3	KCNS3	Body		0.796926	0	0.799078	0
cg00060641	LOC728643	LOC728643	TSS1500		0.805142	0	0.746538	0
cg00060649					0.812836	0	0.884565	0
cg00060715	CENPF	CENPF	5'UTR	Island	0.6463	0	0.64783	0
cg00060762	LEO1	LEO1	TSS200	Island	0.0115854	0	0.00881577	0
cg00060800					0.0769972	0	0.0334477	0
cg00060836	SNHG6	SNHG6	Body	N_Shelf	0.905752	0	0.87083	0
cg00060880	WIBG;WIBG;WIBG	WIBG	5'UTR;1stExon;TSS1500	Island	0.044374	0	0.0526468	0
cg00060882	EIF2S3	EIF2S3	TSS1500	Island	0.0837605	0	0.162678	0
cg00060933				N_Shore	0.0188232	0	0.0216736	0
cg00060956					0.867626	0	0.82637	0
cg00060975				Island	0.0122278	0	0.0278196	0
cg00061031	ANP32B	ANP32B	TSS1500	N_Shore	0.107594	0	0.412594	0
cg00061039	F11	F11	TSS200		0.174881	0	0.169002	0
cg00061059	TECR	TECR	Body	Island	0.00663442	0	0.0616687	0
cg00061086	RPL36AL;MGAT2	0	TSS1500;1stExon	Island	0.0180111	0	0.00845178	0
cg00061150	NRBP2	NRBP2	Body	Island	0.890595	0	0.917823	0
cg00061185	LIMA1;LIMA1;LIMA1	LIMA1	Body;Body;Body		0.960825	0	0.0601384	0
cg00061264	UBE2E1;UBE2E1	UBE2E1	Body;Body	S_Shore	0.00654149	0	0.0191996	0
cg00061306	FBF1	FBF1	Body	N_Shelf	0.940602	0	0.938477	0
cg00061413	PANK3	PANK3	TSS1500	S_Shore	0.726896	0	0.0463091	0
cg00061520	ADCY9	ADCY9	Body		0.863274	0	0.919885	0
cg00061551	ALG1	ALG1	TSS1500	N_Shore	#N/A	#N/A	#N/A	#N/A
cg00061629	ALX4	ALX4	Body	N_Shore	0.532316	0	0.732711	0
cg00061635					0.817389	0	0.909586	0
cg00061678					0.914258	0	0.0888329	0
cg00061679	DAZ1;DAZ4;DAZ4	0	Body;Body;Body		0.607593	0.00166667	0.223181	0
cg00061695	NLGN2	NLGN2	TSS200	N_Shore	0.618614	0	0.607873	0
cg00061764	SUCLG2	SUCLG2	Body		0.922697	0	0.921754	0
cg00061769	YY1AP1;DAP3;DAP3;YY1AP1	0	TSS200;TSS200;TSS200;TSS1500	Island	0.035515	0	0.019772	0
cg00061792					0.778094	0	0.00410246	0
cg00061805	SQSTM1;SQSTM1;SQSTM1	SQSTM1	Body;Body;Body		0.94828	0	0.822725	0
cg00061811				S_Shore	0.57615	0	0.0420162	0
cg00061860					0.758636	0	0.815875	0
cg00061989	CDK12;CDK12	CDK12	1stExon;1stExon	S_Shore	0.00405939	0	0.00810831	0
cg00062020	C1orf180	C1orf180	TSS200		0.865311	0	0.232984	0
cg00062070	C15orf41;C15orf41	C15orf41	Body;TSS1500		0.65246	0	0.527858	0
cg00062072	SDF4;SDF4	SDF4	Body;Body	N_Shore	0.678704	0	0.601061	0
cg00062119				Island	0.0191995	0	0.0165378	0
cg00062245	ITGA2B	ITGA2B	Body	Island	0.0427988	0	0.873683	0
cg00062282	PLXNB2	PLXNB2	TSS1500	S_Shore	0.653865	0	0.554232	0
cg00062285					0.922102	0	0.645189	0
cg00062312	KDM1A;KDM1A	KDM1A	1stExon;1stExon	Island	0.0390927	0	0.0289104	0
cg00062356	OS9;OS9;OS9;OS9	OS9	TSS200;TSS200;TSS200;TSS200	Island	0.0384118	0	0.0736516	0
cg00062367	FLJ44817	FLJ44817	TSS1500	N_Shore	0.738604	0	0.79258	0
cg00062437				N_Shore	0.75449	0	0.568968	0
cg00062592	CDK11B;CDK11B;CDK11A;CDK11B;CDK11A;CDK11B;CDK11B;CDK11B	0	TSS200;TSS200;TSS200;TSS200;TSS200;TSS200;TSS200;TSS200	Island	0.0287264	0	0.0143433	0
cg00062736	MEF2A;MEF2A;MEF2A;MEF2A	MEF2A	5'UTR;5'UTR;TSS1500;5'UTR		0.0902611	0	0.0865625	0
cg00062776	TULP2	TULP2	TSS1500	N_Shore	0.209974	0	0.0694819	0
cg00062873					0.910086	0	0.940777	0
cg00063006	PPP1R2P1	PPP1R2P1	Body	Island	0.837585	0	0.887879	0
cg00063040					0.584022	0	0.633095	0
cg00063066	C6orf173;C6orf173	C6orf173	5'UTR;1stExon	Island	0.0851305	0	0.0820767	0
cg00063077	SLC30A7;EXTL2;EXTL2;SLC30A7	0	TSS1500;TSS1500;TSS1500;TSS1500	Island	0.0208615	0	0.0657383	0
cg00063111	SNORA6;RPSA;RPSA	0	TSS1500;5'UTR;TSS200	S_Shore	0.0605936	0	0.155843	0
cg00063144	KRT31	KRT31	TSS1500		0.821317	0	0.930846	0
cg00063174	WDR69	WDR69	TSS200	Island	0.559107	0	0.0247051	0
cg00063246					0.969003	0	0.974498	0
cg00063291	SLC12A7	SLC12A7	Body	N_Shore	0.945234	0	0.939068	0
cg00063346	OBSCN;OBSCN	OBSCN	Body;Body		0.761712	0	0.620303	0
cg00063357					0.64601	0	0.904963	0
cg00063369					0.957832	0	0.911163	0
cg00063456	EGLN1	EGLN1	Body		0.963787	0	0.962697	0
cg00063471	TNFAIP8L3	TNFAIP8L3	Body	Island	0.0430727	0	0.561128	0
cg00063477	EIF1AY	EIF1AY	Body	S_Shelf	0.256785	0.418333	0.935709	0
cg00063503	KIAA1688	KIAA1688	Body	N_Shore	0.883749	0	0.761721	0
cg00063535	TPCN1;TPCN1	TPCN1	Body;Body		0.747696	0	0.758239	0
cg00063567	ERLEC1;LOC100302652;ASB3;ASB3;ERLEC1;ERLEC1	0	1stExon;Body;TSS1500;TSS1500;1stExon;1stExon	Island	0.0211721	0	0.021505	0
cg00063649	C15orf61	C15orf61	1stExon	Island	0.0276598	0	0.026878	0
cg00063699	PTPN14	PTPN14	Body		0.877393	0	0.913798	0
cg00063703	PDE3A	PDE3A	TSS1500	N_Shore	0.0893671	0	0.107982	0
cg00063734				S_Shore	0.418293	0	0.843637	0
cg00063744	NEURL3	NEURL3	TSS200	Island	0.112436	0	0.106465	0
cg00063748	PRDM16;PRDM16	PRDM16	3'UTR;3'UTR	S_Shore	0.588578	0	0.532243	0
cg00063773	PLS1	PLS1	TSS1500	N_Shore	0.137466	0	0.31639	0
cg00063828	C16orf74	C16orf74	Body		0.0281107	0	0.446901	0
cg00063909	SERTAD2	SERTAD2	5'UTR	N_Shelf	0.498798	0	0.108332	0
cg00063945	TGIF1;TGIF1;TGIF1;TGIF1;TGIF1;TGIF1;TGIF1;TGIF1	TGIF1	5'UTR;5'UTR;5'UTR;5'UTR;TSS1500;TSS1500;1stExon;Body	Island	0.0231904	0	0.0352333	0
cg00063979				N_Shore	0.829636	0	0.854344	0
cg00063982					0.825258	0	0.916545	0
cg00064020	AP2M1;AP2M1	AP2M1	5'UTR;5'UTR	S_Shore	0.31381	0	0.160404	0
cg00064051				Island	0.0298213	0	0.0353757	0
cg00064080					0.920354	0	0.829248	0
cg00064235	FLJ41350;LBX1	0	Body;TSS1500	Island	0.0666897	0	0.0470396	0
cg00064255	LRRC8C	LRRC8C	5'UTR	S_Shore	0.0115085	0	0.0291911	0
cg00064261	ACTA1	ACTA1	TSS1500	Island	0.51038	0	0.210996	0
cg00064284	YAP1;YAP1	YAP1	TSS200;TSS200	Island	0.00257796	0	0.0100817	0
cg00064296					0.5579	0	0.467744	0
cg00064336					0.904587	0	0.917562	0
cg00064347	FYTTD1;FYTTD1;FYTTD1;KIAA0226	0	Body;5'UTR;TSS200;TSS1500	Island	0.00985031	0	0.0211487	0
cg00064415					0.0250701	0	0.0243966	0
cg00064531					0.805566	0	0.665988	0
cg00064589	MIR938;SVIL;SVIL	0	TSS200;5'UTR;5'UTR		0.96009	0	0.959173	0
cg00064778				N_Shore	0.896822	0	0.107707	0
cg00064840	FOXK1	FOXK1	Body	N_Shore	0.166365	0	0.0731723	0
cg00064950	SLC2A4	SLC2A4	TSS1500	Island	0.033228	0	0.0207127	0
cg00065048	FGR	FGR	TSS1500	S_Shore	0.198287	0	0.253702	0
cg00065071	ST7L;CAPZA1;ST7L;ST7L;CAPZA1;ST7L	0	TSS200;1stExon;TSS200;TSS200;5'UTR;TSS200	Island	0.0579032	0	0.0352871	0
cg00065088	EPPK1	EPPK1	1stExon	N_Shore	0.781566	0	0.827696	0
cg00065215	PAX7;PAX7;PAX7	PAX7	Body;Body;Body	Island	0.00981739	0	0.029669	0
cg00065226	FAM66B	FAM66B	Body		0.770769	0	0.864765	0
cg00065302	RNF160	RNF160	TSS1500	S_Shore	0.265661	0	0.632187	0
cg00065368	TRAP1	TRAP1	TSS1500	S_Shore	0.970506	0	0.972661	0
cg00065385	ACTL7A	ACTL7A	TSS1500		0.928116	0	0.976471	0
cg00065396				N_Shore	0.0315665	0	0.159634	0
cg00065408	CACNB3	CACNB3	TSS200	Island	0.0572323	0	0.0488814	0
cg00065569	LRIG2	LRIG2	3'UTR		0.957187	0	0.959329	0
cg00065570	SLC39A4;SLC39A4	SLC39A4	1stExon;TSS200	Island	0.641903	0	0.518661	0
cg00065726	FAM43A;FAM43A	FAM43A	5'UTR;1stExon	Island	0.0346138	0	0.0236084	0
cg00065905	NHLH2;NHLH2	NHLH2	5'UTR;5'UTR	Island	0.0632172	0	0.0782054	0
cg00065919	C3orf71;ARIH2	0	1stExon;TSS200	Island	0.0491979	0	0.0629661	0
cg00065921	CEBPZ;C2orf56;C2orf56	0	Body;TSS1500;TSS1500	N_Shore	0.00854587	0	0.00746475	0
cg00065935	STXBP5L;STXBP5L	STXBP5L	1stExon;5'UTR	Island	0.127367	0	0.100133	0
cg00065957	FAM159A	FAM159A	Body	S_Shore	0.422659	0	0.640907	0
cg00065998					0.740718	0	0.694047	0
cg00066153	ACRV1;ACRV1;ACRV1;ACRV1;ACRV1;ACRV1;ACRV1;ACRV1;ACRV1;ACRV1;ACRV1;ACRV1;ACRV1;ACRV1;ACRV1;ACRV1;ACRV1;ACRV1	ACRV1	1stExon;1stExon;5'UTR;1stExon;5'UTR;5'UTR;5'UTR;5'UTR;5'UTR;1stExon;1stExon;1stExon;1stExon;1stExon;5'UTR;1stExon;5'UTR;5'UTR		0.967215	0	0.952848	0
cg00066184	IGSF11;IGSF11	IGSF11	Body;Body		0.424905	0	0.156198	0
cg00066198	MPPE1	MPPE1	TSS200	Island	0.0220245	0	0.0174873	0
cg00066239					0.984079	0	0.955058	0
cg00066270	PRG4;PRG4;PRG4;PRG4;MIR548F1	0	TSS200;TSS200;TSS200;TSS200;Body		0.232782	0	0.123385	0
cg00066351					0.913793	0	0.901966	0
cg00066360	MYO1C;MYO1C;MYO1C	MYO1C	Body;Body;Body	N_Shore	0.968815	0	0.931591	0
cg00066449	ATP5J2;ATP5J2;ATP5J2;ATP5J2	ATP5J2	TSS200;TSS200;TSS200;TSS200	S_Shore	0.0157437	0	0.0151121	0
cg00066468	RPUSD2	RPUSD2	1stExon	Island	0.0260824	0	0.0403987	0
cg00066499				Island	0.0190881	0	0.0165802	0
cg00066508	TCHP;TCHP	TCHP	3'UTR;3'UTR		0.937129	0	0.925955	0
cg00066512	PPM1H	PPM1H	Body	S_Shelf	0.976809	0	0.945441	0
cg00066554	VANGL2	VANGL2	Body	N_Shelf	0.912423	0	0.905918	0
cg00066627	SCGN	SCGN	Body		0.536987	0	0.560471	0
cg00066663	CHD3;CHD3;CHD3	CHD3	Body;Body;Body	S_Shelf	0.455715	0	0.27003	0
cg00066668	GPR133	GPR133	Body		0.924254	0	0.907454	0
cg00066671	OLFM3;OLFM3	OLFM3	5'UTR;1stExon		0.0362294	0	0.0194352	0
cg00066722	EBNA1BP2;EBNA1BP2	EBNA1BP2	Body;Body	N_Shelf	0.812584	0	0.851359	0
cg00066729	KLF5	KLF5	TSS200	Island	0.0143562	0	0.0259226	0
cg00066748	C8orf42	C8orf42	TSS1500	S_Shore	0.108299	0.0866667	0.530461	0
cg00066750	HEY2	HEY2	Body	N_Shore	0.94776	0	0.729648	0
cg00066805					0.873689	0	0.966139	0
cg00066816	IL12B	IL12B	TSS1500	N_Shore	0.0156774	0	0.00870871	0
cg00066817	ZNF407	ZNF407	3'UTR		0.609453	0	0.452122	0
cg00066828				Island	0.797517	0	0.85422	0
cg00066854					0.660746	0	0.832617	0
cg00066919					0.905143	0	0.916249	0
cg00066925				Island	0.973153	0	0.978518	0
cg00066942	EPC2	EPC2	TSS1500	N_Shore	0.258562	0	0.114876	0
cg00067018	DBX2	DBX2	TSS1500	Island	0.0571159	0	0.0410467	0
cg00067032	HLA-DOA	HLA-DOA	Body	Island	0.752886	0	0.816444	0
cg00067058	GPATCH3	GPATCH3	Body	S_Shelf	0.866576	0	0.944014	0
cg00067102	OPN3	OPN3	1stExon	Island	0.0252674	0	0.0238856	0
cg00067124	METTL6	METTL6	Body	N_Shelf	0.920947	0	0.850955	0
cg00067126	MKI67IP	MKI67IP	Body	N_Shore	0.035658	0	0.0178375	0
cg00067141	ARHGAP11B	ARHGAP11B	3'UTR		0.642375	0	0.312487	0
cg00067196	PLEKHA6	PLEKHA6	3'UTR		0.71311	0	0.76906	0
cg00067274	DCHS2;DCHS2	DCHS2	TSS1500;Body		0.0613628	0	0.155634	0
cg00067365	ZNF131	ZNF131	TSS200	Island	0.0630291	0	0.0338367	0
cg00067414	MTHFD1L	MTHFD1L	Body	Island	0.0195128	0	0.0160284	0
cg00067471	ATP5D;ATP5D	ATP5D	TSS1500;TSS1500	N_Shore	0.0411873	0	0.0195916	0
cg00067518	CAMTA1	CAMTA1	Body	N_Shore	0.275404	0	0.617166	0
cg00067528	ATP6V1B1	ATP6V1B1	Body	N_Shore	0.570214	0	0.700385	0
cg00067538	SPATA3	SPATA3	TSS1500	S_Shelf	0.757821	0	0.930945	0
cg00067574	RHOQ	RHOQ	1stExon	Island	0.030096	0	0.0143609	0
cg00067576	GADD45B	GADD45B	TSS1500	Island	0.0780393	0	0.0194041	0
cg00067588					0.884669	0	0.873517	0
cg00067600					0.892509	0	0.696142	0
cg00067606	ADCYAP1;ADCYAP1	ADCYAP1	Body;Body	Island	0.138094	0	0.0565215	0
cg00067720	PIK3R1	PIK3R1	TSS1500		0.884272	0	0.652531	0
cg00067742	MYT1L	MYT1L	Body		0.920156	0	0.810974	0
cg00067758					0.936691	0	0.763451	0
cg00067768	DVL3	DVL3	Body	N_Shore	0.948951	0	0.408109	0
cg00067814	WDR91	WDR91	TSS200	Island	0.24457	0	0.225984	0
cg00067824					0.683184	0	0.73851	0
cg00067884	HERC1	HERC1	Body		0.887469	0	0.685805	0
cg00068038	CRIM1	CRIM1	Body		0.386278	0	0.318222	0
cg00068102	GLI2	GLI2	Body		0.841647	0	0.786724	0
cg00068153	CACNA1S	CACNA1S	Body		0.697721	0	0.677688	0
cg00068155	CPNE4	CPNE4	TSS1500	Island	0.017103	0	0.0173648	0
cg00068160	SOX21;SOX21	SOX21	1stExon;3'UTR	N_Shore	0.0222101	0	0.0100276	0
cg00068305	CSNK1G3;CSNK1G3;CSNK1G3;CSNK1G3	CSNK1G3	TSS200;TSS200;TSS200;TSS200	Island	0.0502076	0	0.0626746	0
cg00068316				N_Shore	0.718656	0	0.955325	0
cg00068377	PRDM16;PRDM16	PRDM16	Body;Body	Island	0.952212	0	0.958967	0
cg00068408	CDH10;CDH10	CDH10	1stExon;5'UTR		0.0029652	0	0.0159935	0
cg00068412					0.696927	0	0.694826	0
cg00068428					0.705103	0	0.558108	0
cg00068433	ARHGEF19	ARHGEF19	TSS1500	N_Shelf	0.246898	0	0.566919	0
cg00068503	COL9A2	COL9A2	Body	Island	0.0714522	0	0.0785137	0
cg00068621	RBM22	RBM22	TSS200	S_Shore	0.00838628	0	0.00293143	0
cg00068622	FAM151B	FAM151B	TSS200	Island	0.0278699	0	0.0313955	0
cg00068684					0.671751	0	0.691532	0
cg00068750	TBC1D24	TBC1D24	5'UTR		0.870941	0	0.862131	0
cg00068779					0.898162	0	0.541735	0
cg00068810	PARM1	PARM1	TSS1500	N_Shore	0.0221624	0	0.0813333	0
cg00068909	NHEDC1;NHEDC1	NHEDC1	5'UTR;5'UTR	N_Shore	0.847978	0	0.312279	0
cg00069002				Island	0.695438	0	0.719156	0
cg00069003				N_Shore	0.594696	0	0.356478	0
cg00069014					0.778264	0	0.779791	0
cg00069017	NPHP4	NPHP4	5'UTR	Island	0.0496594	0	0.0372249	0
cg00069059	CCDC17	CCDC17	Body	N_Shore	0.918406	0	0.891549	0
cg00069242	JUB	JUB	1stExon	Island	0.0770148	0	0.00138427	0
cg00069261	CDR2	CDR2	TSS1500	S_Shore	0.0150564	0	0.0114286	0
cg00069309	KIF13A;KIF13A;KIF13A;KIF13A	KIF13A	Body;Body;Body;Body		0.908199	0	0.968795	0
cg00069314	CLCN3;CLCN3;CLCN3;CLCN3	CLCN3	1stExon;5'UTR;5'UTR;1stExon	S_Shore	0.0650918	0	0.0108669	0
cg00069391	SDK1	SDK1	Body		0.964512	0	0.955521	0
cg00069417	SLC7A5	SLC7A5	Body		0.845163	0	0.538021	0
cg00069432	STK3	STK3	Body	N_Shore	0.977732	0	0.950786	0
cg00069642	ARAP3	ARAP3	TSS1500		0.442005	0	0.257763	0
cg00069771	C1orf57	C1orf57	Body	S_Shelf	0.966061	0	0.97525	0
cg00069815					0.888789	0	0.951318	0
cg00069860	RNF220	RNF220	Body	Island	0.0133845	0	0.0173031	0
cg00069967	DNAH12;DNAH12	DNAH12	Body;Body		0.785155	0	0.81006	0
cg00069969					0.887611	0	0.976653	0
cg00070042				Island	0.0752013	0	0.256369	0
cg00070052	POLE3;C9orf43;POLE3	0	Body;TSS1500;Body	N_Shore	0.363847	0	0.0847396	0
cg00070162	HFM1	HFM1	Body		0.905236	0	0.881375	0
cg00070181					0.930005	0	0.955328	0
cg00070235	CRAMP1L	CRAMP1L	Body		0.901418	0	0.914403	0
cg00070242				Island	0.56183	0	0.0426288	0
cg00070318	T	T	5'UTR	Island	0.242313	0	0.496536	0
cg00070370	FSD2	FSD2	Body		0.950457	0	0.883795	0
cg00070383				N_Shore	0.865286	0	0.851276	0
cg00070460	CTBP1;CTBP1	CTBP1	Body;Body	N_Shore	0.760483	0	0.412607	0
cg00070529	ENOX1;ENOX1	ENOX1	Body;Body		0.88925	0	0.847156	0
cg00070542				Island	0.445271	0	0.320701	0
cg00070680	DGKI	DGKI	TSS1500	Island	0.0213112	0	0.0367412	0
cg00070715	TMEM173	TMEM173	TSS1500		0.40907	0	0.635312	0
cg00070814	DDX21;DDX21	DDX21	5'UTR;1stExon	Island	0.00674078	0	0.0107154	0
cg00070870	TUBB	TUBB	Body	S_Shelf	0.883895	0	0.750074	0
cg00070899	GRM4	GRM4	Body	S_Shore	0.685846	0	0.157507	0
cg00070908	RAB11FIP4	RAB11FIP4	Body		0.896786	0	0.905913	0
cg00070912				Island	0.811067	0	0.628719	0
cg00071012					0.325963	0	0.210435	0
cg00071026	MCF2L;MCF2L	MCF2L	Body;Body	S_Shore	0.8943	0	0.8791	0
cg00071045	ANKRD36B	ANKRD36B	TSS1500	Island	0.424009	0	0.516471	0
cg00071051	SLC35B2	SLC35B2	Body	N_Shore	0.88138	0	0.846868	0
cg00071137	JOSD1;JOSD1	JOSD1	1stExon;5'UTR	N_Shore	0.379271	0	0.489853	0
cg00071161	TMEM63B	TMEM63B	Body	N_Shore	0.923806	0	0.530436	0
cg00071210	SASH1	SASH1	Body		0.947209	0	0.950912	0
cg00071241					0.837878	0	0.691862	0
cg00071250	FASLG;FASLG	FASLG	1stExon;5'UTR		0.649928	0	0.668468	0
cg00071265	PSMA7	PSMA7	Body	N_Shore	0.0634058	0	0.0351843	0
cg00071274	SNX8	SNX8	Body		0.949293	0	0.717171	0
cg00071360				N_Shore	0.0564584	0	0.0973187	0
cg00071381	HAO2;HAO2	HAO2	TSS1500;TSS1500		0.930949	0	0.977882	0
cg00071391					0.932697	0	0.896328	0
cg00071408	RHOBTB2;RHOBTB2;RHOBTB2	RHOBTB2	Body;Body;Body	S_Shore	0.93193	0	0.943485	0
cg00071442	ESR2	ESR2	TSS1500	Island	0.0104388	0	0.0123815	0
cg00071446				N_Shore	0.969689	0	0.95606	0
cg00071565	ODC1	ODC1	TSS200	Island	0.00885369	0	0.00655077	0
cg00071575				Island	0.975673	0	0.966013	0
cg00071618	JPH3	JPH3	Body	N_Shelf	0.687398	0	0.441613	0
cg00071658	DACH1;DACH1;DACH1	DACH1	Body;Body;Body		0.955415	0	0.77861	0
cg00071727	FARP1;FARP1	FARP1	Body;Body		0.920068	0	0.897783	0
cg00071751	KIF20B	KIF20B	TSS200	Island	0.0124561	0	0.0133252	0
cg00071869	ATP1B3	ATP1B3	Body	S_Shelf	0.835991	0	0.794265	0
cg00071887	LOXL1	LOXL1	TSS1500	N_Shore	0.461575	0	0.275058	0
cg00071950	SLC2A9;SLC2A9	SLC2A9	Body;Body	Island	0.182326	0	0.412836	0
cg00071984	FHIT;FHIT	FHIT	5'UTR;5'UTR		0.95741	0	0.96236	0
cg00071998	MSH5;MSH5;MSH5;MSH5	MSH5	5'UTR;5'UTR;5'UTR;5'UTR	Island	0.0780742	0	0.129037	0
cg00072099	PPM1K	PPM1K	TSS200	Island	0.0181223	0	0.00914308	0
cg00072216	MXD4	MXD4	Body	Island	0.0276045	0	0.00573482	0
cg00072288	NAA10	NAA10	TSS200	Island	0.0209804	0	0.0337218	0
cg00072369	MOCS2;MOCS2	MOCS2	TSS1500;TSS1500	S_Shore	0.0100065	0	0.0103307	0
cg00072407	HOOK2;HOOK2	HOOK2	TSS1500;TSS1500	N_Shore	0.699569	0	0.70454	0
cg00072426				S_Shelf	0.712136	0	0.564714	0
cg00072587	MAP3K15	MAP3K15	Body	N_Shore	0.0875467	0	0.0181118	0
cg00072675				N_Shore	0.713546	0	0.746851	0
cg00072689	LOC404266;LOC404266;HOXB6	0	Body;Body;5'UTR		0.389393	0	0.472835	0
cg00072711	C9orf24;C9orf24;C9orf24	C9orf24	Body;Body;Body	Island	0.0236327	0	0.327596	0
cg00072720	CLDN7	CLDN7	TSS200	Island	0.0587525	0	0.0131619	0
cg00072799	GPR174;GPR174	GPR174	1stExon;3'UTR		0.896612	0	0.715274	0
cg00072839	PCDH11X	PCDH11X	5'UTR	N_Shore	0.0312322	0	0.0109908	0
cg00072957	KIAA0146	KIAA0146	Body		0.95104	0	0.878841	0
cg00073003	SOX1;SOX1	SOX1	1stExon;3'UTR	N_Shore	0.246164	0	0.33378	0
cg00073010	RAI1	RAI1	5'UTR	Island	0.0135897	0	0.0186009	0
cg00073090				Island	0.249124	0	0.0331161	0
cg00073244	MEGF6	MEGF6	TSS1500	S_Shore	0.50123	0	0.413531	0
cg00073380	ALG1	ALG1	Body	Island	0.221602	0	0.00440907	0
cg00073384	OR2M2	OR2M2	1stExon		0.419636	0	0.27837	0
cg00073460	ZC3H12D	ZC3H12D	TSS1500		0.845915	0	0.707182	0
cg00073543				N_Shore	0.0337813	0	0.013366	0
cg00073549					0.676658	0	0.8506	0
cg00073650	GALNS;TRAPPC2L	0	Body;TSS1500	N_Shore	0.76549	0	0.500577	0
cg00073713	LMTK2	LMTK2	Body	Island	0.962996	0	0.93225	0
cg00073716	NUDT1;NUDT1;NUDT1;NUDT1;NUDT1;FTSJ2;NUDT1;NUDT1	0	TSS1500;TSS1500;TSS1500;TSS1500;TSS1500;Body;TSS1500;TSS1500	N_Shore	0.0437542	0	0.044695	0
cg00073771	OAT	OAT	TSS1500	Island	0.0215879	0	0.0182496	0
cg00073780	PKIB;PKIB;PKIB;PKIB;PKIB	PKIB	5'UTR;1stExon;5'UTR;1stExon;5'UTR	Island	0.579436	0	0.0293144	0
cg00073794	ALK	ALK	Body		0.928284	0	0.286572	0
cg00073837				Island	0.0292377	0	0.0713054	0
cg00074086	PAPOLB;RADIL	0	TSS200;Body	S_Shore	0.918428	0	0.741424	0
cg00074145	ONECUT1	ONECUT1	Body	N_Shore	0.237617	0	0.0452411	0
cg00074184	SLC22A15	SLC22A15	1stExon	Island	0.0542581	0	0.0315629	0
cg00074244				Island	0.0345998	0	0.0288871	0
cg00074313	MIR548N	MIR548N	Body		0.911711	0	0.837192	0
cg00074348	APLNR;APLNR	APLNR	TSS1500;TSS1500		0.634347	0	0.775463	0
cg00074365	UGP2;UGP2	UGP2	Body;Body		0.828496	0	0.529778	0
cg00074379	HAX1;HAX1	HAX1	Body;Body	Island	0.0501304	0	0.0579187	0
cg00074415	LOC143188	LOC143188	TSS1500		0.929105	0	0.923165	0
cg00074471	PDE11A;PDE11A	PDE11A	Body;Body		0.805417	0	0.907769	0
cg00074638	ARSE	ARSE	TSS1500		0.533904	0	0.558344	0
cg00074746	FAM26F	FAM26F	TSS1500	N_Shore	0.517637	0	0.217882	0
cg00074771	WDR76;WDR76	WDR76	Body;Body	S_Shore	0.846573	0	0.790537	0
cg00074818	CLDN23	CLDN23	1stExon	Island	0.863688	0	0.852812	0
cg00074851	NCBP2;NCBP2	NCBP2	Body;Body		0.96288	0	0.961809	0
cg00075011	COG4;SF3B3	0	Body;TSS1500	Island	0.0648634	0	0.0727489	0
cg00075103					0.908742	0	0.479531	0
cg00075123				N_Shore	0.789358	0	0.672699	0
cg00075192	C7orf25;C7orf25	C7orf25	TSS200;TSS200	Island	0.0282653	0	0.026662	0
cg00075204	SFXN1	SFXN1	TSS200	Island	0.0161285	0	0.0309069	0
cg00075467	TAF1B	TAF1B	TSS1500	N_Shore	0.0581858	0	0.0609314	0
cg00075507	SARM1	SARM1	Body	Island	0.293394	0	0.395275	0
cg00075589	ZNF142;BCS1L;BCS1L	0	TSS1500;5'UTR;5'UTR	Island	0.00387686	0	0.0113031	0
cg00075608	ADAMTS6	ADAMTS6	5'UTR		0.935133	0	0.966092	0
cg00075615	ZFHX3;ZFHX3	ZFHX3	Body;Body		0.875386	0	0.929569	0
cg00075620				N_Shore	0.825091	0	0.708234	0
cg00075634	HELT	HELT	Body	Island	0.0721905	0	0.0768795	0
cg00075698	JARID2	JARID2	3'UTR	S_Shelf	0.946168	0	0.764626	0
cg00075768	HMGB1	HMGB1	TSS200		0.0234738	0	0.0374964	0
cg00075844	RAD54L2	RAD54L2	Body		0.7839	0	0.76507	0
cg00075920	B4GALT7	B4GALT7	TSS1500	N_Shore	0.246821	0	0.13731	0
cg00075956	ADARB2	ADARB2	Body		0.603475	0	0.483706	0
cg00075967	STRA6;STRA6;STRA6;STRA6;STRA6;STRA6	STRA6	5'UTR;5'UTR;1stExon;5'UTR;TSS200;5'UTR		0.00879656	0	0.00800469	0
cg00075975	PGBD5	PGBD5	Body	N_Shore	0.624679	0	0.335543	0
cg00076056	KIAA0513	KIAA0513	TSS200	Island	0.0577593	0	0.0440981	0
cg00076195				N_Shore	0.753295	0	0.0480855	0
cg00076216					0.907625	0	0.804478	0
cg00076307	SLC27A6;SLC27A6	SLC27A6	TSS1500;TSS1500	Island	0.0441726	0	0.0250707	0
cg00076313	ELFN1	ELFN1	TSS200		0.905993	0	0.91833	0
cg00076325				S_Shore	0.657289	0	0.0424106	0
cg00076353	TBC1D20	TBC1D20	Body	Island	0.017285	0	0.013452	0
cg00076487					0.661131	0	0.75039	0
cg00076497	GRM8	GRM8	5'UTR	Island	0.187866	0	0.0556924	0
cg00076538	EGFLAM	EGFLAM	TSS1500	N_Shore	0.0726617	0	0.14441	0
cg00076543	HLA-L	HLA-L	TSS200	N_Shore	0.0423959	0	0.152202	0
cg00076555	BSN	BSN	3'UTR		0.498097	0	0.441715	0
cg00076645	UBTD2	UBTD2	TSS1500	Island	0.00594876	0	0.015707	0
cg00076653	C1QTNF7	C1QTNF7	Body		0.649015	0	0.456681	0
cg00076774					0.798231	0	0.709807	0
cg00076797	CYMP	CYMP	TSS1500		0.544084	0	0.737165	0
cg00076854	POMP	POMP	TSS200	N_Shore	0.0133308	0	0.0120862	0
cg00076880	UNC93A;UNC93A	UNC93A	Body;Body		0.944836	0	0.921167	0
cg00076936	C20orf118	C20orf118	TSS1500		0.803019	0	0.747059	0
cg00076998				Island	0.00511913	0	0.0164531	0
cg00077017	FLNB;FLNB;FLNB;FLNB;FLNB;FLNB;FLNB;FLNB	FLNB	1stExon;1stExon;5'UTR;5'UTR;1stExon;5'UTR;1stExon;5'UTR	Island	0.0298909	0	0.0382549	0
cg00077281	LIPC	LIPC	Body		0.909188	0	0.922859	0
cg00077285					0.848596	0	0.183424	0
cg00077297					0.930993	0	0.805386	0
cg00077299	USP18	USP18	TSS200	N_Shore	0.553029	0	0.512109	0
cg00077312	EXD3	EXD3	5'UTR	Island	0.918726	0	0.914236	0
cg00077426	EXOC3	EXOC3	Body	N_Shore	0.88438	0	0.943621	0
cg00077450				Island	0.924029	0	0.948188	0
cg00077457	ZNF326;LOC492303;ZNF326	0	TSS1500;Body;TSS1500	N_Shore	0.940042	0	0.927607	0
cg00077477					0.97782	0	0.971439	0
cg00077547	TMEM26	TMEM26	Body		0.910152	0	0.55887	0
cg00077566	EPM2A;EPM2A	EPM2A	Body;Body	N_Shelf	0.950875	0	0.916747	0
cg00077567					0.68475	0	0.395498	0
cg00077586	CXADR	CXADR	TSS1500	Island	0.0273301	0	0.0205721	0
cg00077606	C5orf42	C5orf42	5'UTR	N_Shore	0.0107801	0	0.0703845	0
cg00077738	FGFR3;FGFR3;FGFR3	FGFR3	Body;Body;Body	N_Shore	0.883225	0	0.974227	0
cg00077838				N_Shore	0.931872	0	0.869557	0
cg00077877	ASAP1	ASAP1	TSS1500		0.915977	0	0.195718	0
cg00077898	LOC285768;LOC285768	LOC285768	Body;Body		0.933061	0	0.907355	0
cg00077904					0.717972	0	0.162841	0
cg00078025				N_Shore	0.0634734	0	0.0638858	0
cg00078085	OXTR	OXTR	5'UTR	Island	0.921338	0	0.0922852	0
cg00078194	MDK;MDK;MDK	MDK	TSS1500;5'UTR;TSS1500	Island	0.0907205	0	0.0570991	0
cg00078221	EIF4EBP3;ANKHD1-EIF4EBP3	0	Body;Body	S_Shore	0.0777822	0	0.104729	0
cg00078245	ZNF740	ZNF740	Body	S_Shelf	0.829244	0	0.863198	0
cg00078259					0.928342	0	0.0758548	0
cg00078270	MAD1L1;MAD1L1;MAD1L1	MAD1L1	Body;Body;Body	N_Shelf	0.912823	0	0.886116	0
cg00078299	ZHX1;ZHX1	ZHX1	5'UTR;5'UTR	N_Shore	0.0101395	0	0.0569469	0
cg00078318	SOX11;SOX11	SOX11	3'UTR;1stExon	Island	0.0200368	0	0.0220006	0
cg00078334	MMP2	MMP2	Body	S_Shore	0.0531088	0	0.050484	0
cg00078348	HTR3A;HTR3A	HTR3A	TSS1500;TSS1500		0.858188	0	0.854248	0
cg00078456	MIB2;MIB2;MIB2;MIB2;MIB2;MIB2	MIB2	Body;Body;Body;Body;Body;Body	Island	0.824254	0	0.957148	0
cg00078513	SNORD115-40	SNORD115-40	TSS1500		0.487024	0	0.5329	0
cg00078746	GPR68	GPR68	Body	Island	0.814172	0	0.835931	0
cg00078759	IFT140;TMEM204	0	Body;Body	S_Shore	0.709367	0	0.748806	0
cg00078857				N_Shore	0.744764	0	0.566111	0
cg00078861					0.0823594	0	0.0329528	0
cg00078867	WAS	WAS	Body		0.778498	0	0.850039	0
cg00078911					0.812163	0	0.784686	0
cg00078940	H2AFY;H2AFY;H2AFY;H2AFY	H2AFY	TSS200;5'UTR;TSS200;TSS200	Island	0.0317832	0	0.0325974	0
cg00078968	WNT3A	WNT3A	Body	Island	0.613629	0	0.0571953	0
cg00078996				N_Shore	0.948125	0	0.904282	0
cg00079023	PURA	PURA	TSS1500	N_Shore	0.144369	0	0.189462	0
cg00079056	SUGT1P1;SPINK4	0	Body;TSS1500		0.906487	0	0.936814	0
cg00079169	THOP1	THOP1	Body	Island	0.850829	0	0.895336	0
cg00079216	CHD4	CHD4	TSS200	Island	0.171201	0	0.164652	0
cg00079219	HOTAIR	HOTAIR	Body	N_Shore	0.0413495	0	0.0674314	0
cg00079224	TAOK2;TAOK2	TAOK2	3'UTR;Body	S_Shore	0.877172	0	0.90421	0
cg00079302	RPS15	RPS15	Body	Island	0.853895	0	0.708138	0
cg00079375				S_Shore	0.925656	0	0.584299	0
cg00079388	ZC3H15	ZC3H15	Body	S_Shelf	0.938554	0	0.401268	0
cg00079477					0.885056	0	0.835572	0
cg00079485	KCNJ12	KCNJ12	3'UTR	S_Shore	0.762123	0	0.854018	0
cg00079551	THUMPD2;THUMPD2	THUMPD2	Body;Body		0.984863	0	0.95286	0
cg00079563	ARFGAP3;ARFGAP3	ARFGAP3	TSS200;TSS200	Island	0.0176601	0	0.360422	0
cg00079598	OR6M1	OR6M1	1stExon		0.770816	0	0.783094	0
cg00079638	B2M	B2M	TSS200	Island	0.0135494	0	0.0104971	0
cg00079764				S_Shelf	0.886818	0	0.874462	0
cg00079785	KIAA0146	KIAA0146	TSS1500	N_Shore	0.103283	0	0.416197	0
cg00079891	RHBDF1	RHBDF1	TSS200	Island	0.0487912	0	0.0311231	0
cg00079898	OR52N5	OR52N5	TSS1500		#N/A	#N/A	#N/A	#N/A
cg00080012	EED;EED	EED	TSS200;TSS200	N_Shore	0.0113468	0	0.00589538	0
cg00080059	DIDO1;DIDO1;DIDO1;C20orf11	0	5'UTR;5'UTR;5'UTR;TSS1500	Island	0.0247989	0	0.0081	0
cg00080060	SDK1	SDK1	Body		0.893669	0	0.87151	0
cg00080068				N_Shore	0.881468	0	0.701862	0
cg00080081	SLFN11;SLFN11;SLFN11;SLFN11;SLFN11	SLFN11	TSS1500;TSS1500;TSS1500;TSS1500;TSS1500	S_Shore	0.898255	0	0.937744	0
cg00080118	CCHCR1;CCHCR1;TCF19;TCF19;CCHCR1	0	TSS1500;TSS1500;TSS200;TSS200;TSS200	Island	0.0252159	0	0.020514	0
cg00080123	GRK6;GRK6;GRK6	GRK6	TSS1500;TSS1500;TSS1500	Island	0.0127686	0	0.00277911	0
cg00080125	C17orf82;C17orf82	C17orf82	3'UTR;1stExon	S_Shore	0.0777828	0	0.602884	0
cg00080148	EFCAB6;EFCAB6	EFCAB6	5'UTR;5'UTR	N_Shelf	0.906353	0	0.524049	0
cg00080188					0.813838	0	0.679965	0
cg00080252				N_Shore	0.887292	0	0.372762	0
cg00080312	SACM1L	SACM1L	TSS1500	N_Shore	0.0140952	0	0.0307653	0
cg00080333					0.607118	0	0.576624	0
cg00080418	CD8B;CD8B;CD8B;CD8B;CD8B	CD8B	Body;3'UTR;Body;Body;3'UTR		0.829495	0	0.84353	0
cg00080423					0.824837	0	0.760566	0
cg00080682	ACR	ACR	TSS200		0.615864	0	0.793858	0
cg00080706	GALNTL1;GALNTL1	GALNTL1	TSS1500;TSS1500	N_Shore	0.7125	0	0.786038	0
cg00080972	RUFY1;RUFY1;RUFY1	RUFY1	TSS1500;Body;TSS1500	N_Shore	0.00664865	0	0.459524	0
cg00080987					0.50923	0	0.380529	0
cg00081019	SDCCAG8;AKT3	0	Body;3'UTR		0.910524	0	0.897628	0
cg00081046	METTL5	METTL5	Body	N_Shelf	0.954854	0	0.941985	0
cg00081084	TBCB	TBCB	Body	Island	0.884993	0	0.880949	0
cg00081087	AAA1;NPSR1;NPSR1	0	Body;Body;Body		0.489091	0	0.600182	0
cg00081105					0.0316508	0	0.819015	0
cg00081141				N_Shore	0.884503	0	0.899094	0
cg00081251	CCDC163P;MMACHC	0	TSS200;TSS200	Island	0.0361161	0	0.0346517	0
cg00081324	SAMD14	SAMD14	Body		0.156013	0	0.0919008	0
cg00081347	SGSH	SGSH	Body	Island	0.939362	0	0.915632	0
cg00081404				N_Shore	0.914258	0	0.928525	0
cg00081417					0.92714	0	0.923308	0
cg00081439				S_Shore	0.726341	0	0.81912	0
cg00081445					0.0175798	0	0.0280194	0
cg00081465				N_Shelf	0.398055	0	0.320592	0
cg00081574	EPHA4	EPHA4	TSS1500	Island	0.0307155	0	0.020605	0
cg00081602	RGNEF	RGNEF	5'UTR	S_Shore	0.899429	0	0.96428	0
cg00081666	DOPEY1	DOPEY1	TSS200	Island	0.0373602	0	0.037859	0
cg00081714					0.994546	0	0.931941	0
cg00081729	GREM2	GREM2	Body	S_Shore	0.643607	0	0.0615746	0
cg00081799	ACOT7;ACOT7;ACOT7;ACOT7	ACOT7	Body;Body;Body;Body		0.935434	0	0.9163	0
cg00081827				N_Shore	0.869664	0	0.93355	0
cg00081835				N_Shore	0.794413	0	0.611417	0
cg00081852	FLJ22536	FLJ22536	Body		0.728021	0	0.776726	0
cg00081919					0.752878	0	0.770621	0
cg00081935	TSPAN9;TSPAN9	TSPAN9	5'UTR;5'UTR	Island	0.00890169	0	0.0154828	0
cg00081975	ABCC3;ABCC3	ABCC3	Body;Body	Island	0.0433043	0	0.0655639	0
cg00082140				Island	0.573788	0	0.491172	0
cg00082178	THBS2	THBS2	Body	S_Shelf	0.878041	0	0.940086	0
cg00082182	FNBP1L;FNBP1L;FNBP1L	FNBP1L	Body;Body;Body	S_Shore	0.0133793	0	0.0568888	0
cg00082219	FEV	FEV	3'UTR	Island	0.906959	0	0.247354	0
cg00082235	IFFO1;IFFO1	IFFO1	1stExon;1stExon	Island	0.0373712	0	0.595798	0
cg00082285				N_Shore	0.845311	0	0.659673	0
cg00082310	PLD1;PLD1	PLD1	TSS1500;TSS1500	S_Shore	0.0608326	0	0.0127761	0
cg00082384	NISCH	NISCH	Body		0.553962	0	0.179318	0
cg00082411	PTCD1	PTCD1	5'UTR	N_Shore	0.979079	0	0.97964	0
cg00082426	XPO1	XPO1	5'UTR	N_Shore	0.0425756	0	0.0344126	0
cg00082491	BAT4;BAT4;CSNK2B	0	5'UTR;1stExon;TSS1500	Island	0.0307862	0	0.0147005	0
cg00082497	MARCKSL1	MARCKSL1	TSS1500	Island	0.0248385	0	0.0210313	0
cg00082540	C21orf70	C21orf70	3'UTR		0.629307	0	0.557813	0
cg00082656	SRPK2	SRPK2	Body	S_Shore	0.941647	0	0.926675	0
cg00082664	SFRP2	SFRP2	TSS1500	Island	0.0143092	0	0.0136235	0
cg00082713				Island	0.0102351	0	0.0207822	0
cg00082729					0.676811	0	0.599023	0
cg00082770	FLJ32063	FLJ32063	TSS200	N_Shore	0.540721	0	0.60779	0
cg00082787	ZNRF3	ZNRF3	Body	N_Shore	0.964386	0	0.948167	0
cg00082833	IFT140	IFT140	Body	S_Shore	0.954398	0	0.858285	0
cg00082874	SLC12A5;SLC12A5	SLC12A5	Body;Body	Island	0.0568241	0	0.0503243	0
cg00082897	TYMP;TYMP;TYMP	TYMP	Body;Body;Body	Island	0.802918	0	0.824959	0
cg00082912					0.0884309	0	0.749356	0
cg00082939	C10orf41;C10orf41	C10orf41	Body;Body	Island	0.0308609	0	0.0232127	0
cg00082954	MAP3K5	MAP3K5	3'UTR		0.844295	0	0.982838	0
cg00082981	HLA-A	HLA-A	Body	Island	0.946658	0	0.626278	0
cg00083018				N_Shore	0.0683266	0	0.146815	0
cg00083042					0.64324	0	0.363027	0
cg00083046				Island	0.0493269	0	0.0451498	0
cg00083059	MOCS1;MOCS1	MOCS1	TSS200;TSS200	S_Shore	0.0243265	0	0.0251831	0
cg00083072	SIPA1;SIPA1	SIPA1	Body;Body	Island	0.444405	0	0.061344	0
cg00083139	MOBKL3;MOBKL3;MOBKL3	MOBKL3	5'UTR;TSS200;TSS200	Island	0.0209087	0	0.0287179	0
cg00083188	KCNMA1;KCNMA1;KCNMA1;KCNMA1	KCNMA1	Body;Body;Body;Body		0.89249	0	0.958157	0
cg00083193	OSTBETA	OSTBETA	TSS1500		0.414328	0	0.555874	0
cg00083194	DNM1L;DNM1L;DNM1L	DNM1L	Body;Body;Body	Island	0.0451505	0	0.0237696	0
cg00083206	DDO;DDO	DDO	Body;Body	Island	0.803465	0	0.0734377	0
cg00083223					0.927966	0	0.909146	0
cg00083262					0.501892	0	0.0907961	0
cg00083265	KIAA0415	KIAA0415	Body	N_Shelf	0.967725	0	0.897183	0
cg00083359	EEF1D;EEF1D;EEF1D;EEF1D;EEF1D;EEF1D;EEF1D	EEF1D	5'UTR;5'UTR;5'UTR;5'UTR;5'UTR;5'UTR;5'UTR	Island	0.888423	0	0.848722	0
cg00083399	MTHFSD;MTHFSD;MTHFSD;MTHFSD;MTHFSD;MTHFSD;MTHFSD	MTHFSD	Body;Body;Body;Body;Body;Body;Body	S_Shore	0.86675	0	0.911963	0
cg00083401	RAD54L2	RAD54L2	Body		0.949869	0	0.935264	0
cg00083535	TRAPPC9;TRAPPC9	TRAPPC9	Body;Body		0.675996	0	0.80885	0
cg00083596	SDK1	SDK1	Body		0.91923	0	0.830449	0
cg00083616	KRTDAP	KRTDAP	TSS200		0.466226	0	0.200125	0
cg00083652	GBP5;GBP5	GBP5	TSS1500;TSS1500		0.800538	0	0.790881	0
cg00083659	C22orf33;C22orf33	C22orf33	TSS1500;TSS1500		0.209061	0	0.154686	0
cg00083685	TFF2	TFF2	Body		0.853082	0	0.757853	0
cg00083765	NRBP2	NRBP2	5'UTR	N_Shore	0.0324978	0	0.0138759	0
cg00083790					0.86708	0	0.298131	0
cg00083801	MYBBP1A;MYBBP1A	MYBBP1A	Body;Body		0.973508	0	0.927208	0
cg00083833	NKD1	NKD1	Body	Island	0.174241	0	0.563774	0
cg00083937	MAPK8IP2	MAPK8IP2	Body	S_Shore	0.597728	0	0.58826	0
cg00083959	AP4E1	AP4E1	Body		0.972173	0	0.934041	0
cg00083993	PPP2R2B;PPP2R2B;PPP2R2B;PPP2R2B;PPP2R2B;PPP2R2B;PPP2R2B	PPP2R2B	Body;Body;Body;Body;Body;Body;Body		0.950157	0	0.830083	0
cg00084019				N_Shore	0.759682	0	0.756626	0
cg00084094	CORO1C	CORO1C	5'UTR		0.669502	0	0.0304073	0
cg00084131	C3orf64	C3orf64	3'UTR		0.892688	0	0.81101	0
cg00084184	SLC2A9;SLC2A9	SLC2A9	Body;Body	N_Shore	0.905084	0	0.811064	0
cg00084202	TSNARE1	TSNARE1	Body	N_Shore	0.675273	0	0.392008	0
cg00084271	ATP1A4;ATP1A4	ATP1A4	1stExon;5'UTR		0.614863	0	0.825998	0
cg00084338	DLL1	DLL1	Body	N_Shore	0.304856	0	0.798575	0
cg00084347	DNAH10	DNAH10	Body		0.832643	0	0.537401	0
cg00084398	TTBK1	TTBK1	Body	N_Shore	0.859945	0	0.874057	0
cg00084432	SPG20	SPG20	TSS200		0.943375	0	0.975867	0
cg00084435	LRRC14B	LRRC14B	Body	Island	0.792395	0	0.671393	0
cg00084577	SNORA30;SRCAP	0	TSS1500;Body		0.961641	0	0.956476	0
cg00084604					0.975989	0	0.835278	0
cg00084643	PHAX	PHAX	TSS1500	N_Shore	0.330927	0	0.69913	0
cg00084687	GATAD1;GATAD1	GATAD1	1stExon;5'UTR	Island	0.0393757	0	0.0333071	0
cg00084720					0.955595	0	0.587213	0
cg00084770				N_Shore	0.0239241	0	0.0116728	0
cg00084798				Island	0.678135	0	0.656368	0
cg00084958	PROKR1	PROKR1	Body	Island	0.752084	0	0.829916	0
cg00085013	FGD5	FGD5	Body		0.668862	0	0.240589	0
cg00085029	PRR5L;PRR5L;PRR5L	PRR5L	5'UTR;5'UTR;Body	Island	0.0822648	0	0.0151567	0
cg00085061	RIPK4	RIPK4	Body	Island	0.710825	0	0.857788	0
cg00085122	FBXO2	FBXO2	Body	Island	0.0266636	0	0.263452	0
cg00085123				Island	0.0810921	0	0.242262	0
cg00085199	TRAPPC9;TRAPPC9	TRAPPC9	Body;Body	N_Shore	0.549807	0	0.640337	0
cg00085256	DIRC3	DIRC3	Body		0.955546	0	0.921709	0
cg00085281	MAD1L1;MAD1L1;MAD1L1	MAD1L1	Body;Body;Body	S_Shore	0.764956	0	0.754113	0
cg00085370				N_Shore	0.799917	0	0.786961	0
cg00085403	PDE4DIP;PDE4DIP;PDE4DIP	PDE4DIP	TSS200;Body;Body	Island	0.0151205	0	0.00603136	0
cg00085416	STAU2;STAU2;STAU2;STAU2;STAU2;STAU2;STAU2	STAU2	TSS1500;TSS1500;TSS1500;TSS1500;TSS1500;TSS1500;TSS1500	S_Shore	0.141711	0	0.359021	0
cg00085430	OR1G1	OR1G1	TSS1500		0.428894	0	0.39212	0
cg00085434				Island	0.655337	0	0.416337	0
cg00085438	MBNL1;MBNL1;MBNL1;MBNL1;MBNL1;MBNL1;MBNL1	MBNL1	Body;Body;Body;Body;Body;Body;Body		0.890382	0	0.870717	0
cg00085448	OAS2;OAS2;OAS2	OAS2	1stExon;1stExon;1stExon		0.655092	0	0.609171	0
cg00085486				N_Shelf	0.839205	0	0.65992	0
cg00085493				N_Shore	0.525105	0	0.558414	0
cg00085619	EN2	EN2	Body	S_Shore	0.0953015	0	0.0659532	0
cg00085732	SLC13A2;SLC13A2;SLC13A2;SLC13A2	SLC13A2	1stExon;Body;1stExon;1stExon		0.387412	0	0.558084	0
cg00085747	CAMKK1;CAMKK1	CAMKK1	3'UTR;3'UTR		0.833994	0	0.906155	0
cg00085790					0.570989	0	0.579823	0
cg00085830	DHX9	DHX9	TSS200	N_Shore	0.0360771	0	0.0290063	0
cg00085889				S_Shelf	0.405029	0	0.568955	0
cg00086113	PTPN9	PTPN9	3'UTR		0.794155	0	0.78168	0
cg00086171					0.922868	0	0.786896	0
cg00086243	TNFRSF18;TNFRSF18;TNFRSF18	TNFRSF18	TSS1500;TSS1500;TSS1500	S_Shore	0.801351	0	0.421665	0
cg00086266	PUSL1;ACAP3	0	TSS1500;Body	Island	0.0433848	0	0.0343199	0
cg00086283					0.927562	0	0.907017	0
cg00086297	BTBD12	BTBD12	TSS1500	S_Shore	0.0439047	0	0.118624	0
cg00086334	GALNS	GALNS	Body	N_Shore	0.798	0	0.841992	0
cg00086346	ATCAY	ATCAY	Body	Island	0.520317	0	0.26421	0
cg00086426					0.593746	0	0.599665	0
cg00086429	NRP2;NRP2;NRP2;NRP2;NRP2;NRP2	NRP2	Body;Body;Body;Body;Body;Body		0.746643	0	0.609304	0
cg00086488	MCF2L;MCF2L	MCF2L	Body;Body	Island	0.942171	0	0.96471	0
cg00086493	KLK12;KLK12;KLK12	KLK12	Body;Body;Body	Island	0.398421	0	0.504947	0
cg00086577	PPT2;PPT2	PPT2	Body;Body	S_Shore	0.674356	0	0.687339	0
cg00086670	AS3MT	AS3MT	TSS200	Island	0.044999	0	0.0311297	0
cg00086710	PPM1K	PPM1K	5'UTR	N_Shore	0.491376	0	0.587784	0
cg00086730	FAM38A	FAM38A	Body	Island	0.785927	0	0.831429	0
cg00086809	RAB40C	RAB40C	1stExon	Island	0.0663137	0	0.0338368	0
cg00086871	TBC1D14;TBC1D14;TBC1D14	TBC1D14	Body;TSS1500;Body	Island	2.59354e-06	0	0.00232632	0
cg00087005	CTBP2;CTBP2	CTBP2	5'UTR;5'UTR	Island	0.0677494	0	0.0474584	0
[truncated: 63,536 more rows]
