# Supplementary material for: Genome-wide methylation analysis identifies genes silenced in non-seminoma cell lines
Source: NPJ Genom Med. 2016 Jan 13;1:15009–. doi: 10.1038/npjgenmed.2015.9 (PMC5685295; doi:10.1038/npjgenmed.2015.9)
Supplement: Supplementary Data 7 [file npjgenmed20159-s12.xls]

## Sheet: Methylation and Expression
Genes that have both methylation and expression data						Average differential methylation vs Seminoma					Average Seminoma raw expression				Average fold change in expression vs Seminoma (log(2))
							EC					SEM				EC
A1BG							0.0103622					109.456				-0.0914102
A1CF							0.00431755					100.803				-0.0929064
A2BP1							0.0525279					112.892				0.0766285
A2LD1							-0.207078					155.329				0.0994453
A2M							0.0803587					104.923				0.0429715
A2ML1							0.106288					100.334				-1.18373
A4GALT							0.0659484					272.653				-1.1312
A4GNT							0.0246602					117.42				-0.230592
AAAS							0.415334					166.904				-0.454209
AACS							0.0139888					410.464				0.608653
AACSL							0.048143					126.696				-0.119255
AADAC							0.0738457					101.469				-0.146418
AADACL2							0.209913					99.7129				-0.0845946
AADACL3							-0.0439427					95.8735				-0.11777
AADACL4							0.0854876					105.521				-0.132205
AADAT							-0.0316328					148.642				-0.0453935
AAGAB							0.0845381					304.58				-1.24027
AAK1							0.0324844					118.281				-0.0849232
AAMP							0.29428					331.628				-0.91886
AANAT							0.0998134					91.2026				-0.146739
AARS							0.0529408					2725.33				-0.638708
AARS2							0.0689787					405.997				0.528075
AARSD1							0.0243486					357.512				-0.985766
AASDH							0.0703646					189.781				-0.549116
AASDHPPT							0.1809					177.371				-1.8635
AASS							-0.021831					124.322				-1.11133
AATF							0.120863					641.459				0.419263
AATK							0.0604394					124.768				-0.123741
ABAT							0.0225795					97.6567				-0.224346
ABCA1							0.0296017					320.87				-0.478522
ABCA10							-0.0277818					101.855				-0.0870465
ABCA12							-0.00648464					99.2955				-0.00136903
ABCA13							0.0597967					135.277				0.526251
ABCA2							0.020081					96.836				-0.222295
ABCA3							0.0573863					265.035				0.77006
ABCA4							-0.00349395					335.523				1.5333
ABCA5							0.179288					95.3645				-0.0576591
ABCA6							0.0998755					102.426				-0.221946
ABCA7							0.0843618					107.937				-0.257081
ABCA8							-0.0481563					104.832				-0.184029
ABCA9							0.129822					103.305				-0.0657952
ABCB1							-0.0073245					102.265				-0.0933328
ABCB10							-0.0862882					404.698				-0.335755
ABCB11							-0.0261091					100.593				-0.219786
ABCB4							0.0504977					96.8446				-0.0530606
ABCB5							0.0364193					95.6557				-0.0777016
ABCB6							0.0681288					206.759				-1.6635
ABCB7							0.00126904					245.601				-0.986106
ABCB8							0.0362499					98.388				-0.296755
ABCB9							-0.0833239					226.322				0.13431
ABCC1							0.0499968					111.721				-0.139149
ABCC10							-0.059871					190.852				0.198324
ABCC11							-0.00316084					100.718				-0.14516
ABCC12							-0.0399885					217				0.676753
ABCC13							0.0705825					101.039				-0.12618
ABCC2							0.133454					140.068				0.334747
ABCC3							0.106945					105.113				-0.13177
ABCC4							0.0173214					292.988				-0.103794
ABCC5							0.0380045					224.923				-0.626443
ABCC6							0.150296					102.399				-0.121931
ABCC6P1							-0.0155365					108.21				0.0126586
ABCC6P2							-0.0161436					117.367				-0.117167
ABCC8							0.0238948					99.181				-0.174276
ABCC9							0.100787					111.181				-0.135079
ABCD1							0.0816277					130.249				0.133149
ABCD2							0.0190266					96.3873				-0.103756
ABCD3							0.46505					192.669				-0.609899
ABCD4							0.145867					102.253				-0.116879
ABCE1							0.0508146					454.319				-1.05405
ABCF1							-0.00273538					1117.39				-0.687419
ABCF2							0.090651					138.373				-0.531991
ABCF3							-0.0464407					185.571				-0.622851
ABCG1							0.122363					117.14				-0.0539184
ABCG2							0.170809					96.1669				-0.107568
ABCG4							-0.0315038					112.439				-0.44593
ABCG5							0.115102					96.2171				-0.163936
ABCG8							-0.0350907					104.393				-0.2271
ABHD1							0.0250595					100.17				-0.233414
ABHD10							-0.42979					253.136				-0.481575
ABHD11							-0.0307513					114.744				-0.0708178
ABHD12							0.00433263					504.435				1.36499
ABHD12B							0.0830259					403.611				0.961145
ABHD13							0.0346954					106.442				-0.0529136
ABHD14A							0.1208					187.696				0.694747
ABHD14B							0.124167					118.527				-0.125744
ABHD15							-0.00127427					107.932				-0.0261199
ABHD2							0.126421					114.062				-0.175854
ABHD3							0.269166					133.594				-0.511282
ABHD4							-0.0655989					148.677				-0.404336
ABHD5							0.100727					176.811				-1.22799
ABHD6							0.0720454					211.145				0.104015
ABHD8							0.037601					251.418				0.0912802
ABI1							0.0255878					168.669				-0.68603
ABI2							0.0101286					166.693				-0.951235
ABI3							-0.0134598					94.6371				-0.315751
ABI3BP							0.0313186					96.8971				-0.118223
ABL1							0.116445					188.003				-0.483055
ABL2							0.00365293					105.594				-0.188109
ABLIM1							0.0306836					217.133				-0.817707
ABLIM2							0.0298847					112.041				-0.0657998
ABLIM3							-0.0400912					96.3814				-0.0538079
ABO							0.0773362					99.3672				-0.0692039
ABP1							-0.00966181					96.3438				-0.187645
ABR							0.0569592					277.511				-0.147055
ABRA							0.0453871					94.0003				-0.15028
ABT1							0.0978891					144.601				-0.172357
ABTB1							-0.238326					124.749				-0.310862
ABTB2							0.00931261					123.115				-0.40892
ACAA1							0.103496					431.51				0.303202
ACAA2							0.117849					444.487				-1.37894
ACACA							0.0131635					335.617				-1.80391
ACACB							0.0127677					168.326				-0.361688
ACAD10							0.059052					199.972				-0.477179
ACAD11							0.000418597					287.736				-0.156184
ACAD8							0.0973332					173.37				-1.49566
ACAD9							-0.0717306					397.579				-0.239534
ACADL							0.117011					169.579				0.630938
ACADM							0.100519					286.631				-2.05225
ACADS							-0.338793					134.998				-0.502022
ACADSB							0.0237382					108.591				-0.122626
ACADVL							-0.27332					311.625				-1.75736
ACAN							0.0348599					93.3002				-0.0228981
ACAP1							-0.0633671					91.7989				-0.457851
ACAP2							0.0602456					139.709				-0.788893
ACAP3							0.0173809					98.8115				-0.0160569
ACAT1							0.0841825					544.34				-1.40557
ACAT2							-0.0110358					191.01				-3.93347
ACBD3							-0.0100228					696.012				-0.439706
ACBD4							-0.111332					104.093				-0.381442
ACBD5							0.0378328					97.5296				-0.224317
ACBD6							0.181243					617.079				0.497857
ACBD7							0.183226					121.429				-1.17393
ACCN1							0.0290058					295.094				1.17919
ACCN2							0.0397549					306.314				1.51922
ACCN3							0.074514					107.282				-0.0656535
ACCN4							0.00907783					97.6509				-0.179721
ACCN5							-0.101395					101.329				0.00623271
ACCS							-0.0211396					213.346				-0.172814
ACCSL							0.179769					104.634				-0.0767606
ACD							-0.114169					324.627				-0.442542
ACE							0.0802936					99.7483				-0.136541
ACE2							0.0508663					102.607				-0.342381
ACER1							-0.043196					100.058				-0.0733213
ACER2							0.0373039					168.688				-0.142806
ACER3							0.0407992					103.713				-0.241431
ACHE							0.0188181					100.635				-0.483852
ACIN1							0.0796319					423.143				-0.279936
ACLY							0.0534812					1972.39				-0.358128
ACMSD							-0.0296577					96.4716				-0.156346
ACN9							-0.109971					186.971				-1.6859
ACO1							-0.0153778					1901.26				0.0446163
ACO2							-0.00961928					228.575				-0.982511
ACOT11							-0.0457826					117.172				-0.218391
ACOT2							0.113143					124.216				-0.191753
ACOT4							0.0205324					154.663				0.0826186
ACOT6							-0.154451					97.3687				0.0461898
ACOT7							0.0381892					568.664				-0.870847
ACOT9							0.0594809					239.926				-0.59519
ACOX1							0.0782784					143.695				-0.603275
ACOX2							-0.0263836					107.928				-0.0873998
ACOX3							0.0405919					136.863				-0.355557
ACOXL							0.000567441					103.955				-0.0367794
ACP1							0.023924					1269.71				-1.32221
ACP2							0.0125672					452.901				0.717637
ACP5							-0.00305846					114.455				0.077799
ACP6							-0.00126508					248.067				-0.434834
ACPL2							0.0488069					147.02				-0.108312
ACPP							0.047914					97.7007				-0.443373
ACPT							0.0271152					111.215				-0.211181
ACR							-0.072845					100.59				-0.210338
ACRBP							0.189407					102.203				-0.0755405
ACRV1							-0.0103903					93.223				-0.36202
ACSBG1							0.0525007					115.582				-0.0417544
ACSBG2							0.0511151					99.1006				-0.0971816
ACSF2							0.0755764					656.859				1.73791
ACSF3							-0.00584006					104.144				-0.551391
ACSL1							-0.0549198					120.498				-0.294528
ACSL3							0.0388108					302.217				-1.03638
ACSL4							0.106014					121.667				-1.83249
ACSL5							0.00423748					93.0108				-0.193929
ACSL6							0.0318635					99.9239				-0.0434481
ACSM1							0.0460392					91.569				-0.222912
ACSM2A							0.030419					93.6371				-0.089687
ACSM3							0.00310253					105.242				-0.234166
ACSM4							0.174572					94.779				-0.089573
ACSM5							0.109429					100.577				-0.0792047
ACSS1							-0.009165					95.2374				-0.452041
ACSS2							0.00593051					594				-0.813013
ACSS3							0.00102607					114.552				-0.258082
ACTA1							0.179354					103.535				-0.259482
ACTA2							0.0435283					151.093				0.528939
ACTB							0.10328					11737.6				0.0316092
ACTBL2							0.033199					93.8126				-0.0238297
ACTC1							-0.0385563					93.4473				-0.113744
ACTG1							0.103206					9100.12				-0.227482
ACTG2							0.0979039					959.363				2.92877
ACTL6A							0.0805652					533.856				-3.1451
ACTL6B							0.000499239					113.269				-0.0804753
ACTL7A							0.0303149					88.6903				-0.111775
ACTL7B							0.209383					98.9573				-0.360695
ACTL8							0.0343149					104.34				-0.167754
ACTN1							0.187999					1386.18				-0.205099
ACTN2							0.0637628					95.68				-0.2663
ACTN3							0.0158855					99.497				-1.61143
ACTN4							0.0688966					972.334				1.00441
ACTR10							0.124724					540.121				-0.348258
ACTR1A							0.0302133					1042.22				0.180585
ACTR1B							-0.097333					261.44				-1.39014
ACTR2							-0.00432019					1379.85				-0.943967
ACTR3							0.0301581					400.06				-0.74889
ACTR3B							-0.00366093					105.835				-0.388502
ACTR5							-0.0534446					226.022				-0.358689
ACTR6							0.0266074					377.327				-1.69717
ACTR8							0.0530511					129.429				-0.0782557
ACTRT1							0.127821					140.463				-0.104848
ACTRT2							0.118676					93.934				-0.0982271
ACVR1							0.171296					567.23				0.0924901
ACVR1B							-0.00942364					348.634				0.551868
ACVR1C							0.123446					105.219				-0.177756
ACVR2A							-0.182946					115.483				-0.548461
ACVR2B							0.0752128					100.997				-0.16801
ACVRL1							0.0370003					99.2702				-0.159977
ACY1							0.277862					177.268				-0.58545
ACY3							0.00641352					95.8559				-0.154579
ACYP1							0.0241691					166.34				-1.03698
ACYP2							0.0585104					139.886				-0.210708
ADA							-0.0557148					180.199				-2.25592
ADAD1							0.16113					95.6089				-0.0628226
ADAD2							-0.0223652					93.1227				-0.277356
ADAL							0.00037198					123.543				-0.972692
ADAM10							-0.0327789					121.315				-0.420064
ADAM11							0.0249337					97.0057				-0.195203
ADAM12							0.0179755					106.99				-0.0905549
ADAM15							0.099783					150.01				-1.20832
ADAM17							-0.0271999					327.626				0.606207
ADAM18							0.0127653					94.7288				-0.0616005
ADAM19							0.0443241					126.247				0.0539738
ADAM2							0.12418					115.266				-0.0829358
ADAM20							0.173074					92.9581				-0.122831
ADAM21							0.0322743					93.8307				-0.248011
ADAM22							0.0364048					100.069				-0.0961055
ADAM23							0.0499685					116.17				-0.870525
ADAM28							0.0780503					99.4754				-0.135122
ADAM29							-0.0252592					103.613				-0.0974539
ADAM30							-0.0105402					96.7975				-0.0784374
ADAM32							0.204245					101.363				-0.146563
ADAM33							0.129409					100.869				0.00965402
ADAM3A							0.00743887					98.7033				-0.13729
ADAM5P							0.0909759					95.5038				0.0186649
ADAM6							-0.0869299					112.195				-0.00620987
ADAM7							0.172082					112.066				0.0058824
ADAM8							0.0331954					168.642				0.533112
ADAM9							0.0334037					121.989				-0.0457488
ADAMDEC1							0.0249313					103.641				-0.106725
ADAMTS1							0.0247682					265.474				1.16161
ADAMTS10							-0.00101897					98.9009				-0.0209182
ADAMTS12							0.0320024					90.4777				-0.203551
ADAMTS13							-0.00391826					96.8324				-0.164397
ADAMTS14							0.0562293					102.209				-0.0457906
ADAMTS15							0.0973634					113.051				-0.0915517
ADAMTS16							0.000649763					101.966				-0.253643
ADAMTS17							-0.00787037					105.692				-0.13576
ADAMTS18							0.005289					108.435				-0.0136399
ADAMTS19							0.0521392					204.626				0.860436
ADAMTS2							0.0654242					108.191				-0.157693
ADAMTS20							-0.00449197					96.604				-0.215088
ADAMTS3							0.04998					116.518				-0.00967161
ADAMTS4							0.444233					104.472				-0.0816058
ADAMTS5							0.0571232					92.3098				-0.109963
ADAMTS6							-0.0101049					141.12				0.0861242
ADAMTS7							-0.113155					110.1				-0.0457107
ADAMTS8							0.189577					121.789				0.0441716
ADAMTS9							0.0426263					835.505				2.07589
ADAMTSL1							0.0617955					98.049				-0.104756
ADAMTSL2							0.0802408					96.0879				-0.229487
ADAMTSL3							0.0247362					123.446				-0.164434
ADAMTSL4							0.16858					108.694				-0.142134
ADAMTSL5							0.0560901					117.46				-0.125009
ADAP1							0.0557603					126.109				0.249422
ADAP2							0.218036					233.193				0.30155
ADAR							-0.0309849					1099.66				-0.432354
ADARB1							0.0461896					127.285				-0.666779
ADARB2							0.0623214					103.634				-0.156637
ADAT1							-0.0164642					210.635				0.0231121
ADAT2							-0.0714578					102.144				-0.386354
ADC							0.054389					99.1191				-0.352103
ADCK1							0.0234602					223.381				-0.469358
ADCK2							0.0246403					457.817				0.76199
ADCK4							0.159718					175.069				-0.688727
ADCK5							0.0919872					207.995				0.56626
ADCY1							0.0384461					141.137				0.178885
ADCY10							0.0329612					101.064				-0.122963
ADCY2							0.0699884					106.172				-0.0829831
ADCY3							0.0609293					543.816				0.366193
ADCY4							0.0193799					106.859				-0.0240335
ADCY5							-0.0054389					109.126				-0.159811
ADCY6							0.064606					209.465				0.414677
ADCY7							-0.0648691					125.381				-0.313102
ADCY8							0.0309769					106.859				-0.00662512
ADCY9							0.0376571					157.096				0.0711781
ADCYAP1							0.131733					92.1398				-0.0262085
ADCYAP1R1							0.0181068					97.9504				-0.00313825
ADD1							0.000155501					1231.43				0.656957
ADD2							0.359					97.2866				-0.217784
ADD3							0.0898753					308.176				-0.230855
ADH1A							0.101143					105.306				-0.184419
ADH1B							0.172698					101.531				-0.083652
ADH1C							0.0368641					97.1334				-0.134122
ADH4							-0.189808					103.95				-0.0379921
ADH5							0.0586183					137.041				-0.697048
ADH6							0.0746707					105.035				-0.242117
ADH7							0.145704					102.116				-0.0521088
ADHFE1							-0.18009					103.892				-0.162284
ADI1							0.0443213					454.733				1.355
ADIG							0.179706					102.734				-0.0128758
ADIPOQ							0.00816499					114.61				-0.198383
ADIPOR1							0.101214					707.402				-0.425825
ADIPOR2							0.0859773					1424.35				0.836593
ADK							0.0257875					154.923				-1.1316
ADM							0.0349747					13351.1				1.3091
ADM2							0.0139993					201.695				-0.298368
ADNP							0.112824					244.681				-0.404088
ADNP2							0.0879155					384.115				-0.619439
ADO							0.0610213					505.915				0.307291
ADORA1							0.0130689					118.432				-0.0373463
ADORA2A							0.210106					113.548				-0.530292
ADORA2B							0.0537471					118.618				-1.7121
ADORA3							0.0738078					98.4402				-0.14457
ADPGK							0.0433673					321.162				-0.437385
ADPRH							0.0527825					124.474				0.0104312
ADPRHL1							0.0487703					136.666				0.0509151
ADPRHL2							-0.0503799					524.717				-1.67135
ADRA1A							0.0966349					101.472				-0.106399
ADRA1B							0.0912862					101.576				-0.137013
ADRA1D							0.113595					102.744				-0.108968
ADRA2A							0.0322761					132.825				-0.0727783
ADRA2B							-0.071199					130.202				-0.211304
ADRA2C							0.125456					119.162				0.0990545
ADRB1							0.00378167					98.6398				-0.270943
ADRB2							0.108619					109.342				-0.417468
ADRB3							0.0691851					106.762				-0.0163291
ADRBK1							0.0145251					521.516				0.0252923
ADRBK2							0.0706223					107.782				-0.0988296
ADRM1							0.0725217					1768.61				0.32132
ADSL							0.0271308					1325.27				-1.98817
ADSS							-0.0124103					761.748				0.0904467
ADSSL1							0.0302728					117.733				-0.249538
AEBP1							0.0186726					217.644				-0.649709
AEBP2							0.0388071					312.581				-0.368009
AEN							-0.249415					956.575				1.02224
AES							-0.0738068					388.317				0.0151678
AFAP1							0.0263648					414.435				1.7443
AFAP1L1							0.00289908					114.16				-0.348911
AFAP1L2							0.0539989					109.808				-0.0740023
AFF1							0.0188465					139.094				-0.747361
AFF2							-0.00774985					117.898				-0.55853
AFF3							0.0263996					106.349				0.0823181
AFF4							0.0077553					254.52				-0.85926
AFG3L1							0.161165					125.59				-0.0663324
AFG3L2							0.0437345					1220.86				-0.460972
AFM							0.153801					94.8312				-0.171634
AFMID							0.0456555					132.624				-0.647345
AFP							0.411417					99.0306				-0.127139
AFTPH							-0.0355604					240.577				0.0292516
AGA							0.0457122					186.354				0.0744733
AGAP1							-0.0313657					100.458				-0.0622039
AGAP11							0.0368081					92.8052				-0.0922268
AGAP2							0.0325912					97.1876				-0.15843
AGAP3							0.0444208					147.964				-0.191346
AGAP6							-0.00898053					203.759				0.303154
AGAP7							0.0692166					109.515				-0.0499844
AGBL1							0.0374703					100.066				-0.0299699
AGBL2							-0.000144776					101.957				-0.0523941
AGBL3							0.0890387					96.1999				-0.108313
AGBL4							0.0176913					108.282				0.0881072
AGBL5							-0.0109955					340.298				-0.404578
AGER							0.0252772					109.553				0.05867
AGFG1							0.0496617					114.634				-0.64854
AGFG2							0.0101295					128.044				-0.0344826
AGGF1							0.136122					102.568				-0.999388
AGK							0.0434476					227.566				-1.19398
AGL							-0.0514168					152.46				-0.678816
AGMAT							0.200505					93.0075				-0.573116
AGPAT1							0.0820143					154.787				-0.40522
AGPAT2							0.0230056					193.022				-0.273651
AGPAT3							0.00228437					103.465				-0.0604039
AGPAT4							0.0575573					191.838				0.260971
AGPAT5							0.124566					218.457				-0.0158847
AGPAT6							0.0336458					229.903				0.45521
AGPAT9							0.282385					135.805				-0.0575336
AGPS							0.0604835					181.339				-2.36085
AGR2							0.00707097					113.049				-0.112973
AGR3							0.229154					107.53				-0.116026
AGRN							0.0164401					336.059				0.597933
AGRP							0.0178846					97.5792				-0.12169
AGT							0.0327327					102.062				-0.130426
AGTPBP1							0.154092					178.055				-1.19552
AGTR1							0.0222384					109.747				-0.148652
AGTR2							0.112687					96.298				-0.166702
AGTRAP							-0.0271541					211.087				-1.24091
AGXT							0.0325995					97.4729				-0.284572
AGXT2							0.0876303					90.9803				-0.192629
AGXT2L1							-0.0118336					101.09				-0.0849392
AGXT2L2							-0.00958329					112.45				-0.720852
AHCTF1							0.0390401					222.372				-0.42186
AHCY							0.101651					4958.79				-0.247649
AHCYL1							0.00315009					1094.02				-1.24619
AHCYL2							0.119345					451.251				0.537207
AHDC1							0.0271005					114.992				-0.0891412
AHI1							0.0241644					105.964				-0.601789
AHNAK							0.0513537					776.584				2.35933
AHNAK2							0.131352					124.31				-0.461922
AHR							-0.130823					818.198				0.284872
AHRR							0.0495884					98.945				-0.0770013
AHSA1							-0.0691303					981.841				-0.281715
AHSA2							0.0502684					172.304				-0.711793
AHSG							0.199296					90.2844				-0.379961
AHSP							-0.00914281					133.71				-0.175
AICDA							0.174227					107.021				-0.174744
AIDA							0.10662					1900.26				-0.37573
AIF1							0.149042					116.56				-0.268459
AIF1L							-0.0777175					1587.63				0.00818306
AIFM1							0.0593096					336.66				-1.26396
AIFM2							0.0250046					145.481				0.211169
AIFM3							0.219518					117.268				-0.0696162
AIG1							-0.0757345					133.62				-1.48645
AIM1							0.0576965					113.424				-0.32956
AIM1L							0.0660571					111.813				-0.00214741
AIM2							0.0253646					105.868				-0.0820201
AIMP2							0.242169					1996.36				0.140992
AIP							0.300783					605.067				0.151176
AIPL1							0.0120835					102.635				-0.0815833
AIRE							0.0693179					955.17				0.0204098
AJAP1							-0.0236648					106.017				-0.196309
AK1							0.0487814					118.897				-0.500672
AK2							-0.131031					841.165				-1.44558
AK3							-0.0765332					733.229				-0.197627
AK3L1							0.0558642					412.438				-1.47541
AK5							-0.157613					101.389				-0.0670304
AK7							0.0300295					97.1891				-0.1554
AKAP1							0.0115344					133.114				-0.146603
AKAP10							0.0545938					124.286				-0.42275
AKAP11							0.192198					113.948				-0.413581
AKAP12							0.0625834					145.157				-0.330822
AKAP13							0.048812					176.567				-0.708912
AKAP14							0.133431					96.244				-0.125307
AKAP3							-0.0764118					94.7953				-0.25457
AKAP4							0.0615618					103.021				-0.0864547
AKAP5							0.117231					101.486				-0.0139591
AKAP6							0.00284498					92.966				-0.0107048
AKAP7							0.0828306					136.955				-1.20476
AKAP8							0.0716099					348.826				-0.0141165
AKAP8L							-0.44829					317.844				0.0768763
AKAP9							0.0883278					101.441				-0.199627
AKIRIN1							0.106113					569.931				-0.390519
AKIRIN2							0.144248					956.985				-0.832191
AKNA							-0.0485161					235.35				-0.0457827
AKNAD1							0.0793941					114.746				-0.192359
AKR1A1							0.00105179					578.962				-2.09134
AKR1B1							0.040165					1931.35				0.103978
AKR1B10							-0.0754875					102.555				-0.0709726
AKR1B15							0.00895153					100.583				-0.153154
AKR1C1							0.0257922					99.131				-0.0955351
AKR1C2							0.128641					104.369				-0.0255711
AKR1C3							0.000486375					165.961				0.647883
AKR1C4							-0.0861318					109.962				-0.115957
AKR1CL1							0.0985683					106.711				-0.0228188
AKR1D1							0.0829953					3949.3				-0.256445
AKR1E2							0.0598116					114.041				0.0378301
AKR7A2							-0.0647731					1401.62				-0.911324
AKR7A3							0.0171777					217.535				-0.739714
AKR7L							-0.015105					96.1721				-0.257969
AKT1							0.173002					569.432				0.0833267
AKT1S1							0.10003					129.162				-0.0719419
AKT2							0.03485					114.425				0.0571009
AKT3							0.202816					107.537				-0.110066
AKTIP							0.0607522					485.408				0.352248
ALAD							-0.00621419					136.458				-0.293054
ALAS1							0.112838					111.361				-0.490174
ALAS2							0.05897					99.0959				-0.184424
ALB							-0.0554665					117.855				-0.197314
ALCAM							0.0111603					312.479				1.04925
ALDH16A1							0.0804148					284.594				-0.0944775
ALDH18A1							0.0764386					672.36				-0.442015
ALDH1A1							-0.00721898					109.619				-0.0339242
ALDH1A2							0.0314187					114.735				0.104392
ALDH1A3							0.00228257					255.794				-0.533939
ALDH1B1							0.116163					121.559				-1.65422
ALDH1L1							-0.026039					102.242				-0.000631452
ALDH1L2							0.0370403					112.923				-0.480809
ALDH2							0.0674938					1017.07				0.322921
ALDH3A1							0.00380511					106.713				-0.294118
ALDH3A2							0.0294423					142.197				-2.45612
ALDH3B1							0.00882272					95.0908				-0.248994
ALDH3B2							0.0284243					125.534				0.15585
ALDH4A1							0.0582362					194.615				-0.21393
ALDH5A1							-0.0285312					118.858				-0.00426473
ALDH6A1							0.0257663					200.848				-1.15046
ALDH7A1							0.0534516					1246.67				-0.600899
ALDH8A1							-0.119533					108.102				-0.0527232
ALDH9A1							0.0519504					2354.48				-1.32812
ALDOA							-0.00707457					983.12				0.0825686
ALDOB							0.0210403					113.298				-0.0398012
ALDOC							0.0400905					432.996				-3.16827
ALG1							0.147673					117.352				-0.0333734
ALG10							0.0532457					121.968				-0.255045
ALG10B							0.0364544					122.649				-0.27709
ALG11							-0.00107898					117.501				-0.169786
ALG12							0.101449					128.385				-0.374401
ALG13							0.00877144					287.912				0.101317
ALG14							0.00840172					129.71				-0.499172
ALG1L							-0.0827435					138.098				-1.38175
ALG2							-0.0352431					108.506				-0.195864
ALG3							0.159862					359.087				-0.927479
ALG5							0.110936					298.276				0.346111
ALG6							-0.0162293					321.712				-0.501935
ALG8							0.10939					400.683				-0.537871
ALG9							0.00365968					332.315				-0.418258
ALK							0.0314381					135.124				-0.227806
ALKBH1							-0.00475572					162.874				-0.512551
ALKBH2							0.0894093					267.031				-0.644847
ALKBH3							0.110606					203.502				-0.14448
ALKBH4							0.177076					139.326				-0.176613
ALKBH5							0.0349582					2421.71				-1.10118
ALKBH6							-0.0923448					356.623				-0.0549079
ALKBH7							0.0141778					475.91				0.277199
ALKBH8							0.00315173					105.068				-0.422183
ALLC							-0.0148246					98.5573				-0.0909085
ALMS1							0.0300922					141.227				-0.347403
ALMS1P							0.0419713					112.228				-0.0326284
ALOX12							0.0627971					106				0.00947961
ALOX12B							0.00898667					96.3304				-0.31098
ALOX12P2							0.134716					105.886				-0.0725253
ALOX15							0.028291					108.276				-0.0352673
ALOX15B							-0.025819					112.768				-0.337891
ALOX5							0.24218					123.622				-0.0462302
ALOX5AP							0.0422537					98.6655				-0.0632997
ALOXE3							0.191428					108.547				-0.177036
ALPI							0.00399094					117.341				-0.37582
ALPK1							0.00014513					105.37				-0.130585
ALPK2							0.149044					98.01				-0.132769
ALPK3							-0.000755563					96.0121				-0.33573
ALPL							0.0806665					4380.95				0.70718
ALPP							-0.0673186					1239.39				0.172146
ALPPL2							-0.00746957					114.409				-0.381118
ALS2							0.0230049					529.285				-0.897992
ALS2CL							0.0559116					97.9275				-0.178233
ALS2CR11							0.00407104					109.425				0.145825
ALS2CR12							0.0959702					118.716				-0.0615405
ALS2CR4							-0.0975618					317.512				-1.23463
ALS2CR8							0.10289					98.8271				-0.0184402
ALX1							0.0624579					157.272				-0.302249
ALX3							0.0552724					99.9153				-0.12949
ALX4							0.0331507					93.6939				-0.148416
AMAC1							0.181699					99.6711				-0.138438
AMAC1L2							-0.105644					110.868				-0.112398
AMACR							0.0708099					117.427				-0.476309
AMBN							-0.0455863					101.99				-0.0483755
AMBP							0.0568085					100.712				-0.163492
AMBRA1							0.15746					134.506				-0.109464
AMD1							0.00187943					566.456				-0.745145
AMDHD1							-0.0325909					99.9824				-0.350811
AMDHD2							0.325464					151.73				-0.552048
AMELY							0.163856					103.096				-0.103186
AMFR							0.0342182					245.64				0.389489
AMH							0.0608983					126.047				0.206698
AMHR2							0.0220866					90.403				-0.853065
AMICA1							0.117232					104.442				-0.10308
AMIGO1							-0.0141713					109.956				-0.179636
AMIGO2							0.077418					118.234				-0.119226
AMMECR1							0.000278396					279.489				-0.390025
AMMECR1L							0.0124308					280.54				-0.123633
AMN							0.0490492					95.2948				-0.266921
AMN1							0.226743					102.033				-0.715413
AMOT							0.0641726					387.867				-0.348001
AMOTL1							0.301728					110.644				-0.273118
AMOTL2							0.124438					145.615				0.058259
AMPD1							0.0529555					94.2777				-0.0542084
AMPD2							0.0444213					93.5195				-0.127143
AMPD3							0.0667192					105.523				-0.0987109
AMPH							0.0669625					104.876				-0.464807
AMT							0.0865484					281.338				-1.69614
AMTN							-0.0311288					96.3538				-0.0560276
AMY2A							0.000414215					105.592				-0.0750513
AMZ1							0.069303					99.6359				-0.110234
AMZ2							-0.00694724					1192.27				-0.36822
ANAPC1							0.0688347					291.422				-1.29796
ANAPC10							0.0480091					355.805				-0.717647
ANAPC11							-0.0877378					874.703				0.278189
ANAPC13							0.359482					1489.56				-0.0440835
ANAPC2							0.0230563					116.021				-0.0241811
ANAPC4							-0.0427257					1941.01				1.75547
ANAPC5							0.00522478					1344.6				-0.423336
ANAPC7							0.0799406					134.596				-0.569399
ANGEL1							-0.0179512					234.191				0.51949
ANGEL2							0.0612504					772.387				0.712742
ANGPT1							0.0121284					191.239				0.671644
ANGPT4							0.0434501					95.8028				-0.113161
ANGPTL4							0.0548522					3407.53				4.25033
ANGPTL5							0.0059553					97.5197				-0.115352
ANGPTL6							0.039943					110.338				0.0486037
ANK1							0.0171778					98.2602				-0.0551616
ANK2							0.044059					111.217				-0.0938913
ANK3							-0.0376187					135.317				0.154166
ANKAR							0.107827					104.117				-0.136073
ANKDD1A							0.0744886					105.014				-1.02793
ANKFN1							0.107736					110.173				0.105345
ANKFY1							0.0317994					158.862				-0.932254
ANKH							0.162781					96.0372				-0.0928931
ANKHD1-EIF4EBP3							0.260643					105.367				-0.180661
ANKIB1							0.193154					368.164				-0.223735
ANKK1							-0.0164417					97.6098				-0.00887881
ANKLE1							0.130535					108.635				-0.339574
ANKLE2							0.0648066					499.991				0.87115
ANKMY1							0.00663055					117.931				0.00111474
ANKMY2							0.0137405					363.619				0.326748
ANKRA2							-0.212792					206.136				-0.830583
ANKRD1							0.17731					128.224				0.249
ANKRD10							0.039588					263.831				0.0287113
ANKRD11							0.0443934					444.827				-0.413988
ANKRD12							-0.0778543					131.923				-0.114924
ANKRD13A							0.03774					507.12				-0.162483
ANKRD13B							-0.0681422					105.155				-0.159056
ANKRD13C							-0.000366473					153.091				-1.15244
ANKRD13D							-0.00407938					115.263				-0.0344172
ANKRD16							0.0376707					189.796				0.111638
ANKRD17							0.0176372					214.083				-0.706438
ANKRD19							0.0743734					107.003				-0.098939
ANKRD2							0.50376					109.091				0.016968
ANKRD20A4							-0.141823					95.2765				-0.161941
ANKRD20B							0.116888					104.32				-0.0581386
ANKRD22							0.083697					116.917				-0.112456
ANKRD23							0.165074					109.738				-0.158186
ANKRD24							0.0999704					99.863				-0.472211
ANKRD26							-0.0124869					111.526				-0.152353
ANKRD27							0.0628404					129.979				-0.637188
ANKRD28							0.0317211					141.517				-0.561856
ANKRD29							0.0414256					93.5473				-0.291101
ANKRD30A							0.0937598					96.4292				-0.113966
ANKRD30B							0.0705617					1115.03				-0.12581
ANKRD31							-0.053235					101.992				-0.14265
ANKRD32							-0.350814					162.749				-0.486209
ANKRD33							0.0574942					343.923				0.0841414
ANKRD34A							0.0318814					127.098				-0.168941
ANKRD34B							0.0820336					97.1586				-0.17269
ANKRD34C							-0.0531468					118.688				-0.0331242
ANKRD35							0.071638					221.677				0.132896
ANKRD36							-0.0301864					102.677				-0.0294867
ANKRD36B							0.00448058					111.587				-0.168355
ANKRD37							0.000794833					121.112				-2.25709
ANKRD39							0.0561405					317.464				-0.353149
ANKRD40							0.0516779					222.559				-0.412497
ANKRD42							-0.0171543					91.753				-0.238689
ANKRD43							0.102347					143.737				0.448411
ANKRD44							0.403738					103.006				-0.0911648
ANKRD45							0.0161657					106.334				-0.0263402
ANKRD46							0.0502035					609.613				-0.373373
ANKRD49							0.0569955					285.028				-0.355485
ANKRD5							0.102483					101.656				-0.0992085
ANKRD50							0.0945958					273.081				0.52266
ANKRD52							0.211279					139.78				0.0297778
ANKRD53							0.0664444					104.74				-0.171036
ANKRD54							0.0185211					238.093				-0.442937
ANKRD55							-0.0577826					98.9108				-0.0985187
ANKRD56							0.0817068					106.06				0.0817466
ANKRD57							-0.0333615					749.273				0.476332
ANKRD58							-0.0309062					113.542				0.145707
ANKRD6							-0.00447758					124.848				-0.476634
ANKRD7							0.18576					105.962				-0.00576814
ANKRD9							-0.0303635					300.595				-1.88786
ANKS1A							0.00758323					438.698				-0.530124
ANKS1B							-0.00509326					99.5626				-0.0568625
ANKS3							0.0404487					116.292				-0.279443
ANKS4B							-0.00378641					111.815				-0.0360069
ANKS6							0.125267					97.0884				-0.170734
ANKZF1							0.00209963					122.024				-0.962749
ANLN							-0.0378885					524.582				0.142096
ANO1							0.0330585					106.19				-0.477238
ANO10							-0.00659096					247.473				-0.292549
ANO2							-0.0166038					368.346				1.68263
ANO3							0.0944559					96.0178				-0.0902168
ANO4							0.0560478					97.6349				-0.144243
ANO5							0.10776					96.0226				-0.234328
ANO6							-0.00712609					444.977				0.419856
ANO7							0.0174521					101.027				-0.108731
ANO8							0.00625864					178.02				0.0495684
ANO9							0.0100439					108.34				-0.200809
ANP32A							0.1205					125.409				-0.806874
ANP32B							-0.0442818					4218.69				0.264489
ANP32D							-0.0249688					94.078				-0.177686
ANP32E							0.207488					116.234				0.14356
ANPEP							0.0889423					102.107				-0.26014
ANTXR1							0.0298249					124.189				-0.391793
ANTXR2							0.0199411					125.541				-0.0417367
ANTXRL							0.190694					103.105				-0.0861889
ANUBL1							-0.0500908					95.7535				-0.0255672
ANXA1							-0.0584468					474.063				1.82722
ANXA11							0.0472102					141.077				0.146193
ANXA13							-0.0295324					99.4108				-0.0854361
ANXA2							0.0161208					1878.26				-0.938406
ANXA2P2							0.0256121					14960.3				0.175382
ANXA2P3							0.0801212					121.947				-0.406432
ANXA3							0.0744932					634.343				2.4405
ANXA4							0.0180814					97.3707				-0.030476
ANXA5							-0.122776					1582.12				-1.05496
ANXA6							0.0509936					150.087				-0.343682
ANXA7							0.0944946					426.046				-0.549847
ANXA8L2							0.134736					121.721				0.278447
ANXA9							0.0475162					97.3576				-0.477357
AOAH							0.075783					118.374				-0.156561
AOC2							0.0619053					98.9456				-0.209326
AOC3							-0.173481					120.44				-0.173977
AOX1							0.0634194					98.3175				-0.431858
AOX2P							0.0615698					102.711				-0.276843
AP1B1							0.0072814					287.781				-0.520785
AP1G1							0.022413					209.142				-0.345794
AP1G2							0.0252288					132.405				-0.195493
AP1M1							-0.0590939					605.139				-0.40033
AP1M2							0.0473775					327.814				0.984015
AP1S1							0.118742					447.592				0.443244
AP1S2							0.0292661					211.867				-2.88806
AP1S3							-0.0232079					105.548				-0.0796653
AP2A1							-0.028342					173.705				0.0733999
AP2A2							0.0669505					161.571				-0.00130797
AP2B1							0.0289725					226.667				-1.15896
AP2M1							0.206711					2002.82				-0.719895
AP2S1							0.0974153					4538.7				-0.342962
AP3B1							0.0285373					1185.05				-1.51371
AP3B2							-0.00824964					98.9805				-0.261075
AP3D1							0.0506979					571.829				0.424073
AP3M1							0.0224799					352.082				-0.132901
AP3M2							0.0509362					532.461				0.137837
AP3S1							0.0267279					269.727				-1.65073
AP3S2							0.0545588					163.518				-0.98856
AP4B1							0.0097863					419.535				-0.844627
AP4E1							0.0771515					215.182				-0.981031
AP4M1							0.06576					116.077				-0.309391
AP4S1							0.0514642					104.787				-0.170536
APAF1							0.110729					158.601				-0.415622
APBA1							0.0455963					103.568				-0.00993289
APBA2							0.212019					95.4486				-0.395828
APBA3							0.112197					255.993				-0.547831
APBB1							0.0123801					100.509				-0.124103
APBB1IP							-0.00370074					130.239				-0.878017
APBB2							-0.0676462					104.406				-0.0679035
APBB3							-0.00420131					196.338				-0.571503
APC							0.0775446					103.088				-0.0067198
APC2							0.0253244					94.8842				-0.198761
APCDD1							-0.0216214					124.24				-0.251534
APCDD1L							0.0794064					110.42				-0.319609
APCS							-0.0378758					100.066				-0.17612
APEH							-0.0970002					1268.01				-0.990294
APEX1							-0.0321534					1050.78				-1.19449
APEX2							-0.0172247					429.787				-1.30782
APH1A							0.0699044					724.592				-0.313023
APH1B							-0.0666068					289.278				0.297451
API5							-0.036311					737.344				-0.79564
APIP							0.011791					291.793				-0.951643
APITD1							0.00652034					223.134				-0.347313
APLF							0.214214					109.565				-0.356517
APLN							0.0360772					114.104				-0.0828586
APLNR							0.0525907					95.5613				-0.254419
APLP1							-0.0403893					139.279				0.0825805
APLP2							0.00797673					254.131				-0.311904
APOA1							-0.259127					124.755				0.239064
APOA1BP							-0.00377601					1140.76				-0.580294
APOA2							-0.0231863					107.98				-0.0361078
APOA4							0.0423838					102.041				-0.142476
APOA5							0.0905099					112.867				-0.119034
APOB							-0.0197205					96.9286				-0.106048
APOB48R							0.0010065					92.4586				-0.193621
APOBEC1							0.0236191					97.8656				-0.323858
APOBEC2							0.10026					99.6468				0.0361082
APOBEC3A							0.199719					113.912				0.337081
APOBEC3B							0.057034					91.2143				-0.628904
APOBEC3C							0.165062					113.67				-0.235814
APOBEC3D							0.464976					106.352				-0.288282
APOBEC3F							0.0770943					124.39				-0.192228
APOBEC3G							0.0772104					106.932				-0.800897
APOBEC3H							0.0321271					100.948				-0.0463594
APOC1							-0.015681					377.413				-1.97066
APOC2							0.248029					117.141				0.00892764
APOC3							0.0245321					101.601				-0.202608
APOC4							-0.00104696					101.621				-0.221589
APOD							-0.000853023					91.4633				-0.0941585
APOE							-0.0189554					3710.84				0.495456
APOF							0.0789618					94.4496				-0.215342
APOH							0.149568					96.3285				-0.0867013
APOL1							0.12455					99.7076				-0.0627823
APOL2							0.093412					100.556				-0.143838
APOL3							0.0844877					100.187				-0.0325346
APOL4							0.0138974					101.769				-0.0573656
APOL5							-0.135941					94.6959				-0.229796
APOL6							0.0349448					101.581				-0.0928753
APOLD1							0.0429295					132.8				0.372531
APOM							0.0760401					102.271				-0.238114
APOO							0.00887658					1216.64				0.327855
APOOL							0.0200339					219.739				-1.00271
APP							-0.0117547					907.062				-0.188622
APPBP2							0.0164511					168.396				-0.611566
APPL1							0.0652502					189.902				-0.516042
APPL2							0.0734994					317.611				0.0153688
APRT							0.0331963					722.271				-1.19421
APTX							-0.166055					325.415				-0.434549
AQP1							0.019591					107.961				-0.0947412
AQP10							0.0770906					103.344				-0.0978973
AQP11							0.0818044					153.684				-0.495681
AQP12A							0.0500698					94.7913				-0.039181
AQP12B							0.0251035					142.993				-0.623099
AQP2							0.00823168					103.302				-0.152917
AQP4							0.0342916					97.9907				-0.0579523
AQP5							-0.0727807					94.9129				-0.0394894
AQP6							0.183502					99.8417				-0.0518771
AQP7P1							0.00337574					109.651				-0.149537
AQP8							0.0741939					103.892				-0.0469955
AQP9							0.234865					97.4787				-0.196462
AQR							0.146798					225.584				-0.887151
AR							0.0840392					99.7122				-0.0642439
ARAF							0.203944					526.886				-0.385633
ARAP1							0.0844461					196.147				-0.355081
ARAP2							-0.153141					111.464				-0.0156446
ARAP3							0.00952881					490.623				0.0979126
ARC							0.0790509					103.334				-0.360166
ARCN1							0.174826					923.398				-1.52933
AREG							0.137578					92.6496				-0.132985
ARF1							0.00365277					1328				-0.0658979
ARF3							0.0421166					774.875				0.810645
ARF4							0.0298626					1341.84				-0.356212
ARF5							0.0417515					900.818				-0.00403072
ARF6							0.0458664					116.179				-0.164789
ARFGAP1							-0.0308772					405.884				0.309485
ARFGAP2							-0.0936374					375.387				0.0122671
ARFGAP3							-0.111891					149.483				-1.63707
ARFGEF1							0.0897666					927.434				0.680627
ARFGEF2							0.000768194					202.471				-0.731617
ARFIP1							0.0379493					181.764				-0.428086
ARFIP2							-0.019763					126.437				0.0292605
ARFRP1							-0.00523958					125.211				0.0865235
ARG1							-0.0158354					99.9932				-0.123137
ARG2							0.0402328					165.027				-0.852983
ARGFX							-0.0294975					88.48				-0.243072
ARGLU1							-0.0104039					1715.52				-0.0734463
ARHGAP1							0.0338552					944.268				-0.307055
ARHGAP10							-0.0117775					213.027				0.699574
ARHGAP11A							0.164484					114.821				-0.294627
ARHGAP11B							-0.0219832					112.284				-0.239072
ARHGAP12							0.0200093					151.16				-1.24303
ARHGAP15							0.0418403					120.798				-0.0814082
ARHGAP17							0.0141131					214.218				-1.01034
ARHGAP18							0.0120866					99.7173				-0.243077
ARHGAP19							0.161148					595.426				-0.638368
ARHGAP20							0.338796					104.78				-0.0161278
ARHGAP21							0.015195					855.293				-0.000526855
ARHGAP22							0.0281777					225.148				0.315077
ARHGAP23							0.109099					233.022				0.912166
ARHGAP24							0.0337092					102.265				-0.0791419
ARHGAP25							0.0297703					108.202				-0.335547
ARHGAP26							0.00922152					92.6825				-0.227195
ARHGAP27							0.0915982					100.161				-0.283468
ARHGAP28							-0.0156419					679.218				2.50135
ARHGAP29							0.0112146					112.367				-0.116111
ARHGAP30							-0.0105819					103.003				-0.0606053
ARHGAP4							0.0405624					121.963				-0.422147
ARHGAP5							0.223642					114.288				-0.193657
ARHGAP6							-0.0118351					104.121				-0.0607509
ARHGAP9							0.0771633					113.749				-0.140189
ARHGDIA							0.0772773					1968.86				0.559752
ARHGDIB							-0.0285955					233.112				0.163698
ARHGDIG							0.0687617					124.22				0.0566108
ARHGEF1							0.128844					125.108				-0.252755
ARHGEF10							0.0293803					545.036				0.469144
ARHGEF10L							0.0736519					113.773				-0.20655
ARHGEF11							0.127845					153.053				0.220389
ARHGEF12							0.0328937					122.766				-0.339428
ARHGEF15							-0.00505665					107.846				-0.0428954
ARHGEF16							0.117525					331.255				-0.778908
ARHGEF17							0.107556					150.931				0.30434
ARHGEF18							0.0125173					995.682				-0.0410132
ARHGEF19							0.00209079					130.674				-0.374398
ARHGEF2							-0.137935					984.479				-0.881334
ARHGEF3							0.0780355					252.511				-0.424872
ARHGEF4							0.06439					102.772				-0.20498
ARHGEF5							-0.0386681					134.904				0.155388
ARHGEF5L							-0.0165929					243.025				0.530739
ARHGEF6							0.0153705					106.235				-0.917903
ARHGEF7							0.0411457					247.628				0.0348057
ARHGEF9							0.0773992					118.462				-0.0559732
ARID1A							0.0140787					446.017				-0.570362
ARID1B							0.237304					106.761				-0.149676
ARID2							0.16395					161.382				-0.245258
ARID3A							0.104223					1610.65				1.38987
ARID3B							0.0706259					986.094				-1.74163
ARID3C							-0.00839349					99.726				-0.145168
ARID4A							-0.0293072					110.038				-0.0779045
ARID4B							-0.0200505					197.71				0.041095
ARID5A							0.00150216					100.366				-0.144867
ARID5B							0.0605581					860.941				2.79085
ARIH1							-0.017474					195.263				-2.01533
ARIH2							0.0455859					358.138				-1.60979
ARL1							-0.0164274					534.955				-0.604829
ARL10							0.0232516					103.487				-0.0287865
ARL11							0.00638476					111.438				0.0170795
ARL13A							0.080875					101.659				-0.167355
ARL13B							0.0387198					109.761				-0.116179
ARL14							0.0432879					91.5688				-0.0402949
ARL15							0.0763029					124.871				-0.127387
ARL16							-0.047151					1243.23				-0.291872
ARL2							0.0833195					1803.63				-1.13833
ARL2BP							0.0429653					1079.4				1.02842
ARL3							-0.0378008					118.228				-0.147259
ARL4A							0.0770249					110.305				-0.647334
ARL4C							0.0339201					116.205				-0.160292
ARL4D							-0.0616418					130.017				0.0465124
ARL5A							-0.0239929					659.206				-0.999157
ARL5B							0.149587					213.464				0.138703
ARL5C							-0.0630869					93.4419				-0.221352
ARL6							0.0412981					93.8765				-0.265067
ARL6IP1							-0.206472					1399.47				-0.502798
ARL6IP4							0.0225762					498.993				0.698991
ARL6IP5							0.0462534					396.29				-1.85692
ARL6IP6							0.00874642					175.524				-1.27297
ARL8A							0.023214					107.971				-0.0546751
ARL8B							0.0260468					537.274				0.0184366
ARL9							0.0528629					96.7189				0.0838434
ARMC1							0.0175489					629.086				0.383339
ARMC10							-0.232513					189.766				-1.20804
ARMC2							-0.0184689					103.096				-0.0829029
ARMC3							-0.0127602					100.936				-0.0103377
ARMC4							0.11712					96.0427				-0.225603
ARMC5							0.0438878					140.15				0.035586
ARMC6							0.0539005					238.424				-0.225576
ARMC7							0.0427871					373.986				0.464455
ARMC8							0.0459237					123.042				-0.264191
ARMC9							0.229846					116.051				-0.453068
ARMCX1							-0.117233					159.764				-2.20615
ARMCX2							0.142016					344.821				-2.53112
ARMCX3							0.0677588					124.42				-0.451104
ARMCX4							0.0292669					100.124				-0.430862
ARMCX5							0.0033733					146.248				-0.765332
ARMCX6							0.0286652					212.821				-0.105112
ARMS2							-0.0355127					99.0522				-0.0841444
ARNT							0.0388983					129.584				-0.890807
ARNT2							0.0100143					99.9598				0.0145758
ARNTL							0.141955					115.986				-0.137668
ARNTL2							0.122588					99.0409				-0.246427
ARPC1A							0.0180099					3025.68				0.379056
ARPC1B							0.0389856					209.663				-0.633408
ARPC2							0.000911511					1149.63				-0.371291
ARPC3							-0.00117134					1409.92				-0.535447
ARPC4							0.189618					586.051				0.324092
ARPC5							-0.00183048					2280.71				-0.100967
ARPC5L							0.0201527					789.255				0.113434
ARPM1							0.171774					112.09				0.0293313
ARPP19							0.0492178					564.822				-0.839185
ARPP-21							-0.0216796					100.05				-0.137655
ARR3							0.00662242					96.2969				-0.0638651
ARRB1							-0.0335237					139.809				-2.50062
ARRB2							0.0512548					102.489				-0.288544
ARRDC1							0.0166058					112.572				0.213912
ARRDC2							-0.00918545					131.147				-0.466049
ARRDC3							0.245698					96.1955				-0.604232
ARRDC4							0.161074					105.04				0.0115051
ARRDC5							0.0866408					100.344				-0.0222529
ARSA							0.174486					132.255				-0.258013
ARSB							0.041633					138.209				0.055592
ARSD							-0.0196267					146.333				0.319317
ARSE							0.0237893					94.931				-1.28492
ARSF							0.104994					96.1702				-0.199952
ARSG							-0.00720639					138.621				-0.172955
ARSH							0.270885					99.1231				-0.0151015
ARSI							0.0457942					103.585				-0.0353427
ARSJ							0.109604					116.502				0.0873428
ARSK							0.0886183					109.462				-0.388291
ART1							0.0465989					157.169				-0.0993335
ART3							0.0414838					96.7333				-0.301468
ART4							0.0184832					105.519				0.0211589
ART5							-0.0219967					117.369				0.101131
ARTN							0.0557524					105.191				0.000807663
ARV1							0.0660421					374.771				-0.387181
ARVCF							0.0671761					134.399				-0.012166
ARX							0.0151233					108.344				-0.387428
AS3MT							0.104114					140.537				-0.59285
ASAH1							0.106525					127.085				-0.388538
ASAH2							0.167788					107.879				-0.0216333
ASAH2B							0.191528					100.744				-0.145437
ASAM							0.0606066					96.6955				-0.43446
ASAP1							0.0807031					447.347				-0.246238
ASAP2							0.0708498					392.003				1.1246
ASAP3							0.136473					435.794				-1.61487
ASB1							0.0453719					286.569				-0.437384
ASB10							-0.017561					103.436				-0.00658284
ASB11							0.125333					100.079				-0.108282
ASB12							0.0720335					92.3476				-0.330049
ASB13							0.0284924					128.137				-0.748935
ASB14							-0.0372736					87.7045				-0.190843
ASB15							0.00349662					92.9038				-0.167108
ASB16							0.0574882					101.882				-0.236337
ASB17							-0.0296178					101.849				-0.0843498
ASB18							0.0370519					101.646				-0.145179
ASB2							-0.0368527					112.523				-0.0495467
ASB4							0.0251436					107.25				-0.0406464
ASB5							0.0289412					103.433				0.0216278
ASB6							0.0495511					131.378				0.00876579
ASB7							0.0970338					118.601				-0.191788
ASB8							8.03264e-05					271.615				0.235831
ASB9							0.123137					91.4889				-0.295069
ASCC1							0.0983992					521.513				-0.434739
ASCC2							0.0885796					857.741				-0.459311
ASCC3							0.0046134					235.238				-0.350167
ASCL1							0.10981					95.1242				-0.839563
ASCL2							0.0550385					183.849				0.58294
ASCL3							0.0873641					97.0635				-0.197144
ASCL4							0.0448564					89.9614				-0.151171
ASF1A							-0.00113263					201.183				-0.699945
ASF1B							0.0572112					375.098				-0.774393
ASGR1							0.0663945					108.995				-2.09367
ASGR2							-0.00656523					100.397				-0.157343
ASH1L							0.0707825					106.043				-0.230646
ASH2L							0.0616423					971.385				-1.31457
ASIP							0.0347607					91.487				-0.134241
ASL							-0.0774863					138.808				-0.611484
ASNA1							-0.12023					163.826				-0.381147
ASNS							-0.0283637					802.282				-1.84402
ASNSD1							-0.0232607					1315.43				0.415808
ASPA							0.14195					106.633				-0.235205
ASPG							0.0266612					109.478				-0.0752404
ASPH							0.0608696					101.448				-0.117708
ASPHD1							-0.0480936					103.029				-0.162791
ASPHD2							-0.00160199					105.731				-0.297066
ASPM							0.279506					443.27				-0.838418
ASPRV1							0.00622041					100.336				-0.167104
ASPSCR1							0.0607184					665.004				0.0352696
ASRGL1							0.185965					370.712				-0.884454
ASS1							0.211243					277.379				-2.94436
ASTE1							-0.126858					181.904				0.30277
ASTL							0.154856					107.297				-0.0419584
ASTN1							-0.0376837					94.8918				-0.28302
ASTN2							0.0553505					125.621				-0.0678526
ASXL1							0.0244835					358.691				0.100244
ASXL2							0.187697					538.549				-0.131969
ASXL3							-0.142375					95.0131				-0.0132849
ASZ1							0.20775					98.3386				-0.143315
ATAD1							0.00460039					231.154				-0.080033
ATAD2							0.0160568					374.193				-0.208317
ATAD2B							0.0520238					154.079				-0.206465
ATAD3A							0.0291685					549.459				-0.987604
ATAD3B							0.0744272					107.443				-0.647449
ATAD3C							0.0334317					108.284				-0.199732
ATAD5							0.0946018					102.428				-0.216428
ATCAY							0.0410867					99.6806				-0.146399
ATE1							0.0692185					119.192				-0.261852
ATF1							0.0508604					148.079				-0.397277
ATF2							0.0672047					109.112				-1.16643
ATF3							0.0902488					148.199				-0.578513
ATF4							0.118495					2086.79				-0.641573
ATF5							0.139657					744.304				1.05991
ATF6							-0.0428254					111.703				-2.57338
ATF6B							0.0742774					122.281				-0.154971
ATF7							0.0767271					107.932				-0.303744
ATF7IP							0.0115576					114.432				-0.187055
ATF7IP2							-0.0271551					138.593				-0.297387
ATG10							0.137514					229.161				-0.786552
ATG12							-0.0386716					368.341				-0.812517
ATG16L1							-0.0333966					357.674				-1.1369
ATG16L2							-0.0147859					124.428				-0.41883
ATG2A							0.0343071					304.862				-0.273783
ATG2B							0.0713557					106.707				-0.11178
ATG3							-0.0036171					500.425				-0.296153
ATG4A							0.107631					211.489				-0.552242
ATG4B							0.0737012					144.847				-0.865817
ATG4C							0.0661329					145.416				-1.71197
ATG4D							0.0270877					175.257				0.122255
ATG5							0.00881752					187.856				-0.837537
ATG7							0.0195693					414.915				0.181214
ATG9A							0.235415					242.427				-0.698723
ATG9B							0.0107734					95.1538				-0.159018
ATHL1							0.0445874					102.616				-0.874923
ATIC							0.114577					1808.1				-1.49472
ATL1							0.0126304					114.632				-0.236475
ATL2							0.0409122					187.812				-1.21545
ATL3							0.11236					417.621				-0.3848
ATM							0.0325263					122.177				-0.588705
ATMIN							0.0168628					201.627				0.0942124
ATN1							0.048741					528.913				1.66376
ATOH1							0.145608					93.1732				-0.215342
ATOH7							0.0125757					112.64				-0.0426935
ATOH8							-0.00229922					120.042				0.13435
ATOX1							0.101226					1840.96				0.148106
ATP10A							0.0388637					203.822				-0.211405
ATP10B							0.0262944					106.34				-0.0229123
ATP10D							-0.0145043					102.233				-0.00391522
ATP11A							0.0479129					104.273				-0.0569071
ATP11B							-0.00821478					129.062				-0.701003
ATP11C							0.0542728					276.668				0.163104
ATP12A							0.137916					117.526				0.102249
ATP13A1							-0.00397945					531.259				0.762118
ATP13A2							0.00729596					374.168				-0.180889
ATP13A3							0.181552					102.89				-0.200392
ATP13A4							0.113355					108.92				-0.188357
ATP13A5							0.0117001					91.6269				-0.0322277
ATP1A1							0.00478363					2301.35				-0.186604
ATP1A2							0.110803					92.4211				-0.193267
ATP1A3							-0.0200665					111.331				-0.0555373
ATP1A4							0.0873801					95.3261				-0.0692567
ATP1B1							0.0996556					362.769				-0.0782211
ATP1B2							0.0322976					100.051				-0.261775
ATP1B3							0.0821704					712.141				-0.667078
ATP1B4							-0.10427					93.8205				-0.131297
ATP2A1							0.0318878					100.46				-0.0890416
ATP2A2							0.0654287					789.896				0.0772639
ATP2A3							0.0827829					106.577				-0.500713
ATP2B1							-0.0139357					124.735				-0.235363
ATP2B2							0.0658079					95.7913				-0.178375
ATP2B3							0.217022					106.962				-0.172953
ATP2B4							0.0445638					286.934				-0.0510184
ATP2C1							0.181616					159.94				-0.18514
ATP2C2							0.0771756					139.505				0.35686
ATP4A							-0.103621					101.15				-0.493292
ATP4B							-0.0297809					103.61				-0.0223182
ATP5A1							0.0119973					6860.09				-0.656756
ATP5B							0.15909					15941.6				-0.0924687
ATP5C1							0.0305321					1005.9				-1.52159
ATP5D							0.196376					1294.85				-0.132009
ATP5E							0.106277					2399.09				0.226873
ATP5EP2							0.0953912					10320.8				0.306418
ATP5F1							-0.005881					1644.47				-1.65096
ATP5G1							0.111546					971.736				-1.16383
ATP5G2							-0.0119667					1298.02				-0.886861
ATP5G3							0.0246463					147.369				-1.27787
ATP5H							-0.219767					4309.3				-0.74529
ATP5I							0.00994924					2308.55				0.497752
ATP5J							-0.0116403					2339.9				-0.596992
ATP5J2							0.0594145					2661.16				-0.505965
ATP5L							0.108413					2014.8				-1.2982
ATP5O							0.0357564					2679.61				-0.93593
ATP5S							0.359789					142.139				-0.481288
ATP5SL							0.0238639					727.201				-0.553414
ATP6AP1							0.0205949					6148.31				1.84896
ATP6AP1L							0.021447					111.989				-0.988507
ATP6AP2							0.0283418					3048.31				0.284478
ATP6V0A1							-0.168373					651.485				-0.151124
ATP6V0A2							-0.0708619					381.745				0.937964
ATP6V0A4							-0.118496					101.168				-0.0105191
ATP6V0B							0.0901483					2186.62				0.145409
ATP6V0C							0.0137266					1571.5				-0.178532
ATP6V0D1							0.0388004					953.318				0.43688
ATP6V0D2							0.0138416					107.53				-0.366501
ATP6V0E1							0.0526875					1948.9				-0.316488
ATP6V0E2							-0.0760573					1079.98				0.264952
ATP6V1A							-0.188248					1791.9				-0.876095
ATP6V1B1							-0.0230816					210.631				0.789806
ATP6V1B2							0.0324933					958.36				-0.308984
ATP6V1C1							0.0359481					224.633				0.395302
ATP6V1C2							0.0562242					183.902				0.850974
ATP6V1D							0.0599131					1198.14				-0.434603
ATP6V1E1							0.0359272					3492.43				0.427869
ATP6V1E2							0.0606615					110.212				-1.25725
ATP6V1F							-0.0358916					2959.22				0.0470444
ATP6V1G1							0.0492217					2004.81				-0.850036
ATP6V1G2							0.182485					102.858				-0.531731
ATP6V1G3							-0.0352082					100.13				-0.138431
ATP6V1H							-0.0281682					702.563				0.514719
ATP7A							0.0046053					101.112				-0.249394
ATP7B							-0.0807664					125.339				-0.242106
ATP8A1							-0.0453935					173.312				0.617939
ATP8A2							0.172093					110.366				-0.0230635
ATP8B1							0.233879					114.776				-0.0437975
ATP8B2							0.0758338					197.071				-0.337017
ATP8B3							0.0661046					91.5547				-1.05433
ATP8B4							0.0431056					121.768				0.073351
ATP9A							-0.0371219					298.822				0.768029
ATP9B							0.0254868					144.829				0.105133
ATPAF1							0.0144069					552.776				-1.23385
ATPAF2							0.00281891					133.43				-0.713512
ATPBD4							-0.0549449					144.888				-0.753783
ATPGD1							0.0388236					107.981				-0.0653832
ATPIF1							-0.0206694					565.697				-1.29973
ATR							0.0383477					98.4628				-0.0849844
ATRIP							0.00897861					259.493				-0.158387
ATRN							-0.0775213					220.81				0.200258
ATRNL1							-0.290866					102.675				0.0153265
ATRX							0.0676576					97.2879				-0.0909493
ATXN1							0.0363589					177.04				-0.097758
ATXN10							0.0237111					128.14				-0.359666
ATXN1L							0.0731751					176.835				-0.311307
ATXN2							0.0172489					1849.86				-0.0252568
ATXN2L							-0.0297732					101.031				-0.217761
ATXN3							0.0791091					144.034				-0.921943
ATXN3L							0.0816944					107.077				-0.0129163
ATXN7							0.0727726					107.444				-0.0121425
ATXN7L1							0.0547948					96.2955				-0.123007
ATXN7L2							0.0732577					158.185				-0.0426236
ATXN7L3							0.0532757					582.583				-0.0825566
AUH							0.206519					178.993				-1.37613
AURKA							-0.0119105					1455.15				-1.05614
AURKAIP1							-0.0819608					4428.63				-0.508978
AURKB							0.0501495					412.276				-2.11819
AURKC							0.013011					104.397				-0.18903
AUTS2							-0.099756					307.057				-1.28085
AVEN							0.623434					184.262				-0.203725
AVIL							0.0028801					111.916				0.0637566
AVL9							0.0501574					171.848				-0.679839
AVP							0.0139285					110.396				0.0128499
AVPI1							0.0550802					252.457				-0.914624
AVPR1A							-0.0561728					93.3701				-0.129585
AVPR1B							0.0330994					102.173				-0.127963
AVPR2							-0.0437296					137.57				-0.205511
AWAT2							0.111376					106.74				0.20484
AXIN1							0.0721577					225.221				-0.287716
AXIN2							0.0863223					1072.17				1.28269
AXL							-0.0109793					97.9936				-1.58802
AZGP1							0.0830302					95.4477				-0.273018
AZI1							0.0602498					402.09				-0.0385909
AZI2							0.051242					159.329				-0.0838134
AZIN1							0.00723675					1257.38				1.066
AZU1							-0.0470354					100.899				0.037315
B2M							-0.00638719					194.427				-2.19304
B3GALNT1							0.122248					173.248				0.51876
B3GALNT2							0.067612					177.116				-0.00344711
B3GALT1							0.058101					98.9819				-0.13436
B3GALT4							0.0100934					107.377				-0.275942
B3GALT5							-0.0947665					92.6759				-0.136944
B3GALT6							0.0102764					353.739				0.150553
B3GALTL							0.0874819					124.073				-0.142789
B3GAT1							0.028444					112.624				-0.317953
B3GAT2							-0.0593449					100.462				-0.0406971
B3GAT3							-0.0952172					160.239				-0.346496
B3GNT1							0.0685975					590.063				-0.100732
B3GNT2							0.00703647					141.407				-0.559608
B3GNT3							-0.0355794					113.505				-0.0345899
B3GNT4							0.117895					134.811				0.206888
B3GNT6							0.0207152					259.552				-0.440781
B3GNT7							0.066768					93.7401				-0.0857193
B3GNT8							0.0596673					119.372				-0.0280763
B3GNT9							0.114506					106.262				-0.0885525
B3GNTL1							0.0361424					127.413				-0.257018
B4GALNT1							0.0471931					112.433				0.00206673
B4GALNT2							-0.00559301					96.0309				-0.0668917
B4GALNT3							0.0191142					104.228				0.0780222
B4GALNT4							0.0114183					177.062				0.123568
B4GALT1							-0.0726065					247.854				0.742128
B4GALT2							0.0348203					147.935				-0.284443
B4GALT3							-0.010379					654.235				-0.798605
B4GALT4							0.0425285					294.842				-0.269532
B4GALT5							0.0848772					999.73				-0.963149
B4GALT6							0.0108972					140.357				0.170844
B4GALT7							0.147886					527.487				-0.545746
B9D1							-0.03362					125.965				-1.9398
B9D2							0.11883					143.923				-0.701659
BAALC							-0.0134793					104.214				-0.159237
BAAT							-0.132552					89.0416				-0.188877
BACE1							0.131196					106.956				-0.122822
BACE2							0.00533626					146.757				0.493261
BACH1							0.018036					109.063				-0.127168
BACH2							0.0360637					106.751				-0.137226
BAD							0.0324494					160				-0.349917
BAG2							0.128449					136.517				-0.433874
BAG3							0.0823494					751.438				0.383847
BAG4							-0.0807868					162.663				-0.445397
BAG5							0.00700686					246.119				0.198494
BAHCC1							0.0738671					110.333				-0.208567
BAHD1							0.0606698					134.601				-0.264432
BAI1							0.0203649					103.706				-0.175936
BAI2							0.0367325					94.3597				-0.00918541
BAI3							0.0993186					102.343				-0.0423952
BAIAP2							0.0700756					145.802				0.00818817
BAIAP2L1							-0.0499111					364.161				0.0784089
BAIAP2L2							-0.0369214					147.167				-1.3185
BAIAP3							0.104111					113.734				0.0344531
BAK1							0.126492					257.008				-0.190676
BAMBI							0.0330775					2216.41				0.315379
BANF2							0.0805978					103.251				-0.0666701
BANK1							0.0352341					98.961				-0.162602
BANP							0.0927601					769.739				-0.36887
BAP1							0.0257697					281.699				-0.325671
BARD1							0.0573597					422.001				-0.946227
BARHL1							0.0111654					101.478				-0.0878987
BARHL2							0.0657842					98.3349				-0.189742
BARX1							-0.0448938					120.592				-0.649972
BARX2							0.0157401					99.3361				-0.0650311
BASE							0.107527					99.8711				-0.177293
BASP1							0.00791492					3012.64				-0.579523
BAT1							0.0418558					521.036				-1.09041
BAT2							0.0595002					464.966				-0.185381
BAT3							0.0938413					475.289				-0.484135
BAT4							0.0262848					121.463				-0.108961
BAT5							0.0445905					415.049				0.658565
BATF							0.107108					92.5581				-0.118675
BATF2							-0.0160642					98.5787				-0.189498
BATF3							0.0922468					136.213				-0.15346
BAX							-0.0218486					405.227				0.741963
BAZ1A							0.152785					159.947				-0.2704
BAZ1B							-0.0537209					254.873				0.0265829
BAZ2A							0.277403					105.43				-0.198493
BAZ2B							-0.143073					209.04				-0.462552
BBC3							0.0344734					166.95				-0.0292977
BBOX1							-0.106199					98.5506				0.0493553
BBS1							0.245702					209.367				-1.23212
BBS10							0.033249					116.505				-0.486606
BBS12							-0.019766					108.596				-0.092478
BBS2							-0.11204					253.517				-0.0173171
BBS4							0.5919					152.926				-1.72008
BBS5							0.0785684					103.47				-0.0890144
BBS7							0.0364589					114.596				-0.455408
BBS9							0.0274798					162.246				-0.100841
BBX							0.024838					383.927				-0.359601
BCAM							0.0420267					110.35				-0.031585
BCAN							0.0656148					108.016				-0.180274
BCAP29							0.115807					137.335				-0.260901
BCAP31							0.123101					3505.88				0.304472
BCAR1							-0.0259034					198.383				0.153686
BCAR3							0.0887079					183.73				-0.338946
BCAR4							0.245854					101.169				-0.120603
BCAS1							0.115261					102.066				-0.178595
BCAS2							0.120757					124.278				-0.202931
BCAS3							0.127636					105.631				-0.0967356
BCAS4							0.038721					207.937				-0.848216
BCAT1							0.0849753					259.28				-3.29154
BCAT2							0.00817793					364.716				-0.194824
BCCIP							0.211131					461.022				-0.582421
BCDIN3D							0.0553543					231.103				0.281756
BCHE							0.0699709					97.6067				-0.479255
BCKDHA							0.0642497					312.516				-1.59665
BCKDHB							0.00580448					129.569				-0.570164
BCKDK							0.0325494					957.08				-1.23336
BCL10							-0.013243					107.282				-0.348237
BCL11A							0.00548532					161.411				-1.08412
BCL11B							0.0524469					326.486				0.919952
BCL2							0.0340041					110.145				-0.0938338
BCL2A1							-0.0118031					113.611				-0.136681
BCL2L1							0.130501					1244.26				1.35609
BCL2L10							0.0332709					101.286				-0.0557795
BCL2L11							-0.00145402					103.647				-0.339434
BCL2L12							0.244503					702.334				-0.783134
BCL2L13							0.0978904					929.354				-0.666747
BCL2L14							0.00520276					101.159				-0.187122
BCL2L15							0.108384					96.1648				-0.234253
BCL2L2							-0.013601					365.449				-0.365211
BCL3							0.358538					131.654				-0.287414
BCL6							-0.000538105					126.453				-0.0709514
BCL6B							-0.0306445					136.245				-0.167285
BCL7A							0.00758679					118.379				-0.0250125
BCL7B							-0.0606321					203.559				0.150545
BCL7C							-0.00952065					181.875				0.243209
BCL8							0.00382324					96.5394				0.00216344
BCL9							0.0159823					370.36				-1.21287
BCL9L							0.118377					140.556				0.00531636
BCLAF1							0.125091					468.78				0.0814632
BCMO1							0.00948011					109.813				-0.141282
BCO2							-0.172837					94.5783				-0.19624
BCOR							0.0802823					172.215				-0.444735
BCORL1							0.0280404					138.3				-0.168094
BCORL2							0.0213379					103.242				-0.0561907
BCR							0.0678594					112.367				-0.346779
BCS1L							-0.034577					199.483				-1.24821
BCYRN1							0.0109638					1834.75				-1.30692
BDH1							0.0610182					109.063				-0.297708
BDH2							0.0392226					107.297				-0.0133016
BDKRB1							0.0603836					91.1357				-0.224346
BDKRB2							0.0151994					101.39				-0.263214
BDNF							0.0950954					103.313				-0.209607
BDNFOS							0.0999835					102.141				-0.299171
BDP1							0.0486486					106.828				-0.184272
BEAN							-0.0519789					108.867				-0.0470073
BECN1							0.0460182					243.508				-1.41985
BEGAIN							0.00654163					103.478				-0.131702
BEND2							0.0835628					104.364				-0.0789573
BEND3							0.000840949					283.594				-0.207243
BEND4							0.0577634					144.808				-0.734071
BEND6							0.078813					103.797				-0.0438108
BEND7							0.031205					194.621				0.219833
BEST1							0.0432283					101.344				-0.116313
BEST2							0.0610733					93.9793				-0.254946
BEST3							0.126378					96.2323				-0.0883267
BEST4							0.0319949					124.713				-0.0318531
BET1							0.194272					144.929				-0.805538
BET1L							0.14901					151.366				-0.127529
BET3L							-0.151307					99.7715				0.0027427
BEX1							0.0908991					174.029				-1.51268
BEX2							-0.0829647					291.797				-1.06843
BEX4							0.107587					260.685				-1.63117
BEX5							0.0319744					103.127				-1.21995
BEYLA							0.0437356					98.2827				-0.0411588
BFAR							0.0427322					594.807				-0.0150888
BFSP1							0.0410228					112.691				-0.0260546
BFSP2							0.0226924					103.518				-0.23232
BGLAP							-0.366744					147.357				-0.0618766
BGN							-0.0499499					107.233				-1.88837
BHLHA15							0.111461					95.5884				-0.148065
BHLHB9							0.0432058					141.265				-1.81696
BHLHE22							0.0462231					112.141				-0.0376449
BHMT							0.0726802					105.772				-0.119127
BHMT2							0.0543342					106.595				0.0583001
BICC1							0.0451539					98.5246				-0.0461036
BICD1							0.0871554					217.489				0.694875
BICD2							0.0132729					177.481				-1.28346
BID							0.077709					132.776				-0.130097
BIK							-0.204961					106.545				-0.126153
BIN1							0.0234829					196.809				-1.86454
BIN2							0.0246335					98.3115				0.0882998
BIN3							0.0713759					121.783				0.103223
BIRC2							-0.0198931					321.467				-0.418432
BIRC3							-0.00653749					158.55				0.0410004
BIRC5							-0.0244425					476.103				-0.742524
BIRC6							0.240295					414.969				0.573956
BIRC7							0.110839					97.6391				-0.0420366
BIRC8							0.0836066					90.1416				-0.122179
BIVM							0.0949424					171.285				-0.30694
BLCAP							0.0285725					982.275				1.00563
BLK							0.01274					87.5817				-0.12279
BLM							-0.00510991					185.817				-1.36978
BLMH							0.046001					378.608				-1.05807
BLNK							0.106839					100.905				-0.179873
BLOC1S1							0.0236882					938.239				0.254779
BLOC1S2							0.0354892					112.115				-0.172499
BLOC1S3							-0.00676806					93.72				-0.0686195
BLVRA							0.0104401					561.753				0.522669
BLVRB							0.31137					151.046				-0.65155
BLZF1							-0.00139788					779.331				0.229765
BMF							0.0512372					110.731				0.00853605
BMI1							0.0579987					731.035				0.394364
BMP1							0.00650945					104.965				-0.147744
BMP10							0.431017					100.985				0.0827889
BMP15							0.0265664					101.625				-0.0984249
BMP2							0.0627608					111.406				-0.08158
BMP2K							0.26165					104.05				-0.419386
BMP3							-0.0334066					106.206				-0.109433
BMP4							0.0489179					134.539				-0.0482191
BMP5							0.0076039					105.734				-0.336822
BMP6							0.00923928					132.449				0.0913005
BMP7							0.0338031					216.27				-0.759585
BMP8A							0.135192					91.4668				-0.234439
BMP8B							0.0228228					98.7957				-0.0102041
BMPER							0.0697804					93.5948				-0.130182
BMPR1A							0.0138922					402.425				-0.683681
BMPR1B							0.123245					104.59				-0.173197
BMPR2							0.065733					212.933				0.242192
BMS1							-0.0125031					659.739				-1.33852
BMX							0.0847676					100.02				-0.202051
BNC1							0.0195904					104.816				-0.0453629
BNC2							0.0761665					232.404				0.631574
BNIP1							0.00341671					185.529				-0.531458
BNIP2							-0.00220577					428.176				-0.327372
BNIP3							0.0732332					1755.14				-2.00234
BNIP3L							-0.000507577					214.614				-1.46787
BNIPL							0.331081					106.996				-0.0594192
BOC							0.0434481					101.905				0.0927369
BOK							-0.0418251					164.173				-0.768096
BOLA1							0.367266					134.09				-0.365031
BOLA3							0.215942					1181.66				-1.08294
BOLL							-0.0445599					102.507				-0.109322
BOP1							0.0174298					2504.11				0.163581
BPESC1							-0.0231822					102.236				-0.165869
BPGM							-0.0671366					105.761				-0.300301
BPHL							0.0155319					218.448				-1.69183
BPI							-0.0117381					113.225				-0.0205935
BPIL1							0.0377936					100.19				-0.247524
BPIL2							-0.0419476					100.305				0.020763
BPIL3							0.258861					98.4867				-0.163259
BPNT1							0.0975673					107.414				-0.725321
BPTF							0.00619539					104.655				-0.507379
BRAF							0.082526					106.937				-0.400931
BRAP							0.0890261					97.3308				-0.150408
BRCA1							0.0441119					138.957				-0.43885
BRCA2							-0.0706349					94.1989				-0.170126
BRCC3							0.0104238					171.908				-0.288466
BRD1							0.0327104					162.899				-0.181763
BRD2							0.0721876					2104.24				0.0861957
BRD3							-0.0665211					581.718				-0.0594154
BRD4							0.143223					110.101				-0.0715759
BRD7							0.0124738					790.119				0.188419
BRD8							0.0443389					341.257				-0.656592
BRD9							0.0073906					709.681				0.158037
BRDT							0.101977					93.75				-0.0348643
BRE							0.0393909					344.96				-0.173388
BREA2							-0.0633924					107.89				0.0262583
BRF1							0.0332885					113.076				-0.0487715
BRF2							0.0553664					358.573				0.101014
BRI3							-0.0663465					611.748				0.134495
BRI3BP							0.177074					467.331				1.01872
BRIP1							0.204547					108.582				-0.172848
BRIX1							-0.0488191					945.01				-0.997307
BRMS1							-0.320939					1641.3				0.508536
BRMS1L							0.0152556					164.061				0.0241816
BRP44							0.117441					668.019				-0.481812
BRP44L							-0.0416805					467.284				-0.536153
BRPF1							0.0296509					720.99				0.457588
BRPF3							0.0239829					612.425				0.144447
BRS3							0.0499015					99.2572				-0.121726
BRSK1							-0.0892047					235.339				-0.8098
BRSK2							0.0329533					172.096				0.344037
BRUNOL4							0.0119056					99.5242				-0.0982285
BRUNOL5							0.0389322					99.7985				-0.438578
BRUNOL6							-0.0165963					111.066				-0.0644259
BRWD1							0.0481209					150.189				-0.459485
BRWD3							-0.00585889					163.797				-0.767848
BSCL2							0.0578101					1018.25				-1.12072
BSDC1							0.354713					530.931				-1.12111
BSG							0.107551					1992.89				0.162778
BSN							-0.042048					126.545				0.131454
BSND							0.138382					103.066				-0.164769
BSPH1							0.0109047					116.902				-0.0436256
BSPRY							0.0702925					250.776				0.936559
BST1							-0.0226235					119.205				0.223916
BST2							0.0238333					114.224				-0.502702
BSX							0.063313					109.982				-0.133358
BTAF1							0.0216256					563.977				-0.681298
BTBD1							0.0466552					157.515				-1.40615
BTBD10							0.126819					294.744				-0.292688
BTBD11							0.0122216					117.15				-0.000693764
BTBD12							0.0540436					310.972				-0.176863
BTBD16							0.0555731					90.4376				-0.29294
BTBD17							0.0923517					104.594				0.0439819
BTBD2							0.0562526					2417.88				-0.152012
BTBD3							-0.260426					217.712				-1.26979
BTBD7							0.0697743					175.777				0.211962
BTBD8							0.039352					102.941				-0.0281182
BTBD9							0.00722286					115.705				-0.123109
BTC							0.0691266					109.779				0.167407
BTD							-0.0501905					147.226				-0.0387085
BTF3							-0.00793783					3436.99				-0.844723
BTF3L1							0.0595281					103.305				-0.169096
BTF3L4							0.13958					572.607				-1.22351
BTG1							-0.000727323					497.633				-1.51372
BTG2							0.0412393					527.063				2.03378
BTG3							0.0949774					545.514				-0.334305
BTG4							0.0776853					96.2134				-0.218348
BTK							-0.017404					112.705				-0.296401
BTLA							-0.0281011					101.823				-0.278271
BTN1A1							0.0798952					101.224				-0.128633
BTN2A1							0.111026					237.994				0.049559
BTN2A2							0.0278161					97.6116				-0.472517
BTN2A3							0.0263121					99.3587				-0.117588
BTN3A1							-0.110017					98.1692				-0.359486
BTN3A2							-0.039648					98.4626				-0.212745
BTN3A3							0.0943539					113.162				0.107232
BTNL2							0.026857					98.4972				-0.110762
BTNL3							0.00481135					100.339				-0.115949
BTNL8							0.0727141					94.1832				-0.132461
BTNL9							-0.00372934					96.0644				0.0176517
BTRC							0.0774493					137.817				0.0321645
BUB1							0.0693624					421.871				-1.97217
BUB1B							0.00501458					214.305				-1.2642
BUB3							0.0336871					799.031				-0.600582
BUD13							0.0849534					199.579				-0.787308
BUD31							-0.0584615					1552.03				0.128503
BVES							0.030269					170.414				0.485962
BYSL							-0.0133934					328.057				-0.856339
BZRAP1							0.024951					103.107				0.0432932
BZW1							-0.0391528					97.0031				-0.187929
BZW2							0.000395977					1677.36				0.188013
C10orf104							-0.0213914					139.243				-0.361988
C10orf107							0.0691572					95.5699				-0.188342
C10orf11							0.071068					89.3762				-0.00651729
C10orf110							0.00555427					102.68				-0.0153089
C10orf111							-0.158513					99.113				-0.0412816
C10orf114							0.101232					120.1				-0.154648
C10orf116							0.154679					93.5977				-0.135525
C10orf118							0.0363631					133.775				0.035294
C10orf119							0.015267					328.009				1.0147
C10orf12							-0.00706965					117.098				-0.528148
C10orf120							-0.0614584					97.6129				-0.191237
C10orf122							0.457929					100.555				-0.0602475
C10orf125							-0.00885832					231.505				0.00332758
C10orf128							0.0105525					133.653				0.0898244
C10orf129							0.32188					97.2629				-0.103616
C10orf131							0.0220837					94.9104				-0.132951
C10orf137							-0.00109496					345.632				-0.635206
C10orf140							0.0293666					143.73				0.38198
C10orf18							0.0976543					104.835				-0.0827874
C10orf2							-0.0268825					232.948				-0.995266
C10orf25							-0.0212604					107.113				-0.299449
C10orf26							0.0783454					177.855				-0.00228404
C10orf27							0.0215279					100.707				-0.156229
C10orf28							0.0207974					252.22				-0.305966
C10orf32							0.0230645					190.071				0.192403
C10orf35							0.0665413					616.665				0.0252154
C10orf4							-0.00567083					102.154				-0.149534
C10orf40							0.0699529					98.9954				-0.0945996
C10orf41							0.0330515					114.651				0.0863417
C10orf46							0.0537819					95.6624				-0.212135
C10orf47							0.119336					177.474				0.1433
C10orf50							0.0513177					101.233				-0.12224
C10orf53							-0.0686249					101.131				-0.0648243
C10orf55							0.039338					100.361				-0.109619
C10orf57							0.114632					327.726				-0.04623
C10orf58							0.0108489					3033.6				0.914776
C10orf67							0.0579392					104.763				-0.0673019
C10orf68							-0.0453031					100.193				-0.103701
C10orf71							0.012236					96.3545				-0.363685
C10orf72							0.123678					109.268				-0.119422
C10orf75							-0.0187265					139.841				-1.56507
C10orf76							0.0535621					156.104				-0.262881
C10orf78							-0.0090818					128.429				-0.656553
C10orf79							0.0158076					100.335				-0.201056
C10orf81							0.16079					106.82				0.0893036
C10orf82							0.127875					146.112				0.0492094
C10orf84							0.0747648					126.539				-0.338276
C10orf88							0.244951					164.661				-0.0705378
C10orf90							0.290197					92.1993				-0.111841
C10orf91							0.0634352					96.6923				-0.218411
C10orf93							0.0744332					97.8613				-0.184721
C10orf95							0.130633					157.406				0.491613
C10orf96							-0.00848126					99.5785				-0.199796
C10orf99							0.0273444					97.82				-0.136885
C11orf1							0.0436873					168.063				-2.23603
C11orf10							0.0905472					5513.02				-0.415972
C11orf16							0.00480972					100.926				-0.187791
C11orf17							0.218247					189.506				-0.53424
C11orf2							0.00297492					1929.45				0.292107
C11orf20							0.104983					113.221				-0.0514554
C11orf21							-0.00046247					97.657				-0.0147842
C11orf24							0.031288					195.999				-0.254302
C11orf30							0.0485658					107.717				0.0296174
C11orf31							0.0235754					127.547				0.0600176
C11orf34							0.0144205					97.4986				-0.154689
C11orf35							0.0441295					109.09				0.0312702
C11orf36							0.0797127					119.234				-0.14034
C11orf40							0.0355272					100.094				-0.0889329
C11orf41							0.169454					105.215				0.00500687
C11orf42							0.306656					99.8365				-0.0527648
C11orf46							0.00695234					173.221				-0.645276
C11orf48							0.0349913					1609.3				-0.407391
C11orf49							0.0282066					110.997				-0.532147
C11orf51							-0.0847754					318.636				0.276508
C11orf52							0.0574795					112.112				0.0569748
C11orf53							0.0522253					94.6133				-0.200251
C11orf54							0.0272358					173.186				-1.31594
C11orf57							0.00307321					212.288				-0.605533
C11orf58							0.0969334					190.208				-0.4933
C11orf60							0.0916066					141.223				-0.984218
C11orf61							0.0804397					109.072				-0.221195
C11orf63							0.0187556					109.626				-0.163095
C11orf64							0.0859412					102.557				-0.0710838
C11orf65							-0.348673					106.52				-0.0901253
C11orf66							-0.0241471					101.708				-0.213254
C11orf67							-0.0132629					222.358				-1.58436
C11orf68							-0.0118725					219.311				-0.297101
C11orf70							0.112633					119.992				-0.155567
C11orf71							-0.0106712					98.4922				-0.83076
C11orf73							0.0406199					318.511				-0.675349
C11orf74							0.207076					295.872				-0.497755
C11orf75							-0.0481966					719.32				-0.810778
C11orf80							0.0967996					335.698				0.0884551
C11orf82							0.0101133					428.064				-1.30616
C11orf84							0.017126					159.933				-0.10265
C11orf85							0.285199					95.3006				-0.176216
C11orf86							-0.0981605					107.705				-0.100677
C11orf87							0.307567					91.5412				-0.0930342
C11orf88							0.0498497					96.9093				-0.00220993
C11orf9							0.0481878					106.206				-0.206786
C11orf91							0.0364129					103.844				-0.122239
C11orf92							0.106422					96.8474				0.0366334
C12orf10							0.190148					1719.97				-0.533609
C12orf11							-0.299999					210.641				-1.09117
C12orf12							0.080235					97.2319				-0.0421361
C12orf23							0.262244					153.753				-0.178522
C12orf24							-0.0399412					226.076				-1.68788
C12orf26							0.166621					188.396				0.174029
C12orf27							0.0303654					93.5016				-0.256174
C12orf29							-0.00971314					214.328				-0.460137
C12orf32							0.169366					520.981				-0.933187
C12orf34							-0.0137759					220.638				0.773795
C12orf35							0.0196516					310.232				-1.04517
C12orf36							-0.0185905					110.41				-0.00801312
C12orf39							0.0670005					103.389				0.0505288
C12orf4							0.0125263					261.786				-0.0531002
C12orf40							-0.138803					101.676				-0.104998
C12orf41							-0.0390536					1173.65				-0.114105
C12orf42							0.0866874					94.9093				-0.00127934
C12orf43							0.0411353					244.114				-0.0835791
C12orf44							0.0117191					829.918				-0.0559509
C12orf45							0.0509212					435.773				-0.263072
C12orf48							-0.0694754					237.184				-1.22603
C12orf49							0.00102058					186.978				0.0141876
C12orf5							0.00577007					535.811				-0.0474305
C12orf50							0.0112122					104.471				-0.0198726
C12orf51							0.0449018					407.408				0.428821
C12orf52							0.0424979					398.971				-0.593224
C12orf53							0.00530444					118.075				0.156975
C12orf54							-0.00136346					99.1095				-0.125827
C12orf56							0.0103653					343.031				-1.4229
C12orf57							-0.0780241					2944.01				0.270163
C12orf59							-0.0209139					97.6149				-0.219113
C12orf60							0.331322					103.183				-0.211688
C12orf61							0.0404033					93.7372				-0.161554
C12orf62							0.132975					630.75				0.38589
C12orf63							0.0953935					94.9899				-0.0695412
C12orf65							0.0389415					203.73				-0.584884
C12orf66							0.0351469					157.826				-0.35732
C12orf67							0.0437809					97.8713				-0.221866
C12orf68							-0.0777776					121.248				-0.389531
C12orf71							0.0254248					108.3				0.0475498
C12orf72							0.0162424					102.042				-0.0131663
C12orf73							-0.0212983					115.592				-0.260807
C12orf74							0.0774976					92.5777				-0.146784
C12orf76							0.050834					163.423				-1.23237
C12orf77							0.11591					146.105				-0.155426
C13orf1							0.0800646					170.802				-0.242009
C13orf15							0.150492					543.558				1.45299
C13orf16							0.00634397					102.495				0.0248617
C13orf18							0.0191253					109.464				-0.110994
C13orf23							0.246698					243.631				-0.943655
C13orf26							0.110839					101.209				-0.119805
C13orf27							0.0504724					394.012				0.038078
C13orf28							0.00442592					97.7398				-0.109228
C13orf29							-0.0756422					105.412				-0.00301534
C13orf30							0.0277427					92.5987				-0.00980264
C13orf31							0.430286					115.705				0.035233
C13orf33							-0.0020603					99.3826				-0.608609
C13orf34							-0.000647625					256.075				-0.918579
C13orf35							0.0739278					99.5613				0.0221032
C13orf36							0.0679491					128.049				0.259246
C13orf39							0.1283					91.62				-0.0849315
C14orf1							0.0212733					102.445				-0.00383362
C14orf101							0.0888806					113.302				-0.0986163
C14orf102							0.213445					245.833				0.32472
C14orf104							-0.0159485					146.267				-0.923879
C14orf105							-0.129658					106.022				0.0645389
C14orf106							-0.0440805					212.457				-1.11683
C14orf109							-0.0101389					346.988				-0.598267
C14orf115							0.0136264					130.264				-0.000632252
C14orf118							-0.00297193					107.58				-0.0945719
C14orf119							0.0890993					105.669				-0.166775
C14orf126							0.152168					105.095				-0.184019
C14orf129							0.0458573					273.269				-0.983475
C14orf132							0.0513105					119.277				-1.69522
C14orf133							-0.0163047					146.183				-0.276869
C14orf135							0.0290628					315.18				-0.43707
C14orf138							0.0461195					119.352				-0.412595
C14orf139							-0.0450106					97.7973				-0.110653
C14orf142							0.019356					214.847				-0.933742
C14orf143							-0.00478453					146.515				-0.188512
C14orf145							0.00284894					135.871				-0.0210228
C14orf147							0.166093					276.033				-0.63424
C14orf148							-0.124229					94.159				-0.0760664
C14orf149							0.0347961					128.307				-0.171807
C14orf153							-0.0218449					552.931				-0.174246
C14orf156							0.0807543					9116.51				-0.0931923
C14orf159							-0.0338588					257.302				-0.175318
C14orf162							-0.0854546					110.141				-0.171333
C14orf165							-0.0124315					101.047				-0.191895
C14orf166							0.00101808					1297.86				-0.51903
C14orf166B							0.00567785					95.312				-0.205718
C14orf167							-0.00729281					113.305				-0.940161
C14orf174							0.554518					155.797				-0.361141
C14orf177							0.173707					90.5279				-0.20014
C14orf179							0.090677					351.464				0.250945
C14orf180							0.125607					97.3131				-0.174789
C14orf181							0.016356					100.804				-0.18466
C14orf182							0.0346926					106.185				0.0166624
C14orf183							0.0234983					88.2824				-0.23789
C14orf184							0.221835					98.141				-0.254956
C14orf19							-0.0722074					103.919				-0.243551
C14orf2							0.0232748					699.761				-0.889329
C14orf21							0.0110745					118.585				-0.321906
C14orf23							0.12248					102.557				-0.0914184
C14orf28							-0.100145					129.827				-0.0167856
C14orf37							0.0377451					193.418				0.503168
C14orf38							0.157692					103.094				-0.146766
C14orf39							-0.015623					99.5186				-0.111664
C14orf4							0.168002					823.339				0.557994
C14orf43							0.0324348					171.787				-0.110067
C14orf45							-0.00324015					97.4233				-0.369137
C14orf48							-0.172703					105.493				-0.0374245
C14orf49							0.112987					104.965				-0.213835
C14orf50							0.0374659					103.279				-0.101582
C14orf53							0.254725					105.012				-0.0120603
C14orf64							-0.0129681					94.1519				-0.140408
C14orf68							-0.0579094					115.33				-0.00138417
C14orf70							-0.0195485					100.106				0.0701154
C14orf72							-0.101713					106.246				-0.10722
C14orf73							0.0807203					100.308				-0.0126242
C14orf79							-0.0378556					141.935				0.119661
C14orf80							-0.0264988					262.821				-0.367671
C14orf93							0.0105623					161.681				-0.685815
C15orf17							0.0338644					337.521				-0.981818
C15orf2							0.11478					119.895				-0.0147353
C15orf21							0.0146444					101.851				-0.141573
C15orf23							0.0311402					171.599				-1.78444
C15orf24							0.13848					1348.26				-0.905285
C15orf26							0.0477141					105.443				-0.0149558
C15orf27							0.0114153					111.746				-2.78596
C15orf29							0.0332226					132.104				-0.201848
C15orf32							-0.323197					100.46				-0.0566728
C15orf33							0.0659156					100.426				-0.272958
C15orf38							0.0917043					120.483				-0.325098
C15orf39							0.0225594					258.498				-0.858062
C15orf40							-0.060808					124.52				-0.327325
C15orf41							0.101655					115.446				-1.17549
C15orf42							0.0456604					174.278				-0.98172
C15orf43							-0.00191433					103.08				-0.125603
C15orf44							0.12178					124.895				-0.396019
C15orf48							0.0253163					117.818				0.155143
C15orf51							0.0370383					94.4515				-0.110984
C15orf52							0.108937					103.45				-0.310637
C15orf53							0.0966897					93.1202				-0.175829
C15orf54							0.0763134					122.309				-0.104233
C15orf55							-0.00480963					91.5525				-0.416414
C15orf57							-0.116467					169.365				-0.817523
C15orf58							0.0516783					99.2918				-0.275162
C15orf59							0.00156012					155.459				0.0376916
C15orf60							-0.0561507					94.8657				-0.0833574
C16orf11							0.281953					102.285				-0.214408
C16orf13							0.0320171					420.341				0.158464
C16orf35							0.00353424					373.783				-0.494536
C16orf38							-0.0558396					109.737				-0.0684504
C16orf42							-0.159848					283.961				0.124031
C16orf45							-0.00747188					105.212				-0.283284
C16orf46							-0.118461					123.09				0.249425
C16orf48							-0.0454076					400.709				0.506113
C16orf5							-0.00527928					116.725				-0.445838
C16orf52							0.0434957					111.069				-0.293853
C16orf53							-0.0413487					572.344				0.178696
C16orf54							0.0816773					114.745				-0.205934
C16orf55							0.0341231					101.376				-0.151395
C16orf57							0.0809034					546.861				-0.0815253
C16orf58							-0.0188406					723.168				-0.825253
C16orf59							0.0611901					378.612				-0.553414
C16orf61							0.0566024					1621.97				-0.938182
C16orf62							0.0583361					124.867				-0.119505
C16orf63							0.0594157					430.082				-0.860461
C16orf65							0.0824569					101.166				0.0188115
C16orf67							0.016492					112.909				-0.147695
C16orf68							0.0921005					277.026				-0.253006
C16orf7							-0.00222899					122.172				-0.653977
C16orf70							0.0933736					154.631				-0.0940034
C16orf71							0.0937025					90.9053				-0.132923
C16orf72							0.0252481					319.626				-0.792876
C16orf73							-0.00801593					101.327				-1.2542
C16orf74							0.0435555					107.003				-0.430099
C16orf75							0.0358982					472.435				-0.662316
C16orf78							0.104076					92.664				-0.370843
C16orf79							0.121169					156.949				0.0838589
C16orf80							0.048495					870.447				0.0897969
C16orf81							0.0725088					99.6861				-0.081632
C16orf82							-0.185575					92.5503				-0.100533
C16orf87							0.0763789					255.156				-0.74363
C16orf88							0.0498008					109.28				-0.539853
C16orf89							0.0781369					111.798				-0.120026
C16orf90							0.120933					98.7404				-0.0391738
C16orf91							0.021496					202.31				-0.75133
C16orf93							0.488092					293.11				0.79348
C17orf101							-0.0122288					251.12				0.350632
C17orf102							0.12044					111.197				-0.123141
C17orf103							0.0218496					92.1074				-0.148317
C17orf106							0.0175762					201.493				0.314936
C17orf108							0.0664037					109.843				-0.0718345
C17orf28							0.0670608					288.932				1.11989
C17orf37							0.0137745					159.478				0.226027
C17orf39							-0.100378					165.225				-0.481703
C17orf42							0.00833275					147.209				-0.632349
C17orf44							-0.0196733					106.967				-0.0862373
C17orf47							-0.107394					121.167				-0.157865
C17orf48							-0.0124421					107.057				-1.02654
C17orf49							0.0328708					804.33				-0.612719
C17orf50							-0.0723387					97.2419				-0.23934
C17orf51							0.054668					113.677				-0.267311
C17orf53							-0.00712876					336.09				-1.13485
C17orf54							-0.0179571					98.2867				-0.0679117
C17orf55							0.00300344					101.284				-0.0942937
C17orf56							0.0616809					130.313				-0.142555
C17orf57							0.00203371					98.9853				0.0411333
C17orf58							0.0219977					281.747				-1.11085
C17orf59							-0.0419141					137.702				-0.0632833
C17orf60							-0.0391087					94.7947				-0.26023
C17orf61							0.212832					1092.31				-2.25774
C17orf62							0.0484871					438.907				0.394973
C17orf63							0.0424816					686.799				0.673893
C17orf64							0.124508					106.319				-0.145323
C17orf65							-0.204085					121.025				-0.349779
C17orf66							-0.0335053					87.0989				-0.370105
C17orf67							0.0650118					107.439				-0.210294
C17orf68							0.0566801					134.629				-1.18738
C17orf69							-0.171173					143.488				-0.411793
C17orf70							0.0575969					1488.1				0.32236
C17orf71							0.0620307					488.896				-0.408863
C17orf72							0.0952232					102.087				-0.133522
C17orf73							-0.114792					103.067				-0.0611479
C17orf74							0.00615365					119.879				-0.102674
C17orf75							-0.0282506					116.123				0.0242501
C17orf76							0.250507					115.072				-0.134136
C17orf79							-0.0297158					655.878				-0.05451
C17orf80							0.283691					191.044				-0.835353
C17orf81							-0.0104858					117.894				-1.13484
C17orf82							-0.0983885					122.588				0.00536469
C17orf85							0.170321					179.542				-0.406875
C17orf86							0.0454298					93.1811				-0.13477
C17orf87							-0.0104387					109.293				-0.0794483
C17orf88							-0.00174614					110.514				-0.114158
C17orf89							0.00434009					179.049				-0.0107609
C17orf90							0.0498289					593.711				-0.835768
C17orf91							-0.139721					123.124				0.0198024
C17orf93							-0.00786813					101.41				-0.120781
C17orf95							-0.160578					190.341				-1.08846
C17orf96							0.0452272					227.472				-0.500643
C17orf97							0.0396216					161.273				0.452784
C17orf98							-0.0470478					106.166				-0.0764396
C18orf1							0.0255755					101.893				-0.0693765
C18orf10							-0.0349464					500.497				-0.42853
C18orf19							0.142029					107.567				-0.905048
C18orf2							0.104011					103.501				-0.161911
C18orf20							0.116913					100.671				-0.140548
C18orf21							0.0408849					325.652				-0.580148
C18orf22							0.0410361					172.293				-0.250387
C18orf25							0.0304395					403.519				0.158286
C18orf26							0.0765324					107.923				-0.14762
C18orf32							0.130811					158.84				-0.192713
C18orf34							0.017152					99.1774				-0.245732
C18orf45							0.155489					140.351				-0.0292879
C18orf54							0.0797385					142.773				-0.881172
C18orf55							0.0894466					556.709				-0.741035
C18orf56							0.883491					322.965				-0.857663
C18orf62							-0.000727252					93.4412				-0.0917142
C18orf8							0.0603546					374.728				0.314646
C19orf10							-0.0504519					988.61				0.475223
C19orf12							0.0472774					273.28				0.310647
C19orf18							0.0347008					100.516				0.0328612
C19orf2							0.0605735					840.074				-0.382288
C19orf20							0.0296632					108.012				0.0175089
C19orf21							0.0570509					117.995				-0.0719221
C19orf22							0.0144656					799.77				-0.109953
C19orf23							0.040354					128.3				-0.0520871
C19orf24							0.0651053					405.484				0.470388
C19orf25							-0.00563655					293.525				0.676193
C19orf26							0.100462					127.478				-0.16189
C19orf28							0.0189944					237.61				0.462752
C19orf29							0.0363816					151.601				-0.0866166
C19orf30							0.00934559					110.852				-0.218723
C19orf33							0.572934					173.003				0.719956
C19orf35							-0.0238389					99.0816				0.0222893
C19orf36							0.0308984					100.862				-0.0719649
C19orf38							0.0454988					119.093				-0.107295
C19orf39							-0.25629					106.208				0.0361382
C19orf40							0.0202092					138.425				-0.546005
C19orf41							0.0509465					101.082				-0.120544
C19orf42							0.0301204					498.87				0.766812
C19orf43							0.102324					1000.15				0.0133638
C19orf44							0.00706872					125.931				0.0324863
C19orf45							-0.011313					103.028				-0.131223
C19orf46							0.0819696					192.325				0.79821
C19orf47							-0.0694964					133.72				-0.135749
C19orf48							0.123848					681.966				0.525269
C19orf50							-0.00115396					1310.4				-0.0445835
C19orf51							-0.086295					104.691				-0.216226
C19orf53							0.0570693					2344.44				0.763305
C19orf54							0.129877					177.52				-1.38412
C19orf55							0.0348849					100.146				-0.0193185
C19orf57							0.00505383					110.548				-0.137709
C19orf59							0.113505					102.556				-0.105941
C19orf6							0.0726168					414.017				0.188739
C19orf60							0.00819741					1139.13				0.554617
C19orf61							-0.00205877					215.252				0.452216
C19orf62							0.0228395					729.435				-0.390067
C19orf63							-0.0796904					133.98				0.302486
C19orf66							0.0189528					107.166				-0.0983355
C19orf69							0.0651724					102.664				-0.0415928
C19orf70							-0.000615067					1015.86				0.610684
C19orf71							-0.22365					123.255				-0.0853978
C19orf75							0.0674691					97.1765				-0.0435432
C1D							0.02323					101.388				-0.135026
C1GALT1							-0.0150067					161.593				-0.677693
C1GALT1C1							0.0167393					316.907				-0.0368941
C1orf100							0.0446881					120.435				0.191933
C1orf101							0.102565					105.209				-0.140625
C1orf103							0.0574338					103.071				-0.123455
C1orf105							-0.0784244					111.555				-0.119208
C1orf106							0.0133834					741.395				1.25677
C1orf107							0.0455635					139.204				0.0491697
C1orf109							0.0459764					194.171				-1.49694
C1orf110							0.0178071					96.1413				0.000914905
C1orf111							-0.0468358					98.3468				-0.137513
C1orf112							0.0769525					491.838				-0.585387
C1orf113							0.0306815					97.9662				-0.379583
C1orf114							0.209305					110.071				-0.147073
C1orf115							-0.00188064					750.567				1.75593
C1orf116							0.00902902					113.734				0.0578875
C1orf123							0.045621					725.63				-0.580214
C1orf124							0.0476375					150.769				-0.153357
C1orf125							0.0284666					103.42				-0.00104862
C1orf126							-0.0443451					103.843				-0.0486271
C1orf127							-0.00681848					102.187				-0.0790014
C1orf128							0.0547873					1307.26				-1.38002
C1orf129							-0.00160587					97.7991				-0.144825
C1orf130							0.0176507					144.226				-0.174115
C1orf131							0.112598					424.106				-0.0305273
C1orf135							0.087317					298.273				-1.03416
C1orf14							0.0518109					92.5269				-0.101194
C1orf141							0.0310023					102.281				-0.00329696
C1orf144							0.00846593					775.602				-0.83985
C1orf146							0.199421					95.1719				-0.137737
C1orf150							-0.0290732					95.2941				-0.0956856
C1orf151							0.0320394					142.262				-0.0630559
C1orf152							0.103937					133.268				0.242501
C1orf156							0.438593					114.223				-0.127703
C1orf157							0.213668					104.651				-0.120739
C1orf158							0.222631					98.1483				-0.149717
C1orf159							0.0161842					184.958				-0.00875629
[truncated: 16,688 more rows]
